# Supplementary material for: Low-Input, High-Resolution 5′ Terminal Filovirus RNA Sequencing with ViBE-Seq
Source: Viruses. 2024 Jul 1;16(7):1064. doi: 10.3390/v16071064 (PMC11281615; doi:10.3390/v16071064)
Supplement: Supplementary file 1 [file viruses-16-01064-s001.zip]

Archive with 18 entries (17 files):
- Table_S2.xlsx
- __MACOSX/._Table_S2.xlsx
- Table S1.xlsx
- __MACOSX/._Table S1.xlsx
- Data_S1/
- __MACOSX/._Data_S1
- Data_S1/EBOV_liver.fastq
- __MACOSX/Data_S1/._EBOV_liver.fastq
- Data_S1/MARV_virion.fastq
- __MACOSX/Data_S1/._MARV_virion.fastq
- Data_S1/EBOV_minigenome_PCR_product.ab1
- __MACOSX/Data_S1/._EBOV_minigenome_PCR_product.ab1
- Data_S1/EBOV_virion.fastq
- __MACOSX/Data_S1/._EBOV_virion.fastq
- Data_S1/Infected_cells.fastq
- __MACOSX/Data_S1/._Infected_cells.fastq
- Data_S1/NP_mRNA.ab1
- __MACOSX/Data_S1/._NP_mRNA.ab1
