# Supplementary material for: Low-Input, High-Resolution 5′ Terminal Filovirus RNA Sequencing with ViBE-Seq
Source: Viruses. 2024 Jul 1;16(7):1064. doi: 10.3390/v16071064 (PMC11281615; doi:10.3390/v16071064)
Supplement: Supplementary file 1 [file viruses-16-01064-s001.zip › Table_S2.xlsx]

## Sheet: Sheet1
Step	5' Race	5' Race w/ TSO	ViBE-Seq
Dephosphorylation (SAP)	Yes	No	No
Capping / 5’ cap removal (TAP)	Yes	No	No
ligation	Intermolecular	Intermolecular	intramolecular
Reverse transcription	Yes	Yes	Yes
PCR	Yes	Yes	Yes
