# Supplementary material for: Low-Input, High-Resolution 5′ Terminal Filovirus RNA Sequencing with ViBE-Seq
Source: Viruses. 2024 Jul 1;16(7):1064. doi: 10.3390/v16071064 (PMC11281615; doi:10.3390/v16071064)
Supplement: Supplementary file 1 [file viruses-16-01064-s001.zip › Table S1.xlsx]

## Sheet: Sheet1
Virus	Template	RT Adaptor	Product	T7 Complement Primer	Nested Viral Primer
Ebola virus Mayinga strain	genome	5' T*A*TGTGAGTCGTATTACCTG/iSp18/GGATCC/iSp18/CCTTCTTTACAATATAGCAGA 3'	Genomic 5' end	5' GCGTCAGTCAGGTAATACGACTCACATA 3'	TACCTTCTTTACAATATAGCAGACTAGATAATAATCTTCGTGTT
Ebola virus Mayinga strain	NP mRNA	5' T*A*TGTGAGTCGTATTACCTG/iSp18/GGATCC/iSp18/TTCAACTGAGCACACTGATGC 3'	5' End	5' GCGTCAGTCAGGTAATACGACTCACATA 3'	AGACCTAGGTTGTTCTCTATCTTTGTG
Marburg virus Musoke strain	genome	5' P T*A*TGTGAGTCGTATTACCTG/iSp18/GGATCC/iSp18/GCTGTAATCTACAAGCACCTCTT 3'	Genomic 5' end	5' GCGTCAGTCAGGTAATACGACTCACATA 3'	GCTGTAATCTACAAGCACCTCTTTTAAATACATTAGGAA
Minigenome Trailer PCR	FWD	5' ATGTTGTATCAATATCCTGTCAGATGG 3'	REV	5' CAGTTAATACGACTCACTATAGGACACACAAAAAAGAAGAAA 3'
