# Supplementary material for: Low-Input, High-Resolution 5′ Terminal Filovirus RNA Sequencing with ViBE-Seq
Source: Viruses. 2024 Jul 1;16(7):1064. doi: 10.3390/v16071064 (PMC11281615; doi:10.3390/v16071064)
Supplement: Supplementary file 1 [file viruses-16-01064-s001.zip › Data_S1/EBOV_liver.fastq]

@M02850:329:000000000-KGLL7:1:1101:18732:1660 1:N:0:1
GCGTCAGTCAGGTAATACGACTCACATAGGACACACAAAAAAGAAGAAATAGATATATTTTTAAATTTTTGTGTGCGACCATTTTTCCAGGAATCCTTTTTGCAACGTTTATTTTGGCGAGCCTTCTGATGAGCGTGGTCAA
+
AFDGGGFFGGGCFFDHHHHEGGCHHHHHHGFGGHHGGGHFHGECHHGGFHFHHH5DFGHHHHHHHHHHHHGFCGHHGGCFFGHHGH33GFHHGFHHHHHHHGHFBEECGGHHHHHHGFFCCDGHHHHHGHHDGBDGGCCGHH
@M02850:329:000000000-KGLL7:1:1101:18732:1660 2:N:0:1
GACATTGACCACGCTCATCAGAAGGCTCGCCAAAATAAACGTTGCAAAAAGGATTCCTGGAAAAATGGTCGCACACAAAAATTTAAAAATAAATCTATTTCTTCTTTTTTGTGTGTCCTATGTGAGTCGTATTACCTGACTG
+
AFFGGGGGGFGGGGGGGHHHHHHGHHHHGGGGGHHHHHHHGHHHGHHHGHGGHHHHGHHGHHHHHHHFDGEGGGGHGGHFHHHHHHHHHHHHHHHHHHHHFHHHHHHHHGGHHFGHHHHHHHFHHHHHCFCGHHHEHHHFGB
@M02850:329:000000000-KGLL7:1:1101:17277:1886 1:N:0:1
GCGTCAGTCAGGTAATACGACTCACATAGGACACACAAAAAAGAAGAAATAGATGTATTTTTAAATTTTTGTGTGCGACCATTTTTCCAGGAATCCTTTTTGCAACGTTTATTTTGGCGAGCCTTCTGATGAGCGTGGTCAA
+
AFDCE?AEGGGGGHHHHHCFEGGHHHHHGAFFFGFEGEGCGG/AFHBGHFFFFH2D2GAGFHHGFFGHHGCFF0CGGGC@?GFFDDG1@G0FBCHFHHHHFGHFDFEG0B/FFHHHGHC/>/>GGHHEFF1DCDCAACF1?1
@M02850:329:000000000-KGLL7:1:1101:17277:1886 2:N:0:1
GACATTGACCACGCTCATCAGAAGGCTCGCCAAAATAAACGTTGCAAAAAGGATTCCTGGAAAAATGGTCGCACACAAAAATTTAAAAATAAATCTATTTCTTCTTTTTTGTGTGTCCTATGTGAGTCGTATTACCTGACTG
+
>@C333B1FG1AAAE0A1AEBGGF0FHAEECEEGAFFFF1EBAF?FDAB/E/0BGHBDAG0F1GFA1112/>/E>GA/00?FGGFDB11F11B>FGGFFG>GGHFHBFHEGHHFBBDGFFHB2G2FFF@FGFGHFHFBCF1?
@M02850:329:000000000-KGLL7:1:1101:12942:1929 1:N:0:1
GACATTGACCACGCTCATCAGAAGGCTCGCCAAAATAAACGTTGCAAAAAGGATGCCTGGAAAAATGGTCGCACACAAAAATTTAAAAATAAATCTATTTCTTCTTTTTTTATGTGAGTCGTATTACCTGACTGACGCACCA
+
AFFCGGCFGGGCFGEA?FEHCHFHC2BGCEGF2FEFFBAG?F2EEGBFHHA1GD3BBDBFGHGFCHGHHF?EG/EGGEFFFGHFG4GHFCG3GFHHGHHFFFFGHFHFHGDGGHHFHF3FDFGFFHBFHHGHFGHH?ECFFA
@M02850:329:000000000-KGLL7:1:1101:12942:1929 2:N:0:1
GCGTCAGTCAGGTAATACGACTCACATAAAAAAAGAAGAAATAGATTTATTTTTAAATTTTTGTGTGCGACCATTTTTCCAGGAATCCTTTTTGCAACGTTTATTTTGGCGAGCCTTCTGATGAGCGTGGTCAATGTCACCA
+
AFBGGGGGGGGGGHHHFHDGGGGHHHHHHHHFEGGGGHBGHGHHHHHGGHHHFHHHHFHHHHCHHGGFGGGGGHFHHHHGGHHHGFFFHHHHHGHHHHGFHHGHFFHHGHGGGGGHHHHGHHHHHHGGGFGHGHHGHHHGH1
@M02850:329:000000000-KGLL7:1:1101:13350:2071 1:N:0:1
GACATTGACCACGCTCATCAGAAGGCTCGCCAAAATAAACGTTGCAAAAAGGATGCCTGGAAAAATGGTCGCACACAAAAATTTAAAAATAAATCTATTTCTTCTTTTTTTATGTGAGTCGTATTACCTGACTGACGCACCA
+
>1@A33AAAFGC10AAA1BF1B1B00AAAFEGEGHH11F1BFGAE1GHH/AE011BBA@FGGFFCGF1GEGEGECFGGGHEFFB2F>FBGHFHGHH2BBGDFDFFGHHHGGGFFGG2GHGG/GFHH2FG1C0BGC</A@/@F
@M02850:329:000000000-KGLL7:1:1101:13350:2071 2:N:0:1
GCGTCAGTCAGGTAATACGACTCACATAAAAAAAGAAGAAATAGATTTATTTTTAAATTTTTGTGTGCGACCATTTTTCCAGGAATCCTTTTTGCAACGTTTATTTTGGCGAGCCTTCTGATGAGCGTGGTCAATGTCACCA
+
BFCGGGGGGGGGGHHHHHHGGGGGHHHHHHHHGGGGFFHHHHGHHHHHHHHHHHHHHHHHHHGHHHHHGGGGGHHHHHFHHHHHHHHHHHHHHGHHHHGHH3FGHHHHGHGGGGGHHHHHHHHHHHGGGGHHHGHGGHGHHF
@M02850:329:000000000-KGLL7:1:1101:11321:2386 1:N:0:1
GCGTCAGTCAGGTAATACGACTCACATAGGACACACAAAAAAGAAGAAATAGATCTATTTTTAAATTTTTGTGTGCGACCATTTTTCCAGGAATCCTTTTTGCAACGTTTATTTTGGCGAGCCTTCTGATGAGCGTGGTCAA
+
AFBGGECGGGGGGHHHFHGGGGGHHHHHHCHHHHHGGGHHAFFFFHEGFGGHHH5DFGHHGFHHGHFFEEFFGEFHGGG?EFHHGHHGHHGFEGGFHHFHGEFHGGGHHFGHHHHHCHGGFGCHEGHEFHFEFHGGGGHHHH
@M02850:329:000000000-KGLL7:1:1101:11321:2386 2:N:0:1
GACATTGACCACGCTCATCAGAAGGCTCGCCAAAATAAACGTTGCAAAAAGGATTCCTGGAAAAATGGTCGCACACAAAAATTTAAAAATAAATCTATTTCTTCTTTTTTGTGTGTCCTATGTGAGTCGTATTACCTGACTG
+
AFFGGGGGGGGGGGGGGHHHHHHHHHHHGGGGGHHHHGHHGHGHGHHHHHGGHHHHHHHHHHHHHHHHHHGGGGGHGGHHHHHHGHHHHHGHHGHHFFFHHHHHHHHHHGGHHHHHHHHHHHHHHHHGGGHHHHHHHHHHHG
@M02850:329:000000000-KGLL7:1:1101:12291:2451 1:N:0:1
GACATTGACCACGCTCATCAGAAGGCTCGCCAAAATAAACGTTGCAAAAAGGATGCCTGGAAAAATGGTCGCACACAAAAATTTAAAAATAAATCTATTTCTTCTTTTTTGTGTGTCCTATGTGAGTCGTATTACCTGACTG
+
ADFGGFFGGFCGFGFGGGHGFHHHHHFHGGCGGHDHHHHHGHGHGHHHFGGGF33B3DGHHGHHHGHBGHGGGGGHGFHCCFFGH4FHHHGHHGEFBGHHGGHGFFFHHGGHH0AGF1GGHHFD2GFGC<FGGGHHHHFHHH
@M02850:329:000000000-KGLL7:1:1101:12291:2451 2:N:0:1
GCGTCAGTCAGGTAATACGACTCACATAGGACACACAAAAAAGAAGAAATAGATTTATTTTTAAATTTTTGTGTGCGACCATTTTTCCAGGAATCCTTTTTGCAACGTTTATTTTGGCGAGCCTTCTGATGAGCGTGGTCAA
+
AFCGGGGGGGFGGHHHHHHFEGGHFHHHGHHGFHFFFGHHHGGGHHHHGHHGFHHHHHHHHHHHHHHHHHGHHHHHGGGGGHGHHHHHHHHHHHHFHHHHHGGHGFEGHHGGHGHHGGGGGGGHHHHHGHHGHHFEGGHHHH
@M02850:329:000000000-KGLL7:1:1101:18312:2507 1:N:0:1
GCGTCAGTCAGGTAATACGACTCACATAGGACACACAAAAAAGAAGAAATAGATTTATTTTTAAATTTTTGTGTGCGACCATTTTTCCAGGAATCCTTTTTGCAACGTTTATTTTGGCGAGCCTTCTGATGAGCGTGGTCAA
+
AF@2EE?FGBFFGHBGFDGDGGGHHH5DAGGGHHCEGE2FFEEFFA3B3FGD555B55FGHFHHHHHFGHGEFEGFGGGGEFFFFG3FEF31GHF3FFFHHGG4EBEGHFGHF?GHFHFGGG?FGHHEDDBHH1/<C@FHHF
@M02850:329:000000000-KGLL7:1:1101:18312:2507 2:N:0:1
GACATTGACCACGCTCATCAGAAGGCTCGCCAAAATAAACGTTGCAAAAAGGATTCCTGGAAAAATGGTCGCACACAAAAATTTAAAAATAAATCTATTTCTTCTTTTTTGTGTGTCCTATGTGAGTCGTATTACCTGACTG
+
AFFFFGGFGGGGEGEGGHHHHHHGHHHGGGGGGHHHHHHHGGHHGHHHHEEGHHHHHHHHHHHHHHHHHHGGGGGHGGHHGGHHHFGHHHHHHGHHGHHHGHHHHHFHHGGHHGHGDDHGHFFHFFHH??FGFGHFFHHHHF
@M02850:329:000000000-KGLL7:1:1101:18144:2550 1:N:0:1
GACATTGACCACGCTCATCAGAAGGCTCGCCAAAATAAACGTTGCAAAAAGGATTCCTGGAAAAATGGTCGCACACAAAAATTTAAAAATAAATCTATTTCTTCTTTTTTGTGTGTCCTATGTGAGTCGTATTACCTGACTG
+
AFFEGGFGGGGGGGGGGHHHGHHHGHHHGGGGGHAGHHFHGFGHGHHHHHGGHG5BGGHGHHHHHHFHHHGGGGGGGGHHHHHHHHHGHHHHHHHHHHHHHHHHHHHHHGGHHFHHHDHHHGHHHGHHGGHHHHGHHHHHHH
@M02850:329:000000000-KGLL7:1:1101:18144:2550 2:N:0:1
GCGTCAGTCAGGTAATACGACTCACATAGGACACACAAAAAAGAAGAAATAGATTTATTTTTAAATTTTTGTGTGCGACCATTTTTCCAGGAATCCTTTTTGCAACGTTTATTTTGGCGAGCCTTCTGATGAGCGTGGTCAA
+
CFCGGGGGGGGGGHHHHHHGGGGHHHHHHGHHHHHGGGGHHGGGHHHHGHHHGHHHHHHHHHHHHHHHHHGHHGHHGGGGGHHHHHHHHHHGHHHHHHHHHGHHHHGHHHHHHHHHGGGCCGGHHHHHHHHHHHGGGGHHHH
@M02850:329:000000000-KGLL7:1:1101:15031:2725 1:N:0:1
GTCAGTCAGGTAATACGACTCACATAGGACACACAAAAAAGAAGAAATAGATTTGTTTTTAACTTTTTGTGTGCGACCATTTTTCCAGGAATCCTTTTTGCAACGTTTATTTTGGCGAGCCTTCTGATGAGCGTGGTCAATG
+
AAF3GBE11BABDGHHC0E0A1G12B1B11BFGCEGF0AEEF0F10BDGGHFFGADFF0F/A1D2@BEE00BF1EG@/EB@B2@FHF@0?EGH1BGBGD/GF1GE?ECGGFB>G/1//<<<FH1@@G21@FH////?111<1
@M02850:329:000000000-KGLL7:1:1101:15031:2725 2:N:0:1
GACATTGACCCCGCTCATCAGAAGGCTCGCCAAAATAAACGTTGCAAAAAGGATTCCTGGAAAAATGGTCGCACACAAACATTTAAAAATAAATCTATTTCTTCTTTTTTGTGTGTCCTATGTGAGTCGTATTACCTGACTG
+
A1C33B1FG11A100AAAFG11FGH010A/EA/0AE11A1/B0//FGA0///B@DG2FDH0G10F011F@EE>//>>?0/01BF22BG10111BFG22>BG21B2BG>FC/F0BCFHHBGB1FG2FFHG?G0FD1FGHFC1?
@M02850:329:000000000-KGLL7:1:1101:10467:2753 1:N:0:1
GCGTCAGTCAGGTAATACGACTCACATAGGACACACAAAAAAGAAGAAATAGATATATTTTTAAATTTTTGTGTGCGACCATTTTTCCAGGAATCCTTTTTGCAACGTTTATTTTGGCGAGCCTTCTGATGAGCGTGGTCAA
+
1DDAEAEFG1FGB1F33GEFCEEHH1D1GGFHFFGGF/BEAEEFGFFCBGHHBG2DDDHHHFHHGHGFHH>GF>0GEFECCCFFF1BGFBBGFGBGH2F>BEGFHH?GHE/DDFFDC1<></<FGFHFGGGFBFC<//?GHH
@M02850:329:000000000-KGLL7:1:1101:10467:2753 2:N:0:1
GACATTGACCACGCTCATCAGAAGGCTCGCCAAAATAAACGTTGCAAAAAGGATTCCTGGAAAAATGGTCGCACACAAAAATTTAAAAATAAATCTATTTCTTCTTTTTTGTGTGTCCTATGTGAGTCGTATTACCTGACTG
+
AFFGCFGGGGGGGGGGGHHHHCGBGHHHGGGGGHAFHHHHGHHHGGHHGHGGFHHHHHHHHHHHGHHHGHGGGGGHGGHHGHHHHGHHHHFHHHHHHHHHHHGHFHHHHGGHHGHHHHHHHHGHFHGHGFHHHHHHHHHHHH
@M02850:329:000000000-KGLL7:1:1101:14411:2797 1:N:0:1
GCGTCAGTCAGGTAATACGACTCACATAGGACACACAAAAAAGAAGAAATAGATGTATTTTTAAATTTTTGTGTGCGACCATTTTTCCAGGAATCCTTTTTGCAACGTTTATTTTGGCAAGCCTTCTGATGAGCGTGGTCAA
+
BFBGFGGGGGGGGHHHHHHGGGGHHFHHHFFFEGFGGGHAGEGFGFBGHHHHHH5DGHHGHHHGHHHGHHGHGHHHG?FGGHHHHHHHHHHGHHHEHHHHHGHHFHGFHHHHHHHGGHFBFHGHHHHHBGFHGHGDGGHHHE
@M02850:329:000000000-KGLL7:1:1101:14411:2797 2:N:0:1
GACATTGACCACGCTCATCAGAAGGCTTGCCAAAATAAACGTTGCAAAAAGGATTCCTGGAAAAATGGTCGCACACAAAAATTTAAAAATAAATCTATTTCTTCTTTTTTGTGTGTCCTATGTGAGTCGTATTACCTGACTG
+
BFFGGGFFGFGEEFGGGHHHHHGHHHHHGHHHHHHHHHHHGHHHGHHHHHGGHHHHHHHHHHHHFHHHHHGGGGGHGGHHHGHFHHHHHHHHHHHHHHHHHHHHHHHHHGGHHHHGFGHHFFFGGHHGGFGHHHHGHHEHHF
@M02850:329:000000000-KGLL7:1:1101:21020:2930 1:N:0:1
GCGTCAGTCAGGTAATACGACTCACATAGGACACACAAAAAAGAAGAAATAGATTTATTTTTAAATTTTTGTGTGCGACCATTTTTCCAGGAATCCTTTTTGCAACGTTTATTTTGGCGAGCCTTCTGATGAGCGTGGTCAA
+
BFCGGGGGGGGGGHHHHHHGGGGHHHHHHHHHHGHGGGFHHGGFGHGHFGHHHH5DFGHHHHHHGHHHHHGHHHHGGGGGGGHHHHHHHHHHHHHGHHHHHGGHHHGGHHHHHHHHGHGGGGGHHHHHHHHHHHGGGGHHHH
@M02850:329:000000000-KGLL7:1:1101:21020:2930 2:N:0:1
GACATTGACCACGCTCATCAGAAGGCTCGCCAAAATAAACGTTGCAAAAAGGATTCCTGGAAAAATGGTCGCACACAAAAATTTAAAAATAAATCTATTTCTTCTTTTTTGTGTGTCCTATGTGAGTCGTATTACCTGACTG
+
AFFFGGGGGGGGGG2EEHHHHGHHHHHHGGGGGHHHHHHFFGHEGHHHHEEGFGHHHFHHGGHHHHHGHHGGGGGHGGHGHHHHFHHHHHHHHHHFHGHHGGHHHHHHHGFHHHHCHHGHGHGFHDGHG<FHHHHFHHHHHH
@M02850:329:000000000-KGLL7:1:1101:11673:2930 1:N:0:1
GCGTCAGTCAGGTAATACGACTCACATAGGACACACAAAAAAGAAGAAATAGATATATTTTTAAATTTTTGTGTGCGACCATTTTTCCAGGAATCCTTTTTGCAACGTTTATTTTGGCGAGCCTTCTGATGAGCGTGGTCAA
+
AFDFAEFGGFFGGHGGHHGGGAECHHFHFHBFFFHFGGHHEEEFHG333FHHHHDDFHHHHHHHGHHEHHGHHCEHGF/EEGHHHHGEBEFEHEHGHGHHHCGFGFG?GHHHHFE4BCBDGGGHHFHHFHHFHFGGGGHHHF
@M02850:329:000000000-KGLL7:1:1101:11673:2930 2:N:0:1
GACATTGACCACGCTCATCAGAAGGCTCGCCAAAATAAACGTTGCAAAAAGGATTCCTGGAAAAATGGTCGCACACAAAAATTTAAAAATAAATCTATTTCTTCTTTTTTGTGTGTCCTATGTGAGTCGTATTACCTGACTG
+
AFFGGGGCGGGGGGGGGHHHHHHHHDHHGGGGGHHHHHHHGHHHGHHHHHGGHHFHHHHHHHHHHHHHGHGGGGGHGFHHHHHHHHHHHHHHHHFHGHHHGHHFFGHHHGGHHHGHGGHHHHHHGHHHGGHHGHFHHHHHGH
@M02850:329:000000000-KGLL7:1:1101:17133:3057 1:N:0:1
GACATTGACCACGCTCATCAGAAGGCTCGCCAAAATAAACGTTGCAAAAAGGATGCCTGGAAAAATGGTCGCACACAAAAATTTAAAAATAAATCTATTTCTTCTTTTTTGTGTGTCCTATGTGAGTCGTATTACCTGACTG
+
AFFGGFGFGGGGGGDFFHHHGHHHGHHHGGGGGHHHHHGHGHHHGHHHHHGGHH3BBGHHHHHGGHHGFGGGGGGHGGHHGHHGHHHHHHHFHHHGHHHHDGHHHHGHEGGHHHFHHHHHHHHGHHGGGGHHHHHBGHFGGG
@M02850:329:000000000-KGLL7:1:1101:17133:3057 2:N:0:1
GTCAGTCAGGTAATACGACTCACATAGGACACACAAAAAAGAAGAAATAGATTTATTTTTAAATTTTTGTGTGCGACCATTTTTCCAGGAATCCTTTTTGCAACGTTTATTTTGGCGAGCCTTCTGATGAGCGTGGTCAATG
+
CCFGGGGGGGGGGHHGHGGGGHHHHHBFGHHHGGGGHHHGGFGGGHHHHHHHHHHHHHHHGHHHHHHHGHHGHGGGGGGHHGGHHHHHHHHHHHHHHHHGHGHHEGHHHHHHHHGHGGCGGHHGHHHHHHHHGGGGHHHHHF
@M02850:329:000000000-KGLL7:1:1101:18391:3069 1:N:0:1
ATCGCTTTCGGGTTAACCTGCTTGAGGTCGAAAATGAGCTGCGCTAAGTCCTCGATAGAGTAGATATCGTGGTGCGGCGGCGGGGAGATCAGCGTCACTCCGGGCACCGAATAGCGCAGTTTGGCGATGTAAGGCGTGACTT
+
FFFGGGGGGGGGGFHHHHHHHHHGHHHHHGEGGGHHHHHHHHGGGGGHHHHHHG1BGGHHGFHHHHHHGHHGHFHGGGGGGGGGG?CGHHHHHGGGGGHHHGGGGGGGGGGGGGGGGGGGGGGGGFFFFFFFFFFFADFFFF
@M02850:329:000000000-KGLL7:1:1101:18391:3069 2:N:0:1
GGTCAATGCCGACGTCATTCAGATTAAAGTCGCCCAGGGCGCGAAGCCAGGCGAAGGCGGTCAGTTGCCGGGTGATAAAGTCACGCCTTACATCGCCAAACTGCGCTATTCGGTGCCCGGAGTGACGCTGATCTCCCCGCCG
+
ABBGGGGGGGGGGGGGGHHHHHHHGHGHHHHGGGGGHGGGGGGGGGGHHHHHGGGGGHGGGGGHHHHHHGGGFDGHHHHHHHHHGGGHGHHHHGGGGGGHHHHHGGGGGHHHHGGGHHGGGGFFGHGGGGGHGHHHGGGGG?
@M02850:329:000000000-KGLL7:1:1101:11395:3171 1:N:0:1
GACATTGACCACGCTCATCAGAAGGCTCGCCAAAATAAACGTTGCAAAAAGGATGCCTGGAAAAATGGTCGCACACAAAAATTTAAAAATAAATCTATTTCTTCTTTTTTGTGTGTGGACATATGTGAGTCGTATTACCTGA
+
ADC3331AB1111EEE?BHH1BB10EEEE//BE0F111FHEFHAEGBGFACGBA1AFGBGGGGGBFF1@2//>>E0EFFHHHHHFBD>1GEGEHHF2GDBFGGHHE111E@FGBFBF?GFGHHFFDFDFDGCCHF1?<F11?
@M02850:329:000000000-KGLL7:1:1101:11395:3171 2:N:0:1
GCGTCAGTCAGGTAATACGACTCACATATGTCCACACACAAAAAAGAAGAAATAGATTTATTTTTAAATTTTTGTGTGCGACCATTTTTCCAGGAATCCTTTTTGCAACGTTTATTTTGGCGAGCCTTCTGATGAGCGTGGT
+
AFBGCGGFGFGGGGHGHHAFGGGHHGHHHBHDHHHHGGGGGGFHFGFHHGEHGHHHHHHFGHHHHHHHGHHHHGGBFGHGGGGGHGHHHHHHHGHHGHGGHHHHGHHHG??EGEBHHHHCFCGGCGHHHHHEHHBGFCEGCG
@M02850:329:000000000-KGLL7:1:1101:22694:3214 1:N:0:1
GACATTGACCACGCTCATCAGAAGGCTCGCCAAAATAAACGTTGCAAAAAGGATGCCTGGAAAAATGGTCGCACACAAAAATTTAAAAATAAATCTATTTCTTCTTTTTTGTGTTATGTGAGTCGTATTACCTGACTGACGC
+
BBFFFD5AFGFGGGCEGHHGHFHCFGG2AEEEE2FGDDFFGBACEBGFGA?1FF3ABGFHHFH2EEFFEG/>EECGGGH11FGHGEDGHFFGGHHHEFHHFHFFHHHHHGGHHHGGBFGFFH1GCCGB@FFGHF00GBCC/C
@M02850:329:000000000-KGLL7:1:1101:22694:3214 2:N:0:1
GCGTCAGTCAGGTAATACGACTCACATAACACAAAAAAGAAGAAATAGATTTATTTTTAAATTTTTGTGTGCGACCATTTTTCCAGGAATCCTTTTTGCAACGTTTATTTTGGCGAGCCTTCTGATGAGCGTGGTCAATGTC
+
AFCGGGGGGGGGGHHHHHHGGGGHHHHHHHHHHGHHEGGGHHEHHHGHBGHHGGHGHHHHHHHHHHGHHHHHGFGGGHHHHHHHHHHHGHHHHHHHGGFHHHGHHHHHHHHGGHGGGGGHHHHHGHHHGGFGGGGGHHHHHH
@M02850:329:000000000-KGLL7:1:1101:20478:3319 1:N:0:1
GACATTGACCACGCTCATCAGAAGGCTCGCCAAAATAAACGTTGCAAAAAGGATTCCTGGAAAAATGGTCGCACACAAAAATTTAAAAATAAATCTATTTCTTCTTTTTTGTGTGTCCTATGTGAGTCGTATTACCTGACTG
+
AFFGGGGGGGGGGGGGGHHHHHGHHHHGGGGGGHHHHHHHGHHHGHHHFHGGGH5BGHHHHHHHHHHHHGGGGGGHGGHHHHHHHHHHHHHHHHHHHHHHGHHHHHHHHGGHHHHHHHHHHHHHHHHHGGHHHHHHHHHHHH
@M02850:329:000000000-KGLL7:1:1101:20478:3319 2:N:0:1
GCGTCAGTCAGGTAATACGACTCACATAGGACACACAAAAAAGAAGAAATAGATTTATTTTTAAATTTTTGTGTGCGACCATTTTTCCAGGAATCCTTTTTGCAACGTTTATTTTGGCGAGCCTTCTGATGAGCGTGGTCAA
+
>FBGGCFGGGGGGHHHHHHGGGGHHGHHGHGHHHHGGEHHHGEFGHHGHHHGHHGHGHHHHHHHHHHHHHGHHHHHGGGGGHHHHHHHHHHHHHHGHHHHHCHHHHGGHHGFHHHFGHCGCGGHHHHGHHHHHGGGGGHHHH
@M02850:329:000000000-KGLL7:1:1101:18102:3356 1:N:0:1
GCGTCAGTCAGGTAATACGACTCACATAACAAAAAAGAAGAAATAGATTTATTTTTAAATTTTTGTGTGCGACCATTTTTCCAGGAATCCTTTTTGCAACGTTTATTTTGGCGAGCCTTCTGATGAGCGTGGTCAATGTCAC
+
>FDCFGGGGFFFGFFFHHHGGFFCFFHHHGHGAA2EE1F3BFGHEHAB5GFFHHDGEHEFHBGGEFFFFGEGGGGGHFHHHBFHBGHHH3GHHGHFEHGF?EGFHHGHHECFECGCFHFHFGHHGFBBDGGGC1F<GBDDGF
@M02850:329:000000000-KGLL7:1:1101:18102:3356 2:N:0:1
GACATTGACCACGCTCATCAGAAGGCTCGCCAAAATAAACGTTGCAAAAAGGATTCCTGGAAAAATGGTCGCACACAAAAATTTAAAAATAAATCTATTTCTTCTTTTTTGTTATGTGAGTCGTATTACCTGACTGACGCAC
+
BFFGGGFGGGGGGGGGGHHHHGHHHHHHGGGGGHHHHGHHGHHHGHHGHHGGHHHHHHHHGHHHGGGHHHGGGGGHGGHHHHHHHHHHHHHHGHHHHHHHHHHHHGGHHGGHHHHHFHHHGHGFHHHHHHFHFHHGHH?DDD
@M02850:329:000000000-KGLL7:1:1101:19938:3356 1:N:0:1
GACATTGACCACGCTCATCAGAAGGCTCGCCAAAATAAACGTTGCAAAAAGGATGCCTGGAAAAATGGTCGCACACAAAAATTTAAAAATAAATCTATTTCTTCTTTTTTGTGTGTCCTATGTGAGTCGTATTACCTGACTG
+
>DFGDDBGFCCE?FGGFHHGHHFBHAFFEEEGGHGHHGHGGHHGGHH5ECFEEE3BFEDE2FGHGHFFHHGGGGGHGGHGEHHHHHHFFHHGFHHHGFFHGFHFHHGHHCCFHFGHHHHHHHFHGHHHCFHHHFGFFFGFHF
@M02850:329:000000000-KGLL7:1:1101:19938:3356 2:N:0:1
GCGTCAGTCAGGTAATACGACTCACATAGGACACACAAAAAAGAAGAAATAGATTTATTTTTAAATTTTTGTGTGCGACCATTTTTCCAGGAATCCTTTTTGCAACGTTTATTTTGGCGAGCCTTCTGATGAGCGTGGTCAA
+
AFBGGGGGGGGGGHHHHGHGGGGHHHHHHGHHHHHGGGHHHGGGHHGHHHHHHHHHHHHHHGHHHHHHHHGHHHHHGGGGGHHHHHHHGHHHGHHHFHHHHGGHHHGGHHHHHHHHGHGGGGGGHHHHGHHGGGGGGGHHGH
@M02850:329:000000000-KGLL7:1:1101:15547:3372 1:N:0:1
GACATTGACCACGCTCATCAGAAGGCTCGCCAAAATAAACGTTGCAAAAAGGATTCCTGGAAAAATGGTCGCACACAAAAATTTAAAAATAAATCTATTTCTTCTTTTTTGTGTGTCCTATGTGAGTCGTATTACCTGACTG
+
1DFFGGB1BF1FEE?EAEGGHFHB00FEA/EE?GEFFBBG?ABFEHDGGAFCH11F22DBFHHHGHDBDE@EGEEFA/GGGHHHFDGFF0GHD22B2>GHHHFHHGGHFEEHBBCGGHFBGH2FFFGH@FEFHHF1FFBFHG
@M02850:329:000000000-KGLL7:1:1101:15547:3372 2:N:0:1
GCGTCAGTCAGGTAATACGACTCACATAGGACACACAAAAAAGAAGAAATAGATTTATTTTTAAATTTTTGTGTGCGACCATTTTTCCAGGAATCCTTTTTGCAACGTTTATTTTGGCGAGCCTTCTGATGAGCGTGGTCAA
+
AFBFGGCGGGFCFHFFHHHGGGGHHHGHHGHHFHFGGGHHHGGGAGFF3GFFEEGGHGHFGHHHFHFHHHFHH?FFEECE@GHHHHHGHHHEHFHCGHHHHGGHGHEFCGEHHHHHGFCFGCDHHHFHHHGGFHCDGCFFHF
@M02850:329:000000000-KGLL7:1:1101:18837:3442 1:N:0:1
GACATTGACCACGCTCATCAGAAGGCTCGCCAAAATAAACGTTGCAAAAAGGATACCTGGAAAAATGGTCGCACACAAAAATTTAAAAATAAATCTATTTCTTCTTTTTTGTGTGTCCTATGTGAGTCGTATTACCTGACTG
+
A11BGGGGFGGGEFGCGHHHHHFHC0BFCEEGGHGEGDFF?0FFEHHHHE/E0B111FFFHGHHFF1CGG@EGGCHGGHHHGHHHHH1GHFHFHHHFFHGHEHFGHDGHGEFHGEBGGHF2GDGGDFHGFHHHHHDHHHFHH
@M02850:329:000000000-KGLL7:1:1101:18837:3442 2:N:0:1
GCGTCAGTCAGGTAATACGACTCACATAGGACACACAAAAAAGAAGAAATAGATTTATTTTTAAATTTTTGTGTGCGACCATTTTTCCAGGAATCCTTTTTGCAACGTTTATTTTGGCGAGCCTTCTGATGAGCGTGGTCAA
+
BFDGGGGGGGGGGHHHHHHGGGGHHHHHHHHHHGHGGGHGHGGEHHHHHHHHGHHHGHHHHHHHFHHHHHGHHHHGGGGGGHHHGGHHHHHFHHHHHHHHHGGHFHGGFHHHHHHHGHGFGGCHHHHHHGHHHGGGGGHHHH
@M02850:329:000000000-KGLL7:1:1101:8419:3525 1:N:0:1
GACATTGACCACGCTCATCAGAAGGCTCGCCAAAATAAACGTTGCAAAAAGGATACCTGGAAAAATGGTCGCACACAAAAATTTAAAAATAAATCTATTTCTTCTTTTTTGTGTTATGTGAGTCGTATTACCTGACTGACGC
+
3FFFGG5FD44AAEEF?GFHHFHHGFHA2EEEACGBFHF3EFGFDGHHHGGCFH3BFFHFGHHFGHHHGHGGGEEHEFHGHFCGHGGFFFFGFHGHGEHHHBGGFHHHHGGHEFHB21?FGG1FCFGFGGHF11@FFFHHFG
@M02850:329:000000000-KGLL7:1:1101:8419:3525 2:N:0:1
GCGTCAGTCAGGTAATACGACTCACATAACACAAAAAAGAAGAAATAGATTTATTTTTAAATTTTTGTGTGCGACCATTTTTCCAGGAATCCTTTTTGCAACGTTTATTTTGGCGAGCCTTCTGATGAGCGTGGTCAATGTC
+
AFBGGGCGGGGGFGHHHHGGGGGHHHHHHHHHHGGHHGGGHHFFHHHHHHHGHHHHHHGHHHHHHHGHHHGHGGGFGHHFHHHHHGFGHHHHHGHHHGHHHEEGHGHGHHGHCHGGFFFHHHHHHHHHHFGGGGHHFHHHHH
@M02850:329:000000000-KGLL7:1:1101:16232:3539 1:N:0:1
GACATTGACCACGCTCATCAGAAGGCTCGCCAAAATAAACGTTGCAAAAAGGATGCCTGGAAAAATGGTCGCACACAAAAATTTAAAAATAAATCTATTTCTTCTTTTTTGTGTGTCCTATGTGAGTCGTATTACCTGACTG
+
CFFGGGGGGGGGGGGGGHHHHGHHGGHHGGGGGHHGHHHHGFGGFHHHHEGCFH3BFGHGHHHFHHHHGGGGGGGHGGHHHHHHHGHHHGHHHHHGHHHHHHHHGHHHHGGHHHHHHHHHHHHHGFGGCGHHHHHFHHFHHF
@M02850:329:000000000-KGLL7:1:1101:16232:3539 2:N:0:1
CGTCAGTCAGGTAATACGACTCACATAGGACACACAAAAAAGAAGAAATAGATTTATTTTTAAATTTTTGTGTGCGACCATTTTTCCAGGAATCCTTTTTGCAACGTTTATTTTGGCGAGCCTTCTGATGAGCGTGGTCAAT
+
FBDGGGGGCFGGGHHHHHGGGFHHHHHHGGGHHHGGGHHHGGGHHEFFFHHBGHHHHHHHHEHHHHHHFGHGHHGGFGGGHHHHHHHHHHHHHHGHHHHHEHDFGGHHHHHHHHHGHGCFGGHHGHGEHHHHHGEGGHHGHH
@M02850:329:000000000-KGLL7:1:1101:9784:3665 1:N:0:1
CACGCTCATCAGAAGGCTCGCCAAAATAAACGTTGCAAAAAGGATTCCTGGAAAAATGGTCGCACACAAAAATTTAAAAATAAATCTATTTCTTCTTTTTTGTGTGTCCTATGTGAGTCGTATTACCTGACTGACGCACCAC
+
FFFGGGGGGGGGGGHGHHHGGGGGGHHHHHHGHHHGHHHHHGGHHHHHHHHHHHFGGFFGHGGGGGHGGHHHHHHHHGHHHHHHHHHHHHHHGHGHHHHHGFHHHGHHHHHHHHFHEGFGGHHHHHHHHHHEFHHGGGGCHH
@M02850:329:000000000-KGLL7:1:1101:9784:3665 2:N:0:1
GCGTCAGTCAGGTAATACGACTCACATAGGACACACAAAAAAGAAGAAATAGATTTATTTTTAAATTTTTGTGTGCGACCATTTTTCCAGGAATCCTTTTTGCAACGTTTATTTTGGCGAGCCTTCTGATGAGCGTGACCAC
+
AFBGGGGGGGGGGHHHHHHGGGGHHHGHHHFHHHGGGGGHHGGGHHHHHHHBFHHHHHHHHHGHHHHHHHGHHHHHGGGEGHHHHHHHHHHHHHHHHHHHHCHHHHCGFHHHHHHHGHGFGGGHHHHHHHHGHHGGGGGHHH
@M02850:329:000000000-KGLL7:1:1101:13131:3828 1:N:0:1
GACATTGACCACGCTCATCAGAAGGCTCGCCAAAATAAACGTTGCAAAAAGGATGCCTGGAAAAATGGTCGCACACAAAAATTTAAAAATAAATCTATTTCTTCTTTTTTGTGTGTCCTATGTGAGTCGTATTACCTGACTG
+
AFFBGFCGG44GGGFEEHHDFFHHCGFHGGGGGHEHHHGHD1FHGHHHHGGGFH3AF5FECGGHHEG3GHE@EEGHGGGFHHHEHGHHHHGHFHHHFHHHHHHHHHHHHG/FGFGHHHFHHF2GGGFGGGHHHDGFHHBGHH
@M02850:329:000000000-KGLL7:1:1101:13131:3828 2:N:0:1
GCGTCAGTCAGGTAATACGACTCACATAGGACACACAAAAAAGAAGAAATAGATTTATTTTTAAATTTTTGTGTGCGACCATTTTTCCAGGAATCCTTTTTGCAACGTTTATTTTGGCGAGCCTTCTGATGAGCGTGGTCAA
+
AFBGGGGGGGGGGHHHHHHGGGGHHHHHHHHGHHHGGGHGHGGGHHHHHHHHHHHHHHHHHHGHHHHHHHGEHHHHGGGGGHHHGHHHHHHHHHHHGHHHHGHFHHGGFHHHHHHHGHGGGFGHHHHHHHHGHHGGGGHHGF
@M02850:329:000000000-KGLL7:1:1101:23132:3872 1:N:0:1
GCGTCAGTCAGGTAATACGACTCACATAACACAAAAAAGAAGAAATAGATTTATTTTTAAATTTTTGTGTGCGACCATTTTTCCAGGAATCCTTTTTGCAACGTTTATTTTGGCGAGCCTTCTGATGAGCGTGGTCAATGTC
+
1DDGGGFGGFGFGGFFHGEFGGGHHHHCHHHHHGFHECE/GGFC0GGGFHHHGHAFGHHHHFFHGHGHGFGHGGGGGHHHGFFFFHHHHHHHHHHHH?FHHHEFHHHBHHHHGHGCGCCGHEHHHHHHGGGGFGHHHHHHHH
@M02850:329:000000000-KGLL7:1:1101:23132:3872 2:N:0:1
GACATTGACCACGCTCATCAGAAGGCTCGCCAAAATAAACGTTGCAAAAAGGATTCCTGGAAAAATGGTCGCACACAAAAATTTAAAAATAAATCTATTTCTTCTTTTTTGTGTTATGTGAGTCGTATTACCTGACTGACGC
+
AFFFGGGGGGGGGFGGGHHHHHHHGHHHGGGGGHHHHHHGGGHHGHHHHHGFHHHHHHHHHHHGHHHGFGGGGGGHGGHGHGHHHHHFHHHHHHHHGHHHHHHHHGHHHGGHHHHHHHHHGHHHGGHHHHHHHHHHHHHHGG
@M02850:329:000000000-KGLL7:1:1101:13822:3881 1:N:0:1
GCGTCAGTCAGGTAATACGACTCACATAGGACACACAAAAAAGAAGAAATAGATTTATTTTTAAATTTTTGTGTGCGACCATTTTTCCAGGAATCCTTTTTGCAACGTTTATTTTGGCGAGCCTTCTGATGAGCGTGGTCAA
+
AFBGECGGFGGGGHHHHHHGGGCFHHHHHFHHHHHGGGHFHGGGFHHHHFHGGGBFGHHHGHHHFHHGHHGFHHHGGGGGGHHHHHH3GHFHFGH3GHHHHGDGDHGHHHEHHHHHFHGGGGCHHGHHHHEHHHGGGGHHHH
@M02850:329:000000000-KGLL7:1:1101:13822:3881 2:N:0:1
GACATTGACCACGCTCATCAGAAGGCTCGCCAAAATAAACGTTGCAAAAAGGATTCCTGGAAAAATGGTCGCACACAAAAATTTAAAAATAAATCTATTTCTTCTTTTTTGTGTGTCCTATGTGAGTCGTATTACCTGACTG
+
AFFGGGGGGGGGGGGGGHHHHHHHHHHHGGGGGHHHHHHHGHHHGHHHHHGGHHHHHHHHHHHHHGHHHHGGGGGHGGHHHHHHHHHHHHHGHHHHHHHHHHHFHHHHHGGHHHHHHHHHHGHHHHHHGFHHHHHFHHHHHH
@M02850:329:000000000-KGLL7:1:1101:12032:3909 1:N:0:1
ACATTGACCACGCTCATCAGAAGGCTCGCCAAAATAAACGTTGCAAAAAGGATTCCTGGAAAAATGGTCGCACACAAAAATTTAAAAATAAATCTATTTCTTCTTTTTTGTGTGTCCTATGTGAGTCGTATTACCTGACTGA
+
FFFGGGGGGGGGGGGGHHHHGHHHHHHGGGGGHHHHHHHGHHHGFHHHHGGHHH3DGGHGHHHHHHGHHGGGGGHGGHHHHHHHHHHGGHHHHHHHHHHGHHHHHHHGGGHGHHHHHHHHHHHHHHHGGHHHHHHHHHHGHH
@M02850:329:000000000-KGLL7:1:1101:12032:3909 2:N:0:1
GCGTCAGTCAGGTAATACGACTCACATAGGACACACAAAAAAGAAGAAATAGATTTATTTTTAAATTTTTGTGTGCGACCATTTTTCCAGGAATCCTTTTTGCAACGTTTATTTTGGCGAGCCTTCTGATGAGCGTGGTCAA
+
BFDGGGGGGGGGGHHHHHHGGGGHHHHHHHHHHHHGGGHHHGGGHHHHHHHHHHHHHHHHHHHHHHGHHHGFGHHHGGGGGHHHHHHHHHHHHHGFHHHHHGHGHHEGHHHHHHHHGHGGGGGHHHHHHHHHGFGGGGHHFH
@M02850:329:000000000-KGLL7:1:1101:18986:3977 1:N:0:1
ACCACGCTCATCAGAAGGCTCGCCAAAATAAACGTTGCAAAAAGGATTCCTGGAAAAATGGTCGCACACAAAAATTTAAAAATAAATCTATTTCTTCTTTTTTGGGTTATGTGAGTCGTATTACCTGACTGACGCACCACTG
+
FFFGGGGGGGGGGHGHHHHHHFGGGGHHHHHHHGHHHGHHHHHGGHHHHHHHHHABGHHHHHGGGGGGHGGHFHHHHHHGHHHHHHGGHHHHHHHHHHHHHH////?//23B33B33//0B2FF222=22>22??/</=/1F
@M02850:329:000000000-KGLL7:1:1101:18986:3977 2:N:0:1
GCGTCAGTCAGGTAATACGACTCACATAACACAAAAAAGAAGAAATAGATTTATTTTTAAATTTTTGTGGGCGACCATTTTTCCAGGAATCCTTTTTGCAACGTTTATTTTGGCGAGCCTTCTGATGAGCGTGGTACCACTG
+
BFBGGGGGFGGGFEGHHHHGGGGHHHHHHHHHHGAHH2BF13BG35535DEA5FHHH5GGDGHHH502B111/>E@/BDHHFH34B3F2BF3FGHH?>3B43/?FB/FHF4F/?/B@C@FFFDF22@><2//<//1?1<11F
@M02850:329:000000000-KGLL7:1:1101:11971:3986 1:N:0:1
GCGTCAGTCAGGTAATACGACTCACATGGACACACAAAAAAGAAGAAATAGATTCATTTTTAAATTTTTGTGTGCGACCATTTTTCCAGGAATCCTTTTTGCAACGTTTATTTTGGCGAGCCTTCTGATGAGCGTGGTCAAT
+
BFBGGGGGGGGGFFHHHHEFFGGHHHHGHHHHHHGGGFGHGGFHHHHFHHHHHH5DGHHHHHHHHHHHHGGHHFHGGGGGHHHHHHHHHGGHFHHHGHHHGHHHHGHHHEGHHHHGHGGGGGHHHHGGHHHGGGEGGHHFHG
@M02850:329:000000000-KGLL7:1:1101:11971:3986 2:N:0:1
GACATTGACCACGCTCATCAGAAGGCTCGCCAAAATAAACGTTGCAAAAAGGATTCCTGGAAAAATGGTCGCACACAAAAATTTAAAAATAAATCTATTTCTTCTTTTTTGTGTGTCCATGTGAGTCGTATTACCTGACTGA
+
BFFGGGGGGGGGGGGGGHHHHHHHGHHHGGGGGHHHHHHHGHHHGHHHHHGGHHHHHHHHHHHHHHHHFGGGGGGHGGHHHHHHHHHHHHHHHHHHHHHHGHFHHHHHHGGHHHHHHHHHHHHHHHGGGHHHHHHHHHGHGH
@M02850:329:000000000-KGLL7:1:1101:8068:4056 1:N:0:1
GCGTCAGTCAGGTAATACGACTCACATAGGACACACAAAAAAGAAGAAATAGATGTATTTTTAAATTTTTGTGTGCGACCATTTTTCCAGGAATCCTTTTCGCAACGTTTATTTTGGCGAGCCTTCTGATGAGCGTGGTCAA
+
1D1F?EE3BDFGDEHBDFCCEA0BFBGHFE1FCGHFFACAGCEAFG10GBGHHH2BB2GHHHHHHHHHBGEFGHFFGG/>ECHHHHHGHFHEG1>1GGHHBEEGFGCFGGH1FDHF@BC?@CGHHHGHBGBDGGGGGGHHHB
@M02850:329:000000000-KGLL7:1:1101:8068:4056 2:N:0:1
GACATTGACCACGCTCATCAGAAGGCTCGCCAAAATAAACGTTGCAAAAAGGATTCCTGGAAAAATGGTCGCACACAAAAATTTAAAAATAAATCTATTTCTTCTTTTTTGTGTGTCCTATGTGAGTCGTATTACCTGACTG
+
AFFGGGFGGGGGGGGGGHHHHGHHHGGFFEGGGHHFHGGHGHFHG3BG2GG?FFHFGGHHGHHGHGHHHHGGEFEHGGAGFHHHHHHHHHHHFFFHHHHHHHHGGHHHHGGHHHFHHHHHHHHHHFFHGEGGFHHHHGHHHH
@M02850:329:000000000-KGLL7:1:1101:12618:4091 1:N:0:1
GCGTCAGTCAGGTAATACGACTCACATAACACAAAAAAGAAGAAATAGATTTATGTTTAAATTTTTGTGTGCGACCATTTTTCCAGGAATCCTTTTTGCAACGTTTATTTTGGCGAGCCTTCTGATGAGCGTGGTCAATGTC
+
AF@FEGCGGGGGFGFHHHHGGGGHHHHGHGHHHGHH2EEGHHEGHHHHHHHHHH5DGHHHHHHHHHGHGHFHFGGGGHHHHHHFHHHHHHHGHHHHHGGHHEGHHHHHHHHGCGGGGCFHHHHFFHBGFFGGFGEHHHHHFG
@M02850:329:000000000-KGLL7:1:1101:12618:4091 2:N:0:1
GACATTGACCACGCTCATCAGAAGGCTCGCCAAAATAAACGTTGCAAAAAGGATTCCTGGAAAAATGGTCGCACACAAAAATTTAAAAATAAATCTATTTCTTCTTTTTTGTGTTATGTGAGTCGTATTACCTGACTGACGC
+
AFFGGGGGGGGGGGFFFGHHHHHGHHHHGGGGGHHHHHHHGFHHGHHHHHGGHHHHHHHGHHHHHHHGGHGGGGGHGGFFHHHHHHHHHHHHHHHHHHHHHHHHHHHHHGGHHFHHHHFGFHHHGGHHHHHHHGHHHHGHGG
@M02850:329:000000000-KGLL7:1:1101:15844:4130 1:N:0:1
ACATTGACCACGCTCATCAGAAGGCTCGCCAAAATAAACGTTGCAAAAGGATTCCTGGAAAAATGGTCGCACACAAAAATTTAAAAATAAATCTATTTCTTCTTTTTTGTGTGTCCTATGTGAGTCGTATTACCTGACTGAC
+
FFFGGGGGGGGGGGGGHHHHHHFGHHHGGGGGHHHHGHHGHHGGHHHHHFHHGH5DGHHHGFHHFHHHGGFGGHCFHGHHHHHHGHHHHHHHHHHHHHHHHHHHHHHGGHHFHFHHGHHHHHHHHGGEFHHHFGHHHHHGFF
@M02850:329:000000000-KGLL7:1:1101:15844:4130 2:N:0:1
GCGTCAGTCAGGTAATACGACTCACATAGGACACACAAAAAAGAAGAAATAGATTTATTTTTAAATTTTTGTGTGCGACCATTTTTCCAGGAATCCTTTTGCAACGTTTATTTTGGCGAGCCTTCTGATGAGCGTGGTCAAT
+
BFCGGGGGGGGGGHHHHHHGGGGHHHHGGBHHHHHGGGGHHGGGHHHHHHGGHHHHHHHHHFHHHHHEHHGEGEGFGGGEGHFHHHGHHHHHHGHHHHHHHHGHFFHHHGHHHHGEHFGCGGHHHHHHHHHGHCDGGHHHHG
@M02850:329:000000000-KGLL7:1:1101:20818:4146 1:N:0:1
GACATTGACCACGCTCATCAGAAGGCTCGCCAAAATAAACGTTGCAAAAAGGATTCCTGGAAAAATGGTCGCACACAAAAATTTAAAAATAAATCTATTTCTTCTTTTTTGTGTGTCCTATGTGAGTCGTATTACCTGACTG
+
3@FGGGFFFFGGGGGGGFHFFFFF2A32AE2AEFGFHHHHGHHHGH5GFHGGHH5AAFGHHGHFHHHBDGEEGGGHFGAHHFHHHHFHHGHBEGFGHHFGHHHHHHHHHCGHHBGFFDGHFGHH2FDFCFFHFHHHHHFHHG
@M02850:329:000000000-KGLL7:1:1101:20818:4146 2:N:0:1
GCGTCAGTCAGGTAATACGACTCACATAGGACACACAAAAAAGAAGAAATAGATTTATTTTTAAATTTTTGTGTGCGACCATTTTTCCAGGAATCCTTTTTGCAACGTTTATTTTGGCGAGCCTTCTGATGAGCGTGGTCAA
+
AFBGGGGGGGGGGGHHHHHGGGGHHHHHHFCHHHHGGGFHHGGFHHGHHHHHHGHHHHHHHHHHHHHHHHGGHHHHGGGCEHHHHHGHHHHHHHHHHHHHHFHHHGGHHHHHHHHHGGGGGGGHGHHHBHHFHHGGGGHHHH
@M02850:329:000000000-KGLL7:1:1101:22129:4188 1:N:0:1
GCGTCAGTCAGGTAATACGACTCACATAGGACACACAAAAAAGAAGAAATAGATATATTTTTAAATTTTTGTGTGCGACCATTTTTCCAGGAATCCTTTTTGCAACGTTTATTTTGGCGAGCCTTCTGATGAGCGTGGTCAA
+
1@AAEFG3GGCG1D3AFFAFF?FHHHBGG111EGEEGGHF/EE/0AA0FFB1AD2D22FFB1CF1GEDGFEGB00FEACEGHGHGHFHFH0FFGG>GGBDG?DF1F@FGG/FG2B2/F//<@BFFC11GD1FGHGC?@/GGG
@M02850:329:000000000-KGLL7:1:1101:22129:4188 2:N:0:1
GACATTGACCACGCTCATCAGAAGGCTCGCCAAAATAAACGTTGCAAAAAGGATTCCTGGAAAAATGGTCGCACACAAAAATTTAAAAATAAATCTATTTCTTCTTTTTTGTGTGTCCTATGTGAGTCGTATTACCTGACTG
+
ABCGG311B11110AF0FGD11B100FCEA/EA0GHF1EDABG/A1A10/AEGHB12FDCHFFCC>B1@DEE/@E0?/0>/>FDH@BGG0F1FDGHGBGHFBBEB1B11</0000<BB>2><2F>>G1C/@FFGGBD1F0<?
@M02850:329:000000000-KGLL7:1:1101:13983:4229 1:N:0:1
GACATTGCCCACGCTCATCAGAAGGCTCGCCAAAATAAACGTTGCAAAAAGGATTCCTGGAAAAATGGTCGCACACAAAAATTTAAAAATAAATCTATTTCTTCTTTTTTGTGTGTCCTATGTGAGTCGTATTACCTGACTG
+
A1C3DDG1FBAF?ECAGHGH1GF1AA100EFGGG/FHHHFFHG/?BGEHEFGHH1BF21FHHHHE011@FECEGGFEGHFGHHGHBBGGF1FGHHHHHBFHHHFHEFHFE@GFBA02FHGFFFGH1FG/<0<GFGHHGFFFG
@M02850:329:000000000-KGLL7:1:1101:13983:4229 2:N:0:1
GCGTCAGTCAGGTAATACGACTCACATAGGACACACAAAAAAGAAGAAATAGATTTATTTTTAAATTTTTGTGTGCGACCATTTTTCCAGGAATCCTTTTTGCAACGTTTATTTTGGCGAGCCTTCTGATGAGCGTGGTCAA
+
BFBGGEEGGGGGFGFHHHFGGDEFGHFHDCDEGHHFGGHHHGAFHH3FFHHHGHHHGHHEHHHHHHGGGHCCGCFGFGGGGHGHHHHHHHGHHHH3GHHHFGFHGFEHHHHHFHHHGHGCGGGHHHHHFHHHHHGDGGHHHH
@M02850:329:000000000-KGLL7:1:1101:17702:4341 1:N:0:1
GACATTGACCACGCTCATCAGAAGGCTCGCCAAAATAAACGTTGCAAAAAGGATTCCTGGAAAAATGGTCGCACACAAAAATTTAAAAATAAATCTATTTCTTCTTTTTTGTGTGTCGGACACACAAAAAATATGTGAGTCG
+
>BCGGD5EGGGGGGGGGGHHGDHHHFHFGEGGGGCHHGGHGHHHGGHGHHGGHH5BEGGCFHHHHHFFGHGCEGGHGGHHGHHHHHGHHHFHHHFFHHHHHHHHHHHHHGGFFFHHFFGGGGHHGGGGHGGHHHH?GDFHHG
@M02850:329:000000000-KGLL7:1:1101:17702:4341 2:N:0:1
GCGTCAGTCAGGTAATACGACTCACATATTTTTTGTGTGTCCGACACACAAAAAAGAAGAAATAGATTTATTTTTAAATTTTTGTGTGCGACCATTTTTCCAGGAATCCTTTTTGCAACGTTTATTTTGGCGAGCCTTCTGA
+
BFCGGGGGGGGGGHHHHHGGGGGHHHHGHHHHHGGHHHHHGHGGGGGHGGGGHHGGGHHHHHHHGGHHHHHHHHHHHHHGHHHGHHFHHGGGGGHHHHHHHHHHHHHGHHHHHHGHHHHGGHHHHHHHHCHCFCGDHHHHHH
@M02850:329:000000000-KGLL7:1:1101:10212:4357 1:N:0:1
GACATTGACCACGCTCATCAGAAGGCTCGCCAAAATAAACGTTGCAAAAAGGATGCCTGGAAAAATGGTCGCACACAAAAATTTAAAAATAAATCTATTTCTTCTTTTTTGTGTGTCCTATGTGAGTCGTATTACCTGACTG
+
A5CGFDFCGGGGGGGGGHGDFD5F2EGCACCECHHHHHGHGHHHGHHGHGDDGH3BB53E2BGFGHG35DEECGCFEFG1CFHHHG3GHHBGHHHHFHHHHHGFFHFGEEGHGFF0FGHDBGFGGHFGC<GHGFHGHBFFFD
@M02850:329:000000000-KGLL7:1:1101:10212:4357 2:N:0:1
GCGTCAGTCAGGTAATACGACTCACATAGGACACACAAAAAAGAAGAAATAGATTTATTTTTAAATTTTTGTGTGCGACCATTTTTCCAGGAATCCTTTTTGCAACGTTTATTTTGGCGAGCCTTCTGATGAGCGTGGTCAA
+
AFDCGGG3F1FFGHFCHHHGGGGGHHGHHHHHHHHGGAGHECEA0GHFFHFHFHHHHHHHHHHH1GHGHHCHFBAFCEGGEHHGFGHGHFHEHHHHGHHHHEHEGHGHHHGHHHHFGH@CGCGHHHHHEGHFHGG<ECHHHH
@M02850:329:000000000-KGLL7:1:1101:17470:4512 1:N:0:1
GCGTCAGTCAGGTAATACGACTCACATAGGACACACAAAAAAGAAGAAATAGATGTATTTTTAAATTTTTGTGTGCGACCATTTTTCCAGGAATCCTTTTTGCAACGTTTATTTTGGCGAGCCTTCTGATGAGCGTGGTCAA
+
3BDGGGEFGBGGGFFFHHGGGGGHHHFHFH3BGHHGGGFEHGDEGHFFHHFHHHDFFHHHHHEFGFHGBGGGFFFEEEGEGHHHHHHGEFFHGHFFFGGHH?GHHFGHHHGHHHHGCGGC/@DHHHHHHHHHGFD/ACCDGF
@M02850:329:000000000-KGLL7:1:1101:17470:4512 2:N:0:1
GACATTGACCACGCTCATCAGAAGGCTCGCCAAAATAAACGTTGCAAAAAGGATTCCTGGAAAAATGGTCGCACACAAAAATTTAAAAATAAATCTATTTCTTCTTTTTTGTGTGCCCTATGTGAGTCGTATTACCTGACTG
+
BFFGGGGGGGGGGGGGGHHHHHHHGHHHGGGGGHHHHHHHGHHHGHHHGHGCHHHHHHHHGHHHHHHGHHGGGGGHGGHHHHHHGHHHHGHGHHHHHHHHHHHHHHHHHGGHHHH3GHHHHEFDHEHHGCGHHHHEHHGHHB
@M02850:329:000000000-KGLL7:1:1101:10519:4548 1:N:0:1
GCGTCAGTCAGGTAATACGACTCACATAGGACACACAAAAAAGAAGAAATAGATGTATTTTTAAATTTTTGTGTGCGACCATTTTTCCAGGAATCCTTTTTGCAACATTTATTTTGGCGAGCCTTCTGATGAGCGTGGTCAA
+
BF@GGGGGGGGGGGHHHHHGGGGHGHHHGGHHHGHGGGHHHGGGHHHHHHHHFHADFHHHHHHHHHHHHHGHHFHHGGGGGHHHHGHHHHHHHHHGHHHHHGGFGHHHHFGHFHHFCHGGGGGHHHHHHHFHHHGGGGGFHH
@M02850:329:000000000-KGLL7:1:1101:10519:4548 2:N:0:1
ACATTGACCACGCTCATCAGAAGGCTCGCCAAAATAAATGTTGCAAAAAGGATTCCTGGAAAAATGGTCGCACACAAAAATTTAAAAATAAATCTATTTCTTCTTTTTTGTGTGTCCTATGTGAGTCGTATTACCTGACTGA
+
FFFGGGGGGGGGGGGGHHHGHHHHGGHEEGGGHHHHHHHHGHHGHHHHHGGHHHHHHHHHGHHHHHHHGGGGGGHGGHHHCHHHHHHHHHHHHHFHHHGHHHFHGHHHGGFHFHGHGHHHGHFHHHHGFHHHHHHHHHHHGH
@M02850:329:000000000-KGLL7:1:1101:22336:4621 1:N:0:1
GCGTCAGTCAGGTAATACGACTCACATACACACAAAAAAGAAGAAATAGATTTAGTTTTAAATTTTTGTGTGCGACCATTTTTCCAGGAATCCTTTTTGCAACGTTTATTTTGGCGAGCCTTCTGATGAGCGTGGTCAATGT
+
BF@F?EEGGFGFFGFGHGFCG?FHHHGCHFHHG2EGFHGGFHGGHHDBGEFGHF5DFHGHFAGFHHHCBGFHFDGGEGHHFHHFHHHHHHHHHHHGFHGHHHGGHHHHHHHFGFEGGCGGHHHHFGHHHHFGFGGHH1FHHG
@M02850:329:000000000-KGLL7:1:1101:22336:4621 2:N:0:1
GACATTGACCACGCTCATCAGAAGGCTCGCCAAAATAAACGTTGCAAAAAGGATTCCTGGAAAAATGGTCGCACACAAAAATTTAAAAATAAATCTATTTCTTCTTTTTTGTGTGTATGTGAGTCGTATTACCTGACTGACG
+
BFFGGGGGGGGGGGEFGHHHHHHHHHHHGGGGGHHHHHHGGHHHGHHHHHGGHHHHHHHHHHHFHHHFFHGGGGGHGGFHGHHHHHHHHGHFHHHHHHHHHHHHHHHHHGGHHFHFHHHHHHHHHGFHHHHHHHHHHHGHHE
@M02850:329:000000000-KGLL7:1:1101:13959:4700 1:N:0:1
GACATTGACCACGCTCATCAGAAGGCTCGCCAAAATAAACGTTGCAAAAAGGATTCCTGGAAAAATGGTCGCACACAAAAATTTAAAAATAAATCTATTTCTTCTTTTTTGTGTGTCCTATGTGAGTCGTATTACCTGACTG
+
AFFAFD11BFGFAAE0AEGDBFF10EGG0EECEFHHHHHG?FCFEBHHFHCEE11AFFHGBGGGAGGF@D>EEEGHGEFHHHHEBHBFDGFB1>EGEEFFHHHDHFHHHGGGHC0B>FG2GGF2FB>G/?<GGH2GFFFHEB
@M02850:329:000000000-KGLL7:1:1101:13959:4700 2:N:0:1
GCGTCAGTCAGGTAATACGACTCACATAGGACACACAAAAAAGAAGAAATAGATTTATTTTTAAATTTTTGTGTGCGACCATTTTTCCAGGAATCCTTTTTGCAACGTTTATTTTGGCGAGCCTTCTGATGAGCGTGGTCAA
+
BFBEEGGGGGGGGGGHFHHGGGGGHHHGHFFHHHHGGGHGHGGGHGGHGHGHHHHHHHGHFHHHHHHHHHGCFFAFFGGGGHHHHHHHHHHHHHHHHHHHH/GFDHGHHHHHHHHFGGCFCFGHHHHHHGFHGHGGGGHHHG
@M02850:329:000000000-KGLL7:1:1101:16781:4843 1:N:0:1
GACATTGACCACGCTCATCAGAAGGCTCGCCAAAATAAACGTTGCAAAAAGGATACCTGGAAAAATGGTCGCACACAAAAATTTAAAAATAAATCTATTTCTTCTTTTTTGTTATGTGAGTCGTATTACCTGACTGACGCAC
+
>B@FE3ABFFBE?0EEG1FHGHH1001AEGGC/F/DH11F?00AEDDBFGAEGG1FHHB0EGHHHF11FG/>E>EFCFHF/FBFGFDFBCEFGHEFE>DF2GBDFGHFHE/BFHF12BF1FFBFFFHG>1FFFHHFFHCFCG
@M02850:329:000000000-KGLL7:1:1101:16781:4843 2:N:0:1
GCGTCAGTCAGGTAATACGACTCACATAACAAAAAAGAAGAAATAGATTTATTTTTAAATTTTTGTGTGCGACCATTTTTCCAGGAATCCTTTTTGCAACGTTTATTTTGGCGAGCCTTCTGATGAGCGTGGTCAATGTCAC
+
BFBEFGGFGGFG5DGFFHCDFGGHHHGCHHHHGH2EGGHHHHHHHHHHGHHHFHHHHHHHGHHG?E2GHHGGGGGFHHHHHHHFBAGFEGFHHGHGFEDGGHCGHHGFHHCH??/@DHHHHGHHFFGECBBDHGFHFGDFFD
@M02850:329:000000000-KGLL7:1:1101:13877:4870 1:N:0:1
GCGTCAGTCAGGTAATACGACTCACATAGGACACACAAAAAAGAAGAAATAGATATATTTTTAAATTTTTGTGTGCGACCATTTTTCCAGGAATCCTTTTTGCAACGTTTATTTTGGCGAGCCTTCTGATGAGCGTGGTCAA
+
AFDGGEEFEGGGGHDHFDDDF?EHHCHHF3GHHHHEDGGHHFGEHGHFHFGFHG5BAGGHEHGC5GHGHG?FF?1B1E?>EFHHFGHFHHEEHHB3GGGFHEHFDBFFHHEGHHH?@CDCGCGHHGHGBGFFFGCFCGHHHH
@M02850:329:000000000-KGLL7:1:1101:13877:4870 2:N:0:1
GACATTGACCACGCTCATCAGAAGGCTCGCCAAAATAAACGTTGCAAAAAGGATTCCTGGAAAAATGGTCGCACACAAAAATTTAAAAATAAATCTATTTCTTCTTTTTTGTGTGTCCTATGTGAGTCGTATTACCTGACTG
+
>FFGGGGGGGGGGGGGGHHHHHHCFFHHGGGGGHHHHHHHGHHHGHHHHHGGHHHHHHFHHHHHHHHGGGGGGGGHGGGHHHHHHHHHHHHHHHHHHHHHHHH4GHGHFGGHHFHHHHHGHHGFHHHHCFGHHHFFHGFHHF
@M02850:329:000000000-KGLL7:1:1101:21166:4988 1:N:0:1
GACATTGACCACGCTCATCAGAAGGCTCGCCAAAATAAACGTTGCAAAAAGGATACCTGGAAAAATGGTCGCACACAAAAATTTAAAAATAAATCTATTTCTTCTTTTTTGTGTGTCCTATGTGAGTCGTATTACCTGACTG
+
AFCDGG5GGGGGGGDFDHHHHFHFAGFHG2EAEF2FGFFFGHF11FGHHHCEHH3BGGHHHHGHHHHHDFEGE?EHGGHHGHHHHHGHHHGHHGHHFHFGFGHHHHHHFGGHHFHHHHHHGHFHHHFFCGHHHHHEGHEHH1
@M02850:329:000000000-KGLL7:1:1101:21166:4988 2:N:0:1
GCGTCAGTCAGGTAATACGACTCACATAGGACACACAAAAAAGAAGAAATAGATTTATTTTTAAATTTTTGTGTGCGACCATTTTTCCAGGAATCCTTTTTGCAACGTTTATTTTGGCGAGCCTTCTGATGAGCGTGGTCAA
+
AFBFEEGBEGGGGEGGHHEGGDGHHHGHFHHHHFHGGFHEHGGGHFFHFFHHHHHHGHGHHHHHHHGHHGEBCFFFDGEEGHHHHHHHHHHHHHGHHHHHHGHHHHGGHHHHHHHHGGFGGFGHHGHHHHHHHHGGGGHHHG
@M02850:329:000000000-KGLL7:1:1101:21439:5044 1:N:0:1
GACATTGACCACGCTCATCAGAAGGCTCGCCAAAATAAACGTTGCAAAAAGGATTCCTGGAAAAATGGTCGCACACAAAAATTTAAAAATAAATCTATTTCTTCTTTTTTGTGTGTCCTATGTGAGTCGTATTACCTGACTG
+
AFBF331FE1FA100EEHHHDGBB0G10A/AE?F/1BFH1E0AB/GBGCHG/G1112DDGHHHHHF1BDF?CEEGFEFHHGHHEFHHB1BEGDG2FFHHGEHFBDGFFG@EGFCFFGHFHHHHDFFG1B?GFGHDHH1CFHD
@M02850:329:000000000-KGLL7:1:1101:21439:5044 2:N:0:1
GCGTCAGTCAGGTAATACGACTCACATAGGACACACAAAAAAGAAGAAATAGATTTATTTTTAAATTTTTGTGTGCGACCATTTTTCCAGGAATCCTTTTTGCAACGTTTATTTTGGCGAGCCTTCTGATGAGCGTGGTCAA
+
AF?FGC13FGGGBAGEFFE000EEEF2GD11BEGHEE/B0A/B/0AA0BFDGHHHHD2GEGEGGFHBDGHE0B001/>>//FGHF1F1BFGHEG1>BGEDGEBBFEEFGF/G>GDHCG@GCCCCGGHGFHFE1FCCCCCGHF
@M02850:329:000000000-KGLL7:1:1101:16177:5112 1:N:0:1
GACATTGACCACGCTCATCAGAAGGCTCGCCAAAATAAACGTTGCAAAAAGGATTCCTGGAAAAATGGTCGCACACAAAAATTTAAAAATAAATCTATTTCTTCTTTTTTGTGTGTCCTATGTGAGTCGTATTACCTGACTG
+
BFFGGGFGGGGGGGGGGHHHHHF3EGHHGGGGGHHHFHHGGGHHGHHGHHGGHG5FFHHFHHHHHFHHGGGGGGGHGGHHHHGHGHGFHHHHGGHFGHHHHHHGHGFHB?EGFGHH3GHHHFHHHFFFGGGHHHHHHHFHHF
@M02850:329:000000000-KGLL7:1:1101:16177:5112 2:N:0:1
GCGTCAGTCAGGTAATACGACTCACATAGGACACACAAAAAAGAAGAAATAGATTTATTTTTAAATTTTTGTGTGCGACCATTTTTCCAGGAATCCTTTTTGCAACGTTTATTTTGGCGAGCCTTCTGATGAGCGTGGTCAA
+
BFCGGGGGGGGGGHHHHHHGGGGHHHHHHHGHHHHGGGHHHEGGHHHHHHGHHHHHHHHHHHHHHHHHHHGHHHHHGGGGGHHGGHHHHHHHHHHHHHHHHGFFGHGHHHHHHHHHGHGGGGGHHHHHHHHHHHGGGCHHHH
@M02850:329:000000000-KGLL7:1:1101:8320:5174 1:N:0:1
GCGTCAGTCAGGTAATACGACTCACATAGGACACACAAAAAAGAAGAAATAGATTTATTTTTAAATTTTTGTGTGCGACCATTTTTCCAGGAATCCTTTTTGCAACGTTTATTTTGGCGAGCCTTCTGATGAGCGTGGTCAA
+
BFBFGGGGGGGGGHHFHHHGFGGHGHHHHGFGHHHGGEHHGGGGHFHGHHFBEH5FGHHHHHHGHHHHHHGHGHHHGGGGGHHHHHGHHHHHGHHHHHHHHFBEFGEFHHFHHHHHGHGCGCGHHHHHHHHHGGFDGGHHGH
@M02850:329:000000000-KGLL7:1:1101:8320:5174 2:N:0:1
ACATTGACCACGCTCATCAGAAGGCTCGCCAAAATAAACGTTGCAAAAAGGATTCCTGGAAAAATGGTCGCACACAAAAATTTAAAAATAAATCTATTTCTTCTTTTTTGTGTGTCCTATGTGAGTCGTATTACCTGACTGA
+
FFFGGGGGGGGGGGGGHHHHHHFHHHHGGGGGHHHHHHHGGHHGGHHHHGGGHHHGHHGHGHHHHHFGHGGGGGFFFHHHHHHHHHGHGHHGHHHFHHHHGHHGHHHHGGGGCGGHHHFHHGHHHHFCFHHHHHHHHGHGGH
@M02850:329:000000000-KGLL7:1:1101:23938:5312 1:N:0:1
GCGTCAGTCAGGTAATACGACTCACATAGGACACACAAAAAAGAAGAAATAGATTTATTTTTAAATTTTTGTGTGCGACCATTTTTCCAGGAATCCTTTTTGCAACGTTTATTTTGGCGAGCCTTCTGATGAGCGTGGTCAA
+
>DAFEGAGGGBFEFGHHCGGG?EGHHHGHFGHFFFGGEHHECEF1AAFBGG3GF5DGHHHHHHFDFG5FGGHHHHGGE?ECHHFHHHHHHGEHFHHHHHHHGBFHHGFGEHHHHHHCFGGGGGHHHHHGHFHHFGGGC/FFF
@M02850:329:000000000-KGLL7:1:1101:23938:5312 2:N:0:1
GACATTGACCACGCTCATCAGAAGGCTCGCCAAAATAAACGTTGCAAAAAGGATTCCTGGAAAAATGGTCGCACACAAAAATTTAAAAATAAATCTATTTCTTCTTTTTTGTGTGTCCTATGTGAGTCGTATTACCTGACTG
+
BFFGGGGGGGGGGGGGGHHHHHHHGHHHGGGGGHGHHHHHGHHHGHHHHHGGHHHHHHHHHHHHHHHHBGGGGEGHGGHGHHHHGHHHHHHHHHHHHHHHGHHHHHHHHGGHHHHHHHHHHHHHHHHHGFHHHHHHHHHHHG
@M02850:329:000000000-KGLL7:1:1101:13391:5383 1:N:0:1
GCGTCAGTCAGGTAATACGACTCACATAGGACACACAAAAAAGAAGAAATAGATCTATTTTTAAATTTTTGTGTGCGACCATTTTTCCAGGAATCCTTTTTGCAACGTTTATTTTGGCGAGCCTTCTGATGAGCGTGGTCAA
+
AFBGGGGGGGGGFAFGHHHGGGGHHHFHFFGFHHHGGGHGHGGGAFBGHHHHGH5DGHHGHHHHHHHHGHGFHFHHDGGGGGFHHHGFHHHHGHDHHHHHHEFGHHGGGHGHHHHHGGGGGGGFHHHGHHHHBHGADDFGHH
@M02850:329:000000000-KGLL7:1:1101:13391:5383 2:N:0:1
GACATTGACCACGCTCATCAGAAGGCTCGCCAAAATAAACGTTGCAAAAAGGATTCCTGGAAAAATGGTCGCACACAAAAATTTAAAAATAAATCTATTTCTTCTTTTTTGTGTGTCCTATGTGAGTCGTATTACCTGACTG
+
AFFGGGGGGGGGGGGGGHHFHHHHHHHHGGGGGHHHHHHHGHHHGHHHHHGGHHHHHHHHHHHHHHHHGGGGGGGHGGHHHHHHHHHHHHHHHHHHHHHHHHHHHHHHHGGHHGHHHHHHHHGHHHHFGFGHHHHGHHHHHH
@M02850:329:000000000-KGLL7:1:1101:14973:5397 1:N:0:1
GCGTCAGTCAGGTAATACGACTCACATAGGACACACAAAAAAGAAGAAATAGATTTATTTTTAAATTTTTGTGTGCGACCATTTTTCCAGGAATCCTTTTTGCAACGTTTATTTTGGCGAGCCTTCTGATGAGCGTGGTCAA
+
AFBCFGGGGFGGGHHHGHGFGGGHHHHHHHGHHHHGGGHGHGGFEHHHHFHHHH5DGHHGHHEHHHHHHHGFGGFF?EEEGHHHGHFGHHHGHHHGHHHHHFHHHHGEHHHHHHHFGHGGGGGHHHHFHHFHHGGGGGHHHH
@M02850:329:000000000-KGLL7:1:1101:14973:5397 2:N:0:1
GACATTGACCACGCTCATCAGAAGGCTCGCCAAAATAAACGTTGCAAAAAGGATTCCTGGAAAAATGGTCGCACACAAAAATTTAAAAATAAATCTATTTCTTCTTTTTTGTGTGTCCTATGTGAGTCGTATTACCTGACTG
+
AFFGGGGGGGGGGGGGGHHHHHHHHHHHGGGGGHHHHHHHGHHHGHHHHHGGHGHHHHHHHGHHHHHHHHGGGGGHGGHHHHHHHHHHHHHHHHHHHHHHHHHHHHHHHGGGHFHHHHHHGHHHHHHGGFGHHHHHHHHHHF
@M02850:329:000000000-KGLL7:1:1101:15238:5418 1:N:0:1
AGGCGGCCAGATTGTTGTTCTGCGTTTCTAGCATCATACCCGAGGTTTCCTGCTGCCGCGCCCACTGTTTGGCGCAGTCCAGCAGCGCCCCGGCGATGCCCTGACGGCGCGCGTGAGCGCTGACCGCGATCTCGTCGATCAG
+
FF?GAEEEGGFFFGHHHHHHHHHGGEGHHFFFHHHHHFHHHGGGGEFGHFFHHH3FCEEFGGGGGHH4FGFGHGGGGGFHHHHHGHGGGDFGGGGGGGGECGHHHGFGGGGGGFCEGGGGGGGGGGGGGGGFFF9A;9.A.;
@M02850:329:000000000-KGLL7:1:1101:15238:5418 2:N:0:1
ACCTTCCTGGCGTATCGCCAGGACGAAGCCGTTGGCCACATCACGCTGAGCAAAAACTGGAACGGTTACACCCTGATCGACGAGATCGCGGTCAGCGCTCACGCGCGCCGTCAGGGCATCGCCGGGGCGCTGCTGGACTGCG
+
FFFGFGGCGGGGAEEGGGGGFHHFGGGEEHGGG?HHFHGHHHHHGGGFEHHFFGHHGHHHGFHFGEFGHGHHGEFGFHGEEGGGGGHGCGGDDGHHGGFGGHHHCDFGGFDDGGGHGGGHGGGGGFGGGAGGGGGFEFFEFA
@M02850:329:000000000-KGLL7:1:1101:20429:5421 1:N:0:1
GACATTGACCACGCTCATCAGAAGGCTCGCCAAAATAAACGTTGCAAAAAGGATTCCTGGAAAAATGGTCGCACACAAAAATTTAAAAAAAAATCTATTTCTTCTTTTTTGTGTGTCCTATGTGAGTCGTATTACCTGACTG
+
AF4GAEBGFFGGCF2EEHGG4GCGGGHAEEGGGCHFFFHHGFHFGFHGHHGG23DFHFHHHEHF1GHHHHGCCEGHGGHHHHHHHHHGHGGGGHGHHEFDGGHEGFHHBDCFHGGHGFDDFF?DGGGHGFFCHHFG<<CGH1
@M02850:329:000000000-KGLL7:1:1101:20429:5421 2:N:0:1
GCGTCAGTCAGGTAATACGACTCACATAGGACACACAAAAAAGAAGAAATAGATTTTTTTTTAAATTTTTGTGTGCGACCATTTTTCCAGGAATCCTTTTTGCAACGTTTATTTTGGCGAGCCTTCTGATGAGCGTGGTCAA
+
AFBGGGGGGGGGGHHHHHHGGGGHHHHHHGHHHHHGGGHHHGGGGHHHGHHHHHHHHGGGGGHHHHHHHHGHHHHHGGGCEHHHHHHHHHHHHHHCHHHHHGHGHGGGHHHFHHHFGHGGGGGHHHHHFHHHHHGGGGHHHH
@M02850:329:000000000-KGLL7:1:1101:6464:5492 1:N:0:1
ACATTGACCACGCTCATCAGAAGGCTCGCCAAAATAAACGTTGCAAAAAGGATTCCTGGAAAAATGGTCGCACACAAAAATTTAAAAATAAATCTATTTCTTCTTTTTTGTGTTATGTGAGTCGTATTACCTGACTGACGCA
+
FD5GF5F5GGGG?FGGG5FFGGHCDHFEAEEEHDHHGHEEAFFEBFGBGDDEFF3DFGHHHHHFHFCDF>FGGGHGGFFGA@EGGFFFHHHHGBBFGFHGFGFHHFFHGGGHHHGHHFHHGFD<?FC@GB1FGFHHH1@DCC
@M02850:329:000000000-KGLL7:1:1101:6464:5492 2:N:0:1
GCGTCAGTCAGGTAATACGACTCACATAACACAAAAAAGAAGGAATAGATTTATTTTTAAATTTTTGTGTGCGACCATTTTTCCAGGAATCCTTTTTGCAACGTTTATTTTGGCGAGCCTTCTGATGAGCGTGGTCAATGTA
+
1@>F?FFGFG1C1D33F1CCEEF11AFFGFG1FCHAGEGEG00BA1BG1AAFFFHFHDGHGHBFGEEB0>F1>E/>EFHB@GGFHFFHHFHCGHGHHGGHHF@FGGEHHHBG@HC@CG@GHHHHFHHFHFCBECFDGEB1GG
@M02850:329:000000000-KGLL7:1:1101:20840:5539 1:N:0:1
GCGTCAGTCAGGTAATACGACTCACATAGGACACACAAAAAAGAAGAAATAGATTTATTTTTAAATTTTTGTGTGCGACCATTTTTCCAGGAATCCTTTTTGCAACGTTTATTTTGGCGAGCCTTCTGATGAGCGTGGTCAA
+
3BDFGEEEGFGGGHHHHHHGGGGHHHHHGHFHHHHGGGHHHGGGAGE3BGGHHHDGHGHHHHHHHGHHFHGGHFGHGGGGGHHHHHHFHHHHHHG3GHHHHGHHGHGHFHGHHHHGGH?DF?DHHGHHGG2DFFGEFGHGFH
@M02850:329:000000000-KGLL7:1:1101:20840:5539 2:N:0:1
GACATTGACCACGCTCATCAGAAGGCTCGCCAAAATAAACGTTGCAAAAAGGATTCCTGGAAAAATGGTCGCACACAAAAATTTAAAAATAAATCTATTTCTTCTTTTTTGTGTGTCCTATGTGAGTCGTATTACCTGACTG
+
AFFGGGGGGGGGGGGGGHHHHHHHHHHHGGGGGHHHHHHHGHHHGHHHHHGGHGHHHHHHHHHHGHHHGHGGFGGHGGHHHHHHHHHHHHHHHHHHHHHHHFHHHHHHHGGHHFHHHHHHHHHFHHHHGGGHHHHHHHHHHD
@M02850:329:000000000-KGLL7:1:1101:21808:5567 1:N:0:1
GCGTCAGTCAGGTAATACGACTCACATAGGACACACAAAAAAGAAGAAATAGATGTATTTTTAAATTTTTGTGTGCGACCATTTTTCCAGGAATCCTTTTTGCAACGTTTATTTTGGCGAGCCTTCTGATGAGCGTGGTCAA
+
?FBFGECGGGGGGHHHHHGCGGGHHHHGHHHHHHHGGGFHHGGGEGHHEHHHHH5DGHHHHHHHHG5GGHGFGGHHGGGGGHHHHHGHGEHEHHHHHHHHHGHGFHGHHHHHHHGBDHGGCGGHHHHGHHGHHHCF?DGHHH
@M02850:329:000000000-KGLL7:1:1101:21808:5567 2:N:0:1
GACATTGACCACGCTCATCAGAAGGCTCGCCAAAATAAACGTTGCAAAAAGGATTCCTGGAAAAATGGTCGCACACAAAAATTTAAAAATAAATCTATTTCTTCTTTTTTGTGTGTCCTATGTGAGTCGTATTACCTGACTG
+
AFFGGGGGGGGGGGGGGHHHHHHHHHHHGGGGGHHHHHHHGHHHGHHHHHGGHHHHHHHHHHGHHHHHHHGGGGGGGGHHHHGHHHHHFHHGHHHHHHHHHHHHHHHHHGGHHHHGHHHHHHHHHHFHGFFGGHHHHHGHHB
@M02850:329:000000000-KGLL7:1:1101:20951:5613 1:N:0:1
GACATTGACCACGCTCATCAGAAGGCTCGCCAAAATAAACGTTGCAAAAAGGATTCCTGGAAAAATGGTCGCACACAAAAATTTAAAAATAAATCTATTTCTTCTTTTTTGTGTGTCCTATGTGAGTCGTATTACCTGACTG
+
ADFGFFGGFGGGCEGGGHHGHGHFHHCFC?AFEFCHFHHHGHHEFFHFHEEDHF5BDA53FGEG1FD3DGEGEECEFGHFEHHFHHHGHHHHHHHHGHHHFEG??GF?GEE2?GG?FFGGFGHHHH2F/?CHHHHHHHFHHF
@M02850:329:000000000-KGLL7:1:1101:20951:5613 2:N:0:1
GCGTCAGTCAGGTAATACGACTCACATAGGACACACAAAAAAGAAGAAATAGATTTATTTTTAAATTTTTGTGTGCGACCATTTTTCCAGGAATCCTTTTTGCAACGTTTATTTTGGCGAGCCTTCTGATGAGCGTGGTCAA
+
CFCGGGGGGGGGGHHHHHHGGGGHHHHHHHHHHHHGGGHHHGGGHHHHHHHHHHHHHHHHHHHHHHHHHHGGH2GHFGFGGHHHHHHHHHHGHHHHHHHGHGGFHHGGHHHHHHHHGGCGGGCHHHHHHHHHFHCDGCCHHH
@M02850:329:000000000-KGLL7:1:1101:17073:5634 1:N:0:1
GACATTGACCACGCTCATCAGAAGGCTCGCCAAAATAAACGTTGCAAAAAGGATTCCTGGAAAAATGGTCGCACACAAAAATTTAAAAATAAATCTATTTCTTCTTTTTTGTGTGTCCTATGTGAGTCGTATTACCTGACTG
+
BFFGGGGGGGGGGGGGGHHHHHHHHHHHGGGGGHHHHHHHGHHHGHHHHHGGHH5FHHHHHHHHHHHHHHGGGGGHGGHHHHHHHHHHHHHHHHHHHHHHHHHHHHHHHGGHHHHHHHHHHHHHHGHHGGHHHHHGHHHHHH
@M02850:329:000000000-KGLL7:1:1101:17073:5634 2:N:0:1
CAGTCAGGTAATACGACTCACATAGGACACACAAAAAAGAAGAAATAGATTTATTTTTAAATTTTTGTGTGCGACCATTTTTCCAGGAATCCTTTTTGCAACGTTTATTTTGGCGAGCCTTCTGATGAGCGTGGTCAATGTC
+
FFFGGGGGGGGGGHGGGGGHHHHHHHHHHHHGGGHHHGGGHHHHHHHHHHHHGHHHHHHHHHHHHHGHHHHHGGGGGHHHGHHHHHHHGHHHHHHHHGHHHHGHHHHHHHHHGHEGGGGHHHHHHHHHHHGGGGHHHHHHHH
@M02850:329:000000000-KGLL7:1:1101:22881:5645 1:N:0:1
GCGTCAGTCAGGTAATACGACTCACATAACACAAAAAAGAAGAAATAGATTTATTTTTAAATTTTTGTGTGCGACCATTTTTCCAGGAATCCTTTTTGCAACGTTTATTTTGGCGAGCCTTCTGATGAGCGTGGTCAATGTC
+
AFDFEEGGGGGBGHHHHHHGGGGGHHHHGGHHHGHHFCGGHHFHHHHHHGHHGH5DFHHHHHHGHHGBGEFFGGGGGHEHGHFHHHGHFHHHHHHHHGHGHHGHGHHHHHHFCGEGG?CHHHHHGHHHHGGGGGHHFFHHHH
@M02850:329:000000000-KGLL7:1:1101:22881:5645 2:N:0:1
GACATTGACCACGCTCATCAGAAGGCTCGCCAAAATAAACGTTGCAAAAAGGATTCCTGGAAAAATGGTCGCACACAAAAATTTAAAAATAAATCTATTTCTTCTTTTTTGTGTTATGTGAGTCGTATTACCTGACTGACGC
+
BFFGGGGGGGGGGGGGGHHHHHHHHHHHGGGGGHHHHHHHGHHHGHHHHHGGHHHHHHHHHHGHHHHGGHGGGGGHGGHFHHHHHHHHHHHHHHHHHHHGHHHHHHHHHGGHHHHHGHHHHHHHGGHHHHHHHHHHHHHHGG
@M02850:329:000000000-KGLL7:1:1101:6088:5736 1:N:0:1
GCGTCAGTCAGGTAATACGACTCAAATAGGACACACAAAAAAGAAGAAATAGATTTATTTTTAAATTTTTGTGAGCGAAAATTTTTCCAGGAATCCTTTTTGTAAGGGGAAGGGGGGCGAGCCGGGTGAGGGGTGTGGGCAA
+
AFD2AEEGGGGGEGHHFHH22EEF3FGGGFFGCGHEGGFAAEE1FHGHHFHE5G5DFBGFFHHHHFHHFFGCF5BG////>FFHHHEBGGFFGGFEGHHHHG24B430/////?>/----9--99-.-.;..-.--......
@M02850:329:000000000-KGLL7:1:1101:6088:5736 2:N:0:1
GACATTGACCACGCTCATCAGAAGGCTCGCCAAAATAAACGTTGCAAAAAGGATTCCTGGAAAAATGGTCGCACACAAAAATTTAAAAATAAATCTATTTCTTCTTTTTTGTGTGTCCTATGTGAGTCGTATTACCTGACTG
+
>BFGGGGGFGGGGGGGGHHHHGGGGHGHGGGCGHGHHHHHGHHHGHHFHHGGGHHHHHHFGEHHHHGGHHGGGGGHGGEFAGHHHHGHHGHFGHFFHHHHHHHHHHHHHGGHHGHFGFHGHHHHGFHHGGHHHHGHHHHHHF
@M02850:329:000000000-KGLL7:1:1101:23681:5834 1:N:0:1
GCGTCAGTCAGGTAATACGACTCACATAGGACACACAAAAAAGAAGAAATAGATTTATTTTTAAATTTTTGTGTGCGACCATTTTTCCAGGAATCCTTTTTGCAACGTTTATTTTGGCGAGCCTTCTGATGAGCGTGGTCAA
+
BFBFGGGAGDGGGGHCHHHDFFEHHHFHHFHHHHCE?FFHHGGEHHEHHGHHHHHHHGGHHHHGFHHHHHGBFFGHGGEGGHHHHHHHHFHHGHHHHHHHHGBBGGFHHHHHHGFHGHGGCGGHHHHHHGHHGHGGGGHHHG
@M02850:329:000000000-KGLL7:1:1101:23681:5834 2:N:0:1
GACATTGACCACGCTCATCAGAAGGCTCGCCAAAATAAACGTTGCAAAAAGGATTCCTGGAAAAATGGTCGCACACAAAAATTTAAAAATAAATCTATTTCTTCTTTTTTGTGTGTCCTATGTGAGTCGTATTACCTGACTG
+
AFFGGGGGGGGGGGGGGHHHHHHGHHHHGGGGGHHHHHHHGHHHGGHGHHGGHHHHHHHHHHHHHGHHDGEEGGFHGGHHGHHHHHHHHHHHGHHGGHHHFHHBHHHHHGGHHHHGHHGHHGHHFGHHGFGHHHHHHHHHHE
@M02850:329:000000000-KGLL7:1:1101:22159:5842 1:N:0:1
GCGTCAGTCAGGTAATACGACTCACATAACAAAAAAGAAGAAATAGATTTATTTTTAAATTTTTGTGTGCGACCATTTTTCCAGGAATCCTTTTTGCAACGTTTATTTTGGCGAGCCTTCTGATGAGCGTGGTCAATGTCAC
+
AFDFFGGFGGGGFEFFHHDGGCGFHGHFHHFHHGHGGGGHHHHHHHHHHHHHHHDFEGHFHHFFCGB?GBAA@EGHEFHGHHGHGFHEHHHFHHHGHHHGGHHHEHHHG4EB?F/CGGHHHFHHHEHHGGCDGFFHHHBGHH
@M02850:329:000000000-KGLL7:1:1101:22159:5842 2:N:0:1
GACATTGACCACGCTCATCAGAAGGCTCGCCAAAATAAACGTTGCAAAAAGGATTCCTGGAAAAATGGTCGCACACAAAAATTTAAAAATAAATCTATTTCTTCTTTTTTGTTATGTGAGTCGTATTACCTGACTGACGCAC
+
CFFGGFGGGGGGGGGFGHHHHHHHHHHHGGGGGHHHHHHGGEGFGHHHHHGGHHHHHFHHGHHHHHHHHHGGFEFHGFHHHHFHHGHHHHHHHHHHHHHHHGHHHFGHHGGHHHGHDHHHHHGGHHHHHHHHHHHHHGGGGC
@M02850:329:000000000-KGLL7:1:1101:17479:5918 1:N:0:1
GACATTGACCACGCTCATCAGAAGGCTCGCCAAAATAAACGTTGCAAAAAGGATTCCTGGAAAAATGGTCGCACACAAAAATTTAAAAATAAATCTATTTCTTCTTTTTTGTGTGTCCTATGTGAGTCGTATTACCTGACTG
+
>FFGGFGGGGGCGGGGGHHHHHHHGGHHGGGGGHHHHHHHGHHHGHGHHHGGHE5AGFHHHHHHHHHEFFEGGGGHGGHHHHHHHHHHHHHHHHHHHHHHHGHHHGHGHGGHHHFHHEHHHHBDHFHHCGHHGHHFHFHHHH
@M02850:329:000000000-KGLL7:1:1101:17479:5918 2:N:0:1
GCGTCAGTCAGGTAATACGACTCACATAGGACACACAAAAAAGAAGAAATAGATTTATTTTTAAATTTTTGTGTGCGACCATTTTTCCAGGAATCCTTTTTGCAACGTTTATTTTGGCGAGCCTTCTGATGAGCGTGGTCAA
+
AFBGGGGGGGGGGGHHHHHGGGGHHHHHHFHGHHHGGGHHHGGGHHHHHHHHHHHHHHHHHHHHHHHHHHGFGHHFGGGGGGHHHGHGHHHHHHHHHHHHHGHHHHGGHHHHHHHFFHCGGGGHHHHHHHHGHGGFGGHHHH
@M02850:329:000000000-KGLL7:1:1101:22831:5940 1:N:0:1
GCGTCAGTCAGGTAATACGACTCACATAGGACACACAAAAAAGAAGAAATAGATGTATTTTTAAATTTTTGTGTGCGACCATTTTTCCAGGAATCCTTTTTGCAACGTTTATTTTGGCGAGCCTTCTGATGAGCGTGGTCAA
+
AFBFGE2FGFFBEGHHHHH2EEGHHHHGHHHHGHHGFGFFGGGEHHHHBGHHHH5FGHHHHHHHGHFEGHCFGHHFGGGGGHHHHHHGHGHHHHHHHHFHHGGHEFEHHGEHHGHHGGFGGGGHHHHHHHBGFHGDEGHHHF
@M02850:329:000000000-KGLL7:1:1101:22831:5940 2:N:0:1
GACATTGACCACGCTCATCAGAAGGCTCGCCAAAATAAACGTTGCAAAAAGGATTCCTGGAAAAATGGTCGCACACAAAAATTTAAAAATAAATCTATTTCTTCTTTTTTGTGTGTCCTATGTGAGTCGTATTACCTGACTG
+
BFFGGGGGGGGGEGGEGGHHHHGFHHFHGGGGGHHHHHHHGHHHGHHHHHGGEGHHHHHHHHHFCHHGFGC?EGGHGGHHHGFHHHHHGHHFHHHHHHHHHHHGHHHHHGGHHHFFHGHHHHHHHHHHFGHHHHFHHHHHHH
@M02850:329:000000000-KGLL7:1:1101:10920:5961 1:N:0:1
GACATTGACACGCTCATCAGAAGGCTCGCCAAAATAAACGTTGCAAAAAGGATTACTGGAAAAATGGTCGCACACAAAAATTTAAAAATAAATCTATTTCTTCTTTTTTGTGTGTCCTATGTGAGTCGTATTACCTGACTGA
+
>5CGGGGGGGGGGGGGFHHGHHHHHGHGGGGFHHHHGHGGFGHGHHHHHGGFGH33FHGHHHHHGGBD5EEEGGGGGHHHHHHHHHHHHHGHHHHGHHHFHHHHHHHGGGFF2B0FHHHHHGHHHHGC<FGHHHFHHFBHFH
@M02850:329:000000000-KGLL7:1:1101:10920:5961 2:N:0:1
GCGTCAGTCAGGTAATACGACTCACATAGGACACACAAAAAAGAAGAAATAGATTTATTTTTAAATTTTTGTGTGCGACCATTTTTCCAGGAATCCTTTTTGCAACGTTTATTTTGGCGAGCCTTCTGATGAGCGTGTCAAT
+
AFCGGGGGGGGGGHHHHHHGGGGHHHHHGGHHHHGGGGHHHGGGGHHHHHHHHHHHHHHHHHHHHHHHHHFGHHHHGGGGGHHHHHHHHHHHHHHHHHHHHGHHHHGHHHHHHHHGGHDFGGGHHHHHHHHHHHGGGGHHGF
@M02850:329:000000000-KGLL7:1:1101:19315:5985 1:N:0:1
GCGTCAGTCAGGTAATACGACTCACATAGGACACACAAAAAAGAAGAAATAGATGTATTTTTAAATTTTTGTGTGCGACCATTTTTCCAGGAATCCTTTTTGCAACGTTTATTTTGGCGAGCCTTCTGATGAGCGTGGTCAA
+
?FBGGGGGGGGGGHHHHHHGGGGHHHHHHHHHHHHGGGHGHGGGHHGGFHHHHH5DFHHHHHHHHHHHHHCHGHHHGGGGGHHHHGGHHHHHHHHGHHHHHGHHHHGHHHHHHHHHGHGGGGGHHGHHHHGGHGGGGGHHHH
@M02850:329:000000000-KGLL7:1:1101:19315:5985 2:N:0:1
GACATTGACCACGCTCATCAGAAGGCTCGCCAAAATAAACGTTGCAAAAAGGATTCCTGGAAAAATGGTCGCACACAAAAATTTAAAAATAAATCTATTTCTTCTTTTTTGTGTGTCCTATGTGAGTCGTATTACCTGACTG
+
>FCGGFDGGGCEEEEFGGGFBFFCGHFHEGFEGHHFGHHGEBGFGHHHHHC?HADFHBEFFFHHHCGFFHGGGGGCEGHHHHGHHHFHHAGFHFFHHHFHBGHFHHHHHG/GFBGFFGHHHHGBGFFHGGGHFHBFHGFFGE
@M02850:329:000000000-KGLL7:1:1101:23519:6038 1:N:0:1
GCGTCAGTCAGGTAATACGACTCACATAGGACACACAAAAAAGAAGAAATAGATTTATTTTTAAATTTTTGTGTGCGACCATTTTTCCAGGAATCCTTTTTGCAACGTTTATTTTGGCGAGCCTTCTGATGAGCGTGGTCAA
+
@F?FEGGFGBGGFBGHHHD2BEEHHHHG5B3FHGHEDGFFGGGAGEHFHGHHHG5DGHHGGHCGBGFHHGGHFFFGEFGGGHFHHHHGH4CEGFHHHHHHHGHHGHGHGHHHHHFBCHGGCGGHHHHGHGHHGHGFGGHHHF
@M02850:329:000000000-KGLL7:1:1101:23519:6038 2:N:0:1
GACATTGACCACGCTCATCAGAAGGCTCGCCAAAATAAACGTTGCAAAAAGGATTCCTGGAAAAATGGTCGCACACAAAAATTTAAAAATAAATCTATTTCTTCTTTTTTGTGTGTCCTATGTGAGTCGTATTACCTGACTG
+
AFFGGGGGGGGGGGFGEHHHHHHHFHHHGGGGGHHHHHHHGGHHGHHHHEEGFHGHHHHHHHHHHHHGGHFGGGGHGGHHEGHHHHHHHHHHHHHHHHHHFHHHHHHHHGGHHHHGHFHHHHHDHGFHGGGHHHHHHHHGHF
@M02850:329:000000000-KGLL7:1:1101:9666:6068 1:N:0:1
GACATTGACCACGCTCATCAGAAGGCTCGCCAAAATAAACGTTGCAAAAAGGATTCCTGGAAAAATGGTCGCACACAAAAATTTAAAAATAAATCTATTTCTTCTTTTTTGTGTGTCCTATGTGAGTCGTATTACCTGACTG
+
AFFGGGGGGGGGGGGDDHHGHHHHHHHHGGGFFGHHGHFFFAFCEGHHHGCDHH5BFFHHHHHHHHHFHHGGFGGHGGHHHHHHHHFFGHGEGGGHHHHHHHHGHHHGHGGGHHGHHHHHFGFGHHHHCGHHHHHHHHHFHF
@M02850:329:000000000-KGLL7:1:1101:9666:6068 2:N:0:1
GCGTCAGTCAGGTAATACGACTCACATAGGACACACAAAAAAGAAGAAATAGATTTATTTTTAAATTTTTGTGTGCGACCATTTTTCCAGGAATCCTTTTTGCAACGTTTATTTTGGCGAGCCTTCTGATGAGCGTGGTCAA
+
BFCGGGGGGGGGGHGHHHHGGGGHHHHHHHHHHHHGGGHHHGGGHHHHHHHHHHHHHHHHHHHHHGHHHHGFHFFHGGGGGGHHHGHHHHHHHGHHHHHHHGHHHHGHHHHHHHHHGHCCGGGHHHHHFHFHHFGGGGHHHH
@M02850:329:000000000-KGLL7:1:1101:25923:6173 1:N:0:1
GCGTCAGTCAGGTAATACGACTCACATAGGACACACAAAAAAGAAGAAATAGATTTATTTTTAAATTTTTGTGTGCGACCATTTTTCCAGGAATCCTTTTTGCAACGTTTATTTTGGCGAGCCTTCTGATGAGCGTGGTCAA
+
AF@FEECA1BFGGHBAGHGFC0EFFF2B11GHHHGGEFFFCEGGECBCFGHFBG2DFHHHHHHHFFDFFGGGHHEGCGGGGFHFHFCGFHGEGHHGHGHHDEHFBG@?FFHFHGHFGHGCCGGHHHHHFFFHBGGCFCGFFD
@M02850:329:000000000-KGLL7:1:1101:25923:6173 2:N:0:1
GACATTGACCACGCTCATCAGAAGGCTCGCCAAAATAAACGTTGCAAAAAGGATTCCTGGAAAAATGGTCGCACACAAAAATTTAAAAATAAATCTATTTCTTCTTTTTTGTGTGTCCTATGTGAGTCGTATTACCTGACTG
+
BFBGFGGGGGGGGGEEFHHHGHHHGHFFGGGEGFHHGHHHEFGFGHHHHHGGHHHHHHHHHGHHHHHH@FGGGGGHGGFF1FGHHHHFHHHHHHGHHHHHFBGGHHGHHGEHFGHHHHHHHHHGHHHHGCGHHHGFHGHHHH
@M02850:329:000000000-KGLL7:1:1101:15953:6273 1:N:0:1
GACATTGACCACGCTCATCAGAAGGCTCGCCAAAATAAACGTTGCAAAAAGGATTCCTGGAAAAATGGTCGCACACAAAAATTTAAAAATAAATCTATTTCTTCTTTTTTGTGTGTCCTATGTGAGTCGTATTACCTGACTG
+
CFFGGGGGGGGGGGGGGHHHFHHHFHHHGGGGGHHGHHHGGGHEGHHGHHGGHHGGHHHFGFGHHHHGHHGGGGGHGGHHHHHGHHHHHHHHHHGHHHHFHHHHHHEHGFGHHFHHHHGGHEGHFGGHGFFFHHF@GGFFHB
@M02850:329:000000000-KGLL7:1:1101:15953:6273 2:N:0:1
GCGTCAGTCAGGTAATACGACTCACATAGGACACACAAAAAAGAAGAAATAGATTTATTTTTAAATTTTTGTGTGCGACCATTTTTCCAGGAATCCTTTTTGCAACGTTTATTTTGGCGAGCCTTCTGATGAGCGTGGTCAA
+
AFCGGGGGGGGGGHHHHHHGGGGHHHHHGHHHHHHGGGGGHGGGHHGHHHHHHHHHHHHHHHHHHHHHHHGHHFGHGGGGGHHHHHHHHHHHHHHGHHHHHGGHHHGGHHHHHHHHCHGGGGGHHHHHHHHEFHGGGGHHHG
@M02850:329:000000000-KGLL7:1:1101:14309:6370 1:N:0:1
GCGTCAGTCAGGTAATACGACTCACATAGGACACACAAAAAAGAAGAAATAGATTTATTTTTAAATTTTTGTGTGCGACCATTTTTCCAGGAATCCTTTTTGCAACGTTTATTTTGGCGAGCCTTCTGATGAGCGTGGTCAA
+
AFDFFGCGGGFGGHFDGGHGGFGHHGHHBGFHHHGGGGHHHGGGHHHHHHHGHHGEHHHHHHHHHHHHHHG2FHHHGGGC@EGHHH3DDGFHHHHEHHHHHGGEHHFHHHHHHHHHFHGGGGGHHHFHHHGGHHGDGGHHHH
@M02850:329:000000000-KGLL7:1:1101:14309:6370 2:N:0:1
GACATTGACCACGCTCATCAGAAGGCTCGCCAAAATAAACGTTGCAAAAAGGATTCCTGGAAAAATGGTCGCACACAAAAATTTAAAAATAAATCTATTTCTTCTTTTTTGTGTGTCCTATGTGAGTCGTATTACCTGACTG
+
AFFGGGGGGGGGGGGGGHHHHGHHHHHHGGGGGHHHHHHHGGHHGHHHHHGGHHHHGHHHHHHHHHHHGGGGGGGHGGHHHHHHHHHHHHHHHHHHFHHHHHHHHHHHHGGGHHHHHHHHHHGHHHGHGGHHHHHHHHGHHG
@M02850:329:000000000-KGLL7:1:1101:8498:6386 1:N:0:1
GCGTCAGTCAGGTAATACGACTCACATAGGACACACAAAAAAGAAGAAATAGATATATTTTTAAATTTTTGTGTGCGACCATTTTTCCAGGAATCCTTTTTGCAACGTTTATTTTGGCGAGCCTTCTGATGAGCGTGGTCAA
+
>D2FEGGGCGGFGFHFGHCGDGGHHGHFFF3GFHHGGGFHAEFEHGFHHHHHGH5FHHHHHHHHHHHHHHEB?FC4EE?EEFDGFGB3FGHGFF33FGDFG?GFDGGGHHFFFGHHGHGGGGGHHHFGHHHHFFGGGGHHHH
@M02850:329:000000000-KGLL7:1:1101:8498:6386 2:N:0:1
GACATTGACCACGCTCATCAGAAGGCTCGCCAAAATAAACGTTGCAAAAAGGATTCCTGGAAAAATGGTCGCACACAAAAATTTAAAAATAAATCTATTTCTTCTTTTTTGTGTGTCCTATGTGAGTCGTATTACCTGACTG
+
AFFGGGGGGGGGGGGGGHHHHHHHHHHHGGGGGHHHHHHHGGHHGHHHHHGGGHHHHHHHHHHHHHHHDGCFGGGHGGHHHHHHHGHHHHHHGHHHGHHHGHHHHHHHHGGHGGHGHHHHHHHHHGHFGEHHHHHHHHHGGD
@M02850:329:000000000-KGLL7:1:1101:21444:6411 1:N:0:1
GCGTCAGTCAGGTAATACGACTCACATAGGACACACAAAAAAGAAGAAATAGATTTATTTTTAAATTTTTGTGTGCGACCATTTTTCCAGGAATCCTTTTTGCAACGTTTATTTTGGCGAGCCTTCTGATGAGCGTGGTCAA
+
AFDGGEGGGGGGGHGHHHHGGCGHHHGHHFHHFHHGGGGHHGFGHFHHHHHHHH5DGHHGHHHHHHHHHHGHFCFHGGGGGHHHHHHHHHHGHHHFHHHHHGHBEGGHHHGHHHHHCGGGGGGHHHHHBGFHHHGGGGHHHH
@M02850:329:000000000-KGLL7:1:1101:21444:6411 2:N:0:1
GACATTGACCACGCTCATCAGAAGGCTCGCCAAAATAAACGTTGCAAAAAGGATTCCTGGAAAAATGGTCGCACACAAAAATTTAAAAATAAATCTATTTCTTCTTTTTTGTGTGTCCTATGTGAGTCGTATTACCTGACTG
+
AFFGGGGGGGGGGGGGGHHHHHHHGHHHGGGGGHHHHHHHGHHHGHHHHHGGGHHHHHHHHHHGGHHHHHGGGGGHGGHHHHHHHHHHHHHHHHHHHHHHHHHHHHHHHGGHHGHHHHHHHHHHHGHHGFHHHHHHHHHHHH
@M02850:329:000000000-KGLL7:1:1101:24110:6460 1:N:0:1
GCGTCAGTCAGGTAATACGACTCACATAGGACACACAAAAAAGAAGAAATAGATTTATTTTTAAATTTTTGTGTGCGACCATTTTTCCAGGAATCCTTTTTGCAACGTTTATTTTGGCGAGCCTTCTGATGAGCGTGGTCAA
+
CFCGGEGFGGGGGHHHGHHGGGGHHHHHHHGHHFHGGGGHGGGGHHHHHHHHGHDFGFHHHFHHHHHHGHGHHHHHGGGGGHHHHHHHHHHGHHHGGHHHHGHHHFEGHHHHHHHGGHCGGGGGHHHEHHHHHHGGGGHHHH
@M02850:329:000000000-KGLL7:1:1101:24110:6460 2:N:0:1
GACATTGACCACGCTCATCAGAAGGCTCGCCAAAATAAACGTTGCAAAAAGGATTCCTGGAAAAATGGTCGCACACAAAAATTTAAAAATAAATCTATTTCTTCTTTTTTGTGTGTCCTATGTGAGTCGTATTACCTGACTG
+
AFFGGGGGGGGGGGGGGHHHHHGHHHHHGGGGGHHHHHHHGHHHGHHHHHGGGHHHHHHHHHHHFHHHHHGGGGGHGGHHHHHHHHHHHHHHHHHHHHHHHHHHHHHHGGGHHHHHHHHHHHHHHHHHGGHHHHHHHHGHHH
@M02850:329:000000000-KGLL7:1:1101:16992:6479 1:N:0:1
GCGTCAGTCAGGTAATACGACTCACATAGGACACACAAAAAAGAAGAAATAGATTTATTTTTAAATTTTTGTGTGCGACCATTTTTCCAGGAATCCTTTTTGCAACGTTTATTTTGGCGAGCCTTCTGATGAGCGTGGTCAA
+
>FBFGGGGFCGGGHHHHGHGGGGHHGHHHCHGHHHGGGHHHGGGHHHHHHGHGH5FGHHHHGHHHHHHHHGGHHGFGGGGGHHHHHHHHHGHGHGHHHHHHCHHHHGHGHHHHHGGCGCGGGGHHHHFDHHFFHGGGGHHHH
@M02850:329:000000000-KGLL7:1:1101:16992:6479 2:N:0:1
GACATTGACCACGCTCATCAGAAGGCTCGCCAAAATAAACGTTGCAAAAAGGATTCCTGGAAAAATGGTCGCACACAAAAATTTAAAAATAAATCTATTTCTTCTTTTTTGTGTGTCCTATGTGAGTCGTATTACCTGACTG
+
BFFGGGGGGGGGGGGGGHHHHHHHHHHHGGGGGHGHHHHHGHHHGHHGHHGGHHHHHHHHHHHHHHHHFGGGGGGHGGHHHHHHHHHHHHHHHHGHHHHHEHHHHHHHGGGHHFHHGHHHHHHHHHHHGGHHHHFHHHGHHH
@M02850:329:000000000-KGLL7:1:1101:21630:6480 1:N:0:1
GCGTCAGTCAGGTAATACGACTCACATAGGACACACAAAAAAGAAGAAATAGATTTATTTTTAAATTTTTGTGTGCGACCATTTTTCCAGGAATCCTTTTTGCAACGTTTATTTTGGCGAGCCTTCTGATGAGCGTGGTCAA
+
BFCGGAEGGGGGGFFHHFHGGGGHHHHHHHHHGHFFGGGHGGGGGHHHHGHHHHDFGHHHHHHHHHHHGHGCGGGFGGGGGHGHHHHHHHHHHHGHHHHHHGHGHHGHHHGHHHGHGHGCGCGHHGGHFHHHEHGGGGHHHH
@M02850:329:000000000-KGLL7:1:1101:21630:6480 2:N:0:1
GACATTGACCACGCTCATCAGAAGGCTCGCCAAAATAAACGTTGCAAAAAGGATTCCTGGAAAAATGGTCGCACACAAAAATTTAAAAATAAATCTATTTCTTCTTTTTTGTGTGTCCTATGTGAGTCGTATTACCTGACTG
+
AFFGGGGGGGGGGGGGGHHHHHHHGHHHGGGGGHGHHHHHGHHHGHHHHHGGHHHHHHHHHHHHHGHHGGGGGGGHGGHHHHHHHHHHHHHHGHHGHHHHFFHHHHHHHGGHHFHHHHHHHHHHHHHHCFHHHHHGGHFHHE
@M02850:329:000000000-KGLL7:1:1101:7850:6495 1:N:0:1
GCGTCAGTCAGGTAATACGACTCACATAGGACACACAAAAAAGAAGAAATAGATATATTTTTAAATTTTTGTGTGCGACCATTTTTCCAGGAATCCTTTTTGCAACGTTTATTTTGGCGAGCCTTCTGATGAGCGTGGTCAA
+
>1>AAEEGF1AG1FFDDFAFEA0FGG2BEFCCF0FAEFHHHGF/EGH0A1FB1E2BDGHHFHEHFFFBBGEHGHEFAC>EEGGHFBH1FGFEEGFGGFHHHGE>>G<FGBEGBGHHCCBCCGCFHHFFFHF2@G@C//FGH1
@M02850:329:000000000-KGLL7:1:1101:7850:6495 2:N:0:1
CATTGACCACGCTCATCAGAAGGCTCGCCAAAATAAACGTTGCAAAAAGGATTCCTGGAAAAATGGTCGCACACAAAAATTTAAAAATAAATCTATTTCTTCTTTTTTGTGTGTCCTATGTGAGTCGTATTACCTGACTGAC
+
FFFGBAGFGCEGEEAGHGFFFHHHGH?AEEEFFFFHGFEHGHGGGH2GEEFBGGDGFHGCGCEGF3@GEECEGGGFGHHGHHFBGFFFDGGHHHFHHH4GHGHHHDFEECFHH0G?FHHHFHHHHGGEFHHGHBDBGHGFEH
@M02850:329:000000000-KGLL7:1:1101:16770:6579 1:N:0:1
GACATTGACCACGCTCATCAGAAGGCTCGCCAAAATAAACGTTGCAAAAAGGATACCTGGAAAAATGGTCGCACACAAAAATTTAAAAATAAATCTATTTCTTCTTTTTTGTGTGTCCTATGTGAGTCGTATTACCTGACTG
+
>FFGGFDGFGGGGGGGEFFEAGFGFEHHGGGGGHHHGHGHGHHHGFEFFHEGHH3FFGFGBHHHAFBGDFEFGGGHGGHHEHHHGGHHHHGHHHHHGHHHHHHHHHHHGGFHGHFFHHHHHGHFHHHHGGFHHGGFFBHFFH
@M02850:329:000000000-KGLL7:1:1101:16770:6579 2:N:0:1
GCGTCAGTCAGGTAATACGACTCACATAGGACACACAAAAAAGAAGAAATAGATTTATTTTTAAATTTTTGTGTGCGACCATTTTTCCAGGAATCCTTTTTGCAACGTTTATTTTGGCGAGCCTTCTGATGAGCGTGGTCAA
+
>FBGGGGGGGGGGHHHHHHGGGGHHHHHHHHHHHHGGGHHHGGFFHHGHHHHGHHHHHHHHHHHEHHHHHGHHHHHGGGGGHHHHHHHHHHHHHHGHHGHHGHHHHE?FGGGFFHHGHGGGGGHGHHHHHHEHFGDGGHGGH
@M02850:329:000000000-KGLL7:1:1101:18824:6619 1:N:0:1
GCGTCAGTCAGGTAATACGACTCACATAGGACACACAAAAAAGAAGAAATAGATTTATTTTTAAATTTTTGTGTGCGACCATTTTTCCAGGAATCCTTTTTGCAACGTTTATTTTGGCGAGCCTTCTGATGAGCGTGACCAC
+
BFBGGGGGFGGGGHHHHHHGGFFHHHHHCBHHHHHGFGHHHGGG1FBGFHHHFH5DFGHHGHHHFHHHHHGHHHHHGGGGGHHHHHHHHHHHHHHHHHHHHGHGFHEGHHHHHHHHGGGGGGGHHHHGGHHHHHGDGGGHHH
@M02850:329:000000000-KGLL7:1:1101:18824:6619 2:N:0:1
CACGCTCATCAGAAGGCTCGCCAAAATAAACGTTGCAAAAAGGATTCCTGGAAAAATGGTCGCACACAAAAATTTAAAAATAAATCTATTTCTTCTTTTTTGTGTGTCCTATGTGAGTCGTATTACCTGACTGACGCACCAC
+
FFFGGGGFGGGGGFGHGFHGGGGGHHHHHHHGHHHGHHHHHGGFHHHGGFGHHHHHHHHFHGGGGGHGGHGHHHHHHHHHHGHFGFHHHHHHHHHHHHHHGGHHHHHHHHHHHGHGHHHGEHHHHHGHHGHHHHHGGGGGHH
@M02850:329:000000000-KGLL7:1:1101:23079:6672 1:N:0:1
GCGTCAGTCAGGTAATACGACTCACATATGGACACACAAAAAAGAAGAAATAGACTTATTTTTAAATTTTTGTGTGCGACCATTTTTCCAGTAATCCTTTTTGCAACGTTTATTTTGGCGAGCCTTCTGATGAGCGTGGTCA
+
>DDFCAEGGGGCGG55FDGDEGGFFCGFH5FFHHHHGGGHFECEFFFGBGGHFB3DFFGFHDHEFGHGBFHEBFFAGFGEGEFHGHH3FBGFFBGGGGHHHGGBFFGEFHHEHHGGHCHGCCGGHGBDD2FBE1@AAC/<<G
@M02850:329:000000000-KGLL7:1:1101:23079:6672 2:N:0:1
GACATTGACCACGCTCATCAGAAGGCTCGCCAAAATAAACGTTGCAAAAAGGATTACTGGAAAAATGGTCGCACACAAAAATTTAAAAATAAATCTATTTCTTCTTTTTTGTGTGTCCATATGTGAGTCGTATTACCTGACT
+
AFFGGGGGGGGGFCFGGHHHHGHHHHHHGGGGCHHHHGHFFFGHGHHHFEEEEHHHHHGFHHHHHHHHGFGGGGGHGGFHAFHHHGHHHH3EDGHHHHHHGFHHHHHHGGGHGCGHFHHHHHHHHHGHHGGHHGEDGFHFFH
@M02850:329:000000000-KGLL7:1:1101:11510:6791 1:N:0:1
GCGTCAGTCAGGTAATACGACTCACATACCGACACACAAAAAAGAAGAAATAGAGTTATTTTTAAATTTTTGTGTGCGACCATTTTTCCAGGAATCCTTTTTGCAACGTTTATTTTGGCGAGCCTTCTGATGAGCGTGGTCA
+
>FDFGGGGFGGGGHFHHHHGGGGHHHHHHHGGGGGHGGGHHHGGFGHHHHHHHH5DGBGHGHHHHHHHHHHGHHHHHGGGGGHHHGHHHHHHHHHHHHHHHHGHHHHGHHHHHHHHHGHGGGGGHHHHHGHHHGHGEFGHHH
@M02850:329:000000000-KGLL7:1:1101:11510:6791 2:N:0:1
GACATTGACCACGCTCATCAGAAGGCTCGCCAAAATAAACGTTGCAAAAAGGATTCCTGGAAAAATGGTCGCACACAAAAATTTAAAAATAAATCTATTTCTTCTTTTTTGTGTGTCGGTATGTGAGTCGTATTACCTGACT
+
AFFGGGFGGGFGE?0A0AFHEFHBAGBG?EEECGHFHHHHFFEHGFHHFHECG1BGFHGHFGHHEAGHFH@EEEEEAFHHEEFFDEFHHAGHHDDFFFBGDGGBGFHHHG@GEFFBDEC//FFDDFFGFCGGHHGHHHD0FG
@M02850:329:000000000-KGLL7:1:1101:5379:6838 1:N:0:1
GCGTCAGTCAGGTAATACGACTCACATAACAAAAAAGAAGAAATAGATTTATTTGTAAATTTTTGTGTGCGACCATTTTTCCAGGAATCCTTTTTGCAACGTTTATTTTGGCGAGCCTTCTGATGAGCGTGGTCAATGTCAC
+
AFDCEGGADGBFFG3GHHGCGEEEFGGGHFF1FGEEFFGAFFGGHHFFHHHHHG2FGHGHHHHHE0GFGHGGEGCGEGHHHGHGGHGHHFFHFHHED>E1EFFCGHHH2GEEEGC@CFHHHHFHHFBGCC?C?GF<GGFDBD
@M02850:329:000000000-KGLL7:1:1101:5379:6838 2:N:0:1
GACATTGACCACGCTCATCAGAAGGCTCGCCAAAATAAACGTTGCAAAAAGGATTCCTGGAAAAATGGTCGCACACAAAAATTTAAAAATAAATCTATTTCTTCTTTTTTGTTATGTGAGTCGTATTACCTGACTGACGCAC
+
AFFGGGGGGGFGGGGGEHHHHHGGHHHGGGGGGCHHHGHHGHHHGGHHHHGGHHHHDGHHHHHHHHGH@FEGGGGHGGGFHHHHHEHHGHHHHHHHHHHHHHHFHGHHHGGHHGHFHFHHHHGGHHHHHHHHHHHHHGGDDC
@M02850:329:000000000-KGLL7:1:1101:14536:6859 1:N:0:1
GCGTCAGTCAGGTAATACGACTCACATAGGACACACAAAAAAGAAGAAATAGATTTATTTTTAAATTTTTGTGTGCGACCATTTTTCCAGGAATCCTTTTTGCAACGTTTATTTTGGCGAGCCTTCTGATGAGCGTGGTCAA
+
AFBGGGGGGGGGGHHHHHHFGGGHHHHHHBGGHHHGGFFHHCFEFGHHHHGHHHFFGHHHHHHHEGHHHHGHHHHHGGGGGHHHHHGHHHGEGHHHHHHGHEFHHHGHHHHHHHGGCEFGGGGHHHHHHGHHHEGEDGHGHH
@M02850:329:000000000-KGLL7:1:1101:14536:6859 2:N:0:1
GACATTGACCACGCTCATCAGAAGGCTCGCCAAAATAAACGTTGCAAAAAGGATTCCTGGAAAAATGGTCGCACACAAAAATTTAAAAATAAATCTATTTCTTCTTTTTTGTGTGTCCTATGTGAGTCGTATTACCTGACTG
+
CFFGGGGGGGGGGGGGGHHHHHHHHHHHGGGGGHHHHHHHGHHHGGHHHHGGHHHHGHHHHHHHHHHHHHGGGGEHGGHHHHHHHHHHHHHHHHHHGHHHHHHHHHHHHGGHHHHHHHHHHHHHGHHHGGHHHHHHHHHHHG
@M02850:329:000000000-KGLL7:1:1101:12250:6908 1:N:0:1
CACGCTCATCAGAAGGCTCGCCAAAATAAACGTTGCAAAAAGGATTCCTGGAAAAATGGTCGCACACAAAAATTTAAAAATAAATCTATTTCTTCTTTTTTTATGTGAGTCGTATTACCTGACTGACGCACCACTGGAAGAT
+
FFFGFEFCGGGGGHGHHHGGFGEGFHHHHHFGGGHGGHHHHGGHHHHGHHHFHFAGFHEFGGGGGGHGGHHGHHGHHHHHHHEHHHHHHHHHHHHHHHGHGGGHHFGDFHHGGHHHHEHHGHHHHHHGGFGGHGHHHHHHHH
@M02850:329:000000000-KGLL7:1:1101:12250:6908 2:N:0:1
GCGTCAGTCAGGTAATACGACTCACATAAAAAAAGAAGAAATAGATTTATTTTTAAATTTTTGTGTGCGACCATTTTTCCAGGAATCCTTTTTGCAACGTTTATTTTGGCGAGCCTTCTGATGAGCGTGACCACTGGAAGAT
+
3DDFGGGGGGGGGGHHHHHGGGGHHHHHHGHHGGGGHHHHHHFHHGHHEHHHGHHHHGHHHHGHHGHHGGGGGHHGHHGHHHHHHHHHHHHGHGHHHHGHHHHHHHHHGGGGGGGHHHHHHHHGFFFDGGGHHHHHHHHHFH
@M02850:329:000000000-KGLL7:1:1101:15219:6948 1:N:0:1
GCGTCAGTCAAGTAATACGACTCACATAGGACACACAAAAAAGAAGAAATAGATGTATTTTTAAATTTTTGTGTGCGACCATTTTTCCAGGAATCCTTTTTGCAACGTTTATTTTGGCGAGCCTTCTGATGAGCGTGGTCAA
+
AFDFGGGFFG3FADGGHHHGGEGHHFHGHGFHFHHGGGEHFEGFFHHHHGHHBG2DFFHHHFHH1GHFGGGHHHEGEFEGGHHGHFFHEGHHEFFFHDEHHEF2GBE?FF/GHFHGCFG/C/CGHHHHHHHHHGCCCCHHH1
@M02850:329:000000000-KGLL7:1:1101:15219:6948 2:N:0:1
GACATTGACCACGCTCATCAGAAGGCTCGCCAAAATAAACGTTGCAAAAAGGATTCCTGGAAAAATGGTCGCACACAAAAATTTAAAAATAAATCTATTTCTTCTTTTTTGTGTGTCCTATGTGAGTCGTATTACCTGACTG
+
BFFGGGGGGGGGGGGGGGHHGHHHHHHHGGGGGGHHHHHHGGHHGHHHFGEFEHHHHHHHHHHGHFHHGHGGGGGHGGHEHHHHHHHHHHHFHHHHHHHHHHHHHHHHHGGHHHHHHHHHHHHHHHHGCFHHHHF2GHHFHG
@M02850:329:000000000-KGLL7:1:1101:14271:6992 1:N:0:1
GCGTCAGTCAGGTAATACGACTCACATAGGACACACAAAAAAGAAGAAATAGATTTATTTTTAAATTTTTGTGTGCGACCATTTTTCCAGGAATCCTTTTTGCAACGTTTATTTTGGCGAGCCTTCTGATGAGCGTGGTCAA
+
?DDFE22BBDDGGFEEHHHDEFG3FEEAGFFFFHHFFFCHHGGGHFFHHFDBFGADBFHHHHGHHFGHHHGHHHHGEFGG/FGGGGHGHHEHHHHEGHHHFEFHHHE?FGHHHHFFGECCGGCFBGFFBGGF1BCFG?FFHG
@M02850:329:000000000-KGLL7:1:1101:14271:6992 2:N:0:1
GACATTGACCACGCTCATCAGAAGGCTCGCCAAAATAAACGTTGCAAAAAGGATTCCTGGAAAAATGGTCGCACACAAAAATTTAAAAATAAATCTATTTCTTCTTTTTTGTGTGTCCTATGTGAGTCGTATTACCTGACTG
+
AFFFGGGGGGGGGGGFGHHHHHHHHHHHGGGGGHHHHHHHGHHHGHGHHHGGHHHHHHHHGHHHHHGGHHGFGGGHGGHHEHHHHHFGFHHHGHHHHHHHHHHHGHHGHGGGHGHHHHHHHHGHGHHHGFHHHHHHHHGHHH
@M02850:329:000000000-KGLL7:1:1101:17333:7056 1:N:0:1
GCGTCAGTCAGGTAATACGACTCACATAGGACACACAAAAAAGAAGAAATAGATCTATTTTTAAATTTTTGTGTGCGACCATTTTTCCAGGAATCCTTTTTGCAACGTTTATTTTGGCGAGCCTTCTGATGAGCGTGGTCAA
+
@FBFFCGGDEGGFHFHGHHGGGEGHHFGHH3A2EGGGEGGAAEFFHABGHDHGH5DFGHHHHGHFHHHHHGFH2FFDEGGFGGEFHHHGHFHHGHFHHHHHGFFHHGHHGHHFFDFGHGGCGGFFGHHFFHHFFFGGGHFGB
@M02850:329:000000000-KGLL7:1:1101:17333:7056 2:N:0:1
GACATTGACCACGCTCATCAGAAGGCTCGCCAAAATAAACGTTGCAAAAAGGATTCCTGGAAAAATGGTCGCACACAAAAATTTAAAAATAAATCTATTTCTTCTTTTTTGTGTGTCCTATGTGAGTCGTATTACCTGACTG
+
AFFGGGFGGGGGGGGGGHGHHHGFHHFHGGGGGHHHHHHHGHHHGHHHHHGGEHGHHHGHHHHHGHHHGHGGGGGHGGHHHHHHHHHHHHHHHHHHHHHHHGHHHHHHGGGHHFHHGHHHHHHHHHHHGFFHHHHHHHHHHH
@M02850:329:000000000-KGLL7:1:1101:5504:7103 1:N:0:1
GACATTGACCACGCTCATCAGAAGGCTCGCCAAAATAAACGTTGCAAAAAGGATACCTGGAAAAATGGTCGCACACAAAAATTTAAAAATAAATCTATTTCTTCTTTTTTGTGTATTGTGAGTGGAATAACTTACCTACTCC
+
3@CDGFFEGFCEECDEAGBB4FAFAAGHGGGGGHGHGFFHG1BC1GHHHFFEFE33BGHHHHHHFFHHFH/@EEEGFGHGHFHGF4GHGGFF3FGGHHHFHHHDBGHH3//00B2222222111/11@1@F12110110111
@M02850:329:000000000-KGLL7:1:1101:5504:7103 2:N:0:1
GCGTCAGTCAGGTAATACGACTCACATAACACAAAAAAGAGGAATTAGATTTATTTTTAAATTTTTGTGTGCGACCATTTTTCAAGGAATCCTTTTTGAAAGGTTTTTTTTGGCGAGCCTTCTGATGAGCGTGGTCAATGCC
+
3DDFGGGGGGGGGHHHHHHGGGGCHHGHHHHHHGHGH21A2ABG335A5DA55DFHH5FG5FGHH5EF221511>/>FG@G4G44F3FBCH3BGHHE>/D33?FF3/?EC<B/B///</F11111=11=1<>E?<<>BFD11
@M02850:329:000000000-KGLL7:1:1101:9081:7140 1:N:0:1
CGTCAGTCAGGTAATACGACTCACATAGGACACACAAAAAAGAAGAAATAGATTGATTTTTAAATTTTTGTGTGCGACCATTTTTCCAGGAATCCTTTTTGCAACGTTTATTTTGGCGAGCCTTCTGATGAGCGTGGTCAAT
+
1DDFEEGGFGGDGHFHGAFFGGFHGGGHHFGHHHGGGGHGGG/0BBBGHEHHAG1BFBGHFHH1FGHHHGBGHHHGGGCGHHHHHGHGHGHHGFHGHHHHGGGHHGCF0FGHGFFGGGGGGGHFGFHHHHHHBC?EGGHGHH
@M02850:329:000000000-KGLL7:1:1101:9081:7140 2:N:0:1
GACATTGACCACGCTCATCAGAAGGCTCGCCAAAATAAACGTTGCAAAAAGGATTCCTGGAAAAATGGTCGCACACAAAAATTTAAAAATAAATCTATTTCTTCTTTTTTGTGTGTCCTATGTGAGTCGTATTACCTGACTG
+
BFFGGGFGGGGGGDGFGHHHDGFCHAGFEEGGCHFHEDFHGGEHDHHHHHGCHHHHHHHHHGHFCAGEGGGGGGCGGGH1FGHHGHHHBGF?GGHHHH4GGHFGHFHHHGGHHFHGHGHHHHHHHFFBCFGHHHGFHHHHHD
@M02850:329:000000000-KGLL7:1:1101:17635:7185 1:N:0:1
GCGTCAGTCAGGTAATACGACTCACATAACAAAAAAGAAGAAATAGATTTATTTGTAAATTTTTGTGTGCGACCATTTTTCCAGGAATCCTTTTTGCAACGTTTATTTTGGCGAGCCTTCTGATGAGCGTGGTCAATGTCAC
+
AFBGGGFGFGGGGHGFHHGGGFGG3FGHHHHHHHHGGEHHGHHHHHHHHHGHGH5DFGHHHGGHGHHFFHGGGGGHHHGHHHHHHEHHGHHHHHHGHHHHEGHHHHHHHGCE/ECCCHHHHGHHHHHHGGGGHHHHHHDGE1
@M02850:329:000000000-KGLL7:1:1101:17635:7185 2:N:0:1
GACATTGACCACGCTCATCAGAAGGCTCGCCAAAATAAACGTTGCAAAAAGGATTCCTGGAAAAATGGTCGCACACAAAAATTTAAAAATAAATCTATTTCTTCTTTTTTGTTATGTGAGTCGTATTACCTGACTGACGCAC
+
AFFGGGFGGGGGGGGGGHHHHHHHHHHHGGGGGHHHHHHHGGFHGHGHHHGGHHHHHHHGHHHGHHHHHHEGGGGHGGHHHHHHHHHHHHHHGHHFHHHHHHHHHHHHHGGGHHHGHHHHHHGFHHHHHHHHGHHHFHGGGG
@M02850:329:000000000-KGLL7:1:1101:17786:7256 1:N:0:1
GCGTCAGTCAGGTAATACGACTCACATAGGACACACAAAAAAGAAGAAATAGATTTATTTTTAAATTTTTGTGTGCGACCATTTTTCCAGGAATCCTTTTTGCAACGTTTATTTTGGCGAGCCTTCTGATGAGCGTGGTCAA
+
AFBGGGGGGGGGGHHHHHHGGGGHHHGGHHHHHHHGGGHHHGGGHHHHHHHHHH5DGHHHHHHHHHHHGHGFHHHHGGGGGHHGHHHHHHHHEGHHHHGHGGGHHHGHHHHHHHHHGHGGGGGHGHHHHHHGHHGGGGHHHH
@M02850:329:000000000-KGLL7:1:1101:17786:7256 2:N:0:1
GACATTGACCACGCTCATCAGAAGGCTCGCCAAAATAAACGTTGCAAAAAGGATTCCTGGAAAAATGGTCGCACACAAAAATTTAAAAATAAATCTATTTCTTCTTTTTTGTGTGTCCTATGTGAGTCGTATTACCTGACTG
+
BFFGGGGGGGGGGGGGGHHHHHHHHHHHGGGGGHHHGHHHGHHHGHHHHHGGGHHGGHHHHHHHHHHHGHGGGGGHGGHHHHHHHHHHHHHHHHHHHHHHHHHHHHHHHGGHHHHHHHHHHGHHHGHHGFGHHHHGHHHHHF
@M02850:329:000000000-KGLL7:1:1101:21873:7293 1:N:0:1
GCGTCAGTCAGGTAATACGACTCACATAGGACACACAAAAAAGAAGAAATAGATTTATTTTTAAATTTTTGTGTGCGACCATTTTTCCAGGAATCCTTTTTGCAACGTTTATTTTGGCGAGCCTTCTGATGAGCGTGGTCAA
+
@DDFGGGGFGGGFGHHGGHFD?EHGHG3FHHGHHHGGF2CGEEAFGEBBGGHEHADGHHHHHHBFBGHBF0GGGAGFGGGGGHHHHHHHHGEHCFHHHHFFGHFFHGFHHFHHHHFFB/<CGGFHFHDHHFHFHFDD?HF1G
@M02850:329:000000000-KGLL7:1:1101:21873:7293 2:N:0:1
ACATTGACCACGCTCATCAGAAGGCTCGCCAAAATAAACGTTGCAAAAAGGATTCCTGGAAAAATGGTCGCACACAAAAATTTAAAAATAAATCTATTTCTTCTTTTTTGTGTGTCCTATGTGAGTCGTATTACCTGACTGA
+
FFFFGFGGGGGGG?EGHGHFGHB4GGGCEGGEHHGFHHDEFHEGGHHFHGCHHGFEHHFGFEGHHBFGHFGFGGHCFHHGHHHHHHBDGFDGHF4GHGHHGF44GGHHGGFFFFHHHGHDHFBGHGHGEHHHHHHGHHHFFF
@M02850:329:000000000-KGLL7:1:1101:9446:7412 1:N:0:1
GACATTGACCACGCTCATCAGAAGGCTCGCCAAAATAAACGTTGCAAAAAGGATTCCTGGAAAAATGGTCGCACACAAAAATTTAAAAATAAATCTATTTCTTCTTTTTTGTGTGTCCTATGTGAGTCGTATTACCTGACTG
+
BFFGGGGGGGGGEGGCGFGHHHHGHHHHGGGGGFGHHEHHGFHHGHHGHHGGHH5EFGHHHHHHHHHGHFG?EGGHGGHHEHFHHHHHHHGHHHHHHHHHHHGHHHHHHGGHGFGFHHHHHFDGGHHECGHHHHGBGBFCHG
@M02850:329:000000000-KGLL7:1:1101:9446:7412 2:N:0:1
GCGTCAGTCAGGTAATACGACTCACATAGGACACACAAAAAAGAAGAAATAGATTTATTTTTAAATTTTTGTGTGCGACCATTTTTCCAGGAATCCTTTTTGCAACGTTTATTTTGGCGAGCCTTCTGATGAGCGTGGTCAA
+
CFCGGGGGGGGGGHHHHHHGGGGHHHHHHHHHHHHGGGHHHGGFHHHHHHHHHHHHHHHHHHHHHHHHHHGHHHHHFGGGGHHHHFHHHHHHHHHHHHHHHGHGHHCGHHHHHHHHGHGGGGGHHHHHHHHHHHGFGGHHHG
@M02850:329:000000000-KGLL7:1:1101:12509:7462 1:N:0:1
GCGTCAGTCAGGTAATACGACTCACATAGGACACACAAAAAAGAAGAAATAGATTTATTTTTAAATTTTTGTGTGCGACCATTTTTCCAGGAATCCTTTTTGCAACGTTTATTTTGGCGAGCCTTCTGATGAGCGTGGTCAA
+
AFCCFEGGGFGGGHHHHHGGGGGHHHHGHHHHGHHGGEFFHFGGHHHHHFHHHH5FHHHHHHHHFHHHHHGHHHHHGGGGGHHHHHHHHHHHHHHHHHHHHGHHGHGHHHHHHHHHGGGGGGGHHHHHHHHHGHGGGGHHHF
@M02850:329:000000000-KGLL7:1:1101:12509:7462 2:N:0:1
GACATTGACCACGCTCATCAGAAGGCTCGCCAAAATAAACGTTGCAAAAAGGATTCCTGGAAAAATGGTCGCACACAAAAATTTAAAAATAAATCTATTTCTTCTTTTTTGTGTGTCCTATGTGAGTCGTATTACCTGACTG
+
CFFGGGGGGGGGGGGGGHHHHHHGHHHHGGGGGHHHHHHHGHHHGHHHHHGGHHHHHHHHHHHHHHHHGGGGGGGHGGHHHHHHHHHHHHHHHHHHGHHHHHHGHGHHHGGFHFHFHHHHHHHHHHHHGGHHHHHHHHHHHB
@M02850:329:000000000-KGLL7:1:1101:23033:7468 1:N:0:1
GCGTCAGTCAGGTAATACGACTCACATAGGACACACAAAAAAGAAGAAATAGATTTATTTTTAAATTTTTGTGTGCGACCATTTTTCCAGGAATCCTTTTTGCAACGTTTATTTTGGCGAGCCTTCTGATGAGCGTGGTCAA
+
ADDFGGGBGGGGGHHHGHHGGGGHHHHHFHHHHHHGGGGFGEFFHHHGHHHHHH5BFFHHHHHGFHHHGHGHHFHHGGGGGHHHHHGFHHGHGGHHHHHHHGEHFHGHHHHHHHHHGHGCGGGHHHFHFGFFHGGGGGHHFF
@M02850:329:000000000-KGLL7:1:1101:23033:7468 2:N:0:1
GACATTGACCACGCTCATCAGAAGGCTCGCCAAAATAAACGTTGCAAAAAGGATTCCTGGAAAAATGGTCGCACACAAAAATTTAAAAATAAATCTATTTCTTCTTTTTTGTGTGTCCTATGTGAGTCGTATTACCTGACTG
+
AFFGGGGGGGGGGGEGGHHHHHHHHHHHGGGGGHHHHGHHGGHHGHHHHHGGHHHHGHHHHHHHGHHHGHGGGGGHGGHHHHHHHHHHHHHHHHHHHHHHHHHHHHHHHGGHHGHHHHHHHHHHFHHHGFGHHHFHHHHHHF
@M02850:329:000000000-KGLL7:1:1101:24983:7577 1:N:0:1
CACGCTCATCAGAAGGCTCGCCAAAATAAACGTTGCAAAAAGGATTCCTGGAAAAATGGTCGCACACAAAAATTTAAAAATAAATCTATTTCTTCTTTTTTGTGTGTCCTATGTGAGTCGTATTACCTGACTGACGCACCAC
+
FFFGGGGGGGGGGHHHHHHGGGGGHGHHHHHGFHHGHHHHHGGHHHHHHHHHHH2BGGHGHGGGGGHGGHHHHHHHHHHHHHHHFHHHHHHHHHHHHHHHGGHHHHHHHHHHHHHHHHHGGHHHHHHHHHHHHHHGGGGGHH
@M02850:329:000000000-KGLL7:1:1101:24983:7577 2:N:0:1
GCGTCAGTCAGGTAATACGACTCACATAGGACACACAAAAAAGAAGAAATAGATTTATTTTTAAATTTTTGTGTGCGACCATTTTTCCAGGAATCCTTTTTGCAACGTTTATTTTGGCGAGCCTTCTGATGAGCGTGACCAC
+
BFCGGGGGGGGGGHHHHHHGGGGHHHHHHGHHHHGGGGHHHGGGHHHHHHHHHHHHHHHHGHHHHHHHHHGFHFHHGGGGGHHHHHHHHHHHHHHHHHHHHGGHHHFHHHHHHGHHGGGFFGGHHHHHHHHGGHGGGGGHHH
@M02850:329:000000000-KGLL7:1:1101:12913:7579 1:N:0:1
GCGTCAGTCAGGTAATACGACTCACATAGGACACACAAAAAAGAAGAAATAGATGTATTTTTAAATTTTTGTGTGCGACCATTTTTCCAGGAATCCTTTTTGCAACGTTTATTTTGGCGAGCCTTCTGATGAGCGTGGTCAA
+
@FBFEFGDFGFFGFFHFB4AEEFHHHGCDGGHGC2AFGAGHGGAFGBFG5FBHHBDFHHDGEH3EGHHEBEEFHHHGGGCGHFHHBGHBGFAGBGHHHHHHGGHHH@GHFHHEFF4BFBCCCGHFBGFHFFFFG/CGGEHHB
@M02850:329:000000000-KGLL7:1:1101:12913:7579 2:N:0:1
GACATTGACCACGCTCATCAGAAGGCTCGCCAAAATAAACGTTGCAAAAAGGATTCCTGGAAAAATGGTCGCACACAAAAATTTAAAAATAAATCTATTTCTTCTTTTTTGTGTGTCCTATGTGAGTCGTATTACCTGACTG
+
AFFGGFGGFGGGGGGDAGHHFGHGFHFGEGGGGHGHHDGFGHHHGHHHHAAEGFGFHHHGBGGGHGFGDFFGEGGHDEHHFGHGHHFHHGHDDHHG4FFGEFFGHHHHHGGGHFHGFFHGFHFGHHHHGGFHGHGHHHEHHD
@M02850:329:000000000-KGLL7:1:1101:19543:7603 1:N:0:1
ACATTGACCACGCTCATCAGAAGGCTCGCCAAAATAAACGTTGCAAAAAGGATTCCTGGAAAAATGGTCGCACACAAAAATTTAAAAATAAATCTATTTCTTCTTTTTTGTGTGTCCTATGTGAGTCGTATTACCTGACTGA
+
FFFGGGGGGGGGGGGGHHHHHHHHGHHGGGGGHHHHHHHGHHHGHHHHHGGGHHBGGHHHHGFHHHHHHGGGGGHGGHHGHHHHHHHHHHHHHGHHHHHHHHGHHHHHGGFHHHHHHHHHHHHGHHHGGHHHHHHHHHGHHH
@M02850:329:000000000-KGLL7:1:1101:19543:7603 2:N:0:1
GCGTCAGTCAGGTAATACGACTCACATAGGACACACAAAAAAGAAGAAATAGATTTATTTTTAAATTTTTGTGTGCGACCATTTTTCCAGGAATCCTTTTTGCAACGTTTATTTTGGCGAGCCTTCTGATGAGCGTGGTCAA
+
BFCGGGGGGGGGGHHHHHHGGGGHHHHHHHHHHHHGGEHHHFGGFHHHGHHHHGHHHHHHHHHGHHHHHHGHHHHHGGGGFHDGHHHHHGGHHHHHGHHHHGGGHBEHHHGHHHHHGGGGGGGHHHHHGHHHHHGGGCHHHH
@M02850:329:000000000-KGLL7:1:1101:12370:7674 1:N:0:1
GCGTCAGTCAGGTAATACGACTCACATAGGACACACAAAAAAGAAGAAATAGATGTATTTTTAAATTTTTGTGTGCGACCATTTTTCCAGGAATCCTTTTTGCAACGTTTATTTTGGCGAGCCTTCTGATGAGCGTGGTCAA
+
AFBFEEEBFFGFEGCGHGECFEDHGBHCHBECGFGGDCGFFFCAGF3BAFFFFH5DFGHHHHHHHHHGHGEGECFG?EFGGHHHFHGHHHHHHHHFDGFHFGBGHC??GFGDEGH4/GCC?DDFFGHHFHHGHBDDDGHHHG
@M02850:329:000000000-KGLL7:1:1101:12370:7674 2:N:0:1
GACATTGACCACGCTCATCAGAAGGCTCGCCAAAATAAACGTTGCAAAAAGGATTCCTGGAAAAATGGTCGCACACAAAAATTTAAAAATAAATCTATTTCTTCTTTTTTGTGTGTCCTATGTGAGTCGTATTACCTGACTG
+
BFFGGGGGGFFGGGEGGHHHHHHGFHFHGGGGGHHHHHHHGHHGGHHHHHGGGHGHGHHHHHHHHHGGFGGGGGGHGGHHHHHHHHHHHHH3GHHHHHHHHGHHHHHHHGGHHHHHHHHHHGFFHGHHGGHHHHHGHHHHGF
@M02850:329:000000000-KGLL7:1:1101:15493:7732 1:N:0:1
GACATTGACCACGCTCATCAGAAGGCTCGCCAAAATAAACGTTGCAAAAAGGATTCCTGGAAAAATGGTCGCACACAAAAATTTAAAAATAAATCTATTTCTTCTTTTTTGTGTGTCCTATGTGAGTCGTATTACCTGACTG
+
AFFGGGGGGGGGGGGGGGHHHHHHHFGCCEGGFHGHGDHHGHHGCHHHHHGGHH5GGHHHHHHFHHHHGHGGGGGHGGHGHHHHHHGHHHHFHHFGDGHHHHHHHHGGHGGHHHHFFGHHHEHHHHHHGGGHHHHHHFFHHF
@M02850:329:000000000-KGLL7:1:1101:15493:7732 2:N:0:1
GCGTCAGTCAGGTAATACGACTCACATAGGACACACAAAAAAGAAGAAATAGATTTATTTTTAAATTTTTGTGTGCGACCATTTTTCCAGGAATCCTTTTTGCAACGTTTATTTTGGCGAGCCTTCTGATGAGCGTGGTCAA
+
BFCGGGGGGGGGGHHHHHHGGGGHHHHHHHCHHHHGGGHHHGGFHGHHHHFHFHHHHHHHHHHHHHHHHHGEGFHHGGGGGHHHHHHHHHGEHHHHHHHHHGGFFHEGGGEHHHHHGHCGGCGHHHHHHHHGHGGDGGHGHH
@M02850:329:000000000-KGLL7:1:1101:24807:7748 1:N:0:1
GACATTGACCACGCTCATCAGAAGGCTCGCCAAAATAAACGTTGCAAAAAGGATTCCTGGAAAAATGGTCGCACACAAAAATTTAAAAATAAATCTATTTCTTCTTTTTTGTGTTATGTGAGTCGTATTACCTGACTGACGC
+
AFFGC5GDFGGAECGGGHHHHHHHGHCHECGG?FGHHHHGGFHAEHHFHGGCFF5BFFHHHHHGHHGEHHGGGGGHGGHHFGHHGHHHGHGFGFFHHHHFEFHHGHFHHGGGHHHHBGGHDFGHGGHHGHFFHFHGHG1GGG
@M02850:329:000000000-KGLL7:1:1101:24807:7748 2:N:0:1
GCGTCAGTCAGGTAATACGACTCACATAACACAAAAAAGAAGAAATAGATTTATTTTTAAATTTTTGTGTGCGACCATTTTTCCAGGAATCCTTTTTGCAACGTTTATTTTGGCGAGCCTTCTGATGAGCGTGGTCAATGTC
+
AFCGGGGGGGGGGHHHHHHGGGGHHHHGHHGGHFHHHGGGHHHHHHHHFHGHHHHHHHHHFHHHGHGGFHHHGGGGGHHHGHHHHHGHHHHFGHHHGGEGHGCGHHGHHHHGEGGGCCFHHHHHHHHHHGGGGGHHHHHHHH
@M02850:329:000000000-KGLL7:1:1101:8972:7809 1:N:0:1
GCGTCAGTCAGGTAATACGACTCACATAGGACACACAAAAAAGAAGAAATAGATTTATTTTTAAATTTTTGTGTGCGACCATTTTTCCAGGAATCCTTTTTGCAACGTTTATTTTGGCGAGCCTTCTGATGAGCGTGGTCAA
+
?B@FG1EGFGFGBFGF3GC00EFFHHGHBGHFHC0EGFFF/EEEGHBGFGDFGFB2FGGHGHHH12DFE1/BB>>FEC@FG1FGHHFDDD0/GGBHGHHHHGFHHHEFGBED2BGF?FGCGG@FGG<DDGGF1FGEA?GDFH
@M02850:329:000000000-KGLL7:1:1101:8972:7809 2:N:0:1
GACATTGACCACGCTCATCAGAAGGCTCGCCAAAATAAACGTTGCAAAAAGGATTCCTGGAAAAATGGTCGCACACAAAAATTTAAAAATAAATCTATTTCTTCTTTTTTGTGTGTCCTATGTGAGTCGTATTACCTGACTG
+
AFFGGGFGGGFGFDFFGHHHHHFCFHHFGGGGGHHHHFBGGHHEEHHHHHGGHHFHGHGHHFFHHHGFHFGGGGGHGGGEHGHHHEGHHHEFHFHHHHHGHHHHHGGHHGGHEFAGHFHHGHFHFHHHGFGHFFHFHHFH1G
@M02850:329:000000000-KGLL7:1:1101:10207:7874 1:N:0:1
GACATTGACCACGCTCATCAGAAGGCTCGCCAAAATAAACGTTGCAAAAAGGATACCTGGAAAAATGGTCGCACACAAAAATTTAAAAATAAATCTATTTCTTCTTTTTTGTGTGTCCTATGTGAGTCGTATTACCTGACTG
+
3BCEFFGFGCFGGCAEEBEEGFFBHHHCEEFGGGHHB5BGGHFGGBHEF1E12B3BBDFGFHHGHHFEHB//>FEGDEGHFHHFGDGHDGHHHHHFHHFHEGF4FFHHFCEB2GFFGFHHFBDFFGFB/FHHFG@GHHFCH1
@M02850:329:000000000-KGLL7:1:1101:10207:7874 2:N:0:1
GCGTCAGTCAGGTAATACGACTCACATAGGACACACAAAAAAGAAGAAATAGATTTATTTTTAAATTTTTGTGTGCGACCATTTTTCCAGGAATCCTTTTTGCAACGTTTATTTTGGCGAGCCTTCTGATGAGCGTGGTCAA
+
BFBGGGGGGGGGBGHHFHHGGGEGHHHHHHHHHHHFG2FFHFGGHHGFFHFHHHHHGHHHGHHHHHHHHHGHEGFFFGGGGHHHHHHHHHEHHHHEGHFHHGHHHHGHHHHHHHHHGHGGGGGHHGHHHHHGHGFDGGHHHH
@M02850:329:000000000-KGLL7:1:1101:19612:8023 1:N:0:1
GCGTCAGTCAGGTAATACGACTCACATAGGACACACAAAAAAGAAGAAATAGATTTATTTTTAAATTTTTGTGTGCGACCATTTTTCCAGGAATCCTTTTTGCAACGTTTATTTTGGCGAGCCTTCTGATGAGCGTGGTCAA
+
A4AGGGGGGGGGGHHHGHDFGGGHHGHHHHHHHHHGGGHHHGGGHHHHHHHHHHFGBHHHHHFHHHHHHHGGHHFHGGGGGHGHGHHHHGHHHHGHGHHGHGFHHHGHHHFHHHHHGGCGGCGHHHHHEHHGFHGGFGHHGF
@M02850:329:000000000-KGLL7:1:1101:19612:8023 2:N:0:1
GACATTGACCACGCTCATCAGAAGGCTCGCCAAAATAAACGTTGCAAAAAGGATTCCTGGAAAAATGGTCGCACACAAAAATTTAAAAATAAATCTATTTCTTCTTTTTTGTGTGTCCTATGTGAGTCGTATTACCTGACTG
+
BFFGGGGGGGGGGGGGGHHHHHGHHHHHGGGGGHHHHHHHGHHGGHHHGHGGHHHHHHHHHHHHHHHGHHGGGGGHGGHGHHHHHHHGHHHHHHHHHHHHHHHHGHHHHGGHHFHHHHHHGHFHHHHHGGHHGHHHHHHHHH
@M02850:329:000000000-KGLL7:1:1101:20466:8093 1:N:0:1
GCGTCAGTCAGGTAATACGACTCACATAGGACACACAAAAAAGAAGAAATAGATTTATTTTTAAATTTTTGTGTGCGACCATTTTTCCAGGAATCCTTTTTGCAACGTTTATTTTGGCGAGCCTTCTGATGAGCGTGGTCAA
+
AFDGGGGGGGGGGHHHHHHFGGGHHHHHFHHHHHHGGGHHHGGGHHHGGHHHHH5DGHHHHHHHHGHHHHGHHGHEGGGGGHHHHHHHHHHEHHHBHHHHHGHHHHGHHHHHHHHHGGGGGGGHFHHHGHHHGHGGGGHHHG
@M02850:329:000000000-KGLL7:1:1101:20466:8093 2:N:0:1
GACATTGACCACGCTCATCAGAAGGCTCGCCAAAATAAACGTTGCAAAAAGGATTCCTGGAAAAATGGTCGCACACAAAAATTTAAAAATAAATCTATTTCTTCTTTTTTGTGTGTCCTATGTGAGTCGTATTACCTGACTG
+
AFFGGGGGGGGGGGGGGHHHHHHHHHHHGGGGGHHHHHHHGHHHGHHHHHGGHHHHHHHHHHHHHHHHHHGGGGGHGGHHHHHHHHHHHHGHHHHHGHHHHGHHHHHHHGGHHHHHHHHHHHHHHHGHGFHHHHHHHHHHHF
@M02850:329:000000000-KGLL7:1:1101:16017:8096 1:N:0:1
GACATTGACCACGCTCATCAGAAGGCTCGCCAAAATAAACGTTGCAAAAAGGATTCCTGGAAAAATGGTCGCACACAAAAATTTAAAAATAAATCTATTTCTTCTTTTTTGTGTGTCCTATGTGAGTCGTATTACCTGACTG
+
AFFFGGFGGGGFCEEFGHHHFHGHCECHGGGGEHFHHHGHGHHGGHHHHHDEEF5AFFFFF3FGGHFCGHGGGFGHFGHCFGHHHHFHGHFDGHFHFFHHFHHGHHHGHGGGF2GGHFGFFGHFFFFHGEFHGHGHHHGHHF
@M02850:329:000000000-KGLL7:1:1101:16017:8096 2:N:0:1
GCGTCAGTCAGGTAATACGACTCACATAGGACACACAAAAAAGAAGAAATAGATTTATTTTTAAATTTTTGTGTGCGACCATTTTTCCAGGAATCCTTTTTGCAACGTTTATTTTGGCGAGCCTTCTGATGAGCGTGGTCAA
+
AFBGGGGGGGGGGHHHHHHGGGGHHHHHHHGHHHHGGGHHHGGFFHHGGHHHHHHHHHHHHHHHGHHHHHGGHHHGDGEGGHHHHHHHHHHHHHHHHHHHHGHHHHGHHHHHGHHHGHFGGGGHHGHHHHHHHGGGGGHHHH
@M02850:329:000000000-KGLL7:1:1101:11942:8107 1:N:0:1
GACATTGACCACGCTCATCAGAAGGCTCGCCAAAATAAACGTTGCAAAAAGGATTCCTGGAAAAATGGTCGCACACAAAAATTTAAAAATAAATCTATTTCTTCTTTTTTGTGTGTCCTATGTGAGTCGTATTACCTGACTG
+
AFFGGFGGGGGGGGGGGHHHHHFHHHHHGGGGGHHGHHHGGHHHGHHHHGGGHHBDGHHGEFHHFHBGHHGGGGGHGGGHGHHHHHHHHHHHHHHHHHHGGHHGHHHHHGGHHHHHHHHHHFFDGEGHGFHHHHHEHHGHHF
@M02850:329:000000000-KGLL7:1:1101:11942:8107 2:N:0:1
GCGTCAGTCAGGTAATACGACTCACATAGGACACACAAAAAAGAAGAAATAGATTTATTTTTAAATTTTTGTGTGCGACCATTTTTCCAGGAATCCTTTTTGCAACGTTTATTTTGGCGAGCCTTCTGATGAGCGTGGTCAA
+
BFCGGGGGGGGGGHHHHHHGGGGHHHHGHHHHHHHGGGHGHGGGHHHHHHHHHHHHHHHHHHHHHHHHHHGHHHHHGGGGGHHHHHHHHHHHHHHHGHHHHGHHHHGGHHHHHHHHGGGFFGGHHHHHHHHHHHGGGGHHHH
@M02850:329:000000000-KGLL7:1:1101:24156:8128 1:N:0:1
GCGTCAGTCAGGTAATACGACTCACATAGGACACACAAAAAAGAAGAAATAGATGTATTTTTAAATTTTTGTGTGCGACCATTTTTCCAGGAATCCTTTTTGCAACGTTTATTTTGGCGAGCCTTCTGATGAGCGTGGTCAA
+
AFBGGGGGFFGGGHHHHHHGGGGHHCHGGHFFHHHGGECHGCGGFEH3BGHHHH5DGHHHHGHEHHHHHHGBGFGHGGGGGHGHHHHHHHGHHHHHHHHHHGHHHHGGHHHHGHFF@GGGGGGHHGHHBGFFHFGGGGHHHG
@M02850:329:000000000-KGLL7:1:1101:24156:8128 2:N:0:1
GACATTGACCACGCTCATCAGAAGGCTCGCCAAAATAAACGTTGCAAAAAGGATTCCTGGAAAAATGGTCGCACACAAAAATTTAAAAATAAATCTATTTCTTCTTTTTTGTGTGTCCTATGTGAGTCGTATTACCTGACTG
+
AFFGGGGGGGGGGGGGGGHHHHHHHHHHGGGGGHHHHHHHGHGHGHHHHHGGGHHHHHHHHHHHHHHHGGEGGGGHGGHHHHHHHGHHHHHHHHHGGHHHHHHHHHHHHGGHHHHHHGHHHHHHHHHHGFHHHHHHHHGHHH
@M02850:329:000000000-KGLL7:1:1101:26144:8202 1:N:0:1
GACATTGACCACGCTCATCAGAAGGCTCGCCAAAATAAACGTTGCAAAAAGGATGCCTGGAAAAATGGTCGCACACAAAAATTTAAAAATAAATCTATTTCTTCTTTTTTGTGTGTCCTATGTGAGTCGTATTACCTGACTG
+
ABFGGGGGFGGGCGGGDHHHBGF32FGFFG?EGHCHFFHHGBEGGHHHFFEGHH3B3GHFGFGGGHFBFGCCEGGHGGAHFGGHFHHHFGGFHHHHHHFFHHHBFBHHHGGF2FGHFGHHFHHFDFGGGGFGHHHEHHFHHF
@M02850:329:000000000-KGLL7:1:1101:26144:8202 2:N:0:1
GCGTCAGTCAGGTAATACGACTCACATAGGACACACAAAAAAGAAGAAATAGATTTATTTTTAAATTTTTGTGTGCGACCATTTTTCCAGGAATCCTTTTTGCAACGTTTATTTTGGCGAGCCTTCTGATGAGCGTGGTCAA
+
AFBEEGGGGGGGGHHHHHHGGGGHHHHHGHHHHHHGGFHHHGGGHHHHHHHHGHHHHHHHHHHHHHHHHHGFEGHHGGGGGHHGHHHHHHHGGHHHHHHHHGHHFHGHHHHHHHHHGHGGGGGHHHHHGHHHHHGGGFHHHH
@M02850:329:000000000-KGLL7:1:1101:15651:8227 1:N:0:1
GCGTCAGTCAGGTAATACGACTCACATAGGACACACAAAAAGAAGAAATAGATTTATTTTTAAATTTTTGTGTGCGACCATTTTTCCAGGAATCCTTTTTGCAACGTTTATTTTGGCGAGCCTTCTGATGAGCGTGGTCAAT
+
ABDFGFCFGGGFFHHHGH4EEEFHHHGFHGHHHFHGGFEHHGFHGCHHHGGHHHF5GHGHHHHFHHHHHGHHHHHEGEFGHHHHHHFGHHFHHHHHHHFHGFHHHEGHHHHHHHHGFE/DCFHHGHFBHHHBGCEG/CGHGH
@M02850:329:000000000-KGLL7:1:1101:15651:8227 2:N:0:1
GACATTGACCACGCTCATCAGAAGGCTCGCCAAAATAAACGTTGCAAAAAGGATTCCTGGAAAAATGGTCGCACACAAAAATTTAAAAATAAATCTATTTCTTCTTTTTGTGTGTCCTATGTGAGTCGTATTACCTGACTGA
+
AFFGGGGGGGGGGGGGGHHHFFHHHHHHGGGGGHHHHHHHGFHHGHHHHHGGHHHHHHHGHHHGHGHHGGGGGGGHGGHHGHHHHHHHHHHGHHHHHHHHHHHHHHHHHGFHHGGHHFHHHHHHHHHGGHHHHGHHHHHHHG
@M02850:329:000000000-KGLL7:1:1101:16286:8324 1:N:0:1
GCGTCAGTCAGGTAATACGACTCACATAGGACACACAAAAAAGAAGAAATAGATTTATTTTTAAATTTTTGTGTGCGACCATTTTTCCAGGAATCCTTTTTGCAACGTTTATTTTGGCGAGCCTTCTGATGAGCGTGGTCAA
+
CFCGGGGGGGGGGHHHHHHGGGGHHHHHHGHHHHHGGGHHHGGGHHHHHHHHGHEGHHHHHHHHHHHHHHGHHFHHGGGGGHHHHHHHGHGHHHHHHHHHHGHGHHGHHHHHHHHHGHGGGGGHHHHHHHHHHHGGGGHHHH
@M02850:329:000000000-KGLL7:1:1101:16286:8324 2:N:0:1
ATTGACCACGCTCATCAGAAGGCTCGCCAAAATAAACGTTGCAAAAAGGATTCCTGGAAAAATGGTCGCACACAAAAATTTAAAAATAAATCTATTTCTTCTTTTTTGTGTGTCCTATGTGAGTCGTATTACCTGACTGACG
+
FFFGGGGGGGGGGGHHHHHHHHHHHGGGGGHHHHHHHGHHHGHHHHHGGHHHHHHHHHHHHHHHHGHGGGGGHGGHHHHHHHHHHHHHHHHHHHHHHHHHHHHHHHGGHHHHHHHHHHHHHHHHHGGHHHHHHHHHHHHHHE
@M02850:329:000000000-KGLL7:1:1101:19001:8335 1:N:0:1
GCGTCAGTCAGGTAATACGACTCACATAGGACACACAAAAAAGAAGAAATAGATGTATTTTTAAATTTTTGTGTGCGACCATTTTTCCAGGAATCCTTTTTGCAACGTTTATTTTGGCGAGCCTTCTGATGAGCGTGGTCAA
+
AFDGGGGGGGGGGHHHHHHGFEGHHHHHHFHGHHFGCFHFGGGEHHEHHGGGHH5DGHHHHHFHGHHFHGGHFGHHGGGGGHHGHHHHHEFFHHGHHHHEHEHFHFGHHGHHHHGEFGGGGGGHHHHGGHHHGFFGFGFGHH
@M02850:329:000000000-KGLL7:1:1101:19001:8335 2:N:0:1
GACATTGACCACGCTCATCAGAAGGCTCGCCAAAATAAACGTTGCAAAAAGGATTCCTGGAAAAATGGTCGCACACAAAAATTTAAAAATAAATCTATTTCTTCTTTTTTGTGTGTCCTATGTGAGTCGTATTACCTGACTG
+
BFFGGGGGGGGGGGGGGHHHHHHHGGHFGGGGGHHHGHGHGHHHCHHHHHGGHHHHHHFHHHHHGHHGGHGGGGGHGGHGHHHHHHHHHHGHHHHGHHHHFFHHHHHHHGGHHHHHHHGFHHFFHHHHGGGHHHHHHHGHHG
@M02850:329:000000000-KGLL7:1:1101:15489:8434 1:N:0:1
GACATTGACCACGCTCATCAGAAGGCTCGCCAAAATAAACGTTGCAAAAAGGATTCCTGGAAAAATGGTCGCACACAAAAATTTAAAAATAAATCTATTTCTTCTTTTTTGTGTGTCCTATGTGAGTCGTATTACCTGACTG
+
AFFBFF1AEGGG?0AECFHFHD1B0AF0F?EE?G/FGFBFEGEC/EGBG/AE0A11DFEEGFGHFFB1@2EEGGGFGGHHGGH1GFB1GGF1BFGHD>2GGHHFGHHHHG?G0<F0FGGHEHGHHBGFCFHHBFB1@DG0GH
@M02850:329:000000000-KGLL7:1:1101:15489:8434 2:N:0:1
GCGTCAGTCAGGTAATACGACTCACATAGGACACACAAAAAAGAAGAAATAGATTTATTTTTAAATTTTTGTGTGCGACCATTTTTCCAGGAATCCTTTTTGCAACGTTTATTTTGGCGAGCCTTCTGATGAGCGTGGTCAA
+
AFBFEAEGGAGG5FHHCHD2EEGFHHHFFFHHGHFEGEEGHEEEGHEGHHHHFHHFHHHHHHHFHHGHEHGHHHAGGGGGGHHHGHHGHHFEFHFHHHHHHGGHHHGFHHGFHGHHCHCCGGGHHHHHHHHHHHGDFFHHGH
@M02850:329:000000000-KGLL7:1:1101:18674:8474 1:N:0:1
GCGTCAGTCAGGTAATACGACTCACATAGGACACACAAAAAAGAAGAAATAGATTTATTTTTAAATTTTTGTGTGCGACCATTTTTCCAGGAATCCTTTTTACAACGTTTATTTTGGCGAGCCTTCTGATGAGCGTGGTCAA
+
CFCGGGGGGGGGGHHHHHHGGGGHHHHHHHHHHHHGGGHHHGGGHHHHHHHHHHDFGHHHHHHHHHHHHHGHHHHHGGGGGHHHHHHHHHHHHHHHHHHHHHHHHHGHHHHHHHHHGHGGGGGHHHHHHHHHHHGGGGHHHH
@M02850:329:000000000-KGLL7:1:1101:18674:8474 2:N:0:1
CATTGACCACGCTCATCAGAAGGCTCGCCAAAATAAACGTTGTAAAAAGGATTCCTGGAAAAATGGTCGCACACAAAAATTTAAAAATAAATCTATTTCTTCTTTTTTGTGTGTCCTATGTGAGTCGTATTACCTGACTGAC
+
FFFGGGGGGGGGGGGHHHHHHHHHHHGGGGGHHHHHHHGHHHGHHHHHGGHHHHHHHHHHHHHHHHHHGGGGGHGGHGHHHHHHHHHHHHHHHHHHHHGHHHHHHHHGGHHHHHHHHHHHHHHHHHGGHHHHHHHHHHHHGH
@M02850:329:000000000-KGLL7:1:1101:15908:8476 1:N:0:1
GACATTGACCACGCTCATCAGAAGGCTCGCCAAAATAAACGTTGCAAAAAGGATTCCTGGAAAAATGGTCGCACACAAAAATTTAAAAATAAATCTATTTCTTCTTTTTTGTGTGTCCTATGTGAGTCGTATTACCTGACTG
+
AFFFGGGFGGGGEGGECHHHFHHH2FFHGGGDGHHHHGHHEF2GGHGHHHGGGHBGHHHHHHHHHHHHDGEGGGGGGGHFHHHGHGGHFHGHHHGHHHGFHGHFHHHHHGGGHHHHFDGGHFGHHGGHGCHHHHHFHFHHGF
@M02850:329:000000000-KGLL7:1:1101:15908:8476 2:N:0:1
GCGTCAGTCAGGTAATACGACTCACATAGGACACACAAAAAAGAAGAAATAGATTTATTTTTAAATTTTTGTGTGCGACCATTTTTCCAGGAATCCTTTTTGCAACGTTTATTTTGGCGAGCCTTCTGATGAGCGTGGTCAA
+
AFBGGGGFGGGGGGHHHHGGGGGHHFFHHHGHHHHFGGGHHGGGHHGGFHHHHHHHHHHHHHHHHGFHHHGHHHHEEGGGGHHHHHHHFHHHHHHHHHHHHGFHFHGHHHHHHHHHCGDCGCGHHHHHGHHHHGGADFGHHH
@M02850:329:000000000-KGLL7:1:1101:20846:8531 1:N:0:1
GCGTCAGTCAGGTAATACGACTCACATAGGACACACAAAAAAGAAGAAATAGATTTATTTTTAAATTTTTGTGTGCGACCATTTTTCCAGGAATCCTTTTTGCAACGTTTATTTTGGCGAGCCTTCTGATGAGCGTGGTCAA
+
AFCGGGGGGGGGGHHGHHHGGGGHGHHHHHHHHHHGGGHHHGGGFHHHHHHHHH5DGHHHHHHHHHHHHHGHHHHHGGGGGHHHHHHHHHHGHHHHHHHHHGHHHHGHHHHHHHHHGHGGGGGHHHHHHHHHGHGGGGHHGH
@M02850:329:000000000-KGLL7:1:1101:20846:8531 2:N:0:1
CATTGACCACGCTCATCAGAAGGCTCGCCAAAATAAACGTTGCAAAAAGGATTCCTGGAAAAATGGTCGCACACAAAAATTTAAAAATAAATCTATTTCTTCTTTTTTGTGTGTCCTATGTGAGTCGTATTACCTGACTGAC
+
FFFGGGGGGGGGGGGHHHHHHHHHHHGGGGGHHHHHHHGHHHGHHHHHGGHHHHHHGHHHHHHHHHHHGGGGGHGGHHHHHHHHHHHHHHHHHHHHHHHHHHHHHHHGGHHHHHGHHHHHHHHHHHGFHHHHHHHHHHHHGH
@M02850:329:000000000-KGLL7:1:1101:5561:8600 1:N:0:1
CACGCTCATCAGAAGGCTCGCCAAAATAAACGTTGCAAAAAGGATTCCTGGAAAAATGGTCGCACACAAAAATTTAAAAATAAATCTATTTCTTCTTTTTTGTGTTATGTGAGTCGTATTACCTGACTGACGCACCACTGGA
+
FF11FEC1GFG1FHGHCFG0AEFGHHHFFFHGHHHGHHFCHGCFFHBFHHHBGFAEAEGHG@EGGGHEGGFCHFFHHFFHGHHFGFHHDFHHGFFFEBG1E?GHHFHFHFF2BBFCFHFGF2FDFHHGF11/CC><GHGGFF
@M02850:329:000000000-KGLL7:1:1101:5561:8600 2:N:0:1
GCGTCAGTCAGGTAATACGACTCACATAACACAAAAAAGAAGAAATAGATTTATTTTTAAATTTTTGTGTGCGACCATTTTTCCAGGAATCCTTTTTGCAACGTTTATTTTGGCGAGCCTTCTGATGAGCGTGACCACTGGA
+
AFDGGFGGGGGGGHHHGHGFGGGHHHHHHHHHHGHHHGGFEHHFHHGHFHHGHHHHHHHHHHHHHHGHHHHHGGEFGHFHGHGGHGFHHBDHEGHGHFHHHHFHHHHHHHHHGHCGGGGHHHHHEGHHGFGGGGGHHHHHHG
@M02850:329:000000000-KGLL7:1:1101:5651:8726 1:N:0:1
GCGTCAGTCAGGTAATACGACTCACATAGGACACACAAAAAAGAAGAAATAGATTTATTTTTAAATTTTTGTGTGCGACCATTTTTCCAGGAATCCTTTTTGCAACGTTTATTTTGGCGAGCCTTCTGATGAGCGTGGTCAA
+
AF2F2EEGFGFGGFGHGHHAE??CFFFHHFHGHHHGDF22BEEEHHGHFHEHHGGFGGHHHHGHGHHDGHGGF214?EGGEFHHFFGHGHEFCGFHHHHHHEHGBFEHGFGHFFGFGFCC@CCGHBGHHHHFFBCE/AGHDF
@M02850:329:000000000-KGLL7:1:1101:5651:8726 2:N:0:1
GACATTGACCACGCTCATCAGAAGGCTCGCCAAAATAAACGTTGCAAAAAGGATTCCTGGAAAAATGGTCGCACACAAAAATTTAAAAATAAATCTATTTCTTCTTTTTTGTGTGTCCTATGTGAGTCGTATTACCTGACTG
+
AFFGGGGGGGGGGGFGGHHGHCHCFHHHGGGGGHHHHGHHDGHHFHHHHGGGGHGHGGHHFHGHHHHHGBFFGGGHGGHFHGHHHHHHHHFHHHHHFHHHGHHHHHHHHGGHHHHHHGHHHHHHHGHHCFHHHFFGHHFHHH
@M02850:329:000000000-KGLL7:1:1101:17941:8734 1:N:0:1
GCGTCAGTCAGGTAATACGACTCACATAGGACACACAAAAAAGAAGAAATAGATTTATTTTTAAATTTTTGTGTGCGACCATTTTTCCAGGAATCCTTTTTGCAACGTTTATTTTGGCGAGCCTTCTGATGAGCGTGGTCAA
+
CFCGGGGGGGGGGGHHHHHGGGGHGHHHHF3FHFHGGGHHHGGFHGFHFHHHHH5DGHHHHHHHHHHHGHGHHCGHGGGGGHHHHHHGHHHHHHHHHHHHHGGHHHGHHHHHHHHHGHGGGGGHHHHHHHHGHHGGGGHHHH
@M02850:329:000000000-KGLL7:1:1101:17941:8734 2:N:0:1
GACATTGACCACGCTCATCAGAAGGCTCGCCAAAATAAACGTTGCAAAAAGGATTCCTGGAAAAATGGTCGCACACAAAAATTTAAAAATAAATCTATTTCTTCTTTTTTGTGTGTCCTATGTGAGTCGTATTACCTGACTG
+
BFFGGGGGGGGGGGGGGHHHHHHHHHHHGGGGGHHHHHHHGHHHGHHHHGGGHHHHHHHHHHHHHHHGGHGGGGGHGGHHHHHHHHHHHHHGHHHHHHHHGHHHHHHHHGGHHHHFHHHHHHHHHHHHGFHHHHHHHHHHHG
@M02850:329:000000000-KGLL7:1:1101:11230:8887 1:N:0:1
GACATTGACCACGCTCATCAGAAGGCTCGCCAAAATAAACGTTGCAAAAAGGATTCCTGGAAAAATGGTCGCACACAAAAATTTAAAAATAAATCTATTTCTTCTTTTTTGTGTGTCCTATGTGAGTCGTATTACCTGACTG
+
AFFGGGFGGGGGGGGGGHHHHHHGFFHHGGGGGHHHHHHHGHGHGHHHHHCGHH5FGHHHHHHHHGGHGHGGGGGHDFHHGHHHHHHGFHHHGHHHHHHHHGHHHHHGHGGHHHHGFHHHHEHHGGHHGGHHHHHHHHGHGH
@M02850:329:000000000-KGLL7:1:1101:11230:8887 2:N:0:1
GCGTCAGTCAGGTAATACGACTCACATAGGACACACAAAAAAGAAGAAATAGATTTATTTTTAAATTTTTGTGTGCGACCATTTTTCCAGGAATCCTTTTTGCAACGTTTATTTTGGCGAGCCTTCTGATGAGCGTGGTCAA
+
BFCGGGGGGGGGGHHHHHHGGGGHHHHHHGHHHHHGGGHHHGGGHHHHHHHHHHHHHHHHHHHHHHHHHHGFGHHHGGGGGHHHHGHHHHHHHGHHGHHHHGGHHHGGHHHHHHHHFHGGGGGHHHHHHHHHHHGGGGHHHH
@M02850:329:000000000-KGLL7:1:1101:18305:8901 1:N:0:1
GCGTCAGTCAGGTAATACGACTCACATAACACAAAAAAGAAGAAATAGATTTATTTTTAAATTTTTGTGTGCGACCATTTTTCCAGGAATCCTTTTTGCAACGTTTATTTTGGCGAGCCTTCTGATGAGCGTGGTCAATGTC
+
BFBGGGGGGGGGGHHHGHHGGGGHHHHGHGHHHGHHGGGGHCFFHHHHGHHHHH5DGHHHGHHFHHGHHHHHGGGGGHHHHHHHHHHHHHHHHHHHHGHHHFGHHHHHFFHHGGGGGGGHHHHGFHHHEHGGGFHHHHHHHG
@M02850:329:000000000-KGLL7:1:1101:18305:8901 2:N:0:1
GACATTGACCACGCTCATCAGAAGGCTCGCCAAAATAAACGTTGCAAAAAGGATTCCTGGAAAAATGGTCGCACACAAAAATTTAAAAATAAATCTATTTCTTCTTTTTTGTGTTATGTGAGTCGTATTACCTGACTGACGC
+
CFFGGGGGGGGGGGGGGHHHHHHHHHHHGGGGGHHHGHHHGHHHGHHHFHGGHHHHHHHHHHHHHHHHFHGGGGGHGGHHHHHHHHHHHHHHHHHHHHHHHHHHHHHHHGGHHHHHHHHHHGHHGGHHHHHHHHHHHHHHGG
@M02850:329:000000000-KGLL7:1:1101:25451:8944 1:N:0:1
GCGTCAGTCAGGTAATACGACTCACATAGGACACACAAAAAAGAAGAAATAGATTTATTTTTAAATTTTTGTGTGCGACCATTTTTCCAGGAATCCTTTTTGCAACGTTTATTTTGGCGAGCCTTCTGATGAGCGTGGTCAA
+
AFDEAFGGFGGGGGHHHHHGGGDFHHHFHCFFHHGCFGHHGGGGHGHGGGFHHH5DFHHHHHHHHHHHHHG2GFGFEEGGGHHHHHHHHHGHHHHEHHHHHGHHHFE/FFEHFFGECGFF?DGGGHHHGGGFEHCGGGHHGH
@M02850:329:000000000-KGLL7:1:1101:25451:8944 2:N:0:1
GACATTGACCACGCTCATCAGAAGGCTCGCCAAAATAAACGTTGCAAAAAGGATTCCTGGAAAAATGGTCGCACACAAAAATTTAAAAATAAATCTATTTCTTCTTTTTTGTGTGTCCTATGTGAGTCGTATTACCTGACTG
+
AFFGGGGGGGGGGGGGGHHHHHGHHHHHGGGGGHHHHHHHGHHHGHHHHGGGHHHHHHGHHHHHHHHHHHGGGGGHGGHGHHHHHHHHGHHHHHHHHHHHGHHHHHHHHGGHHGHHHGHHHHHHHHHGGGGHHHHHHHHHFG
@M02850:329:000000000-KGLL7:1:1101:18858:9052 1:N:0:1
GCGTCAGTCAGGTAATACGACTCACATAGGACACACAAAAAAGAAGAAATAGATTTATTTTTAAATTTTTGTGTGCGACCATTTTTCCAGGAATCCTTTTTGCAACGTTTATTTTGGCGAGCCTTCTGATGAGCGTGGTCAA
+
BFBGGGGGGGGGGHHGHHHGGGGHGHHHHGHHHGHGGGHHHGGGHGHHHHHHHHDGHHGHHHHHHHHHHHGHHHHHGGGGGHHHHHHHHHHHHHHHHHHHHGHHHHGGHGHHHHHHGHGGGGGHHHHHGHGGHHGGGGHHHH
@M02850:329:000000000-KGLL7:1:1101:18858:9052 2:N:0:1
GACATTGACCACGCTCATCAGAAGGCTCGCCAAAATAAACGTTGCAAAAAGGATTCCTGGAAAAATGGTCGCACACAAAAATTTAAAAATAAATCTATTTCTTCTTTTTTGTGTGTCCTATGTGAGTCGTATTACCTGACTG
+
CFFGGGGGGGGGGGGGGHHGHHHHHHHHGGGGGHHHHHHHGHHHGHHHHHGGHHHHHHHHHHHHHHHHGHGGGGGGGGHHHHHHHHHHHHHHHHHHHHHHHHHHHHHHHGGHHGHHHHHHHHHGHHHHGGHHHHHHHHHHHH
@M02850:329:000000000-KGLL7:1:1101:14824:9110 1:N:0:1
GCGTCAGTCAGGTAATACGACTCACATAGGACACACAAAAAAGAAGAAATAGATTTATTTTTAAATTTTTGTGTGCGACCATTTTTCCAGGAATCCTTTTTGCAACGTTTATTTTGGCGAGCCTTCTGATGAGCGTGGTCAA
+
AFDFG?AFGFGCFBFDHHF2EFEFHHHHEFBHHFHGGGHHHGGFFHFHGHHHBH5DBDGHFFHFFFFHHHGFHHFBEEGGGGFHHHHHGFCGGFHHHHHFGGGEHHGHGHHHHEHGCFDCCDGHGGHGEHHFHGGEDCGDGF
@M02850:329:000000000-KGLL7:1:1101:14824:9110 2:N:0:1
GACATTGACCACGCTCATCAGAAGGCTCGCCAAAATAAACGTTGCAAAAAGGATTCCTGGAAAAATGGTCGCACACAAAAATTTAAAAATAAATCTATTTCTTCTTTTTTGTGTGTCCTATGTGAGTCGTATTACCTGACTG
+
AFFGGGGGGGGGGGGGGHHHHHHHHHHHGGGGGHHHHHHHGGGHGHHHHHGGHHHHHHHGHHGHHHHHFHGGGGGGGGHFHHHHHHHHHHHFHHHHFHHHHHHHHHHHHGGHHHHGHGHHHHHHHHHHGGHHHHHHHHHHHG
@M02850:329:000000000-KGLL7:1:1101:16087:9177 1:N:0:1
GCTGGGCGTGATCCACACTATCGACGTCCTCAAACAGCAGTTGGCGCAAGCGCCGCTGGATCTGCGCGCGCTGATACGTCAACCGCTGATCTTCCCGGAACAGCTCACGCTGTTAAGCGCCCTGGAGCAGTTCCGCCAAGCG
+
ABDFF2AEECEGGHGFGFHGHFFA22EEGGHFBGFFHHFH5GGHFCE?EGFAEE0>E>EGHFH@ECGGCGG<E/DFHFHHEDHFDCCDDHHHHHDHFD?C@B00<<GHHFG.EBDB0G-<A?DGC/.;:GGFHFGCDC?EGE
@M02850:329:000000000-KGLL7:1:1101:16087:9177 2:N:0:1
CGTCTGCGCTTGGCGGAACTGCTCCAGGGCGCTTAACAGCGTGAGCTGTTCCGGGAAGATCAGCGGTTGACGTATCAGCGCGCGCAGATCCAGCGGCGCTTGCGCCAACTGCTGTTTGAGGACGTCGATAGTGTGGATCACG
+
FBBGGGGGGGCGGHGGGGGGHHHHHHHGGGGGGGGHHHHHGGGGGHHHHHHHGGGGGGHHHHHHGGE@FGHGFHGHFFFGGGGGGGGFHHHHHHGGGGGCGGHFGGGCGHHHGHHFHGGGFGGGCEG9EGGFFGGGGEGFGD
@M02850:329:000000000-KGLL7:1:1101:23854:9188 1:N:0:1
GACATTGACCACGCTCATCAGAAGGCTCGCCAAAATAAACGTTGCAAAAAGGATGCCTGGAAAAATGGTCGCACACAAAAATTTAAAAATAAATCTATTTCTTCTTTTTTGTGTGTCCTATGTGAGTCGTATTACCTGACTG
+
>BCFGGDGBCFGGEG2EHFGFGHBHFFHC?2EEFAEGDGFGHHHGHHBFGA?A332FGFEHFG2GHHF@FECEEGHGGGHHGFHGBDGFCGDG?GHEFGDFFHDGHFHHGGHFFA?B1?FDGHF2D>GCFFGGHGGGF0FGD
@M02850:329:000000000-KGLL7:1:1101:23854:9188 2:N:0:1
GCGTCAGTCAGGTAATACGACTCACATAGGACACACAAAAAAGAAGAAATAGATTTATTTTTAAATTTTTGTGTGCGACCATTTTTCCAGGAATCCTTTTTGCAACGTTTATTTTGGCGAGCCTTCTGATGAGCGTGGTCAA
+
BFCGGGGGGGGGGHHHHHHGGGGHHHHHGFHHHHHGGGHHGGGGHHCGHFHHHGHHHHHHHHEHHHHHHHGHHHHHGGGGGHHHHHHHHHHGGHHFGHHHHGHHHHGHHGEHHGHHGHGGFCCHHHHHGHHGHHGEFCGHHF
@M02850:329:000000000-KGLL7:1:1101:10043:9201 1:N:0:1
GCGTCAGTCAGGTAATACGACTCACATAGGACACACAAAAAAGAAGAAATAGATTTATTTTTAAATTTTTGTGTGCGACCATTTTTCCAGGAATCCTTTTTGCAACGTTTATTTTGGCGAGCCTTCTGATGAGCGTGGTCAA
+
AFBFGEFGFGGGDGF5GGH2EEGCGFFGBBAFHHHGGFCHH?EFGHHFHHFHGB5DFGFBGGEFDFHHGGEFG21F?EEEEHHGHGGHHFFAFHHEGEGFHCGHHHGHHGGHFHHFGGCC?CGHHHHBBF1DGHGGGCGHFF
@M02850:329:000000000-KGLL7:1:1101:10043:9201 2:N:0:1
GACATTGACCACGCTCATCAGAAGGCTCGCCAAAATAAACGTTGCAAAAAGGATTCCTGGAAAAATGGTCGCACACAAAAATTTAAAAATAAATCTATTTCTTCTTTTTTGTGTGTCCTATGTGAGTCGTATTACCTGACTG
+
AFFGGGGGGGGGGGAEDFHGFGFHFCHGGGGGGHHBFGHFGHHGGHHHHHGDHHHHHHHGHHHHHGGFFF@?EEEGEGGHHGHGFHHHGFHHFHHGHHHGGHHHHHHHHGGCCFCGGGHGFHFGFGGHGFGFHHHHHHHHHH
@M02850:329:000000000-KGLL7:1:1101:27516:9213 1:N:0:1
GCGTCAGTCAGGTAATACGACTCACTATAGTTCTAGAGGCTCGAGCTACTTGTAGAGCTCGTCCATGCCGAGAGTGAGTTTCTCTTTGCTTCTTGTCCAGCTGATGAGCGTGGTCAATACCACTGGAAGATCGGAAGAGCGG
+
AFBGGGGGGGBGFHHHHHHGGFGHGHHHHHHHHHHHHEHGHGGGG?1FEGHH5G5AFEGG?AEEGFGGH0//>>3@D@@GHHHFHHG4@EGFGHHHBG4F3EFBGFHBF??EE/3FDDHCGFGHHHCGHCBFC?/FA0FFGG
@M02850:329:000000000-KGLL7:1:1101:27516:9213 2:N:0:1
ATTGACCACGCTCATCAGCTGGACAAGAAGCAAAGAGAAACTCACTCTCGGCATGGACGAGCTGTACAAGTAGCTCGAGCCTCTAGAACTATAGTGAGTCGTATTACCTGACTGACGCACCACTGGAAGATCGGAAGAGCGT
+
FBDDGFFGCFAEEGHHHHHFHHHHFGHHHHHHGHFHFHGCGHHHHGHHGGGGFGGHGFECGGCHDFGHHE5FGHGFGGGGEHHHHHHHHHHHFFEGFBGFEEE3FGHDFFHHFDHFGG@BBGHHFB?GHHFFE?AE/FG?<?
@M02850:329:000000000-KGLL7:1:1101:14827:9240 1:N:0:1
GCGTCAGTCAGGTAATACGACTCACATAGGACACACAAAAAAGAAGAAATAGATTTATTTTTAAATTTTTGTGTGCGACCATTTTTCCAGGAATCCTTTTTGCAACGTTTATTTTGGCGAGCCTTCTGATGAGCGTGGTCAA
+
AFDGGGGGGGGGGHHHHHHDGGGGHHHHHGHHHHHGGGFHHGFGHHHHBGFHHHADGHHHHHHHGHHHHHGHHFHEGGGGGHHHHHHHHGHHHHGHHHHHHGHHHHGHGHHHHHHGGHGGGGGHHHHHHHGGHHGGGGHHHH
@M02850:329:000000000-KGLL7:1:1101:14827:9240 2:N:0:1
GACATTGACCACGCTCATCAGAAGGCTCGCCAAAATAAACGTTGCAAAAAGGATTCCTGGAAAAATGGTCGCACACAAAAATTTAAAAATAAATCTATTTCTTCTTTTTTGTGTGTCCTATGTGAGTCGTATTACCTGACTG
+
AFFGGGGGGGGGGGGGGHHHHHHHHHHHGGGGGHHHHHHHGHHHGHHHHHGGHHHHGHHHHHHHHHHHHHGGGGGHGGHHGHHHHHHHGHHHHHHHHHHHHHHGHHHHHGGHHHHHHHHHHHHHHHHHGFGHHHHHHHHHHH
@M02850:329:000000000-KGLL7:1:1101:19586:9304 1:N:0:1
GACATTGACCACGCTCATCAGAAGGCTCGCCAAAATAAACGTTGCAAAAAGGATTCCTGGAAAAATGGTCGCACACAAAAATTTAAAAATAAATCTATTTCTTCTTTTTTGTGTTATGTGAGTCGTATTACCTGACTGACGC
+
AFFGGGGGGGGGGGEGGGHHGHHHHHHGGGGGGHHHGBGEEFGCFHHFHHGGFFHHHHHHHGHHHHHHFFGGGGGHGGHHHHHHHHFHHFF3GHGHHHHHHHHHHHHHHGGFFFCGHHHHGEDGGGGHHHHHHHHHHG2GGF
@M02850:329:000000000-KGLL7:1:1101:19586:9304 2:N:0:1
GCGTCAGTCAGGTAATACGACTCACATAACACAAAAAAGAAGAAATAGATTTATTTTTAAATTTTTGTGTGCGACCATTTTTCCAGGAATCCTTTTTGCAACGTTTATTTTGGCGAGCCTTCTGATGAGCGTGGTCAATGTC
+
BFBGFGGGGGGGGHHHHHHGGGGHHHHHHHHHHGFHHGGGHHHHHHHHGHGHHHHHHHHHHHHHHHGHGFGHGGGFFFHHHHHHHHHHHHHHHHHHHGGHHHGHHHHHHHHHGGGGGGGHHHHHHHHHEFDEGGHGHHHHHH
@M02850:329:000000000-KGLL7:1:1101:10408:9388 1:N:0:1
GCGTCAGTCAGGTAATACGACTCACATAGGACACACAAAAAAGAAGAAATAGATTTATTTTTAAATTTTTGTGTGCGACCATTTTTCCAGGAATCCTTTTTGCAACGTTTATTTTGGCGAGCCTTCTGATGAGCGTGGTCAA
+
BFBGGGGFGGGGFGHHHHHGGGGHHGHHHHHGHHHGGGHHHGGGHHHGHHHHHHADGHHHHHHGHHHHHHGHHHHFGGGGGHHHHHGHHHHHGHHHHHHHGGFHFHGHHHHGHHHHGHGGGGGHGHHHFHHHFHGGGCHHHG
@M02850:329:000000000-KGLL7:1:1101:10408:9388 2:N:0:1
GACATTGACCACGCTCATCAGAAGGCTCGCCAAAATAAACGTTGCAAAAAGGATTCCTGGAAAAATGGTCGCACACAAAAATTTAAAAATAAATCTATTTCTTCTTTTTTGTGTGTCCTATGTGAGTCGTATTACCTGACTG
+
CFFGGGGGGGGGGGFGGHHHHHHHHHHHGGGGGHHHHHHHGHHHGHHHHHGGHHHHHHHHHHHHHHHHGHGGGGGHGGHHHHHHHHHHHHHHHHHHHHHHHHHHHHHHHGGHHHGHHHHHHHHHHHHHGGHHHHHHGHHHGF
@M02850:329:000000000-KGLL7:1:1101:6808:9419 1:N:0:1
ACATTGACCACGCTCATCAGAAGGCTCGCCAAAATAAACGTTGCAAAAAGGATTCCTGGAAAAATGGTCGCACACAAAAATTTAAAAATAAATCTATTTCTTCTTTTTTGTGTTATGTGAGTCGTATTACCTGACTGACGCA
+
FFFGGFGGGGGGGGGGHGHHHHGHHGHGGGGCHEHHHHHGHHGGHGHFHGGHHHBFEHHGHHHHHHHGDEEGGGHGGHHHHHHHHHHHHHHHHFHHGHHHHHHHHHHHGGFHGHHHHHHGGHHGGHHHHHHHHHHHHGHGG@
@M02850:329:000000000-KGLL7:1:1101:6808:9419 2:N:0:1
GCGTCAGTCAGGTAATACGACTCACATAACACAAAAAAGAAGAAATAGATTTATTTTTAAATTTTTGTGTGCGACCATTTTTCCAGGAATCCTTTTTGCAACGTTTATTTTGGCGAGCCTTCTGATGAGCGTGGTCAATGTA
+
AFDGFE?GGGGBFFHFHHHADFGGGFHHHCFHGGHFE2EFFHB3CFFHFHHFHHHHHHAFFHHFGHCB2FCGDDEE/GHHHHHGHGFAGHHHHHHHHGHHGHGHHHHHHHHHGHE@CCFHHHHHHHGFBDFGGGHHHDHHBB
@M02850:329:000000000-KGLL7:1:1101:21297:9435 1:N:0:1
GACATTGACCACGCTCATCAGAAGGCTCGCCAAAATAAACGTTGCAAAAAGGATTCCTGGAAAAATGGTCGCACACAAAAATTTAAAAATAAATCTATTTCTTCTTTTTTGTGTGTCCTATGTGAGTCGTATTACCTGACTG
+
A5BFEBGDFGGFGGGGCGHF4AGB2FFGAAEEGGHFHGHHGHGHGHHGGHCEBG5FGHHG2GGHHGHBGHGGFGGHGGGHHGHFHGHHHGHBFGHHHHHHHHFFHHHHGGGH2GACGBFHFFHHGGHHGGFGEHHGHHGFDF
@M02850:329:000000000-KGLL7:1:1101:21297:9435 2:N:0:1
GCGTCAGTCAGGTAATACGACTCACATAGGACACACAAAAAAGAAGAAATAGATTTATTTTTAAATTTTTGTGTGCGACCATTTTTCCAGGAATCCTTTTTGCAACGTTTATTTTGGCGAGCCTTCTGATGAGCGTGGTCAA
+
?FBGGGGGGGGGGHHHHHHGGGGHHHHHHHHHHHHGGGFHHGGGHHHHHHHHHHHGHHHHHHHHHHHGHHGGHHHHGGGGGHHHFHHHHHHHHHHHHHHHHGGHHHCGHHHHHHHHCFGGGGGHHHHHHHHGHGGGGGHHHH
@M02850:329:000000000-KGLL7:1:1101:9875:9447 1:N:0:1
GACATTGACCACGCTCATCAGAAGGCTCGCCAAAATAAACGTTGCAAAAAGGATTCCTGGAAAAATGGTCGCACACAAAAATTTAAAAATAAATCTATTTCTTCTTTTTTGTGTGTCCTATGTGAGTCGTATTACCTGACTG
+
AFFFGGGGGGGGGGFGGGHHDHHHAGFHCGFEGGHHHBFGGFHEEHHGGHGGHF5BFDGBGHHHGHHFEGGGGGGHGGHHHGHHHHHHHHHHHHHHHHHHHHHHHHHHHGGFFHHGFEHGHHHHHGFGF<GHHHHGHFHHHH
@M02850:329:000000000-KGLL7:1:1101:9875:9447 2:N:0:1
GCGTCAGTCAGGTAATACGACTCACATAGGACACACAAAAAAGAAGAAATAGATTTATTTTTAAATTTTTGTGTGCGACCATTTTTCCAGGAATCCTTTTTGCAACGTTTATTTTGGCGAGCCTTCTGATGAGCGTGGTCAA
+
BFCGGGGGGGGGGHHHHHHGGGGHHHHHGHHHHHHGGGHHHGGGHHHHHHHHHHHHHHHHHHHHHHHHHHGGHHHHGGGFGHHHHHHHHHHHHHHGHHHHHGGHFHGGHHHHEHHGGHGGGGGHHHHHHHHHHHGGGGHHHH
@M02850:329:000000000-KGLL7:1:1101:17043:9514 1:N:0:1
GACATTGACCACGCTCATCAGAAGGCTCGCCAAAATAAACGTTGCAAAAAGGATTCCTGGAAAAATGGTCGCACACAAAAATTTAAAAATAAATCTATTTCTTCTTTTTTGTGTGTCCTATGTGAGTCGTATTACCTGACTG
+
ADFDFFFGGGGGGGGDDFHHHHHG2FGH2FGGGGHGHGEHCGHFFHHHHHGGHHFGGHHHHFGHGHHGHHGGGGGGGGHHHHHHHHHHHHHHHHGHHHHHHGHHHHHHHGGHHGHHHHHHHHHEGFFGGFHHHHHFHHHHGB
@M02850:329:000000000-KGLL7:1:1101:17043:9514 2:N:0:1
GCGTCAGTCAGGTAATACGACTCACATAGGACACACAAAAAAGAAGAAATAGATTTATTTTTAAATTTTTGTGTGCGACCATTTTTCCAGGAATCCTTTTTGCAACGTTTATTTTGGCGAGCCTTCTGATGAGCGTGGTCAA
+
BFCGGGGGGGGGGHHHHHHGGGGHHHHHHHHHHHHGGGHGHFGGHHHGHHHHHHHHHHHHHHHHHHHHHHGHHGHGGGGGGHHHHHHHHHHHHHHHHHHHHGGHHHGHHHHHHHGHGGGGGGGHHHHHGHHHGGGFFCHHHH
@M02850:329:000000000-KGLL7:1:1101:20562:9541 1:N:0:1
GCGTCAGTCAGGTAATACGACTCACATAACACAAAAAAGAAGAAATAGATTTATTTTTAAATTTTTGTGTGCGACCATTTTTCCAGGAATCCTTTTTGCAACGTTTATTTTGGCGAGCCTTCTGATGAGCGTGGTCAATGTC
+
AFBGGGFGGGGGGGHHHHHGGGGGHHHHGHHHHGHHHGGGHHGHGFHHEFHGHH5FGHHHHHHHHHGFHFHGGGGGCHHFHHFHHHHHHHHFHFHGHGGGHGGHHHFHGHGHGGGGGCFHFHGFFHGHFDCBAFGHFFHHHF
@M02850:329:000000000-KGLL7:1:1101:20562:9541 2:N:0:1
GACATTGACCACGCTCATCAGAAGGCTCGCCAAAATAAACGTTGCAAAAAGGATTCCTGGAAAAATGGTCGCACACAAAAATTTAAAAATAAATCTATTTCTTCTTTTTTGTGTTATGTGAGTCGTATTACCTGACTGACGC
+
AFFGGGGGGGGGGGGGGHHHGHHHHHHHGGGGGHHHHHHGGHHHGHHHHFGGHHHHHHHHHHHHHHHHHHGGGGGHGGHHHHHHHHHHHHHHHHHHHHHHHHHHHHHHHGGHHHHHHHHHHHHHGFHHGHHHHHHHHHHHGG
@M02850:329:000000000-KGLL7:1:1101:27715:9560 1:N:0:1
GCGTCAGTCAGGTAATACGACTCACATAACACAAAAAAGAAGAAATAGATTTATTTTTAAATTTTTGTGTGCGACCATTTTTCCAGGAATCCTTTTTGCAACGTTTATTTTGGCGAGCCTTCTGATGAGCGTGGTCAATGTC
+
ADDGGGEAFBEFBGGHHHHA?0A1FGFFABEAECE0F/A/BFFG0FGHDFGH1F2D2FAGHAAF21>FFBF1/F/>>CGGFHBHF1GH01@1DG2BFEF2BG/?F0/>B2B2/B<<</BC1<@1DDG2C1>CC/F1?11<?1
@M02850:329:000000000-KGLL7:1:1101:27715:9560 2:N:0:1
GACATTGACCACGCTCATCAGAAGGCTCGCCAAAATAAACGTTGCAAAAAGGATTCCTGGAAAAATGGTCGCACACAAAAATTTAAAAATAAATCTATTTCTTCTTTTTTGTGTTATGTGAGTCGTATTACCTGACTGACGC
+
AFFFBGGCFGEEFGGDEBGFGHHCCFCHCEGGGHHHH5FBAFFFD3BG2AEGGDDFHGHGHHFFHAGBGFEGGEGHGGH11GHFHHHHGHHEGHHHHFEFHBG4GGBFF@EFC2?DDG?DGHFGGFCFCHGBHHHHHHHHDD
@M02850:329:000000000-KGLL7:1:1101:7856:9577 1:N:0:1
GCGTCAGTCAGGTAATACGACTCACATAGGACACACAAAAAAGAAGAAATAGATGTATTTTTAAATTTTTGTGTGCGACCATTTTTCCAGGAATCCTTTTTGCAACGTTTATTTTGGCGAGCCTTCTGATGAGCGTGGTCAA
+
AFBCGGGGGGBGGFFGFGHDGGGGHFGFHG3BFFFEGEHAFEEFGFGH3GHFF55DDFGHHHHHH5DGHHGHHF?FEECCEHFHFF33FFBHHHFHHHFHFEHHHH//BEEFHFFHGGCCDGCHFHF2GGGG2G@E?CHFFG
@M02850:329:000000000-KGLL7:1:1101:7856:9577 2:N:0:1
GACATTGACCACGCTCATCAGAAGGCTCGCCAAAATAAACGTTGCAAAAAGGATTCCTGGAAAAATGGTCGCACACAAAAATTTAAAAATAAATCTATTTCTTCTTTTTTGTGTGTCCTATGTGAGTCGTATTACCTGACTG
+
AFFGGGFGGGGGGGEEGHHHHHGHHGHGGGGGGHHGHHHHGFGHGHGHHHGGFFHHHHHGGGHHHAGFGGEEGGGHGGHHHHHHHHHHHHHHHHGHHHHHHHHGHFHHHGGHHHHGGHHHHHGHHHHGGFGHHHHHHHHHGE
@M02850:329:000000000-KGLL7:1:1101:24142:9629 1:N:0:1
GCGTCAGTCAGGTAATACGACTCACATAGGACACACAAAAAAGAAGAAATAGATCTATTTTTAAATTTTTGTGTGCGACCATTTTTCCAGGAATCCTTTTTGCAACGTTTATTTTGGCGAGCCTTCTGATGAGCGTGGTCAA
+
3FDCAEEFGFGGBFGFHGGGGGGHHHHHBFHBGHBEGGHFEGEFAF333DFDGB5DFGFFEAF3BGFGFGEHFFHBE>>EEHFHHHCFFDEGEFFGHGFFDEFFFH??F3GHHHF4<1/////0GC1DFFFBGHGAA/?<G1
@M02850:329:000000000-KGLL7:1:1101:24142:9629 2:N:0:1
GACATTGACCACGCTCATCAGAAGGCTCGCCAAAATAAACGTTGCAAAAAGGATTCCTGGAAAAATGGTCGCACACAAAAATTTAAAAATAAATCTATTTCTTCTTTTTTGTGTGTCCTATGTGAGTCGTATTACCTGACTG
+
AFFGGGGGGGGGGGGFGHGGGAGFHHHHGGGGGHFGHHGHGGEHGHHHHHFDHHHFFHHGFHHFHGHH@G@EGGGHGGFGEGHHHGHHHHGFFHHHDHHHHFHGFHHEHGGHHHHHHHHFHFHHFHFHCECGHHHBHHHHHF
@M02850:329:000000000-KGLL7:1:1101:27275:9786 1:N:0:1
GACATTGACCACGCTCATCAGAAGGCTCGCCAAAATAAACGTTGCAAAAAGGATTCCTGGAAAAATGGTCGCACACAAAAATTTAAAAATAAATCTATTTCTTCTTTTTTGTGTGTCCTATGTGAGTCGTATTACCTGACTG
+
ABFGFGGGGGGG?EGGGHHHGHHGHHGHGGGGGHHHFHFHGFHHGHHHHHGGHHFHHHHHHHHHHHEFFHGGGGGHGGHHHHGHHHHFDGHHHHGHFHHHFHGGHHGHHGGHHHHGHHFHHHFGHGHHGGHHHHHHHHGHHH
@M02850:329:000000000-KGLL7:1:1101:27275:9786 2:N:0:1
GCGTCAGTCAGGTAATACGACTCACATAGGACACACAAAAAAGAAGAAATAGATTTATTTTTAAATTTTTGTGTGCGACCATTTTTCCAGGAATCCTTTTTGCAACGTTTATTTTGGCGAGCCTTCTGATGAGCGTGGTCAA
+
AFBGGGGGGGGGGHHHHHHGGGGHHHHHHHHHHHHGGGHHHGGGHHGHHHHHHHHHHHHHHHHHGHHHHHGHHHGGFGGGGHHHHHHHHHHHHHGHHHHHHGGHHHGGHHHHHHHHGGFGGCFHHHGHGHHGHHGGGGHHFH
@M02850:329:000000000-KGLL7:1:1101:16840:9852 1:N:0:1
GACATTGACCACGCTCATCAGAAGGCTCGCCAAAATAAACGTTGCAAAAAGGATGCCTGGAAAAATGGTCGCACACAAAAATTTAAAAATAAATCTATTTCTTCTTTTTTGTGTGTCCTATGTGAGTCGTATTACCTGACTG
+
3DFGGGGGGGGGGGGGGHHHFHHFHHGGGGGGGHHFGHHHGHHGGHHHGFGGHH3EGGHHHHHEHHHHHHGGGGGHGGHGHHHHHHHHHHHHGHHGGGHHHEHHHHHGGGGHHFHFEHHHHGHGHGFHGGHHHHHFHHFHHH
@M02850:329:000000000-KGLL7:1:1101:16840:9852 2:N:0:1
GCGTCAGTCAGGTAATACGACTCACATAGGACACACAAAAAAGAAGAAATAGATTTATTTTTAAATTTTTGTGTGCGACCATTTTTCCAGGAATCCTTTTTGCAACGTTTATTTTGGCGAGCCTTCTGATGAGCGTGGTCAA
+
AFBGGGGGGGGGGHHHHHHGGGGHHHHHHHHHHHHGGGHHHGGGHHHHHHHHHHHHHHHHGHHHHHHHHHGHHHHHGGGGGHHHHHHHHHHHHHHHHHHHHGHHHGGGHHHHHHHHGHCGGGGHHHHHHHHGHHGGGGHHHH
@M02850:329:000000000-KGLL7:1:1101:16203:9895 1:N:0:1
CACGCTCATCAGAAGGCTCGCCAAAATAAACGTTGCAAAAAGGATTCCTGGAAAGATGGTCGCACACAAAAATTTAAAAATAAATCTATTTCTTCTTTTTTGTGTGTCCTATGTGAGTCGTATTACCTGACTGACGCACCAC
+
FFFGGEGGGGGGFHHHHHHGGGGGHGFGHFHGGHGGHHFHHGGHHHHHHHHGFG1BFHHGHGGGGGHGGHGHHHHHHHHHFHGHGHHHHGHHHHGHHHFHGGHHHHGFHHHHHBGHHFHGFGHHHHHHHHHHHGGGGGC?FH
@M02850:329:000000000-KGLL7:1:1101:16203:9895 2:N:0:1
GCGTCAGTCAGGTAATACGACTCACATAGGACACACAAAAAAGAAGAAATAGATTTATTTTTAAATTTTTGTGTGCGACCATTTTTCCAGGAATCCTTTTTGCAACGTTTATTTTGGCGAGCCTTCTGATGAGCGTGACCAC
+
BFBGGGGGGGGGGHHHHHHGGGGHHHCHHHHHHHHGGGHHHGGGGHBFHHGHHGHHHHHHHHHHHHHHHGGCEGFHGGGGGHHHHFFFHHHHGHEHHHHHHGHHHHGFGHHHHHGHFEGGGGGHHHHHHHHHHHGGGGGHHH
@M02850:329:000000000-KGLL7:1:1101:5802:9918 1:N:0:1
GCGTCAGTCAGGTAATACGACTCACATAACACAAAAAAGAAGAAATAGATTTATTTTTAAATTTTTGTGTGCGACCATTTTTCCAGGAATCCTTTTTGCAACGTTTATTTTGGCGAGCCTTCTGATGAGCGTGGTCAATGTC
+
>DAFECGGGFFFFFFHHHEFEF?GHHGHHGHHGGGHHCACCGGHHHGHHHHHHG5FGHHHHHGHHHCFGGHGFGF/FFFHBGHFHFFEHFFHHHHHGGBHFGEHHEHHHGHEEH??@CGFGHHHBHFBFGG?C/FGHFHFFG
@M02850:329:000000000-KGLL7:1:1101:5802:9918 2:N:0:1
GACATTGACCACGCTCATCAGAAGGCTCGCCAAAATAAACGTTGCAAAAAGGATTCCTGGAAAAATGGTCGCACACAAAAATTTAAAAATAAATCTATTTCTTCTTTTTTGTGTTATGTGAGTCGTATTACCTGACTGACGC
+
AFFGGGGGGGGGGGGGGHHHGGHHHHHHGGGGGHHHGHHHGGHHGHHHFHGFGHGHHHHHHGHHHHFGFGGGGGGHGGHFHHHHHHHGHHHHGHHHHHHHHHHHHHHHHGGFHFHHHHGDFHHFGGHHHHHHHHHHHHHHGF
@M02850:329:000000000-KGLL7:1:1101:3367:9939 1:N:0:1
GCGTCAGTCAGGTAATACGACTCACATAACACAAAAAAGAAGAAATAGATTTATTTTTAAATTTTTGTGTGCGACCATTTTTCCAGGAATCCTTTTTGCAACGTTTATTTTGGCGAGCCTTCTGATGAGCGTGGTCAATGTC
+
AFBGGEGGGGGGGGHHHHHGGGGHHHHHHHHHHGHHHGGFHHGHHHHHGHFHHH5DFHHHHHHHHHGHHGHHGGGEGHHHHHHHDHGHHHHHFHHHHGGHHHGHHHHGHHHHGGGGGGGHHHHHGHHHHHGEEFHHHHHHHF
@M02850:329:000000000-KGLL7:1:1101:3367:9939 2:N:0:1
GACATTGACCACGCTCATCAGAAGGCTCGCCAAAATAAACGTTGCAAAAAGGATTCCTGGAAAAATGGTCGCACACAAAAATTTAAAAATAAATCTATTTCTTCTTTTTTGTGTTATGTGAGTCGTATTACCTGACTGACGC
+
AFFCGGCFGGGGGGFGGHHGHHGHHHHHGGGGGHHHHHHEFHHHGHFFHHGGHHFHHGHHHHHHHHHHGHGGGGGHGGHGHHHGHHHHFGHHGHHHHHHHHHHHHHHHHGGHHHHHHGGGGHHHGGHHHHHHHHHHHHHHGG
@M02850:329:000000000-KGLL7:1:1101:12257:9979 1:N:0:1
GACATTGACCACGCTCATCAGAAGGCTCGCCAAAATAAACGTTGCAAAAAGGATGCCTGGAAAAATGGTCGCACACAAAAATTTAAAAATAAATCTATTTCTTCTTTTTTGTGTGTCGGACATATGTGAGTCGTATTACCTG
+
AFFGGFFFE4FAE?EGGHHHBGH3BFFG2AEEEBGDDGBDECF11AEG2CA1GG3FGHGHBGFGGFF3DGEEGGGHGGHHHG3FBHFEFFGE3FFHHF4?G4FGHFHHE?@GG?FF2<B/CCGHFG2D21@@<FHGHGHHH1
@M02850:329:000000000-KGLL7:1:1101:12257:9979 2:N:0:1
GCGTCAGTCAGGTAATACGACCCACATATGTCCGACACACAAAAAAGAAGAAATAGATTTATTTTTAAATTTTTGTGTGCGACCATTTTTCCAGGAATCCTTTTTGCAACGTTTATTTTGGCGAGCCTTCTGATGAGCGTGG
+
1@DFFGGGGGFFGDGEGGAFG000BEH1GG2F2AEEAEHGGF0EA/E/0>100FFFHBEHHF2@FG>1B2@@@E>G00BFEE?EEGHEHEGHF>0FFHEGHBFGHGF2FCCFG0C1GFDFCB<CGGGFHHHH1FFFGBC.E-
@M02850:329:000000000-KGLL7:1:1101:19399:10078 1:N:0:1
GACATTGACCACGCTCATCAGAAGGCTCGCCAAAATAAACGTTGCAAAAAGGATTCCTGGAAAAATGGTCGCACACAAAAATTTAAAAATAAATCTATTTCTTCTTTTTTGTGTGTCCTATGTGAGTCGTATTACCTGACTG
+
>FFGGGCGFFGGGGGGGGHFGHHFFFHHGGGGGHHHHHHHGFHHGGHGHHGCGHEHHHGHGFHHHAGFGHGGGGGHGGHHHHHHGFFHHHHHGHHHFHFHHHHHHHGHGGGGGHHFHHHHHGHGHHHHGFGFHHGHHEHHHH
@M02850:329:000000000-KGLL7:1:1101:19399:10078 2:N:0:1
GCGTCAGTCAGGTAATACGACTCACATAGGACACACAAAAAAGAAGAAATAGATTTATTTTTAAATTTTTGTGTGCGACCATTTTTCCAGGAATCCTTTTTGCAACGTTTATTTTGGCGAGCCTTCTGATGAGCGTGGTCAA
+
BFBGGGGGGGGGGHHHHHHGGGGHHHHHGHHHHHHGGGHHHGGGHHHHHHHHHHHHHHHHHHHHHHHHHHGFGHHHGGGGGHHHHHHGHHGHHHHHHHHHHGHHHHGGHHHHHHHHGHDFFGGHHHHHHHHHHFCGGCHHHH
@M02850:329:000000000-KGLL7:1:1101:24169:10110 1:N:0:1
GCGTCAGTCAGGTAATACGACTCACATACACAAAAAAGAAGAAATAGATTTATTTTTAAATTTTTGTGTGCGACCATTTTTCCAGGAATCCTTTTTGCAACGTTTATTTTGGCGAGCCTTCTGATGAGCGTGGTCAATGTCA
+
AFDGGGGGCGGGBFGHFHHGGGGHHHHGHGFHGGHH?EFHHHFHHHHFBHHHHH5DGHHHHHHGHGHGGFHGDGCGHHHFFGHDBFEHHHGHHHGGGGFHHGHFHEHHHHHEGECG@FHHHFHHHHHFGGGGGEGFGFHHFF
@M02850:329:000000000-KGLL7:1:1101:24169:10110 2:N:0:1
GACATTGACCACGCTCATCAGAAGGCTCGCCAAAATAAACGTTGCAAAAAGGATTCCTGGAAAAATGGTCGCACACAAAAATTTAAAAATAAATCTATTTCTTCTTTTTTGTGTATGTGAGTCGTATTACCTGACTGACGCA
+
AFFGGGGGGGGGGGGGGFHHFHHHHHHHGGGGGHHHHHHHGHHHGHHHHHGGHHHHHHHHHHHHHHGHFGGGGGGHGGHHHHHHHHHHHHHHHHHHFHHHHHHHHHHHHGGHHHHHHHGHHHHGGHHHHHHHHHHHHHHGGC
@M02850:329:000000000-KGLL7:1:1101:17007:10262 1:N:0:1
GCGTCAGTCAGGTAATACGACTCACATAGGACACACAAAAAAGAAGAAATAGATTTATTTTTAAATTTTTGTGTGCGACCATTTTTCCAGGAATCCTTTTTGCAACGTTTATTTTGGCGAGCCTTCTGATGAGCGTGGTCAA
+
AF@FCEEBFGDGGHHHGHDEFAEHHHHHGFFGCHHGGGGHHGGEHHHHHHHGHHADFHHFHHHGHHHGHHGF2BEGDGGGGHHHHGHHHHGHFFHHFHHHHGFGHHGHGHHHHHHHCHCGFGGHGHHHEHFFFEGDGCHGHH
@M02850:329:000000000-KGLL7:1:1101:17007:10262 2:N:0:1
GACATTGACCACGCTCATCAGAAGGCTCGCCAAAATAAACGTTGCAAAAAGGATTCCTGGAAAAATGGTCGCACACAAAAATTTAAAAATAAATCTATTTCTTCTTTTTTGTGTGTCCTATGTGAGTCGTATTACCTGACTG
+
AFFGGGGGGGGGGGGGGHHHHHHHHHGHGGGGGHHHHHHHGHHHGHGHHHGGHHHHHHHHHHGHHHHHGHGGGGGHGGHHHHHHHHHHHHHHHHHHHHHHHHHHHHHHHGGHHHHHHHHHHHHHHGHHGGHHHHHHHFHHHG
@M02850:329:000000000-KGLL7:1:1101:20974:10272 1:N:0:1
GCGTCAGTCAGGTAATACGACTCACATAGGACACACAAAAAAGAAGAAATAGATTTATTTTTAAATTTTTGTGTGCGACCATTTTTCCAGGAATCCTTTTTGCAACGTTTATTTTGGCGAGCCTTCTGATGAGCGTGGTCAA
+
AFBGGGGFGGGGGHHHHHHGGGGGHHHHHHGHHGGGDGHHHGGEHHHHHHHHGHDFHHHHHHHHHHHHHHGHHHHHGGGGGHHHHFGHFHFHHHHGHHHHGFHHHHGHHHGHHHHHGHGGCGGHGHHHHHGHHHGGGGHHHG
@M02850:329:000000000-KGLL7:1:1101:20974:10272 2:N:0:1
GACATTGACCACGCTCATCAGAAGGCTCGCCAAAATAAACGTTGCAAAAAGGATTCCTGGAAAAATGGTCGCACACAAAAATTTAAAAATAAATCTATTTCTTCTTTTTTGTGTGTCCTATGTGAGTCGTATTACCTGACTG
+
AFFGGGGGGGGGGGGGGHHHHHHHHHHHGGGGGHHHHHHHGHHHGHHHHHGGHHHHHHHGGHHHHHGGGHGGGGGHGGHHHHHHHHHHHHHHHHHHHHHHGHHGHHHHHGGHHFHHHHHHHHHHGHHHGFGHHHHHHHGHHH
@M02850:329:000000000-KGLL7:1:1101:27331:10379 1:N:0:1
CCACGCTCATCAGAAGGCTCGCCAAAATAAACGTTGCAAAAAGGATTCCTGGAAAAATGGTCGCACACAAAAATTTAAAAATAAATCTATTTCTTCTTTTTTGTGTGTCCTATGTGAGTCGTATTACCTGACTGACGCACCA
+
FFFGGGGGGGGGGHHGCHHHGGGGGHHHHHHHGHHHGHHHHHGGHHHHHHHHHHGGHHHHHHGGGGGHGGHHHHHHHHHHGHHHHHHHHHHHHHHHHHHHHGGHHHHHHHHHHHHHHHHGGFHHHHHHHHHHHHHHGGGGGH
@M02850:329:000000000-KGLL7:1:1101:27331:10379 2:N:0:1
GCGTCAGTCAGGTAATACGACTCACATAGGACACACAAAAAAGAAGAAATAGATTTATTTTTAAATTTTTGTGTGCGACCATTTTTCCAGGAATCCTTTTTGCAACGTTTATTTTGGCGAGCCTTCTGATGAGCGTGGACCA
+
AFCGGGGGGGGGGGHHHHHGGGGHHHHHHHHHHHHGGGHHHGGFHHHHHHHHHHHHHHHHHHHHGHHGHHGGHHGHGGGGGHHHHGHHHHHHHHHHHHHHHGHHGHEFHHHHHHGHGHGGGGGHHHHHHHGHHGGGGGGHHE
@M02850:329:000000000-KGLL7:1:1101:10220:10418 1:N:0:1
GCGTCAGTCAGGTAATACGACTCACATAGGACACACAAAAAAGAAGAAATAGATTTATTTTTAAATTTTTGTGTGCGACCATTTTTCCAGGAATCCTTTTTGCAACGTTTATTTTGGCGAGCCTTCTGATGAGCGTGGACCA
+
AFBGGGGGGGGGGHHHHHHGGGGHHHHHHHHHHHHGGGHHHGGGHHHHFHHHHH5DGHHHHHHHHGHHHHGHFHHHGGGGGHHHHHHHHGHHHHHHHHHHHGHHHHGHHHHHHHHHGHGGGGGHHHHHGHHGHHGGGGGHHH
@M02850:329:000000000-KGLL7:1:1101:10220:10418 2:N:0:1
CCACGCTCATCAGAAGGCTCGCCAAAATAAACGTTGCAAAAAGGATTCCTGGAAAAATGGTCGCACACAAAAATTTAAAAATAAATCTATTTCTTCTTTTTTGTGTGTCCTATGTGAGTCGTATTACCTGACTGACGCACCA
+
FFFGGGGGGGGGGHHHHGHHGGGGGHHHHHHHGHHHGHHHHHGGGHHHHHHHHGHHHHHHHHGGGGGHGGHHHHHHHHHHHHHHHGHFHGHHHHHHGHHHHGGHHGHHHHHHHHFHHHHHFFHHHHHHHHGHHHHHDDGGGH
@M02850:329:000000000-KGLL7:1:1101:21583:10449 1:N:0:1
GCGTCAGTCAGGTAATACGACTCACATAGGACACACAAAAAAGAAGAAATAGATTTATTTTTAAATTTTTGTGTGCGACCATTTTTCCAGGAATCCTTTTTGCAACGTTTATTTTGGCGAGCCTTCTGATGAGCGTGGTCAA
+
ABDFGGGDFGGGGHHHHHHGGGGFHFHHFFFHHHHGGGHHGGGGHHHGGHHHHHFFGHHHHHHHGHGHHHGFFGHHFGCGGHHHHGHHHHHHHHHHHHHHHGHHHHGGHHHHHHFBCHGGGGGHGGHHHHHHHHG/EGHHHH
@M02850:329:000000000-KGLL7:1:1101:21583:10449 2:N:0:1
GACATTGACCACGCTCATCAGAAGGCTCGCCAAAATAAACGTTGCAAAAAGGATTCCTGGAAAAATGGTCGCACACAAAAATTTAAAAATAAATCTATTTCTTCTTTTTTGTGTGTCCTATGTGAGTCGTATTACCTGACTG
+
>FFGGGGGGG4FEGGGGHHHHHHHGHGHGGGGGHHHHHHHGHHHGHHHHHGGGHHHHHGHHHHHHHHHHHGGGGGHGGHHHHHHHHHHGHHGHHHGHHHHHHHHHHHHHGEHHHHFHHHHHHHEHHHHGGHHHHHHHHHHHH
@M02850:329:000000000-KGLL7:1:1101:5355:10578 1:N:0:1
GCGTCAGTCAGGTAATACGACTCACATAGGACACACAAAAAAGAAGAAATAGATGTATTTTTAAATTTTTGTGTGCGACCATTTTTCCAGGAATCCTTTTTGCAACGTTTATTTTGGCGAGCCTTCTGATGAGCGTGGTCAA
+
AF@GGGGGGGCEEGFHGFCFEG?FGHHGCFFFHHHGGFGHHGG1GGF3FGFDHH5DFGGHHHHGHHHH5F0?B??4>EEEGFGHHGFGHHEGHGFFHHFFHGEHHHCFGHHHHHHGCHGGCGGHHGHHGHG22FDGFGC1FG
@M02850:329:000000000-KGLL7:1:1101:5355:10578 2:N:0:1
GACATTGACCACGCTCATCAGAAGGCTCGCCAAAATAAACGTTGCAAAAAGGATTCCTGGAAAAATGGTCGCACACAAAAATTTAAAAATAAATCTATTTCTTCTTTTTTGTGTGTCCTATGTGAGTCGTATTACCTGACTG
+
AFFGGGGGGGGGGGGGGHHHHHGHHHHHGGGGGFHHHHHHGHGHGHGHHHGGGFGHGHHHHHHFFFHHGFGGGGGHGGHHHHHFHHHHGGGHHHEHHHHHFHHHHHHHHGGHHHHFHHHHHHGHHHHGCFHHHHHHHHHHHE
@M02850:329:000000000-KGLL7:1:1101:17796:10691 1:N:0:1
GCGTCAGTCAGGTAATACGACTCACATAGGACACACAAAAAAGAAGAAATAGATTTATTTTTAAATTTTTGTGTGCGACCATTTTTCCAGGAATCCTTTTTGCAACGTTTATTTTGGCGAGCCTTCTGATGAGCGTGGTCAA
+
AFBGGGGGGGGGGHHHHHHGGGGHHHHHHHHHHHHGGGHHHGGGHHFHHHHHHHEFGHHGGHHHHHHHHHGGHHFFGGCGGHHHHHHHHHHHHHFHHHHHHGEGHHEHHHHHHHHHGHCGCGGHHHHHHHHHHHGGGGHHGF
@M02850:329:000000000-KGLL7:1:1101:17796:10691 2:N:0:1
GACATTGACCACGCTCATCAGAAGGCTCGCCAAAATAAACGTTGCAAAAAGGATTCCTGGAAAAATGGTCGCACACAAAAATTTAAAAATAAATCTATTTCTTCTTTTTTGTGTGTCCTATGTGAGTCGTATTACCTGACTG
+
AFFGGGGGGGGGGGGGGHHGHHHHGHHHGGGGGHHHHHHHGHHHGHHHHHGGHHHHHHHHHHHHGHHGGHGGGGGHGGHHHHHGHHGHHHHHHHHHHHHHHHHHHHHHHGGHHHHHHHHHHHHHHHHHGFHHHHGHHHGHHF
@M02850:329:000000000-KGLL7:1:1101:15951:10707 1:N:0:1
GCGTCAGTCAGGTAATACGACTCACATAGGACACACAAAAAAGAAGAAATAGATTTATTTTTAAATTTTTGTGTGCGACCATTTTTCCAGGAATCCTTTTTGCAACGTTTATTTTGGCGAGCCTTCTGATGAGCGTGGTCAA
+
BFCGGGGGGGGGGHHHHHHGGGGHHHHHHHHHHHHGGGHGHGGGGHFHHHHHHH5DGHHHHHHHHHHHHHGFHHHHGGGGGHHHHHGHHHHHHHHHHHHHHGHHHHGHHHHHHHHHFEGGGGGHHHHHHHHHFHGGGGHHHF
@M02850:329:000000000-KGLL7:1:1101:15951:10707 2:N:0:1
GACATTGACCACGCTCATCAGAAGGCTCGCCAAAATAAACGTTGCAAAAAGGATTCCTGGAAAAATGGTCGCACACAAAAATTTAAAAATAAATCTATTTCTTCTTTTTTGTGTGTCCTATGTGAGTCGTATTACCTGACTG
+
BFFGGGGGGGGGGGGGGHHHHHHHHHHHGGGGGHHHHGHHGHHHGHHHHHGGHHHHHHHGHHHHHHHHGHGGGGGHGGHHHHHHHHFHHHHHHHHHHHGHHHHHHHHHHGGHHHHGHHHHHHHHHHHHGGHHHHHHHHHHHB
@M02850:329:000000000-KGLL7:1:1101:8339:10711 1:N:0:1
GCGTCAGTCAGGTAATACGACTCACATAGGACACACAAAAAAGAAGAAATAGATATATTTTTAAATTTTTGTGTGCGACCATTTTTCCAGGAATCCTTTTTGCAACGTTTATTTTGGCGAGCCTTCTGATGAGCGTGGTCAA
+
AFDFGEC3B1FCAFGHBGGF0EEBGEBGHFFGFGHGFC0FGE//FGFHHFHBBE22DDGFFHHGFFDHHHGGGGHGCGC/EFHHHGHBGHFEHGHHHHHHHCFHHHGHHHHHHFF>CEC/<@CHHFHHFGFHHGGE?@GGHG
@M02850:329:000000000-KGLL7:1:1101:8339:10711 2:N:0:1
GACATTGACCACGCTCATCAGAAGGCTCGCCAAAATAAACGTTGCAAAAAGGATTCCTGGAAAAATGGTCGCACACAAAAATTTAAAAATAAATCTATTTCTTCTTTTTTGTGTGTCCTATGTGAGTCGTATTACCTGACTG
+
BFFGGFEBGGGFGGEGGGHHHHHBGHCGFGGGGHHHHFHHGGFHGHHHHEFGHFHHHHHHHHGHHHHH@FEFGGGHDGHCHFGHHHHHHHFFHHGHHHHHFHHHGHHHHGGHHBFGGHHGHHHHFHHHGFA2@GGFHHHHFF
@M02850:329:000000000-KGLL7:1:1101:21518:10735 1:N:0:1
GCGTCAGTCAGGTAATACGACTCACATAACAAAAAAGAAGAAATAGATTTATTTTTAAATTTTTGTGTGCGACCATTTTTCCAGGAATCCTTTTTGCAACGTTTACTTTGGCGAGCCTTCTGATGAGCGTGGACCACTGGAA
+
BFCGGGGGGGGGGHHHHHHGGGGHHHHGHHHHHHHGGGHHHHGHHHHHHHHHHHDFHHHHHHHHGHHHHHGGGGGHHHHHHHHHHHHHHHHHHHHGHHHHGHHHHHHHHHHHGGGGGHHHHHHHHGHHGGGGGHHHHHHGHG
@M02850:329:000000000-KGLL7:1:1101:21518:10735 2:N:0:1
CCACGCTCATCAGAAGGCTCGCCAAAGTAAACGTTGCAAAAAGGATTCCTGGAAAAATGGTCGCACACAAAAATTTAAAAATAAATCTATTTCTTCTTTTTTGTTATGTGAGTCGTATTACCTGACTGACGCACCACTGGAA
+
FFFGGGGGGGGGGHHHHHHHGGGGGHHGHHHHGHHHGGHHHHGGHHHHHHHHHHHHHHHHHHGGGGGHGGHHHHHHHHHHHHHHHHHHHHHHHHHHHHHHHGGHHHHHHHGHHHGFHHHGHHHHHHHHHHGGGGGHHHHHGG
@M02850:329:000000000-KGLL7:1:1101:28161:10738 1:N:0:1
GCGTCAGTCAGGTAATACGACTCACATAGGACACACAAAAAAGAAGAAATAGATTTATTTTTAAATTTTTGTGTGCGACCATTTTTCCAGGAATCCTTTTTGCAACGTTTATTTTGGCGAGCCTTCTGATGAGCGTGGTCAA
+
BFCGGGGGGGGGGHHHHHHGGGGHHGHHHHHHHHHGGGHHGGGGHHHHHGHHHHGGHHHHHHHHHHHGHHGFFGGHGGGGGHHHGHHHHHHHHHHFHHHHHGHHGHEFHHHHHHHHGHGGGGGHHHHHHHHGHHGGGGEHHH
@M02850:329:000000000-KGLL7:1:1101:28161:10738 2:N:0:1
GACATTGACCACGCTCATCAGAAGGCTCGCCAAAATAAACGTTGCAAAAAGGATTCCTGGAAAAATGGTCGCACACAAAAATTTAAAAATAAATCTATTTCTTCTTTTTTGTGTGTCCTATGTGAGTCGTATTACCTGACTG
+
BFFGGGGGGGGGGGGGGHHHHHHHHHHHGGGGGHHHHHHHGHHHGHHHHHGGHHHHHHHHHHHHHHHHHHGGGGGHGGHHHHHHHHHHHFHHHHHHHHHHHHHFHHHHHGGHHGHFHHHHHHGFHHHHGFHHHHHGHHHHHH
@M02850:329:000000000-KGLL7:1:1101:20936:10740 1:N:0:1
GCGTCAGTCAGGTAATTCGACTCACATAGGACACACAAAAAAGAAGAAATAGATTTATTTTTAAATTTTTGTGTGCGACCATTTTTCCAGGAATCCTTTTTGCAACGTTTATTTTGGCGAGCCTTCTGATGAGCGTGGTCAA
+
BFCGGGGGGGGGGHHHHHGGGGGHHHHHHHHHHHHGGGHHHGGGHHHHHHHHHHDFHHHHHHHHHHHHHHGHHHHHGGGGGHHHHHHHHHHHHHHHHHHHHGHHHHGHHHHHHHHHGHGGGGGHHHHHHHHHHHGGGGHHHH
@M02850:329:000000000-KGLL7:1:1101:20936:10740 2:N:0:1
CATTGACCACGCTCATCAGAAGGCTCGCCAAAATAAACGTTGCAAAAAGGATTCCTGGAAAAATGGTCGCACACAAAAATTTAAAAATAAATCTATTTCTTCTTTTTTGTGTGTCCTATGTGAGTCGAATTACCTGACTGAC
+
FFFGGGGGGGGGGGGHHHHHHHHHHHGGGGGHHHHHHHGHHHGHGHHHGGHHHHHHHHHHHHHHHHHHGGGGGHGGHHHHHHHHHHHHHHHHHHHHHHHHHHHHHHHGGHHHGHHHHHHGHHHHHHGGGHHHHGHHHHHHHH
@M02850:329:000000000-KGLL7:1:1101:22787:10816 1:N:0:1
GACATTGACCACGCTCATCAGAAGGCTCGCCAAAATAAACGTTGCAAAAAGGATTCCTGGAAAAATGGTCGCACACAAAAATTTAAAAATAAATCTATTTCTTCTTTTTTGTTATGTGAGTCGTATTACCTGACTGACGCAC
+
AFFGGGGGGGFGGGEFFFHHHHGHGGHHGGFE?BCGHHGHGGHHGEHFEGFGGH5FGHHGGHHHHHHHGHGGGGGHGGFHHHHFHHHHHHHGGHHHHHHHHGHHHHHHFEGHHHHHHHHHGGGFGHHGFHFHHHHGFCGGGG
@M02850:329:000000000-KGLL7:1:1101:22787:10816 2:N:0:1
GCGTCAGTCAGGTAATACGACTCACATAACAAAAAAGAAGAAATAGATTTATTTTTAAATTTTTGTGTGCGACCATTTTTCCAGGAATCCTTTTTGCAACGTTTATTTTGGCGAGCCTTCTGATGAGCGTGGTCAATGTCAC
+
BFCGGGGGGGGGGHHHHHHGGGGHHHHHHHHHHHHGGFHHHHHHHHGHHHHHHHHHHHGHHHHHGHHHHHGGGGGHHHHHHHHHHHHHHHHHHHHGHHHGGHHHHHHHHHGHGGGGGHHGHHHHGGHHGDGGHHHHHHHHHH
@M02850:329:000000000-KGLL7:1:1101:22219:10904 1:N:0:1
GAAGCATCAACCTGACCGAAGAGGGAGAACTGTATTACCGGAGCTGCCTCAACGTTTTGGATGAGCTTGATGAAGCAGAATCTCTTCTGGCGTCCCGCAAAAAGGTGGTTTCAGGTACGCTGCGCATCAGCCTCCCCGTATC
+
CFFGGGGGGGGGGHHHHGGGGGHHGGGGHHHHHHHHHHHGGGGGHHHHHHHHHGBBGGHGHHHHHHHHHHHHHHHHHHHHHHHHHHHHHHHGGGGGGGGGGHHGGHHGEGHHHHHHHHGGGGGGGGGGHHHHHHHGGGGGHH
@M02850:329:000000000-KGLL7:1:1101:22219:10904 2:N:0:1
ATAAGATCTACCCGGCGATCGGTGAAAGTGATATCCAGTCTGAGCTCCGGATACTCAGTACACAGCGTTGCAAGGACAGGCATGACGCAAATCCTGCCATATGATACGGGGAGGCTGATGCGCAGCGTACCTGAAACCACCT
+
FFFGGGGGGGGGGGGGGGGGGGEEFHHHHHHHHHHHHHHHHHHHHHHHGGGGGHHHHHHHHHHHHHGGGGGHHHFHHHGGGHHGHHGGGGGHHHHHHHHHHHHGHHHGGGGGGGGHHHHHHGGGGGGEDDGHHHHHHHHGGH
@M02850:329:000000000-KGLL7:1:1101:13040:10960 1:N:0:1
GCGTCAGTCAGGTAATACGACTCACATAGGACACACAAAAAAGAAGAAATAGATTTATTTTTAAATTTTTGTGTGCGACCAATTTTCCAGGAATCCTTTTTGCAACGTTTATTTTGGCGAGCCTTCTGATGAGCGTGGTCAA
+
BFCGGGGGGGGGGHHHGHHGGGGHHHHHHHHHHHHGGGHHHGGGHHHHHHHHHH5DGHHHHHHHHHHHHHGHHHHHGGGGGHHHHHHHHHHHHHHHHHHHHGHHHHGHHHHHHHHHGHGGGGGHHHHHHHHHHHGGGGHHHH
@M02850:329:000000000-KGLL7:1:1101:13040:10960 2:N:0:1
ACATTGACCACGCTCATCAGAAGGCTCGCCAAAATAAACGTTGCAAAAAGGATTCCTGGAAAATTGGTCGCACACAAAAATTTAAAAATAAATCTATTTCTTCTTTTTTGTGTGTCCTATGTGAGTCGTATTACCTGACTGA
+
FFFGGGGGGGGGGGGGHHHHHHHHHGHGGGGGHHHHHHHGHHHGHHHHHGGHHHHHHHHHHGHHHHHHHGGGGGFGGHHGHHGHHHHHHHHGHHHHGHHHHHHHHHHHGCGFCGHHHFHGHHHHGHHGFHHHHHHHHEHHHG
@M02850:329:000000000-KGLL7:1:1101:14161:11061 1:N:0:1
CAGTCAGGTAATACGACTCACATAACAAAAAAGAAGAAATAGATTTATTTTTAAATTTTTGTGTGCGACCATTTTTCCAGGAATCCTTTTTGCAACGTTTATTTTGGCGAGCCTTCTGATGAGCGTGGTCAATGTCACCACT
+
FFFGGGGGGGGGGHHGGGGHHHHHHHHHHHGGGGHHHHHHHHHHHHHHHHHHHH5DGHHHGHHHHHGGGGGHHHHHHHHHHHHHHHHHHHHGHHHHGHHHHHHHHHGHGGGGGHHHHHHHHHHHGGGGHHHHHHHHHHHHHH
@M02850:329:000000000-KGLL7:1:1101:14161:11061 2:N:0:1
GACATTGACCACGCTCATCAGAAGGCTCGCCAAAATAAACGTTGCAAAAAGGATTCCTGGAAAAATGGTCGCACACAAAAATTTAAAAATAAATCTATTTCTTCTTTTTTGTTATGTGAGTCGTATTACCTGACTGACCACT
+
AFFGGGGGGGGGGGGGGHHHHHHHGHHHGGGGGHHHHHHHGHHHGHHHHHGGHHHHHHHHHHHHHHHHHHGGGGGHGGHHHHHHHHHHHHHHHHHHHHHHHHHHHHHHHGGHHHHHHHHHHHGGHHHHHHHHHHHHHHHHHH
@M02850:329:000000000-KGLL7:1:1101:25400:11071 1:N:0:1
GACATTGACCACGCTCATCAGAAGGCTCGCCAAAATAAACGTTGCAAAAAGGATTCCTGGAAAAATGGTCGCACACAAAAATTTAAAAATAAATCTATTTCTTCTTTTTTGTGTTATGTGAGTCGTATTACCTGACTGACGC
+
>B1FFG11A1FCFGAEC1GFGHGBAAB0EAE/EFAFAGFGGHHECGF1C///AF112B10GGFFFF1FGF?E?EEHGEGFEFGGF@1EDAGH1FGFGGE2GHGGGGHGE@EHHCGG2G2BGEHBC<001@FDGFHHH111C/
@M02850:329:000000000-KGLL7:1:1101:25400:11071 2:N:0:1
GCGTCAGTCAGGTAATACGACTCACATAACACAAAAAAGAAGAAATAGATTTATTTTTAAATTTTTGTGTGCGACCATTTTTCCAGGAATCCTTTTTGCAACGTTTATTTTGGCGAGCCTTCTGATGAGCGTGGTCAATGTC
+
AFDFGGGFFGF0FGFHFFHGGCFFFBHHFHHHFF0FAEFG0AF0BGHGFDGFHFHHFHGFHHFEFF@F0BFFEEEGEGHGHHGHHHFHFCHHFFHFDEGHHG@FFGFHFHEH/G/C/CBGGHHHHBDDGHGGCCFG11F1?G
@M02850:329:000000000-KGLL7:1:1101:11095:11084 1:N:0:1
CCACGCTCATCAGAAGGCTCGCCAAAATAAACGTTGCAAAAAGGATTCCTGGAAGAATGGTCGCACACAAAAATTTAAAAATAAATCTATTTCTTCTTTTTTGTGTGTCCTATGTGAGTCGTATTACCTGACTGACGCACCA
+
FFFCGGGGGGGGGHHHHHHHGFFGGHHHGHHHGHGHGHGHHHGGHHGHHHHHHH3BFGHHHHGGGGGHGGHHHHHHHHHHHHHHHHHHHHHHHHHHHHHHGGGHHHHHHHHHHHHHHHHHGGHHHHHHHHGHHHFH?EGGGH
@M02850:329:000000000-KGLL7:1:1101:11095:11084 2:N:0:1
GCGTCAGTCAGGTAATACGACTCACATAGGACACACAAAAAAGAAGAAATAGATTTATTTTTAAATTTTTGTGTGCGACCATTTTTCCAGGAATCCTTTTTGCAACGTTTATTTTGGCGAGCCTTCTGATGAGCGTGGACCA
+
AFDGCGGGGGGGGGHHHHGGGGGHHHHHHCGHGHHGGGGHHGGFFHHHHHHHHHHGHHHHHHHHHHHHHHGFGHHHGGGGGHHHHHGHHHHHHHHHHHHHHFHGHHGHHHGHHHHHCHGGGFGHHHHHGHHHHHGGGGGHGH
@M02850:329:000000000-KGLL7:1:1101:25351:11134 1:N:0:1
CAGTCAGGTAATACGACTCACATAGGACACACAAAAAAGAAGAAATAGATTTATTTTTAAATTTTTGTGTGCGACCATTTTTCCAGGAATCCTTTTTGCAACGTTTATTTTGGCGAGCCTTCTGATGAGCGTGGTCAATGTC
+
FFFGGGGGGGGGGHFGGGGHHHHHFHGHHHHGGGHHHGGGHHHHHHHHHHHHHHDFHHHFHHHHHHGGGGGHCGGGGHHHHHHHHHHHHHHHHHHHGGFHHGGHHHHHHHHGCHG?/BGHHHHHHHHHHGGGGGHHHHHHHH
@M02850:329:000000000-KGLL7:1:1101:25351:11134 2:N:0:1
GACATTGACCACGCTCATCAGAAGGCTCGCCAAAATAAACGTTGCAAAAAGGATTCCTGGAAAAATGGTCGCACACAAAAATTTAAAAATAAATCTATTTCTTCTTTTTTGTGTGTCCTATGTGAGTCGTATTACCTGACTG
+
CFFGGGGGGGGGGGGGGHHHHGHHHHGHGGGGGHHHHHHHGHHHGHHHHHGGGHHHHHHGHGHHHHHGGHFGGGGHGGHEHHHHHHHHHHHHHHHHHHHHFHHHHHHHHGGGHHHHHEHHHHGHHGGHGGHHHHHHHHHHHF
@M02850:329:000000000-KGLL7:1:1101:15437:11173 1:N:0:1
ACATTGACCACGCTCATCAGAAGGCTCGCCAAAATAAACGTTGCAAAAAGGATTCCTGGAAAAATGGTCGCACACAAAAATTTAAAAATAAATCTATTTCTTCTTTTTTGTGTTATGTGAGTCGTATTACCTGACTGACGCA
+
FFFGGGGGGGGGGGGGHHHGHHHHHHHGGGGGHHHHHHHGHHHGHHHHHGGHHH3FGHHHHHHHHGHHHGGGGGHGGHHHHHHHHHHHHGHHHHHHHHHHHHHHHHHHGGHHHGHHHHHHHFHGGHHHHHHHHHHHHHHGGG
@M02850:329:000000000-KGLL7:1:1101:15437:11173 2:N:0:1
GCGTCAGTCAGGTAATACGACTCACATAACACAAAAAAGAAGAAATAGATTTATTTTTAAATTTTTGTGTGCGACCATTTTTCCAGGAATCCTTTTTGCAACGTTTATTTTGGCGAGCCTTCTGATGAGCGTGGTCAATGTA
+
CFCGGGGGGGGGGHHHHHHGGGGHHHHHHHHHHGHHHGGGHHHFHHHHHHHHHHHHHHHHHHHHHHGGHGHHGGGGGHHHHHHHHHHHHHHHHHHHHGHHHHGHHHHHHHHHGHGGGGGHHHHHFHHHHFGGGGHHHHHHHH
@M02850:329:000000000-KGLL7:1:1101:17205:11202 1:N:0:1
GACATTGACCACGCTCATCAGAAGGCTCGCCAAAATAAACGTTGCAAAAAGGATTCCTGGAAAAATGGTCGCACACAAAAATTTAAAAATAAATCTATTTCTTCTTTTTTGTGTGTCCTATGTGAGTCGTATTACCTGACTG
+
AFFGGGGGGGGGGGGGGHHHHHHGHGAGFGGGGFHHHEHHGHHHGHGHHEGFEG5BFGGHHHHHHHFB@GGGGGFHGGHHHHHHGFHHHHHGEHHHHHHHHHHHHHHHGGGHFHHHHHHHHHHEDGHEGGHHHGGDGBBFGH
@M02850:329:000000000-KGLL7:1:1101:17205:11202 2:N:0:1
GCGTCAGTCAGGTAATACGACTCACATAGGACACACAAAAAAGAAGAAATAGATTTATTTTTAAATTTTTGTGTGCGACCATTTTTCCAGGAATCCTTTTTGCAACGTTTATTTTGGCGAGCCTTCTGATGAGCGTGGTCAA
+
AFCGGGGGGGGGGHHHHHHGGGGHHHHGHGHHHHHGGGHHHGGGHHGHHHHHHHHHHHHHHHHHHHHHHHGHGGHHGGGGGHHHHFHHHGHHHHHHHHHHHGGHHHGHHHHHHHHHGGGGGGGHHHHHHHHHHGGGGGHHHH
@M02850:329:000000000-KGLL7:1:1101:22127:11273 1:N:0:1
GCGTCAGTCAGGTAATACGACTCACATAGGACACACAAAAAAGAAGAAATAGATTTATTTTTAAATTTTTGTGTGCGACCATTTTTCCAGGAATCCTTTTTGCAACGTTTATTTTGGCGAGCCTTCTGATGAGCGTGGTCAA
+
A11FCCEGGGFFGGHHHCGFECGEGFFFFBFBFHC?EE0CGGGGHHGGHFHF1F2DEAGHHH/@1FHHFHECGCAGC?>EEFHDHFBGHHHEFFHHEFGHFEDGF1EGHGCGFHGF/F@?C/CHFFHHFHGH11<?A?HEGF
@M02850:329:000000000-KGLL7:1:1101:22127:11273 2:N:0:1
GACATTGACCACGCTCATCAGAAGGCTCGCCAAAATAAACGTTGCAAAAAGGATTCCTGGAAAAATGGTCGCACACAAAAATTTAAAAATAAATCTATTTCTTCTTTTTTGTGTGTCCTATGTGAGTCGTATTACCTGACTG
+
BFFGGGGGFGGGGGGCFHHHHHDFFHHHGGGGGHHHHHHGGFHHGGHHHHGGGHHHHHHEHFFHHHHHHGGGGGGHGGFHHHHHHHHHHGHHFHHHHHGHFFGDGGFHHGFHFFHHFFHEFHDGFHHFCFFHHHGHHHHHHF
@M02850:329:000000000-KGLL7:1:1101:19609:11279 1:N:0:1
GACATTGACCACGCTCATCAGAAGGCTCGCCAAAATAAACGTTGCAAAAAGGATTCCTGGAAAAATGGTCGCACACAAAAATTTAAAAATAAATCTATTTCTTCTTTTTTGTGTGTCCTATGTGAGTCGTATTACCTGACTG
+
AFFGGGGGGGGGGGGGGHGHFFHHHHHHGGGGGFHHHHHHGHGFGHHHHHGGGGFGHHHHHHHHHHHGHHGGGGGHGGHHHGHHHGHHHHHFHHHHHHGHHHHHHHHHHGGHGGGHHHFGHBGHHHHGGGHHHGHHHHGGHH
@M02850:329:000000000-KGLL7:1:1101:19609:11279 2:N:0:1
GCGTCAGTCAGGTAATACGACTCACATAGGACACACAAAAAAGAAGAAATAGATTTATTTTTAAATTTTTGTGTGCGACCATTTTTCCAGGAATCCTTTTTGCAACGTTTATTTTGGCGAGCCTTCTGATGAGCGTGGTCAA
+
BFDGGGGGGGGGGHHHHHHGGGGHHHHHHHHHHHHGGGGHHGGGHHHHHHHHHHHHHHHHHHHHHHHHHHGHHGHHGGGGGHHHHHHHHHHHHHHHHHHHHGGHHHGHHHHHHHHHGFGGGGGHHHHHHHHGHHGGGGHHHH
@M02850:329:000000000-KGLL7:1:1101:25806:11294 1:N:0:1
GCGTCAGTCAGGTAATACGACTCACATAGGACACACAAAAAAGAAGAAATAGATGTATTTTTAAATTTTTGTGTGCGACCATTTTTCCAGGAATCCTTTTTGCAACGTTTATTTTGGCGAGCCTTCTGATGAGCGTGGTCAA
+
A1AFE?EFDFGBGFFBGFFCEGGHCHHGHFDGHABFCCAGAEGFAFFHEDBGE22BAGGHHBGHHHGFHE?GF0FGGGG?EHHHH10B@GEGHFF1FGHHH?GFHHGHHFHHFHHGGGG/<CGHFGHFHHHFGHGGGGHH11
@M02850:329:000000000-KGLL7:1:1101:25806:11294 2:N:0:1
GACATTGACCACGCTCATCAGAAGGCTCGCCAAAATAAACGTTGCAAAAAGGATTCCTGGAAAAATGGTCGCACACAAAAATTTAAAAATAAATCTATTTCTTCTTTTTTGTGTGTCCTATGTGAGTCGTATTACCTGACTG
+
AFFCGGGFDEGGFAEEGHHHGFHFHH3FEG?EEHHHHHHHGFFGGHHHFHAE2EGDGGHHHHHHHHHHGHGFEGGHGGHHHHHHHGHFHHEFGHGHHHHHFHHDFHFHHGGHHCGFGGHHHHHHFHHFGFHHHGFDGHFHHF
@M02850:329:000000000-KGLL7:1:1101:12834:11296 1:N:0:1
GCGTCAGTCAGGTAATACGACTCACATAGGACACACAAAAAAGAAGAAATAGATATATTTTTAAATTTTTGTGTGCGACCATTTTTCCAGGAATCCTTTTTGCAACGTTTATTTTGGCGAGCCTTCTGATGAGCGTGGTCAA
+
?FBFEGCGFGGGGGHHHHGGGFGGHFHHHCCHFHHGGFHGFGFFFGHHHHHHHFFGHHHHHFHHHHHHHHC?EGHFFGEGGHHGHHHHGHHHEHH3GHFFH?FFHE@GHHHGHHFGGFD?CDGHHHHGEHB21DCACCFFGF
@M02850:329:000000000-KGLL7:1:1101:12834:11296 2:N:0:1
GACATTGACCACGCTCATCAGAAGGCTCGCCAAAATAAACGTTGCAAAAAGGATTCCTGGAAAAATGGTCGCACACAAAAATTTAAAAATAAATCTATTTCTTCTTTTTTGTGTGTCCTATGTGAGTCGTATTACCTGACTG
+
AFFGGGGGGGGGGGGGGHHFGHFHGHHHGGGGGHHHHHHHGHHHGHHGHHGGHGHHHHHHHHHHHHHHGHGGGFGHGGHHHHHHHHGHHHHHFHHHHHHHHHHHHGHHHGGHGGHHHHHHHHDHHHHHGGHHHHGHHHHHHF
@M02850:329:000000000-KGLL7:1:1101:13235:11301 1:N:0:1
GACATTGACCACGCTCATCAGAAGGCTCGCCAAAATAAACGTTGCAAAAAGGATTCCTGGAAAAATGGTCGCACACAAAAATTTAAAAATAAATCTATTTCTTCTTTTTTGTGTGTCCTATGTGAGTCGTATTACCTGACTG
+
AFFGGGGGGGGGGGGGGHHHHHHHHHHHGGGGGHGHHFHHGHHEGHHHHHGCGHGHHGHHGHHHHHHFGHGGGGGHGGHHHGHHHHFHHHHHGHHHHHHHHHHGHHHHHGGHHGHHGHHHHHHHHHHGCGGHHHGHHFHHHH
@M02850:329:000000000-KGLL7:1:1101:13235:11301 2:N:0:1
GCGTCAGTCAGGTAATACGACTCACATAGGACACACAAAAAAGAAGAAATAGATTTATTTTTAAATTTTTGTGTGCGACCATTTTTCCAGGAATCCTTTTTGCAACGTTTATTTTGGCGAGCCTTCTGATGAGCGTGGTCAA
+
AFCGGGGGGGGGGHHHHHHGGGGHHHHHHHHHHHHGGGHHHGGGHHHHHHHHHHHHHHHHHHHHHHHHHHGHHHHGGGGGGHHHGHHHHGHHHHHHHHHHHGGHHHGGHHHHHHHHGHFGGGGHHHHHHHHHHGGDGGHHHH
@M02850:329:000000000-KGLL7:1:1101:23253:11313 1:N:0:1
GTGTCAGTCAGGTAATACGACTCACATAAAAAAAGAAGAAATAGATTTATTTTTTAATTTTTGTGTGCGACCATTTTTCCAGGAATCCTTTTTGCAACGTTTATTTTGGCGAGCCTTCTGATGAGCGTGGTCAATGTCACCA
+
@1AGDD3B11FFAF3B3A00BEEFGCEA1AFGEAE/A0F0FFE1A22DGFFH21//1222D1/FC0B@E/>/>@F@@1B1BF0/FGFGHDGHH/G2G1>E0CGD2GGFGE/B//<FGFGHFFDGHHGAC/<?GBBD11<?DG
@M02850:329:000000000-KGLL7:1:1101:23253:11313 2:N:0:1
GACATTGACCACGCTCATCAGAAGGCTCGCCAAAATAAACGTTGCAAAAAGGATTCCTGGAAAAATGGTCGCACACAAAAATTTAAAAATAAATCTATTTCTTCTTTTTTTATGTGAGTCGTATTACCTGACTGACGCACCA
+
BFFGGGFFFGGGGGGGGHHHFHHHHHHHGGGGGHDHHFHHGHHHGHHGHHGGHHHHHHHHHGHHHFHFGGGGGGGHGGHHHHHHHHHHGHHGHHFHGHHHHHHHHHHHHEGHHHGHHHHHGFHHHHHBHDHHHHHBDFGGCA
@M02850:329:000000000-KGLL7:1:1101:12353:11317 1:N:0:1
GCGTCAGTCAGGTAATACGACTCACATAGGACACACAAAAAAGAAGAAATAGATCTATTTTTAAATTTTTGTGTGCGACCATTTTTCCAGGAATCCTTTTTGCAACGTTTATTTTGGCGAGCCTTCTGATGAGCGTGGTCAA
+
BFDGGGGGGGGGFHHHHHHGGGGHHHHHHCGHHHHGGGHFGGGGFGGHHHHHGH5DFHHHHHHHHHHHHHGHHHHGGGGGGHHHHHHHHHHHHHHHHHHHHGHHGHGHHHHHHHHHGHGFGCGHHHHHHHHHHEGDFGHHEG
@M02850:329:000000000-KGLL7:1:1101:12353:11317 2:N:0:1
CATTGACCACGCTCATCAGAAGGCTCGCCAAAATAAACGTTGCAAAAAGGATTCCTGGAAAAATGGTCGCACACAAAAATTTAAAAATAAATCTATTTCTTCTTTTTTGTGTGTCCTATGTGAGTCGTATTACCTGACTGAC
+
DFFGFGGGGGGGGGGHHFHHHHHHHGGGGGGHHHGGHHGHHGGGHHBGFGEHFHHGHHHHHHHGHCGHGGGGGHGGGGHHHHHHHGFGHHHHHHFHHGHHHHHHHFHGGHHHHFGHHHHHHHGHGHGFHHHHHFHGHCHFHH
@M02850:329:000000000-KGLL7:1:1101:14149:11347 1:N:0:1
GCGTCAGTCAGGTAATACGACTCACATAGGACACACAAAAAAGAAGAAATAGATTTATTTTTAAATTTTTGTGTGCGACCATTTTTCCAGGAATCCTTTTTGCAACGTTTATTTTGGCGAGCCTTCTGATGAGCGTGGTCAA
+
AFBGGCCFGGFCFHFHHHGGGGGHHHHHGHHGGGHGGGGHHCGFHHHHGHGGHG5DDGHHHHGHGHHHHHGHHHGHGD?EFHHHHGHHGFHEHHFHHHHHHEFHEH@GFHHHHHHHGHGGGGGHHGHBHHGHHFGDGCCGFF
@M02850:329:000000000-KGLL7:1:1101:14149:11347 2:N:0:1
GACATTGACCACGCTCATCAGAAGGCTCGCCAAAATAAACGTTGCAAAAAGGATTCCTGGAAAAATGGTCGCACACAAAAATTTAAAAATAAATCTATTTCTTCTTTTTTGTGTGTCCTATGTGAGTCGTATTACCTGACTG
+
BFFGGGGGGGGGGGGGGHHHHHHHHHHHGGGGGHHHHHHHGGHHGHHHHHGGHHHHHHHHHHHHGHHHHHGGGGGHGGHHHHHHHGHGGHHHHHHHHHGHFFHEHHHHHGGHHGHFFGHHHHHHHHHGCFHHHHHHHHHHHF
@M02850:329:000000000-KGLL7:1:1101:24740:11420 1:N:0:1
GACATTGACCACGCTCATCAGAAGGCTCGCCAAAATAAACGTTGCAAAAAGGATCCCTGGAAAAATGGTCGCACACAAAAATTTAAAAATAAATCTATTTCTTCTTTTTTGTGTGTCCTATGTGAGTCGTATTACCTGACTG
+
>FFFFEGGGFGCCGDGGGH544F32FCGEE2EAH2G3BAAA1AA1GH5B11AA3322GFGF@GHHHHEFBE/>EEH1FHHGHFHHHHF3F3F?BBGF4FFFH4GHHDGHGGHHHHHFFBGHBD221@F<?FHHHFBFHBFHF
@M02850:329:000000000-KGLL7:1:1101:24740:11420 2:N:0:1
GCGTCAGTCAGGTAATACGACTCACATAGGACACACAAAAAAGAAGAAATAGATTTATTTTTAAATTTTTGTGTGCGACCATTTTTCCAGGAATCCTTTTTGCAACGTTTATTTTGGCGAGCCTTCTGATGAGCGTGGTCAA
+
AFBGGGGGGGGGFHHHHHHGGGGHHHGHHHHHHHHGGGFGHGGEHHHFHHHHHHHHHHHHHHHHHGHHGHGHHHHGFGGCGHFHHHHHHHHHHHGHHHHHHGHHGHEFGHHHHHHHGHGGCGFHHHHHHHHGHHGGGGHHGH
@M02850:329:000000000-KGLL7:1:1101:8052:11471 1:N:0:1
GCGTCAGTCAGGTAATACGACTCACATAGGACACACAAAAAAGAAGAAATAGATTTATTTTTAAATTTTTGTGTGCGACCATTTTTCCAGGAATCCTTTTTGCAACGTTTATTTTGGCGAGCCTTCTGATGAGCGTGGTCAA
+
AFBGGGGGGGGGGGHHHHHGGGGHHHHHHHGHHHHGGGHFHGGFHHHHHHHHHH5DGHHHHHHHGHHHHHGHHHGHEGGFGHHHHHHHHHGGHHHHHHHHHGGFHHGHHHEHHHHFGHGGGGGHHHHHHHFHHHGGGGHHFH
@M02850:329:000000000-KGLL7:1:1101:8052:11471 2:N:0:1
GACATTGACCACGCTCATCAGAAGGCTCGCCAAAATAAACGTTGCAAAAAGGATTCCTGGAAAAATGGTCGCACACAAAAATTTAAAAATAAATCTATTTCTTCTTTTTTGTGTGTCCTATGTGAGTCGTATTACCTGACTG
+
BFFGGGGGGGGGGGGGGHHHHHHHHHHHEGGGGHHHHHHHGHHHGHHHHHGGHHHHHHHHHHHHHHHHHHGGGGGHGGHHHHHHHHHHHHHHHHHHHHHHHHHFHHHHHGGHHHHHHHHHHHHGHHHHGGHHHHHGHHHHGH
@M02850:329:000000000-KGLL7:1:1101:15818:11475 1:N:0:1
GCGTCAGTCAGGTAATACGACTCACATAGGACACACAAAAAAGAAGAAATAGATTTATTTTTAAATTTTTGTGTGCGACCATTTTTCCAGGAATCCTTTTTGCAACGTTTATTTTGGCGAGCCTTCTGATGAGCGTGGTCAA
+
AFBGGGGFFGFGGHHHHHHGGGGHHHHHHGHGHHHGGGHHHGGFFHEGHHHHGH5DFGHHHHHHHHHHHGGHHHHHFGGGCHGHHHHHHHHGGHHHHHHHHGHHGGEFHHEHHHHHGHGGGGCHHHHHFHFFHHGGGCGFFB
@M02850:329:000000000-KGLL7:1:1101:15818:11475 2:N:0:1
GACATTGACCACGCTCATCAGAAGGCTCGCCAAAATAAACGTTGCAAAAAGGATTCCTGGAAAAATGGTCGCACACAAAAATTTAAAAATAAATCTATTTCTTCTTTTTTGTGTGTCCTATGTGAGTCGTATTACCTGACTG
+
AFFGGGGGGGGGGGGGGHHHHHHHHHHGGGGGGHHHHHHHGGHHGHHHHHGGHHHHGHHHHHHHHHHHHHGGGGGHGGHHHHHHHHHHHHHHHHHHHHHHHHHHHHHHHGGHHGHHHHHHHHHHHHHHGGHHHHHHHHFFHG
@M02850:329:000000000-KGLL7:1:1101:11497:11484 1:N:0:1
GCGTCAGTCAGGTAATACGACTCACATAGGACACACAAAAAAGAAGAAATAGATATATTTTTAAATTTTTGTGTGCGACCATTTTTCCAGGAATCCTTTTTGCAACGTTTATTTTGGCGAGCCTTCTGATGAGCGTGGTCAA
+
BFBFGGGGGGGGFHHHHGHGGGGHHHHHHHCHHHHGGGHHHGGGHHGHHHHHHH5DGHHHHHHHFFHHHHGGHGHHGGGGGHHHHHHHHHHHHHFHHHHHHGHHHHGHHHHHHHHHGHGGGGGHHHHHGHHHGHGGGGHHHH
@M02850:329:000000000-KGLL7:1:1101:11497:11484 2:N:0:1
GACATTGACCACGCTCATCAGAAGGCTCGCCAAAATAAACGTTGCAAAAAGGATTCCTGGAAAAATGGTCGCACACAAAAATTTAAAAATAAATCTATTTCTTCTTTTTTGTGTGTCCTATGTGAGTCGTATTACCTGACTG
+
BFFGGGGGGGGGGGGGGHHHHHHHHHHHGGGGGHHHHGHHGHHHGHHHHHGGHHHHHHHHHHHHHHHHHHGGGGGHGGHHHHHHHHHHHHHHHHHHHHHHHHHHHHHHHGGHHHHHHHHHHHHHHHHHGGHHHHHHHHHHHH
@M02850:329:000000000-KGLL7:1:1101:9456:11487 1:N:0:1
GCGTCAGTCAGGTAATACGACTCACATAGGACACACAAAAAAGAAGAAATAGATTTATTTTTAAATTTTTGTGTGCGACCATTTTTCCAGGAATCCTTTTTGCAACGTTTATTTTGGTGAGCCTTCTGATGAGCGTGGTCAA
+
AFDFEGGEDADFGFHFGHHCFCGHHHHHGGFHHHHGFFHAEEGFHHBBGFHFHH5DGHHHHHEGBFFFHHCFFCGGGDEGGFFHHGCGHHHHHHEEFHHHH@HHHGC?GHHBFHHHGFFHE10BGGGHDGG2GHGCG?FHHG
@M02850:329:000000000-KGLL7:1:1101:9456:11487 2:N:0:1
GACATTGACCACGCTCATCAGAAGGCTCACCAAAATAAACGTTGCAAAAAGGATTCCTGGAAAAATGGTCGCACACAAAAATTTAAAAATAAATCTATTTCTTCTTTTTTGTGTGTCCTATGTGAGTCGTATTACCTGACTG
+
AFFGGGGG5BAGEGAEFDGHHHHHHHHGHHGHHHHHHHFHGFHHGHHGEGEGGHHHHHHHHGHHHHHHDGEGGGCFGGHEHHHHFHHHGHHHHHHHHHHGHHHHHHHHHGGHHGHGHGHHHHHHHHHHGFHHHGHGHHFHHD
@M02850:329:000000000-KGLL7:1:1101:8391:11583 1:N:0:1
ATTGACAACGCTCATCAGAAGGCTCGCCAAAATAAACGTTGCAAAAAGGACTCCTGGAAAAATGGACGCACACAAAAATTTAAAAATAAATCTATTTCTTCTTTTTTGTGTGTCCTATGTGAGTCGTATTACCTGACTGACG
+
B3BEF11BFEE?EE1GH1D1A001AEE/AAF/FFFHGG00//GB1FHEEG000BABE0GHHHHF11@EE/EEHEFFAFGHHBG@11FFF1B2B>FDGGDGHHBGGFGC<FHAGHFDHFH2DGF1@@F<GF>2@1@<<1<C1/
@M02850:329:000000000-KGLL7:1:1101:8391:11583 2:N:0:1
GCGTCAGTCAGGTAATACTACTCACATAGGACACACAAAAAAGAAGAAATAGATTTATTTTTAAATTTTTGTGTGCGACCATTTTTCCAGGAATCCTTTTTGCAACGTTTATTTTGGCGAGTCTTCTGATGAGCGTGGTCAA
+
?1>F?ECFD11ABF333D33AF1A11FFB1E1B0BB/AAC/EE/0B10A1AB1GFFFGGDGFEHB2DG@E@00B>F/?E/>112@GF1BFG/0B1BBGDF>>G2>1>>BGHFGFGHEG/<B/B>F2DFDHD2@@/?E?/1??
@M02850:329:000000000-KGLL7:1:1101:5021:11592 1:N:0:1
GACATTGACCACGCTCATCAGAAGGCTCGCCAAAATAAACGTTGCAAAAAGGATTCCTGGAAAAATGGTCGCACACAAAAATTTAAAAATAAATCTATTTCTTCTTTTTTGTGTGTCCTATGTGAGTCGTATTACCTGACTG
+
BFFGGGGGGGGGGGGGGHHHHGHHHHHHGFGEGHHHHHHHGHHHGHHHHHGGHH5BGHHHHHHHHHHHHHGGGGGHGGHGGHHHHHHHHHHHHHHHHHHHHHHHHHHHHGGHHGGHHHHHHHHHHHHHGGHHHHHHHHGHHH
@M02850:329:000000000-KGLL7:1:1101:5021:11592 2:N:0:1
GCGTCAGTCAGGTAATACGACTCACATAGGACACACAAAAAAGAAGAAATAGATTTATTTTTAAATTTTTGTGTGCGACCATTTTTCCAGGAATCCTTTTTGCAACGTTTATTTTGGCGAGCCTTCTGATGAGCGTGGTCAA
+
11AAECG3BAFFFGHHHHHC?EGG1EGHHHGFHAGEE/FGEEEFFGHB0GF1GFHFHHHHHFHGHFEFGBEFEGCB/EEEEHHBGFHHHHFFBFF1BGHFFE12>1<?FBGHHGF2BH/BC/@GFGGHHGH2G1CEGCGEFG
@M02850:329:000000000-KGLL7:1:1101:12375:11639 1:N:0:1
GCGTCAGTCAGGTAATACGACTCACATAGGACACACAAAAAAGAAGAAATAGATTTATTTTTAAATTTTTGTGTGCGACCATTTTTCCAGGAATCCTTTTTGCAACGTTTATTTTGGCGAGCCTTCTGATGAGCGTGGTCAA
+
BFDFECEGGGGFGEBAFDGFGGCFHFHHGGBGCGHEEEFFEEEEGHEHHHHFHHADDGGHHHHGFHFGHHGGHHHHGGGGGFGHHHHGEHHHHHHFHHHHHGGHGFGFHHGHFHFE/GC?CGCFHGGHBGHHFGGGGGHFGG
@M02850:329:000000000-KGLL7:1:1101:12375:11639 2:N:0:1
GACATTGACCACGCTCATCAGAAGGCTCGCCAAAATAAACGTTGCAAAAAGGATTCCTGGAAAAATGGTCGCACACAAAAATTTAAAAATAAATCTATTTCTTCTTTTTTGTGTGTCCTATGTGAGTCGTATTACCTGACTG
+
BFFGGGGGGGGGGGGGGHHHHHHHHHHHGGGGGGHGHHGHGHHHGHHHFHGGHHHHHHHHHHHHHHGHGHGGGGGHGGGGHHHHHHGHEHGHHHHHHHHGHHHHHHHHHGGHHHGHHGHHHHHHFHHHGFHFHHFFHHHHHH
@M02850:329:000000000-KGLL7:1:1101:28482:11667 1:N:0:1
GACATTGACCACGCTCATCAGAAGGCTCGCCAAAATAAACGTTGCAAAAAGGATGCCTGGAAAAATGGTCGCACACAAAAATTTAAAAATAAATCTATTTCTTCTTTTTTGTGTGTCCTATGTGAGTCGTATTACCTGACTG
+
AFFGGGGGGGGGGGCEGHHHHHHHHHHHGGGGGHHGHHHHGGHGGHHHHHGGHH32FFFHGHHHHGHGGHGGGGGHGGHFHHHHHHHHHHFFFHHFFHHHHHHFHHHHHGGHHGHHHHHHHHHHHHHGGFHHFFHFHHHHHH
@M02850:329:000000000-KGLL7:1:1101:28482:11667 2:N:0:1
GCGTCAGTCAGGTAATACGACTCACATAGGACACACAAAAAAGAAGAAATAGATTTATTTTTAAATTTTTGTGTGCGACCATTTTTCCAGGAATCCTTTTTGCAACGTTTATTTTGGCGAGCCTTCTGATGAGCGTGGTCAA
+
AFCGGGGGGGGGGHHHHHHGGGGHHHHHHHHHHHHGGGHHHGGGHHHHHHHHHGHHHHHHHHHHHHHHHHGGHHHHGGGGGHHHGHHHHHHHHHHHHHHHHGGHHHGHHGHHHHHHGHGGGGGHHHHHFHHHHHGGGGHHHG
@M02850:329:000000000-KGLL7:1:1101:20744:11771 1:N:0:1
GCGTCAGTCAGGTAATACGACTCACATAGGACACACAAAAAAGAAGAAATAGATTTATTTTTAAATTTTTGTGTGCGACCATTTTTCCAGGAATCCTTTTTGCAACGTTTATTTTGGCGAGCCTTCTGATGAGCGTGGTCAA
+
AFBGGGGGGGGGGHHHHHHGGGGHHHHGHCGHHHHGGGHHHGGCHHGGHHHHGH5DFHHHHHHHHHHGHHGGHHHHGGGGGHHHHHHHHHHGHHHHHHHHHGEHFHGGHHHHGHHHGHGGGGGHHHHHHHHGHHGGGGHHHH
@M02850:329:000000000-KGLL7:1:1101:20744:11771 2:N:0:1
GACATTGACCACGCTCATCAGAAGGCTCGCCAAAATAAACGTTGCAAAAAGGATTCCTGGAAAAATGGTCGCACACAAAAATTTAAAAATAAATCTATTTCTTCTTTTTTGTGTGTCCTATGTGAGTCGTATTACCTGACTG
+
BFFGGGGGGGGGGGGGGHHHHHHHHHHHGGGGGHHHHHHHGHHHGHHHHHGGHHHHHHHHHHHHHHHHHHGGGGGHGGHHHHHHHHHHHHHHHHHHHHHHHHHHHHHHHGGHHHHHHHHHHHHHHHHHGGHHHHHHHHHHHG
@M02850:329:000000000-KGLL7:1:1101:11689:11812 1:N:0:1
GACATTGACCACGCTCATCAGAAGGCTCGCCAAAATAAACGTTGCAAAAAGGATTCCTGGAAAAATGGTCGCACACAAAAATTTAAAAATAAATCTATTTCTTCTTTTTTGTGTTATGTGAGTCGTATTACCTGACTGACGC
+
AFFGGGFGGGFFGGGGGHHHHHHHHHHHGGGFGHHHHHHEGHHHGHHHHHGGHH5BGGHHHHGGHHHGGFFGGGGHGGHHHHHHGHHHHGHHHHHHGHHHHHHHHHHHHGGHHFGHHHHGHHFGGFGHFHHHHHEFHFHFGG
@M02850:329:000000000-KGLL7:1:1101:11689:11812 2:N:0:1
GCGTCAGTCAGGTAATACGACTCACATAACACAAAAAAGAAGAAATAGATTTATTTTTAAATTTTTGTGTGCGACCATTTTTCCAGGAATCCTTTTTGCAACGTTTATTTTGGCGAGCCTTCTGATGAGCGTGGTCAATGTC
+
BFBGGGGGGGGGFHHHHHHGGGGHHHHHHHHHHGHHHGGGHHHHHHHHHHHHHHHHHHHHHHHHHHGFHHHHGGGGGHHHHHGHHHHHHHHHHHHHHGHHGHGHHHHHHHHHGHGGGGGGHHHHGHHHHHGGGGHHHHHHHH
@M02850:329:000000000-KGLL7:1:1101:20847:11858 1:N:0:1
GACATTGACCACGCTCATCAGAAGGCTCGCCAAAATAAACGTTGCAAAAAGGATTCCTGGAAAAATGGTCGCACACAAAAATTTAAAAATAAATCTATTTCTTCTTTTTTGTGTGTCCTATGTGAGTCGTATTACCTGACTG
+
AFCBGGGFCG1FA0EEFFHGHCHHCHFFCEECGHGEHG1FEHBEEHDF0GEFBGAFGH1B0FFECGFBFBEEGEEHGEHEFHFFHHB1FGHBFGHHEHHFHHHHGH1GFEEFHGG0FDDGFDGFBDGF?FHHFH2BGH0GGD
@M02850:329:000000000-KGLL7:1:1101:20847:11858 2:N:0:1
GCGTCAGTCAGGTAATACGACTCACATAGGACACACAAAAAAGAAGAAATAGATTTATTTTTAAATTTTTGTGTGCGACCATTTTTCCAGGAATCCTTTTTGCAACGTTTATTTTGGCGAGCCTTCTGATGAGCGTGGTCAA
+
BFBGGFGGGGGGGHHHHHHGGGGHHHHHHFFGHHHGGGFGHGGEGCGCFFGHHFHGEFHHHHHGHHHHHHG2FGHHGGGGGGGFHHHHHHHHHHGBGFFGHGEFHFEGHFEFHHHHGH?GCCFGGHHHHHHHGHGGGGHHHF
@M02850:329:000000000-KGLL7:1:1101:2619:11914 1:N:0:1
GACATTGACCACGCTCATCAGAAGGCTCGCCAAAATAAACGTTGCAAAAAGGATACCTGGAAAAATGGTCGCACACAAAAATTTAAAAATAAATCTATTTCTTCTTTTTTGTGTTATGTGAGTCGTATTACCTGACTGACGC
+
A5CFGCBGGGGGEEEEGHBG44GFGCCFCEG?EHDHEGBBAFBGDHHGFH?EHF3BGHHHGHHHHFGFDEEEEEEHFGHHECGHHEFGB0DGFHGHFHGHHHH??F??G/>0FGCFDF22FDF1C/@C@F2GBFGGG1CGGD
@M02850:329:000000000-KGLL7:1:1101:2619:11914 2:N:0:1
GCGTCAGTCAGGTAATACGACTCACATAACACAAAAAAGAAGAAATAGATTTATTTTTAAATTTTTGTGTGCGACCATTTTTCCAGGAATCCTTTTTGCAACGTTTATTTTGGCGAGCCTTCTGATGAGCGTGGTCAATGTC
+
AFBGCGGGGGGCBGGFHHGFGGGHHHGHHHGGHGHFHGGGHH3FGHHHHHHGHHHHHHHHHHHHHHGGHFGGGGE@EGHFHHGFFFGEHHHBGHHHGEFHHHG/GFGHHHGHGECCCCFHHBGHFHGHHHC?ACHHGHHHHH
@M02850:329:000000000-KGLL7:1:1101:7067:11947 1:N:0:1
GACATTGACCACGCTCATCAGAAGGCTCGCCAAAATAAACGTTGCAAAAAGGATTCCTGGAAAAATGGTCGCACACAAAAATTTAAAAATAAATCTATTTCTTCTTTTTTGTGTGTCCTATGTGAGTCGTATTACCTGACTG
+
3FFGGGGGGGGGGGGGGHHHHHHHHHHHGCGGGHHHHHGHGGHHGHGHHHGGGHDFFHHHGHFGGFHHFHGGGGGHGGHGHHFHHHHHHGHHHHHEFFHGHHHHHHHHHGGHHHHHGHHHHGHGHFHHC?GHHHHHHHHHHH
@M02850:329:000000000-KGLL7:1:1101:7067:11947 2:N:0:1
GCGTCAGTCAGGTAATACGACTCACATAGGACACACAAAAAAGAAGAAATAGATTTATTTTTAAATTTTTGTGTGCGACCATTTTTCCAGGAATCCTTTTTGCAACGTTTATTTTGGCGAGCCTTCTGATGAGCGTGGTCAA
+
AFBGGGGGGGGGGHHHHHHGGGGHHHGHGHHHHHHGGGHHGGGFHHHHHHHHHHHHHHHHHHGHHHHHHHGGHGHHGGGGGHHHGHHHHHGHHHHHHHHHHGFHGHEHFHGHHHHGGHGGGGGHHHHHHHHHHHGGGGHHHG
@M02850:329:000000000-KGLL7:1:1101:26369:11981 1:N:0:1
GCGTCAGTCAGGTAATACGACTCACATAGGACACACAAAAAAGAAGAAATAGATTTATTTTTAAATTTTTGTGTGCGACCATTTTTCCAGGAATCCTTTTTGCAACGTTTATTTTGGCGAGCCTTCTGATGAGCGTGGTCAA
+
AF?FE1EGCEBCAAF3DGHGGCEGHCFDBF11FGAEEFAG//BFGB10ADBGGFAF1GFH2GHFGGHHGHGBGEGFGGGGGHHHFFBFGEHACFHHHHHHHGFHFHE<C0/GDGDGCHGCCGCHHHHB>DGFHEGGGGHHGG
@M02850:329:000000000-KGLL7:1:1101:26369:11981 2:N:0:1
GACATTGACCACGCTCATCAGAAGGCTCGCCAAAATAAACGTTGCAAAAAGGATTCCTGGAAAAATGGTCGCACACAAAAATTTAAAAATAAATCTATTTCTTCTTTTTTGTGTGTCCTATGTGAGTCGTATTACCTGACTG
+
AFFGGGGGGGGGGGGGGHHHHGHFFHGHGGGGGHHHHHHHGFHGGHHHHFEGHHHHGHHHHHHHFGHH@FEFGGGGGGHHHHHHHHHHHHHGHHHHGHHHHHHHHHHHHGGHHHFHHHHHHHHGHGHHGGGGHHHHHHHHHD
@M02850:329:000000000-KGLL7:1:1101:9038:12016 1:N:0:1
GCGTCAGTCAGGTAATACGACTCACATAACACAAAAAAGAAGAAATAGATTTATCTTTAAATTTTTGTGTGCGACCATTTTTCCAGGAATCCTTTTTGCAACGTTTATTTTGGCGAGCCTTCTGATGAGCGTGGTCAATGTC
+
>1D1AEE3AF1GGHH3GG00EECGHHHHHCBBGCFHFEE/0AAFAADGGFFHFH2D2AGFGHHHGH?FG00FEFCGGHHGHGHHGFHGHFHHFHGHHGFFHE/GCGFBGFHGCEE/C@CFHHHHEHBDGBCCB/<?G1GHDF
@M02850:329:000000000-KGLL7:1:1101:9038:12016 2:N:0:1
GACATTGACCACGCTCATCAGAAGGCTCGCCAAAATAAACGTTGCAAAAAGGATTCCTGGAAAAATGGTCGCACACAAAAATTTAAAAATAAATCTATTTCTTCTTTTTTGTGTTATGTGAGTCGTATTACCTGACTGACGC
+
BFFGGGGGGGGGGGGGGHHHHHGHGGHHGGGGGHHGGHHHGHHHGHHHHGFGHHHHHHHHHHGHHHHHGFEGGGGFGGGGEHFHHHHHGHHHHFHHHHHHHHHFHGHHHGGFGGHHHHHHHHHHGGHHHHHHHGBGFGHHGF
@M02850:329:000000000-KGLL7:1:1101:10402:12030 1:N:0:1
GCGTCAGTCAGGTAATACGACTCACATAGGACACACAAAAAAGAAGAAATAGATTTATTTTTAAATTTTTGTGTGCGACCATTTTTCCAGGAATCCTTTTTGCAACGTTTATTTTGGCGAGCCTTCTGATGAGCGTGGTCAA
+
AFCGGGGGGGGGGHHHHHHGGGGHGHHHHHHHHHHGGGGHGGGGFGHHHHHHHH5DFHHHHHHHGHHHHHGGHHHHGGGGGHHHHHHHHHFHHHHHHHHHHGHHGHFHHHFHHHHHGHGGGGGHHHHHHHHHHHGGGGHHHG
@M02850:329:000000000-KGLL7:1:1101:10402:12030 2:N:0:1
GACATTGACCACGCTCATCAGAAGGCTCGCCAAAATAAACGTTGCAAAAAGGATTCCTGGAAAAATGGTCGCACACAAAAATTTAAAAATAAATCTATTTCTTCTTTTTTGTGTGTCCTATGTGAGTCGTATTACCTGACTG
+
BFFGGGGGGGGGGGGGGHGHHHHHHHHHGGGGGHHHHHHHGHHHGHHHHHGGHHHHHHHHHHHHHHHHHHGGGGGHGGHHHHHHHHHHHHHHHHHHHHHHFHHHHHHHHGGHHHHHHHHHHHHHHHHHGGHHHHHHHHHHHH
@M02850:329:000000000-KGLL7:1:1101:7194:12113 1:N:0:1
GACATTGACCACGCTCATCAGAAGGCTCGCCAAAATAAACGTTGCAAAAAGGATACCTGGAAAAATGGTCGCACACAAAAATTTAAAAATAAATCTATTTCTTCTTTTTTTATGTGAGTCGTATTACCTGACTGACGCACCA
+
BFFGGGGGGGGGGC2EGHFGFFGHHEHHGGGGGHHHHHGHGGGHGHHHGEEFGH3BGHHGHGHHEHHHHHGGGGGHGGHHHHHHHHHHHHHEGHHHHHHHHHHFHHHHHGGEHHHGHBGHGFHGHHHHHBCGHGFFGG?DGA
@M02850:329:000000000-KGLL7:1:1101:7194:12113 2:N:0:1
GCGTCAGTCAGGTAATACGACTCACATAAAAAAAGAAGAAATAGATTTATTTTTAAATTTTTGTGTGCGACCATTTTTCCAGGAATCCTTTTTGCAACGTTTATTTTGGCGAGCCTTCTGATGAGCGTGGTCAATGTCACCA
+
AFBGGGGGGGGGGHHHHHHGGGGHHHHHHGHGGGFFHHHHHHHHHHHHHHHGHHHHHHHHHHGHHHHHGGGGGHHHHHHHHHHHHHHHHHHHHGHHHHGHHHHHHHHHGGGGGGGHHHHHHHHHHHG?EGHHHGHHHHHHHB
@M02850:329:000000000-KGLL7:1:1101:20284:12134 1:N:0:1
GCGTCAGTCAGGTAATACGACTCACATAGGACACACAAAAAAGAAGAAATAGATTTATTTTTAAATTTTTGTGTGCGACCATTTTTCCAGGAATCCTTTTTGCAACGTTTATTTTGGCGAGCCTTCTGATGAGCGTGGTCAA
+
AFBC?FGGGGGFGHHHHHHCGGGHHHHGBGGHHFHGGGAFHGGFHGEHHHGHFG5DFGHHHHHHHHHHHHGHGHGHFEGGGHHHHHGHGFHFHHFHHHHHHGEGFHCGHHEHHHHHCFGCG?DHFFHHFHFFHHGFGGHGHF
@M02850:329:000000000-KGLL7:1:1101:20284:12134 2:N:0:1
GACATTGACCACGCTCATCAGAAGGCTCGCCAAAATAAACGTTGCAAAAAGGATTCCTGGAAAAATGGTCGCACACAAAAATTTAAAAATAAATCTATTTCTTCTTTTTTGTGTGTCCTATGTGAGTCGTATTACCTGACTG
+
BFFGGGGGGGGGGGGGGHHHGHHHHHHHGGGGGHHHHHHHGHHHGHHHHHGGGHHHHHGHHHHHHGHGGGEEGGGHGGHGFHFHGHHHHHHHHHHGHHHHHHHHHGHGHGGHHFGCHFHHHGFHHHHHGFHHHHFHHHFHHB
@M02850:329:000000000-KGLL7:1:1101:24834:12159 1:N:0:1
GCGTCAGTCAGGTAATACGACTCACATAGGACACACAAAAAAGAAGAAATAGATTTATTTTTAAATTTTTGTGTGCGACCATTTTTCCAGGAATCCTTTTTGCAACGTTTATTTTGGCGAGCCTTCTGATGAGCGTGGTCAA
+
AFDGGGGGG4FBGHHHHHHFEGEGHFGFFH3BCGF?EFFHFCAFAGEFGGGDDF5DFHFHHHHCFBGFHHGEGGHFEGGGFHHHFHHFFGHHBCDHHHGHHCBGHHGHHHHHHGHECFGCDCFGHFHFHHFHGHCGFGHHHH
@M02850:329:000000000-KGLL7:1:1101:24834:12159 2:N:0:1
GACATTGACCACGCTCATCAGAAGGCTCGCCAAAATAAACGTTGCAAAAAGGATTCCTGGAAAAATGGTCGCACACAAAAATTTAAAAATAAATCTATTTCTTCTTTTTTGTGTGTCCTATGTGAGTCGTATTACCTGACTG
+
AFFGGGGGGGGGGGGGGHHHHHHHGHHHGGGGGHGHHHHHGHHHGHHHHHGGGFGHGFHHHGHHGHHHGHGGEGGHGGGFHHHHHHHGHHHHHHHHHHHHHHHFHHGHGGGGHHHHHHHHHHHHHHHGC?GHHHGHHHGHHE
@M02850:329:000000000-KGLL7:1:1101:24800:12184 1:N:0:1
GCGTCAGTCAGGTAATACGACTCACATAGGGACACACAAAAAAGAAGAAATAGATTTATTTTTAAATTTTTGTGTGCGACCATTTTTCCAGGAATCCTTTTTGCAACGTTTATTTTGGCGAGCCTTCTGATGAGCGTGGTCA
+
BFCGGGGGGGGGGHHHHGHGGGGHHHHHHHHHGGHHGGGHHHFEFHHHHHHHHHAFHHHHHHHGHHHHHHHGGHHHHGGGGGHHHHGHHHHHHHHHHHHHHHGHHHHGHHHHHHHHHGHGGGGGHHHHHHHHHHHGGGGHHH
@M02850:329:000000000-KGLL7:1:1101:24800:12184 2:N:0:1
GACATTGACCACGCTCATCAGAAGGCTCGCCAAAATAAACGTTGCAAAAAGGATTCCTGGAAAAATGGTCGCACACAAAAATTTAAAAATAAATCTATTTCTTCTTTTTTGTGTGTCCCTATGTGAGTCGTATTACCTGACT
+
AFFGGGGGGGGGGGGGGHHHHHHGHHHGGGGGGHHHHHHHGHHHGHHHGHGGHHHHHHHHHHHHHHHHHHGGGGGHGGHHHHHHHHHHHHGHHHHHHHHHHHGHHHHHHGGHHHGHHHHHHHGHHHHHHGGGHHHHGHHHHH
@M02850:329:000000000-KGLL7:1:1101:28757:12246 1:N:0:1
GCGTCAGTCAGGTAATACGACTCACATAGGACACACAAAAAAGAAGAAATAGATGTATTTTTAAATTTTTGTGTGCGACCATTTTTCCAGGAATCCTTTTTGCAACGTTTATTTTGGCGAGCCTTCTGATGAGCGTGGTCAA
+
BFDFCFFGDFGFGDGHHHGAEEFHHGFDHHFHHFHGGEHHGEEAFGB3FGBHGH5DDGGHHHFHGHHGFGEBEB1FFGEEGHFHGHGFGFHFHGHBGHHHFEHH4CEGGHHHHHHGC2</BFCFHHHHFHHHHHGDD?<GH1
@M02850:329:000000000-KGLL7:1:1101:28757:12246 2:N:0:1
GACATTGACCACGCTCATCAGAAGGCTCGCCAAAATAAACGTTGCAAAAAGGATTCCTGGAAAAATGGTCGCACACAAAAATTTAAAAATAAATCTATTTCTTCTTTTTTGTGTGTCCTATGTGAGTCGTATTACCTGACTG
+
CFFFGGGGGGGGGGGGFGHHHGHGFDGHGGGGGHHHHHHHGHHGGHHHHHGGHHHHHHHHHHHHHHHHHHEGGGGHGGGHGHHHHHHHHHHHHHHGGHHHHFHHHHHGHGGHHHHHHHHHHHGHHHHHGGHHHHHFHHHHFH
@M02850:329:000000000-KGLL7:1:1101:12860:12249 1:N:0:1
GACATTGACCACGCTCATCAGAAGGCTCGCCAAAATAAACGTTGCAAAAAGGATTCCTGGAAAAATGGTCGCACACAAAAATTTAAAAATAAATCTATTTCTTCTTTTTTGTGTGTCCTATGTGAGTCGTATTACCTACCAC
+
BFFGGFGCFFFGGGFEGGFGFHHFGCGHFGGGGGHHGFHHGE2GGFFHFEEEHH5FHHHHECGGHHHFHHEGGGGHGGHHHHFHHHHHHHHHHHHHFGFHHDHDGHHHHGGHGHHFHHHGHBHHFHFF?<FGHHGHHHGFCH
@M02850:329:000000000-KGLL7:1:1101:12860:12249 2:N:0:1
AGGTAATACGACTCACATAGGACACACAAAAAAGAAGAAATAGATTTATTTTTAAATTTTTGTGTGCGACCATTTTTCCAGGAATCCTTTTTGCAACGTTTATTTTGGCGAGCCTTCTGATGAGCGTGGTCAATGTCACCAC
+
FFBGFGGGGGGGGGHHHHGHFHHHHHGGGHHHGGFHHHHHHHGHFHHFHHHHHHHHHHHHHGGHHHHGGGGGHHHHHHHHFHGHHHHHHHHHGHHHHEFHHHHHHHHGHGGGGGHHHHHHHHFHGGGGGHHGHFHHHHHFGC
@M02850:329:000000000-KGLL7:1:1101:6055:12360 1:N:0:1
CATTGACCACGCTCATCAGAAGGCTCGCCAAAATAAACGTTGCAAAAAGGATCCCTGGAAAAATGGTCGCACACAAAAATTTAAAAATAAATCTATTTCTTCTTTTTTGTGTGTCCTATGTGAGTCGTATTACCTGACTGAC
+
@FBEEGGGBEACEEGHFFDGH4A2FF2EEFGHHHHGFBE1FHGHBFHHGDHEFC2ABGHHHHHHFHHHECEECHGE??FGHFHHHGDFDHHFHHHFHHHHFHHFBHHGGEC0?B?G2GFFHHHFHGCFFHFHGDDDFB<?FC
@M02850:329:000000000-KGLL7:1:1101:6055:12360 2:N:0:1
GCGTCAGTCAGGTAATACGACTCACATAGGACACACAAAAAAGAAGAAATAGATTTATTTTTAAATTTTTGTGTGCGACCATTTTTCCAGGGATCCTTTTTGCAACGTTTATTTTGGCGAGCCTTCTGATGAGCGTGGTCAA
+
BFBEEGGGGGGGGGHGHHHGGEGFHHHGGCBGEGHGGGHHHGFGHHGHFFHGHHEFHFHHHHHHHHHHGGGGCGGGGGFGGHHHHHHGHFFEEHEEGHHHHCB4?EEHHHHHHGHBFH?FC?DH2CGHBGB2FBCFFGEHFF
@M02850:329:000000000-KGLL7:1:1101:15302:12377 1:N:0:1
GCGTCAGTCAGGTAATACGACTCACATAGGACACACAAAAAAGAAGAAATAGATTTATTTTTAAATTTTTGTGTGCGACCATTTTTCCAGGAATCCTTTTTGCAACGTTTATTTTGGCGAGCCTTCTGATGAGCGTGGTCAA
+
AFCGGGGGGGGGFGHHHHHGGGGHHHHHHHHHHHHGGGHHHGGFHHHHHHHHHH5DGHHHHHHHHHHHHHGHHGHHGGGGGHHHHHHHHHGHHHHHHHHHHGHGHHGHHHHHHHHHGHGGGGGHHHHHHHHHGGGGGGHHHH
@M02850:329:000000000-KGLL7:1:1101:15302:12377 2:N:0:1
CATTGACCACGCTCATCAGAAGGCTCGCCAAAATAAACGTTGCAAAAAGGATTCCTGGAAAAATGGTCGCACACAAAAATTTAAAAATAAATCTATTTCTTCTTTTTTGTGTGTCCTATGTGAGTCGTATTACCTGACTGAC
+
FFFGGGGGGGGGGGGHHHHHHHHHHHGGGGGHHHHHHHGHHHGHHHHHGGHHHHHHHHHHHHHHHHGHGGGGGHGGHHHHHHHHHHHHHHHHHHHHHHGHHHHHHHHGGHHHHHHHHHHHHHHHHHGGHHHHHHHHHHHHHH
@M02850:329:000000000-KGLL7:1:1101:24869:12409 1:N:0:1
GACATTGACCACGCTCATCAGAAGGCTCGCCAAAATAAACGTTGCAAAAAGGATTCCTGGAAAAATGGTCGCACACAAAAATTTAAAAATAAATCTATTTCTTCTTTTTTGTTATGTGAGTCGTATTACCTGACTGACGCAC
+
AFFFGFFG5GFG?EGGGHHFGFHHFGGFEGGGGHHH3D5EE1FGGHGFFAEEFD5BDG5EGFHHHGEF5FE@EECFFFFGEHGG4EFEFFBGFGFGFHHEFGFFHFFDHEGHHHFG?GHHHE@FFGFHHHHEHHHHHHDDD<
@M02850:329:000000000-KGLL7:1:1101:24869:12409 2:N:0:1
GCGTCAGTCAGGTAATACGACTCACATAACAAAAAAGAAGAAATAGATTTATTTTTAAATTTTTGTGTGCGACCATTTTTCCAGGAATCCTTTTTGCAACGTTTATTTTGGCGAGCCTTCTGATGAGCGTGGTCAATGTCAC
+
AFBGGGCGGGGGFBGHFHHDFGGHHHHHHHHHGHGGGFHHHGFGHHHHHHHHHHHHHFFHHHHHGGHHFHGGGGGHHGHGFFHHHCGHHHHHHHHGGHHGCHGHHHFHHFGHGGCGFHHHHHHHHHHHCEGGGFHHHHHHHG
@M02850:329:000000000-KGLL7:1:1101:14141:12445 1:N:0:1
GACATTGACCACGCTCATCAGAAGGCTCGCCAAAATAAACGTTGCAAAAAGGATTCCTGGAAAAATGGTCGCACACAAAAATTTAAAAATAAATCTATTTCTTCTTTTTTGTGTGTCCTATGTGAGTCGTATTACCTGACTG
+
AFFGGGGGGGGGGGGGGHHHHHGHHGHHGGGGGGGHGHHHGHHHGHHGHGGGFH5AGGHHGHHGGGHHHHGGGGGHGGFHHHHHHHHHHHGGHHGHGHHHHHHHHHHHHGGFHHHHHHHHHHHHHHDGGGHHGHHGHE2GHG
@M02850:329:000000000-KGLL7:1:1101:14141:12445 2:N:0:1
GCGTCAGTCAGGTAATACGACTCACATAGGACACACAAAAAAGAAGAAATAGATTTATTTTTAAATTTTTGTGTGCGACCATTTTTCCAGGAATCCTTTTTGCAACGTTTATTTTGGCGAGCCTTCTGATGAGCGTGGTCAA
+
BFCGGGGGGGGGGHHHHHHGGGGHHHHHHHHHHHHGGGHHHGGGHHGHGHHHHHHHHHHHGHHHHHHHHHGHHHHHGGGGGHHHHHHHHHHHHHHHHHHHHGHHHHGHHHHHHHHHGHGCDGGHHHHHHHHHHHGGGGHHHH
@M02850:329:000000000-KGLL7:1:1101:4763:12464 1:N:0:1
GACATTGACACGCTCATCAGAAGGCTCGCCAAAATAAACGTTGCAAAAAGGATTTCTGGAAAAATGGTCGCACACAAAAATTTAAAAATAAATCTATTTCTTCTTTTTTGTGTGTCCTATGTGAGTCGTATTACCTGACTGA
+
A@1EGFFFDFFGGGGGFHHCFFHHHHHGGGGGHFHGFHGFHFHFHHHGHGGFHH1DFGFHHHHHHGHHHGGGGGHGGFGEHHHHHGHHHGHHFHHHHHHHHHGFFHHHGGHHHHFHHHHHGFDGFHFC?GGHHHGHHFFHHG
@M02850:329:000000000-KGLL7:1:1101:4763:12464 2:N:0:1
GCGTCAGTCAGGTAATACGACTCACATAGGACACACAAAAAAGAAGAAATAGATTTATTTTTAAATTTTTGTGTGCGACCATTTTTCCAGGAATCCTTTTTGCAACGTTTATTTTGGCGAGCCTTCTGATGAGCGTGTCAAT
+
CFBGGGGGGGGGGHHHHHGGGGGHHHHHHHCHHHHGFGHHHGEFHGFHHHHHHHHHHHHHHHHHGHHHHHGGHHHHGGGEGHHHHHHHGHHGHHGGGHHHHGFFHFEGHHEHHHHGGBDFCDFHHHHHGHHHHHGGGGHHGH
@M02850:329:000000000-KGLL7:1:1101:11529:12523 1:N:0:1
GCGTCAGTCAGGTAATACGACTCACATAGGACACACAAAAAAGAAGAAATAGATTTATTTTTAAATTTTTGTGTGCGACCATTTTTCCAGGAATCCTTTTTGCAACGTTTATTTTGGCGAGCCTTCTGATGAGCGTGGTCAA
+
?FBCGGGFGGGGGHHHHHFFGGGHHHHHHHHGHFHGGGHHHGGGHHGHEHHHGH5FGFHHHHHGGHHGHGGHHHGFDGGGGHHHHHGHHGGGHHGHHHHHHGHBHGEHFHHHGHHHGFC/@/CFHHHHHHHFHHGGGGHHHF
@M02850:329:000000000-KGLL7:1:1101:11529:12523 2:N:0:1
GACATTGACCACGCTCATCAGAAGGCTCGCCAAAATAAACGTTGCAAAAAGGATTCCTGGAAAAATGGTCGCACACAAAAATTTAAAAATAAATCTATTTCTTCTTTTTTGTGTGTCCTATGTGAGTCGTATTACCTGACTG
+
BFFGGGGGGGGGGGFGGHHHHHHGHHHHGGGGGGGHHHHHGGHHGHHHHHGGHHHHHHHHHHHHHHHHGGGGGGGHGGHHHHHHHHHHGHHHHHHHHHHGHHHHHHHHHGGHHHHHHHHHHHHHHHHGGGHHHHHHHHHHHG
@M02850:329:000000000-KGLL7:1:1101:27715:12584 1:N:0:1
TTGACCACGCTCATCAGAAGGACGGAAAGTGAGGTGAACTGCAAGGAACAGAAAGGTAATCTCACACTTGGGCAAGGCGTGATCCCCAGATCACCCAGAAAGAAAGAATGGGCTGTCATGTGAGTCGTATTACCTGACTGAC
+
BFAGGGGGGGGGGHHHHHHHHHHGGGGGHHHHHHFHHHHHHGHFHGHHHHHHHHBGFFHHHHHHHHHHHHHGHHGGGHGGGGHHHHGHGHHHHHHHGHHHHHHGHHGHHHHHHHGHHHHHHHHHHHGGHHHHHHHHHHHHHH
@M02850:329:000000000-KGLL7:1:1101:27715:12584 2:N:0:1
CGTCAGTCAGGTAATACGACTCACATGACAGCCCATTCTTTCTTTCTGGGTGATCTGGGGATCACGCCTTGCCCAAGTGTGAGATTACCTTTCTGTTCCTTGCAGTTCACCTCACTTTCCGTCCTTCTGATGAGCGTGGTCA
+
FBDGGGGGGGGGGHHHHHGGGGHHHHHHHGHHHGHHHGHHHHHHHHHHHHGEHHHHGHHGGGGHHGGGHGHHHHGHHHHHGHHHHHHHHHHHHHHHHHHHHHHGHHHHHHHHHHHHHHHHGHHGGHHHHHHHHHHGFGGHHH
@M02850:329:000000000-KGLL7:1:1101:4841:12611 1:N:0:1
GCGTCAGTCAGGTAATACGACTCACACAAAAAAGAAGAAATAGATTTATTTTTAGATTTTTGTGTGCGACCATTTTTCCAGGAATCCTTTTTGCAACGTTTATTTTGGTGAGCCTTCTGATGAGCGTGGTCAATGTCACCAC
+
A4>FAEGFGFGGEEGHFHFFGGAG3BGEDEFHCGGGH3FHGGH5A5FGHFFFHH3BAGHHHEGEFFFEGEGGHHGHGF3FHH11BF3BGHHHGFHGHCFGF?GHFHHGAFHFFHHGHHGFHHGEFCDGGHGHHHGDDHFFFH
@M02850:329:000000000-KGLL7:1:1101:4841:12611 2:N:0:1
GACATTGACCACGCTCATCAGAAGGCTCACCAAAATAAACGTTGCAAAAAGGATTCCTGGAAAAATGGTCGCACACAAAAATTTAAAAATAAATCTATTTCTTCTTTTTTGTGTGAGTCGTATTACCTGACTGACGCACCAC
+
AFFGGGFGGGGGEFGGGHHHHHGHFAGHHHFHHHHHHFHGGHEHGHHHHEEGGHHHGHHHHGHGEHHHHHGGGGGHGGHHHHHHHHHGGHHEHHFHFHHFGHHHHHHHHGGFHHHFHHHGGHGHHHGHHHHHHHHGGGG?HH
@M02850:329:000000000-KGLL7:1:1101:25760:12662 1:N:0:1
GCGTCAGTCAGGTAATACGACTCACATAGGACACACAAAAAAGAAGAAATAGATTTATTTTTAAATTTTTGTGTGCGACCATTTTTCCAGGAATCCTTTTTGCAACGTTTATTTTGGCGAGCCTTCTGATGAGCGTGGTCAA
+
BF@2AEEGGGBGAGGBEGHC?AEGHFHG5FFGCHCEEFF2C0E1EAEFFFHG5B5DFGGHHHHHFD5FHHCH2FFHDEC/EEDDBF?BGFGEG3GB?BGHG/?BFGEG0?F4FGHECFDG?D/<DCF1FG1F11>AEGGFG<
@M02850:329:000000000-KGLL7:1:1101:25760:12662 2:N:0:1
GACATTGACCACGCTCATCAGAAGGCTCGCCAAAATAAACGTTGCAAAAAGGATTCCTGGAAAAATGGTCGCACACAAAAATTTAAAAATAAATCTATTTCTTCTTTTTTGTGTGTCCTATGTGAGTCGTATTACCTGACTG
+
AFFGGGGGGGGGGGGGGHHHHHHHHHGHCGGGGHHHHHHHGHHHGHHHFEEEHHHHGHHHGHHHGHHGDGEGGGGHGGHHHGHHHHHHHHHGFGHHGHGHGHHHHGHHFGGHHHHHHHGHHHGHHGHHGFGHHHHHHHHHHF
@M02850:329:000000000-KGLL7:1:1101:27618:12685 1:N:0:1
CATTGACCACGCTCATCAGAAGGCTCGCCAAAATAAACGTTGCAAAAAGGATTCCTGGAAAAATGGTCGCACACAAAAATTTAAAAATAAATCTATTTCTTCTTTTTTGTGTGTCCTATGTGAGTCGTATTACCTGACTGAC
+
FFFGGGGGGGGGGGGHHGHHHHGHHHGGGG?GGHHHGHGHHHGHHHHHGGHHHHFFGHHHHHHHGHGHGGGGGHGGHHHGHHHHHHHHHHHHHHHHHHHGHHHHHHHGGHHGHHHHHHHHGHHHHHGEHHHHHFHHGHHHHH
@M02850:329:000000000-KGLL7:1:1101:27618:12685 2:N:0:1
GCGTCAGTCAGGTAATACGACTCACATAGGACACACAAAAAAGAAGAAATAGATTTATTTTTAAATTTTTGTGTGCGACCATTTTTCCAGGAATCCTTTTTGCAACGTTTATTTTGGCGAGCCTTCTGATGAGCGTGGTCAA
+
BFCGGGGGGGGGGHHHGHHGGGGHHHHHHGCHHHHGGGGGHGGGHHGHHHHHHHHHHHHHHHHHHHHHHHGFFFGFGGFGGHHHHHHHHHGGHHHHHHHHHGGFHHGHHHGHHHHHGBBCGGGHHHHHHHHGHECFGGHHHH
@M02850:329:000000000-KGLL7:1:1101:22126:12719 1:N:0:1
GCGTCAGTCAGGTAATACGACTCACATAGGACACACAAAAAAGAAGAAATAGATGTATTTTTAAATTTTTGTGTGCGACCATTTTTCCAGGAATCCTTTTTGCAACGTTTATTTTGGCGAGCCTTCTGATGAGCGTGGTCAA
+
BFDFGCEAFGFGGGFFHHCGG?EGGHHHFFHHHHHGGGFEH?1AFGFBGHDGHH5DDGGHHGEHFHGHFHGGHGHHGGE@EGHHHHHFFHHAFGHHGHHHHCFHHHGHHHHGDFHHCHGGGGDHHHHGHHHHFHGEDGHHHE
@M02850:329:000000000-KGLL7:1:1101:22126:12719 2:N:0:1
GACATTGACCACGCTCATCAGAAGGCTCGCCAAAATAAACGTTGCAAAAAGGATTCCTGGAAAAATGGTCGCACACAAAAATTTAAAAATAAATCTATTTCTTCTTTTTTGTGTGTCCTATGTGAGTCGTATTACCTGACTG
+
AFFGGGGGGFGGGGGGGHHHHHHHHGFHGGGGGHHHHHGHGGHHGHHFHHGGGHHHHHGHHHHHHHHHDGGGGGGHGGHHHHHHHHHHHHHHHHHHHHHHHHHHHHHHHGGHHHHFDGGHHHHHHHHHCFGHHHFGHHGHGH
@M02850:329:000000000-KGLL7:1:1101:20139:12782 1:N:0:1
GCGTCAGTCAGGTAATACGACTCACATAGGACACACAAAAAAGAAGAAATAGATTTATTTTTAAATTTTTGTGTGCGACCATTTTTCCAGGAATCCTTTTTGCAACGTTTATTTTGGCGAGCCTTCTGATGAGCGTGGTCAA
+
AFDGCGGGFGGGFHHHHHAADGGGGFHFFHGFHFFGGF2FFFGFFFFHBG5EFF5BBFFHHHGGHGHHGHGHGHHGGGGGGHHHFFGHHBEEHHHGHGFHHEHGHGEGHHGHHHHFG2@D@CDHHHHEFHGHFHDDGCHFHE
@M02850:329:000000000-KGLL7:1:1101:20139:12782 2:N:0:1
GACATTGACCACGCTCATCAGAAGGCTCGCCAAAATAAACGTTGCAAAAAGGATTCCTGGAAAAATGGTCGCACACAAAAATTTAAAAATAAATCTATTTCTTCTTTTTTGTGTGTCCTATGTGAGTCGTATTACCTGACTG
+
BFFGGGGGGGGGGGGGGHGHHHHHGGHHGGGGGHHHHHHHGHHHGGHHHHGGHHHHHHHHGHHHHHHHGHGGGGGHGEGHHHGHHGFHHGHHEHHHHHHHBHHFHHHHHGGHGHHHGGHHHHHHHHHGGFHHHHHHHHHHHD
@M02850:329:000000000-KGLL7:1:1101:7705:12784 1:N:0:1
GACATTGACCACGCTCATCAGAAGGCTCGCCAAAATAAACGTTGCAAAAAGGATACCTGGAAAAATGGTCGCACACAAAAATTTAAAAATAAATCTATTTCTTCTTTTTTGTGTTATGTGAGTCGTATTACCTGACTGACGC
+
AFFGBFGGGGGC1E00AGHHBGB10AEGGGC/EGFBG1AFEFFGGHGBCFE?FG1AGEFFG1@GFHBBGHGGGG/GE/FGFFGGHHFFHGB11F2GGFFGGHF2FHHHHGGFGCCFGDGFHEGHCAGHEHFGGBHFHHHHCG
@M02850:329:000000000-KGLL7:1:1101:7705:12784 2:N:0:1
GCGTCAGTCAGGTAATACGACTCACATAACACAAAAAAGAAGAAATAGATTTATTTTTAAATTTTTGTGTGCGACCATTTTTCCAGGAATCCTTTTTGCAACGTTTATTTTGGCGAGCCTTCTGATGAGCGTGGTCAATGTC
+
AFBGGGGAGGGGDGHHGHHGGGGHHHHHHGHHHCFFH?FEHHFHHHHHHGHHHHHGHHGHHHHHHHGHHHGFGGGGGHHGHHFHHGHHHHHGHHHHHGEGGHCGHEHHHHHHGHEGGGGHHHHGHHFHHHGDFGHHHHHHHH
@M02850:329:000000000-KGLL7:1:1101:28411:12924 1:N:0:1
GCGTCAGTCAGGTAATACGACTCACATAAAAAACGAAGAAATAGATTTATTTTTTAATTTTTGTGTTCGACCATTTTTCCAGGAATCCTTTTTGCAACGTTTATTTTGGCGAGCCTTCTGATGAGCGTGGTCAATGTCACCA
+
AFDFGGGGGGCFGGGHHHGGGGGHHHHHC5DA222A1B1FFD53FE5GGDA5GH013FGHGH0BBG3DEC1/>GFBGGFHF4?FECFFHHHFB/BH4G@GHF/4G44??3E/</<22GBG2BGHBG?</<?1DG11?11?GD
@M02850:329:000000000-KGLL7:1:1101:28411:12924 2:N:0:1
GACATTGACCACGCTCATCAGAAGGCTCGCCAAAATAAACGTTGCAAAAAGGATTCCTGGAAAAATGGTCGCACACAAAAATTTAAAAATAAATCTATTTCTTCTTTTTTTATGTGAGTCGTATTACCTGACTGACGCACCA
+
AFFGGGGGGGGGGGGGGHHHHHHHHHHGGGGGGHHHGHHHGHHHGHHFGHGGFHHHHHHHHHHHHHHHHHGGGGGHGGHHHFHHHGHHHHHFHHHHHHHHGGHHHHHHHGGFGHFFGFFFF/GHGHBHHGHFHBFH/ADGC?
@M02850:329:000000000-KGLL7:1:1101:15433:12931 1:N:0:1
GCGTCAGTCAGGTAATACGACTCACATAGGACACACAAAAGAGAAGAAATAGATTTATTTTTAAATTTTTGTGTGCGACCATTTTTCCAGGCATCCTTTTTGCACCGTTTATTTTGGCGAGCCTTCTGATGAGCGTGGTCAA
+
3BDFGGGGGGGGGGHHHGHGEGGHHHHHHGHHHHHGGGHH3EGCGGGHHHHHHHDGHHGHHHHHHHHHHH?GFGFGE1>E@GHHHHFG4BF11BFGHHHHH>F43B?FFH/FGHHF@GDGGGGHHHHHFHGFGFGGGCHGHG
@M02850:329:000000000-KGLL7:1:1101:15433:12931 2:N:0:1
GACATTGACCACGCTCATCAGAAGGCTCGCCAAAATAAACGTTGCAAAAAGGATTCCTGGAAAAATGGTCGCACACAAAAATTTAAAAATAAATCTATTTCTTCTTTTTTGTGTGTCCTATGTGAGTCGTATTACCTGACTG
+
AFFGGGGGGGGGGGGGGHHHHHHHHHHHGGGGGHHHHGHHGFHHGHHHHHGGHHHHHHHHHHHHGHHGFGGGGGGHGGHHHHHHHHHHHHHHHHHHHHHHHHHHH4GHHGGHHGHHHHHHHHHHHHHHCFHHHHHHHHGHHH
@M02850:329:000000000-KGLL7:1:1101:5831:13000 1:N:0:1
GACATTGACCACGCTCATCAGAAGGCTCGCCAAAATAAACGTTGCAAAAAGGATTCCTGGAAAAATGGTCGCACACAAAAATTTAAAAATAAATCTATTTCTTCTTTTTTGTGTTATGTGAGTCGTATTACCTGACTGACGC
+
AFFFGFFBG1EGAECGEHHHGBF1GAFGGC/EEGHGH1GHEBGHCHHHGHGGEF1FGFFHFGHHGH1G12E?@EEHGGGGEFBGHGHGHHHGHHEHFHHHHHHHBGFHFGGCGGEFHEDGHBDGGFHHCFDFFHBCGGFHCG
@M02850:329:000000000-KGLL7:1:1101:5831:13000 2:N:0:1
GCGTCAGTCAGGTAATACGACTCACATAACACAAAAAAGAAGAAATAGATTTATTTTTAAATTTTTGTGTGCGACCATTTTTCCAGGAATCCTTTTTGCAACGTTTATTTTGGCGAGCCTTCTGATGAGCGTGGTCAATGTC
+
AFDGGGGFGFGGEGHGHHHGGGGHGHHHHHCFHGHHHGGFGHFHHHHHHHHHHHHHHHHHHHHHHHGEGFEFGGGEEFHHHGHHHHGFHHHHHHFHHGHHGHGHHHHHHHHGGHGGFCDHHGHHHHHHGFGDGGHHHHHHHH
@M02850:329:000000000-KGLL7:1:1101:7550:13049 1:N:0:1
GCGTCAGTCAGGTAATACGACTCACATAATTTTTGTGTGCGACCATTTTTCCAGTAATCCTTTTTGCAACGTTTATTTTGGCGAGCCTTCTGATGAGCGTGGTCAATGTCACCACTGGAAGATCGGAAGAGCGGTTCAGCAG
+
AF@AEAED5BFGFDGFGFHGE?EHGBHHHHGFDGG2A2BAEDGGEHHFFHFFFD5AEGFHHHHGHGHHFHEFGHEFFBFFCFG/EEGHGEDHHG4D33>EEEHHH3FGGHHBFFF1FG01?FHFG?A<CFCGDG?CCGGHFG
@M02850:329:000000000-KGLL7:1:1101:7550:13049 2:N:0:1
GACATTGACCACGCTCATCAGAAGGCTCGCCAAAATAAACGTTGCAAAAAGGATTCCTGGAAAAATGGTCGCACACAAAAATTATGTGAGTCGTATTACCTGACTGACGCACCACTGGAAGATCGGAAGAGCGTCGTGTAGG
+
AFFGGGGGGGGGEGEGGHGHHHHHHHFGGGGGEHHHHHHHGGHHGGGGHGGGHHHHHHHHHHHHHGHHGGGGGGGHGGHAFHHHHHHHHHHHGCHGHHHGHHHHGHHHGGGGGHHGHHFGHHFHHGGGGGHFGGGGCFHHFH
@M02850:329:000000000-KGLL7:1:1101:27897:13134 1:N:0:1
GTCATTGACCACGCTCATCAGAAGGCTCGCAAAAATAAACGTTGCAAAAAAGATACCTGGAAAAATGCTTTCACACAAAAATTTAAACATAAGTCTATTTCATCTTTTATGTGTTTCCATATGTGAGTCGTATTACCTGACT
+
1>@AFFGF11BGE?E0EB1G1BF10FF00A/A/0/B11F1/AB/E1110////11111BCHFEHH011B211B@@FEFE0F011BF11BF@11222B>22F2B2B>21212B2B0022>B2B2>>>DD1</00BF21B1001
@M02850:329:000000000-KGLL7:1:1101:27897:13134 2:N:0:1
GCGTCAGTCAGGTAATACGACTCACATATGGACACACAAAAAAGAAGAAATAGATTTATTTTTAAATTTTTGTGTGCGACCATTTTTCCAGGAATCCTTTTTGCAACGTTTATTTTGGCGAGCCTTCTGATGAGCGTGGTCA
+
@BDAEEABGFDGAGFGGGACEGEFHHHGHC1BGHHGFCA0FFEE/001BFDFFBDEGGFGHFHGHGFHHGGG0BBGBEG@//FGFFHFFFFHAGHBFEGHHGC1GGHGEFBEGDFD2CB<@CCCGFFBGFG1FFFCCA?FGH
@M02850:329:000000000-KGLL7:1:1101:4220:13151 1:N:0:1
ATTGACCACGCTCATCAGAAGGCTCGCCAAAATAAACGTTGCAAAAAGGATTCCTGGAAAAATGGTCGCACACAAAAATTTAAAAATAAATCTATTTCTTCTTTTTTGTGTGTCCTATGTGAGTCGTATTACCTGACTGACG
+
FFFGGGGGGGGGGGHHHHHHHHHHHGGEGGHGHHHHHGHHHGHHHHHGGHHHHHDBGHHHHHHHHHHGGGGGFEGHHHHHHHHHHHHHHHHHHHHHHHHHHHHHHHGGHHGHHHHHHHHGHHHHHGEHHHHHHHHHHHGHHG
@M02850:329:000000000-KGLL7:1:1101:4220:13151 2:N:0:1
GCGTCAGTCAGGTAATACGACTCACATAGGACACACAAAAAAGAAGAAATAGATTTATTTTTAAATTTTTGTGTGCGACCATTTTTCCAGGAATCCTTTTTGCAACGTTTATTTTGGCGAGCCTTCTGATGAGCGTGGTCAA
+
BFCGGGGGGGGF5GGHHFHGGGGHHGHHHHHHFHHGGEHHHGGEHHFHHHHHFHHHHHHHGHHHHHHHHHGGHFGHGGGGGHHHGHHGHHHHHHHGHHHGHGGHHHEGHHHHHHHHGGCGDGGHHHHHHHHHGHGGGGHHHH
@M02850:329:000000000-KGLL7:1:1101:22998:13156 1:N:0:1
GCGTCAGTCAGGTAATACGACTCACATAACAAAAAAGAAGAAATAGATTTATTTTTAAATTTTTGTGTGCGACCATTTTTCCAGGAATCCTTTTTGCAACGTTTATTTTGGCGAGCCTTCTGATGAGCGTGGTCAATGTCAC
+
AFBGGGGGGGGGGHHHHHHGGGGHHHHHHHHHHGHGGEGFGHHHHHGGHHHGHHDDGFGGHHHGGHHHHHFGGCGHHHHHHHHHHHHHHHHHHHHGHHHHGHHHHHHHHH?GGGGGGHHHHHGHHGGHGGGCGHHHHHHHGH
@M02850:329:000000000-KGLL7:1:1101:22998:13156 2:N:0:1
GACATTGACCACGCTCATCAGAAGGCTCGCCAAAATAAACGTTGCAAAAAGGATTCCTGGAAAAATGGTCGCACACAAAAATTTAAAAATAAATCTATTTCTTCTTTTTTGTTATGTGAGTCGTATTACCTGACTGACGCAC
+
BFFGGGGGGGGGGGGGGHHHHHHFHHHHGGGGGHHHHHHHGHHHGHHHHHGGHHHHHHHHHHHHHHHHGHGGGGGHGGHHHHHHHHHHHHHHHHHHGHHGHHHHHHHHHGGHHHHHGHFHHHGGHHHHHHHHHHHHHH?DGG
@M02850:329:000000000-KGLL7:1:1101:24297:13170 1:N:0:1
GCGTCAGTCAGGTAATACGACTCACATAACAAAAAAGAAGAAATAGATTTATTTTTAAATTTTTGTGTGCGACCATTTTTCCAGGAATCCTTTTTGCAACGTTTATTTTGGCGAGCCTTCTGATGAGCGTGGTCAATGTCAC
+
ADDFFGGGGGGGGHHHHHCGGGGGFFHHHGHHHHHEEFHHHHHFHFHHHHHGHHDDGCFHHHHHGHGGHHGGGGGHHHHGGHHHFHGFHHHHHHHGGHHHCHHHHHHHHHGHGGGCGHHHHGFHHGHHGDDFHHGHHGHHFH
@M02850:329:000000000-KGLL7:1:1101:24297:13170 2:N:0:1
GACATTGACCACGCTCATCAGAAGGCTCGCCAAAATAAACGTTGCAAAAAGGATTCCTGGAAAAATGGTCGCACACAAAAATTTAAAAATAAATCTATTTCTTCTTTTTTGTTATGTGAGTCGTATTACCTGACTGACGCAC
+
AFFGGGGGGGGGGGGGGHHHHGHHHHHHGGGGGHHHHGHHGHHHGHHHHHGGHHHHHHHHHHHHHHHHGGGGGGGHGGGHHHHHHHHHHHHHHHHHHHHHHHHGHHHHHGGHHHHHHHHHHHGGHHHHHHHHHHHHHHGGGG
@M02850:329:000000000-KGLL7:1:1101:25608:13187 1:N:0:1
GCGTCAGTCAGGTAATACGACTCACATAGGACACACAAAAAAGAAGAAATAGATTTATTTTTAAATTTTTGTGTGCGACCATTTTTCCAGGAATCCTTTTTGCAACGTTTATTTTGGCGAGCCTTCTGATGAGCGTGGTCAA
+
A4AFEGGGGGGF5FGBFFGDEFEB3FGHAB3BAGFEEA22FFE1GFGCF5GHHH5DFGGHHGAGFHFFGDE??2?@1?@>EHHFE433FF31E?3BGHFFH/3FH3E?FG/GFHBF/1</</><FBGH2G>D@1/?C?C1?<
@M02850:329:000000000-KGLL7:1:1101:25608:13187 2:N:0:1
GACATTGACCACGCTCATCAGAAGGCTCGCCAAAATAAACGTTGCAAAAAGGATTCCTGGAAAAATGGTCGCACACAAAAATTTAAAAATAAATCTATTTCTTCTTTTTTGTGTGTCCTATGTGAGTCGTATTACCTGACTG
+
AFFGGFGGFFGC?AEGADGFBFFCGGGFCAEGEHCGDFFFECFFAGBGBCE1GHHFAFGFHHHGGGG3FE@EEEGAEFG1FGFHF4FGFEHHHHHFHFHGFGHHHFHHHGGHHCGFGBHHFFG3G3>FCFHFHHHFHHBCGF
@M02850:329:000000000-KGLL7:1:1101:25230:13226 1:N:0:1
GACATTGACCACGCTCATCAGAAGGCTCGCCAAAATAAACGTTGCAAAAAGGATCCCTGGAAAAATGGTCGCACACAAAAATTTAAAAATAAATCTATTTCTTCTTTTTTGTGTTATGTGAGTCGTATTACCTGACTGACGC
+
AFFGCGGGGFFGCGGGGHHGHHHHGDHHGCEAEHHHHEHHEFHHGGFD21EFFG3BEFCF?FGCGHFEBFEGE@FHGGHFHHHHHGHFHHHFGHHGGHFHDDE4FHFHFGGHHFHHHFGHF3FHFFGHHHFFHHBHHHHFGG
@M02850:329:000000000-KGLL7:1:1101:25230:13226 2:N:0:1
GCGTCAGTCAGGTAATACGACTCACATAACACAAAAAAGAAGAAATAGATTTATTTTTAAATTTTTGTGTGCGACCATTTTTCCAGGAATCCTTTTTGCAACGTTTATTTTGGCGAGCCTTCTGATGAGCGTGGTCAATGTC
+
AFBGGGGGGGGGEGHHHHHGGGGGHHHHHHHHHGHHHGGGHHGHHHHHHHHHHHHHHHHHHHHHHHGFFGGHGGGGGHHHFHHHHGHHHHHHHHHHHGGHHHFHHHFHHHHHGHGGFCGHHHHHGHHHGHGDGGHHHHHEGF
@M02850:329:000000000-KGLL7:1:1101:27941:13234 1:N:0:1
GACATTGACCACGCTCATCAGAAGGCTCGCCAAAATAAACGTTGCAAAAAGGATTCCTGGAAAAATGGTCGCACACAAAAATTTAAAAATAAATCTATTTCTTCTTTTTTGTGTTATGTGAGTCGTATTACCTGACTGACGC
+
35CGGGGGGFGGGGGCGHHHFCFCAGFFGGGGGHCFHHFHGHFHGHFFFH?EH35BGFHGHHHHHGHGFHGGFGGGGGGFHHHHFHGHHHHHHHHHHGGHHHHHHHGHHCGFFHHGHGGHFHHFGEHGHHHHHHFFHBGBEG
@M02850:329:000000000-KGLL7:1:1101:27941:13234 2:N:0:1
GCGTCAGTCAGGTAATACGACTCACATAACACAAAAAAGAAGAAATAGATTTATTTTTAAATTTTTGTGTGCGACCATTTTTCCAGGAATCCTTTTTGCAACGTTTATTTTGGCGAGCCTTCTGATGAGCGTGGTCAATGTC
+
AFDGGGGGGGFGGHHHHHHGGGGHHHHHHHHHHFHHHGGGHHHHHHHHHHHHHHHHHHHHHHHHHHGHHFHHFEFGGHHHGHFHHHHHHHHGHHHHHGGHHHGHHHHHHHHHGHGCGGGHHHHHHHGHHHCGGGHHHHHHHF
@M02850:329:000000000-KGLL7:1:1101:21367:13284 1:N:0:1
GACATTGACCACGCTCATCAGAAGGCTCGCCAAAATAAACGTTGCAAAAAGGATTCCTGGAAAAATGGTCGCACACAAAAATTTAAAAATAAATCTATTTCTTCTTTTTTGTGTGTCCTATGTGAGTCGTATTACCTGACTG
+
AFFGF3BDGGFE1E0EAHFFHHDF0GGHGCEFEGCHED1AEBA/AGDEGH/E0BGFGHHHHHEFCGDBB2E@>>EHGGHHHEGHFHHHHHFF1>2FFFGHFFFHHHFF1<EGH<GHHFHHFHHE2GFHCCGGCGHHG1<0F1
@M02850:329:000000000-KGLL7:1:1101:21367:13284 2:N:0:1
GCGTCAGTCAGGTAATACGACTCACATAGGACACACAAAAAAGAAGAAATAGATTTATTTTTAAATTTTTGTGTGCGACCATTTTTCCAGGAATCCTTTTTGCAACGTTTATTTTGGCGAGCCTTCTGATGAGCGTGGTCAA
+
BFDFGGGGGGGGGHHHHHGGGGGHHHHHHCHHHHHFGGHHHGEEHHHHHHHHHHHHHHHHHHHHHHHHHHGGHGHGEG?EGHHHHHHHHHHFHHHHHHHHHGGGHHGHHHHHHHHHGHCGGGGHHHHHHHGEHHGGDCGGHG
@M02850:329:000000000-KGLL7:1:1101:10561:13311 1:N:0:1
GACATTGACCACGCTCATCAGAAGGCTCGCCAAAATAAACGTTGCAAAAAGGATACCTGGAAAAATGGTCGCACACAAAAATTTAAAAATAAATCTATTTCTTCTTTCCTGTGTATGTGAGTCGTATTACCTGACTGACGCA
+
AFFGGGGGGGGGFGGGGHHFHHHHGFFHGCEGGHHHHHHHGHHHGHGHHFGGHH3BGFFHEHHHHHH3GHGGGGGHGGGHEFHHHHHGHHHHHHHHGHHHHGHHHHHHHHHHHHHHHFFHHHHGGHGHHHHHFHHHHHHGGG
@M02850:329:000000000-KGLL7:1:1101:10561:13311 2:N:0:1
GCGTCAGTCAGGTAATACGACTCACATACACAGGAAAGAAGAAATAGATTTATTTTTAAATTTTTGTGTGCGACCATTTTTCCAGGAATCCTTTTTGCAACGTTTATTTTGGCGAGCCTTCTGATGAGCGTGGTCAATGTCA
+
CFCGGGGGGGGGGHHHHHHGGGGHHHHHHHHHHHHHHHHHHGHHHGHFHHHHHHHHHHHFHHHHHGHHHHHGGGGGHHHHHHHHHHHHHHHHHHHHGGHHHFHHHHHHHHHCGFGGGGHHHHHHHHHHGGGGGHHHHHHHHG
@M02850:329:000000000-KGLL7:1:1101:14814:13317 1:N:0:1
GACATTGACCACGCTCATCAGAAGGCTCGCCAAAATAAACGTTGCAAAAAGGATTCCTGGAAAAATGGTCGCACACAAAAATTTAAAAATAAATCTATTTCTTCTTTTTTGTGTGTCCTATGTGAGTCGTATTACCTGACTG
+
BFFGGFGGGGGGGGGGGHHHHHHGGHHHGGGGGHHHHHHHGHFHGHHHHHGGFHFHHHHHHHHHHHHHHHGGGGGHGGHHHHHHHHHHHHHGGHHHHHHHGHHHHHGHHGGHHHHFFGHHHHHHHHHHGGHHHHHEHHGGHH
@M02850:329:000000000-KGLL7:1:1101:14814:13317 2:N:0:1
GCGTCAGTCAGGTAATACGACTCACATAGGACACACAAAAAAGAAGAAATAGATTTATTTTTAAATTTTTGTGTGCGACCATTTTTCCAGGAATCCTTTTTGCAACGTTTATTTTGGCGAGCCTTCTGATGAGCGTGGTCAA
+
BFCGGGGGGGGGGHHHHHHGGGGHHHHHGHHHHHHGGGHHHGGGHHHHHHHHHHHHHHHHHHHHHHHHHHGGHHHHGGGGGHHHHHHHHHHHHHHHHHHHHGGGHHGGHHHHHHHHGHFGGGGHHHHHHHHHHGGGGGHHHH
@M02850:329:000000000-KGLL7:1:1101:15672:13333 1:N:0:1
GACATTGACCACGCTCATCAGAAGGCTCGCCAAAATAAACGTTGCAAAAAGGATGCCTGGAAAAATGGTCGCACACAAAAATTTAAAAATAAATCTATTTCTTCTTTTTTGTGTGTCCTATGTGAGTCGTATTACCTGACTG
+
AFFGGGGGGCFGFGGGGHHHHHHHHHFHGGGGGHHHHHHHGFHHGGEFHHGGGHFGHHGHHHHHHHGHHHEFFGGHGGHGHHFHHHHHHGFEGHFHFGHHFHBBHHFBHGGHHGGFGFHHGFHHHHHE?FHHHHBHHFHFGB
@M02850:329:000000000-KGLL7:1:1101:15672:13333 2:N:0:1
GCGTCAGTCAGGTAATACGACTCACATAGGACACACAAAAAAGAAGAAATAGATTTATTTTTAAATTTTTGTGTGCGACCATTTTTCCAGGAATCCTTTTTGCAACGTTTATTTTGGCGAGCCTTCTGATGAGCGTGGTCAA
+
CFCGGGGGGGGGGHHHHHHGGGGHHHHHHHHHHHHGGGHHHGGGHHHHHHHHHHHHHHHHHHHHHHHHHHGGHHGHGGGGGHHHHHHHHHHGHHHHGHHHHGGHHHGHHHHHHHHHGHGFGGGHHHHHHHHHHGGGGGHHHH
@M02850:329:000000000-KGLL7:1:1101:27958:13367 1:N:0:1
GCGTCAGTCAGGTAATACGACTCACATAACACAAAAAAGAAGAAATAGATTTATGTTTAAATTTTTGTGTGCGACCATTTTTCCAGGAATCCTTTTTGCAACGTTTATTTTGGCGAGCCTTCTGATGAGCGTGGTCAATGTC
+
AB@FGGGGGGGGFGFHHHHGGGGHGHHHGGFHGFFHEGGGHHEFHHHGEHHHHG5DFGHHFGHHFHGGFGGHGFGGGHHHHHHHDFHFHHHHHHHHHGGFHGGFHHHGGHFGGHF?DCCHHGHHFHGGHHGAECHGHHHGGH
@M02850:329:000000000-KGLL7:1:1101:27958:13367 2:N:0:1
GACATTGACCACGCTCATCAGAAGGCTCGCCAAAATAAACGTTGCAAAAAGGATTCCTGGAAAAATGGTCGCACACAAAAATTTAAAAATAAATCTATTTCTTCTTTTTTGTGTTATGTGAGTCGTATTACCTGACTGACGC
+
AFFGGGGGGGGCGCGGGHHHHHHHHHHHGGGGGHHHHHGHGGHHGHHGHHGGHHHHHHHHHEHHHHHHFGEGGGGHGGHHHHHHHHHHHHHGHHHHGHHHHHHHHHHHHGGFCGGHHHFHHHHHGFHHHHHHHGGHHHHHGG
@M02850:329:000000000-KGLL7:1:1101:17599:13372 1:N:0:1
GCGTCAGTCAGGTAATACGACTCACATAGGACACACAAAAAAGAAGAAATAGATTTATTTTTAAATTTTTGTGTGCGACCATTTTTCCAGGAATCCTTTTTGCAACGTTTATTTTGGCGAGCCTTCTGATGAGCGTGGTCAA
+
AFBGGGGGGGGGGHHHHHHGGGGHHHHHGHHHHHHGGGHHHGGGHHHHHHHHHH5FHHHHHHHHHHHHHHGHGGHHGGGGGHHHHHHHHHHHGHHHHHHHHGHHHHGHHHHHHHHECHGGGGGHHHHHHHHGHHGDDGHHHH
@M02850:329:000000000-KGLL7:1:1101:17599:13372 2:N:0:1
GACATTGACCACGCTCATCAGAAGGCTCGCCAAAATAAACGTTGCAAAAAGGATTCCTGGAAAAATGGTCGCACACAAAAATTTAAAAATAAATCTATTTCTTCTTTTTTGTGTGTCCTATGTGAGTCGTATTACCTGACTG
+
CFFGGGGGGGGGGGGGGHHHHHHHHHHHGGGGGHHHHHHHGHHHGHHHHHGGHHHHHHHHHHHHHHHGFGGGGGGHGGHHHHHHHFHHHHGHGHHHHHHHGGHHHHHHHGGHHHHGHHHHHHHHHHHHGFGHHHHHHHHHHE
@M02850:329:000000000-KGLL7:1:1101:13686:13436 1:N:0:1
GCGTCAGTCAGGTAATACGACTCACATACACACAAAAAAGAAGAAATAGATTTAGTTTTAAATTTTTGTGTGCGACCATTTTTCCAGGAATCCTTTTTGCAACGTTTATTTTGGCGAGCCTTCTGATGAGCGTGGTCAATGT
+
AFBGGGGGG4GGFCHFGHHGGGGGHHHHGHGHGGEA2GEDFFGHGFFBGFGHHH5FFHHHGGFHGHGGHHGGHGGFGGHHGHHFHGFFGFFGHHHHGHGFHHFFHFHHHHHHGGEGGGGGHHHHGHHHHHFGGGCGFFHHHH
@M02850:329:000000000-KGLL7:1:1101:13686:13436 2:N:0:1
GACATTGACCACGCTCATCAGAAGGCTCGCCAAAATAAACGTTGCAAAAAGGATTCCTGGAAAAATGGTCGCACACAAAAATTTAAAAATAAATCTATTTCTTCTTTTTTGTGTGTATGTGAGTCGTATTACCTGACTGACG
+
AFFGGGGGGGGGGGGGGGHHHHHHFGHHGGGGGHHHHHHHGHGHGHGGHHGGHGHHHHGHHHHHHHHHDGGGGGGHGGHHHHHHHHHHHHHGHHHHEHHHFHHHHHFHHGGHHFHFHHHHHHHHHGFGHGHHHHHHHHHFHF
@M02850:329:000000000-KGLL7:1:1101:19803:13463 1:N:0:1
GACATTGACCACGCTCATCAGAAGGCTCGCCAAAATAAACGTTGCAAAAAGGATTCCTGGAAAAATGGTCGCACACAAAAATTTAAAAATAAATCTATTTCTTCTTTTTTTATGTGAGTCGTATTACCTGACTGACGCACCA
+
>5CGGGGGGGCG?EFGFHHHFFFGFGHHGGGGGGHHHHEFFFGEGHHHHHGCEGA3FFHFFHHHHHHFGHGGGGGHGGHHEHGHHEEHHHHGGDGFHHHHHHHHHHHGFGCHHFFGHHGFC<@GHHHGGHHHHHHEG/@CCH
@M02850:329:000000000-KGLL7:1:1101:19803:13463 2:N:0:1
GCGTCAGTCAGGTAATACGACTCACATAAAAAAAGAAGAAATAGATTTATTTTTAAATTTTTGTGTGCGACCATTTTTCCAGGAATCCTTTTTGCAACGTTTATTTTGGCGAGCCTTCTGATGAGCGTGGTCAATGTCACCA
+
BFCGGGGGGGGGGHHHHHHGGGGHHHHHHHHHGGGGHHHHHHGHGHHGHHHHHHHHHHHHHHGHHHHGGGGGGHHHHHHHHHHHGHBGFHHHHGGBHGGHHHHHHHHGGHCDGGGHHGGHHHHHHHGCEGHHHHHHHHHHHH
@M02850:329:000000000-KGLL7:1:1101:25105:13481 1:N:0:1
GTCAGTCAGGTAATACGACTCACATAGGACACACAAAAAAGAAGAAATAGATTTATTTTTAAATTTTTGTGTGCGACCATTTTTCCAGGAATCCTTTTTGCAACGTTTATTTTGGCGAGCCTTCTGATGAGCGTGGTCAATG
+
AAFGFGGGDFGGGHHHGGGGGHHHHHHFDHHHHGGFHFHGGEHFEHHHHHHFGFEGHHHGGHHHHGHHGGHEGFCGGGEHHHHHGHHHHHHHGFGHHHHGBEDGF/FHHHHGHGGGGCGGGHHHHHHHHGCGGGGGFHHHHH
@M02850:329:000000000-KGLL7:1:1101:25105:13481 2:N:0:1
GACATTGACCACGCTCATCAGAAGGCTCGCCAAAATAAACGTTGCAAAAAGGATTCCTGGAAAAATGGTCGCACACAAAAATTTAAAAATAAATCTATTTCTTCTTTTTTGTGTGTCCTATGTGAGTCGTATTACCTGACTG
+
AFFGGGGGGGGGGGGGGHHHHHHHHHHHCGGGGHHHHHHHGHHHGHHHHHGGGHHHHHHHHHHHHGHGHHGGGGGHGGGHHHHHHHHHHHHGHHHHHHHHHHHHHHHHHGGHHHHHHHHHHHHHHHFHCFHHHHFFHHFFHF
@M02850:329:000000000-KGLL7:1:1101:28059:13497 1:N:0:1
GCGTCAGTCAGGTAATACGACTCACATAGGACACACAAAAAAGAAGAAATAGATGTATTTTTAAATTTTTGTGTGCGACCATTTTTCCAGGAATCCTTTTTGCAACGTTTATTTTGGCGAGCCTTCTGATGAGCGTGGTCAA
+
3FBGGGGFGFGFFHHHGHHDFGGHGFFHGGGHHHHGGGHHHGGGFHGHHHHHFHADGHHHHHHHHHHHHHGHHHGHGGGGGHHHHHHHHHGFHGHHHHHHHGHHGHGHHHHGHHHFFFGGGCGHHFHHEHBGGHGGGGHHHH
@M02850:329:000000000-KGLL7:1:1101:28059:13497 2:N:0:1
ATTGACCACGCTCATCAGAAGGCTCGCCAAAATAAACGTTGCAAAAAGGATTCCTGGAAAAATGGTCGCACACAAAAATTTAAAAATAAATCTATTTCTTCTTTTTTGTGTGTCCTATGTGAGTCGTATTACCTGACTGACG
+
DFFGGGGGGGGGGGHHGHHHGGCGHGGGDGHHFHHEGGGHH?GGGHHGGHHHHHHHHHHHHHHHHGFEGEGGHGFHHHHHHGGGFGFGFFHFHHHHGHGFHGEHHHGGEGFGFGEFHGHFGGHHHGGHHHHGFHHGHHHHHG
@M02850:329:000000000-KGLL7:1:1101:20105:13500 1:N:0:1
GCGTCAGTCAGGTAATACGACTCACATAGGACACACAAAAAAGAAGAAATAGATGTATTTTTAAATTTTTGTGTGCGACCATTTTTCCAGGAATCCTTTTTGCAACGTTTATTTTGGCGAGCCTTCTGATGAGCGTGGTCAA
+
AF?AEE?BFGGF1FA3FFFG00FBCBG1A1FGBGF?//B0/AE/0FB00F1BGB2DBGBAFGHFFHHEB@E>BGHFFG@EEGHHH101@BC/0FB>>>FFF>GDGCEG0CGF>GBDCFCC/<BFGHHHHFB2<1<?<<?FFG
@M02850:329:000000000-KGLL7:1:1101:20105:13500 2:N:0:1
GACATTGACCACGCTCATCAGAAGGCTCGCCAAAATAAACGTTGCAAAAAGGATTCCTGGAAAAATGGTCGCACACAAAAATTTAAAAATAAATCTATTTCTTCTTTTTTGTGTGTCCTATGTGAGTCGTATTACCTGACTG
+
BFFGFGGGGGGGGGGDGHHHFHHBCHHHGGGGGHHHGGGFGHHGFHFHFHGGHHHHEHHHHHHGGHHH@@ECFGGHGGHHGHHHHHHHFGHHHHGHHHHHGHHEBGHHGEECGGHGHHHHHHHGHHHFGFHHHHHFHGBHHH
@M02850:329:000000000-KGLL7:1:1101:6449:13505 1:N:0:1
GCGTCAGTCAGGTAATACGACTCACATAGGACACACAAAAAAGAAGAAATAGAGTTATTTTTAAATTTTTGTGTGCGACCATTTTTCCAGGAATCCTTTTTGCAACGTTTATTTTGGCGAGCCTTCTGATGAGCGTGGTCAA
+
A4AAEEEGGFAGBFFBDDHDDEEHHBGFFCHCHHFE?GFHAEF1BGB3AFGFG5ADFF5FFF?GHFHHF5>2BBFH11@E@GFEFHGHHDHABEHHHHFHEEBFFFE/BCGBDE?GCFCCGG/CFGEGGFFFG1<EF@EBBF
@M02850:329:000000000-KGLL7:1:1101:6449:13505 2:N:0:1
GACATTGACCACGCTCATCAGAAGGCTCGCCAAAATAAACGTTGCAAAAAGGATTCCTGGAAAAATGGTCGCACACAAAAATTTAAAAATAAATCTATTTCTTCTTTTTTGTGTGTCCTATGTGAGTCGTATTACCTGACTG
+
AFFFFGGGGFAGE2AEDGHHHGFBGDFHEGGGGHHHHHHHGGFHGGBGFG1EBGFHHHHHFFHFHAHGFGEEEGGEGGGHEHHHHHHHFHGHGGFF4F4GFGHHHHHHHGGHHFGGEHHHHHGHHHHGC?GHGHHHHHGHH1
@M02850:329:000000000-KGLL7:1:1101:11360:13535 1:N:0:1
ATTGACCACGCTCATCAGAAGGCTCGCCAAAATAAACGTTGCAAAAAGGATTCCTGGAAAAATGGTCGCACACAAAAATTTAAAAATAAATCTATTTCTTCTTTTTTGTGTTATGTGAGTCGTATTACCTGACTGACGCACC
+
FFFGGGGGGGGGAEHHHHHGHFHHHGGGGGHGHGHHHGHHHGGHHHHGGGHHHH5FGHHHHHHHGFFGGGGGHGGHHHHHHHHGHHHHHHHHHHHHHHHHHHHGHHGGHHHHHHHHHHHHHGGHHHHHHGHHHHGHHGGGGG
@M02850:329:000000000-KGLL7:1:1101:11360:13535 2:N:0:1
GCGTCAGTCAGGTAATACGACTCACATAACACAAAAAAGAAGAAATAGATTTATTTTTAAATTTTTGTGTGCGACCATTTTTCCAGGAATCCTTTTTGCAACGTTTATTTTGGCGAGCCTTCTGATGAGCGTGGTCAATACC
+
AFBGGGGGGGGGGHHGHHHGGGGHHHHHHHHHHGGHHGGGHHHHHHHHHHHHHHHHHHHHHHHHHHGHHHHHGGGGGHHGHHHHHHHGHHHHHHHHHGFHHHGHHHHHHHHHGHGGGGGHHHHHGHHHHHGGGGHGHHHHHH
@M02850:329:000000000-KGLL7:1:1101:8492:13551 1:N:0:1
GACATTGACCACGCTCATCAGAAGGCTCGCCAAAATAAACGTTGCAAAAAGGATTCCTGGAAAAATGGTCGCACACAAAAATTTAAAAATAAATCTATTTCTTCTTTTTTGTGTGTCCTATGTGAGTCGTATTACCTGACTG
+
AFFGGGGGGGGGGGGGGHHG4DFEGFHFGEGGEHHFHHHHGHHHGHGHHHGFGHGHHFGHHHHHHHGEHGGGFGGHGGHGHHHHHHHHGHHHHHBGFHHHHHHHFHHHGGGHGHFGHHHHHHFBFBFFGGGHHHBBHHEHHH
@M02850:329:000000000-KGLL7:1:1101:8492:13551 2:N:0:1
GCGTCAGTCAGGTAATACGACTCACATAGGACACACAAAAAAGAAGAAATAGATTTATTTTTAAATTTTTGTGTGCGACCATTTTTCCAGGAATCCTTTTTGCAACGTTTATTTTGGCGAGCCTTCTGATGAGCGTGGTCAA
+
3FDFGGGFFGGGGHHHHHHGGGGHHHHHHHHHHHHGGGHHHGGGHHHHHHHHHHHHHHHHHHHHHHHHHHGGFFHHGGGGGHHHHHHHGHHHHHHFHHHHHGGHHHGGHHHHHHHHGHFCGGGHHHHHHHHHHHGGGGHHHH
@M02850:329:000000000-KGLL7:1:1101:29228:13553 1:N:0:1
GCGTCAGTCAGGTAATACGACTCACATAGGACACACAAAAAAGAAGAAATAGATTTATTTTTAAATTTTTGTGTGCGACCATTTTTCCAGGAATCCTTTTTGCAACGTTTATTTTGGCGAGCCTTCTGATGAGCGTGGTCAA
+
AFBGGGGGGGGGGDFHHHGDDFGHFHHHHHGHHFFGGFHHHGE1GFFFBFGHHHBDGGHHHHHFHGGHHFGHHFFHGGCGGHHHHGHEHHHHGHFHHHHHHGEGFHGHHHGHHHHF/G?DCGCGFHHHHHHHHHGGGGHHHH
@M02850:329:000000000-KGLL7:1:1101:29228:13553 2:N:0:1
GACATTGACCACGCTCATCAGAAGGCTCGCCAAAATAAACGTTGCAAAAAGGATTCCTGGAAAAATGGTCGCACACAAAAATTTAAAAATAAATCTATTTCTTCTTTTTTGTGTGTCCTATGTGAGTCGTATTACCTGACTG
+
CFFGGGGGGGGGGGGGGHHHHHHHHHHHGGGGGHHHHFHHGHHHGHGHHHGGHGHHHHHHGHHHHHHHHHGGGGGHGGHHHHHHHGHHGHFHHHHHHHHHHHHHHHHHHGGGHHHHHGHHHHHHHGHHGGHHHHHHHHHHHH
@M02850:329:000000000-KGLL7:1:1101:13744:13571 1:N:0:1
GCGTCAGTCAGGTAATACGACTCACATAGGACACACAAAAAAGAAGAAATAGATATATTTTTAAATTTTTGTGTGCGACCATTTTTCCAGGAATCCTTTTTGCAACGTTTATTTTGGCGAGCCTTCTGATGAGCGTGGTCAA
+
1D1AA1E3FGGGG1FFGF0F000FBA21B1110FGE?AA0/EECEC1FGG1E1AAF2FFHHD/BD2F1@1>FFG0B>/E/EBDDF1012B0?>BFGF2F>GEF2B1>G0F/F2222/1<B/>/0FFBGFF1211/A/</F1F
@M02850:329:000000000-KGLL7:1:1101:13744:13571 2:N:0:1
GACATTGACCACGCTCATCAGAAGGCTCGCCAAAATAAACGTTGCAAAAAGGATTCCTGGAAAAATGGTCGCACACAAAAATTTAAAAATAAATCTATTTCTTCTTTTTTGTGTGTCCTATGTGAGTCGTATTACCTGACTG
+
ADFGGGBBDGGEEEEFGHCHHFFFFHFHGFFGGGDHHHGGFGHHGGHHGCD12GHHHHHHHFBHHEGHFGGFGGCFEEGGAGGHGBFGHHHBFHHHGHFFFGHFHHHHDECHF?C0GGGDHHFHHHHHGGFFGHHFFFHHHG
@M02850:329:000000000-KGLL7:1:1101:15580:13574 1:N:0:1
GACATTGACCACGCTCATCAGAAGGCTCGCCAAAATAAACGTTGCAAAAAGGATACCTGGAAAAATGGTCGCACACAAAAATTTAAAAATAAATCTATTTCTTCTTTTTTGTGTGTCCTATGTGAGTCGTATTACCTGACTG
+
AFFGGFFGGFGGF00E0F1F1E1FGHCHEGAEEHHHHFGFGHGGGHHEH//EFG11FGHHHGHFFEFE1FE?/EEFEFHFEHHHHDHHEHHFEFG2FFFH2>GGFH1F<EE00BBC2FFGFHHEHHHH?FHHFHGGHB0GHF
@M02850:329:000000000-KGLL7:1:1101:15580:13574 2:N:0:1
GCGTCAGTCAGGTAATACGACTCACATAGGACACACAAAAAAGAAGAAATAGATTTATTTTTAAATTTTTGTGTGCGACCATTTTTCCAGGAATCCTTTTTGCAACGTTTATTTTGGCGAGCCTTCTGATGAGCGTGGTCAA
+
AFDGGGGFGGGGEGHHHHHGGGGHHHHGGGGHHHGGGGHHHGGFHHHHHHHHHHHHHHHHHHHHHHGHHHGFGHHGGG@EGHHHHHHHHHHCHHHGHHHHHGEGHHG/GHHHHGHHGHCCCGCHHHHHGDDGFGGGGGHHHG
@M02850:329:000000000-KGLL7:1:1101:7515:13575 1:N:0:1
GCGTCAGTCAGGTAATACGACTCACATAGGACACACAAAAAAGAAGCAATAGATCTATTTTTAAATTTTTGTGTGCGACCATTTTTCCAGGAATCCTTTTTGCAACGTTTATTTTGGCGAGCCTTCTGATGAGCGTGGTCAA
+
AFDF111BFGAABFAE3DA0EA?G1FA1FB1G0ABEFF0B//BFGG1A0B1DD21D1AFB2GCB1D@EF1>FF001??FG?@FDFHHHHH0/>1>GGHF1>/FGFF@<<0FDEED2BH?C@C<FFFGHFFGFB1>C/<<FGD
@M02850:329:000000000-KGLL7:1:1101:7515:13575 2:N:0:1
GACATTGACCACGCTCATCAGAAGGCTCGCCAAAATAAACGTTGCAAAAAGGATTCCTGGCAAAATGGTCGCACACAAAAATTTAAAAATAAATCTATTTCTTCTTTTTTGTGTGTCCTATGTGAGTCGTATTACCTGACTG
+
AFFGGDGGGGCC?FAEEGA544B32AFFEEA22FAGD55BEAFGGHF5AFAEGFFGGGFF1BFHGGHH5D>EEEEHGFGHHHHFFBGGHHBFFB4BFFHBGEDBGDFGF//FFFGHHGHFFF2BGDHHGFC0@FFG1GF0FH
@M02850:329:000000000-KGLL7:1:1101:14305:13587 1:N:0:1
GCGTCAGTCAGGTAATACGACTCACATATCCACACAAAAAAGAAGAAATAGATTTATTTTTAAATTTTTGTGTGCGACCATTTTTCCAGGAATCCTTTTTGCAACGTTTATTTTGGCGAGCCTTCTGATGAGCGTGGTCAAT
+
CFBGGGGGGGGGGHHHHHHGGGGHHHHHHHHHHHGGGHHHGFGHHHHHHHHHHH5FGHHHHHGHHHHHHGHHHGHGGGGGHHHHHHGHGHGHHHHHHHHHGHHHHGHHHHHHHHHGHGGGGGHHHHHHHGHHEGCEFHHGHH
@M02850:329:000000000-KGLL7:1:1101:14305:13587 2:N:0:1
GACATTGACCACGCTCATCAGAAGGCTCGCCAAAATAAACGTTGCAAAAAGGATTCCTGGAAAAATGGTCGCACACAAAAATTTAAAAATAAATCTATTTCTTCTTTTTTGTGTGGATATGTGAGTCGTATTACCTGACTGA
+
BFFGGGGGGGGGGGGGGHHHHHHHHHHHGGGGGHHHHHHHGHHHGHHHHHGGGHHHHHHHHHHHHHHHHHGGGGGHGGHHHHHHHHHHHHHHHHHHHHHHHHHHHHHHHGGHHGHGHHHHHHHHHHHGGHHHHHHHHHHHHH
@M02850:329:000000000-KGLL7:1:1101:29053:13631 1:N:0:1
TTGACCACGCTCATCAGAAGGCTCGCCAAAATAAACGTTGCAAAAAGGATTCCTGGAAAAATGGTCGCACACAAAAATTTAAAAATAAATCTATTTCTTCTTTTTTGTGTTATGTGAGTCGTATTACCTGACTGACGCACCA
+
1>11GGC1EFE?EHBAGBHHH0F0AEGCEFHHHDFHABFGFEG1FC/E0GB1ADAAFBGEGAGGDFEE/EEGCFFFFHGBDDF@BF1GGG2FEDGHHFHFHHHHHGGFH0CD>1BGFFDGC<F0<FHFHHBGGFG<E?@CC<
@M02850:329:000000000-KGLL7:1:1101:29053:13631 2:N:0:1
GCGTCAGTCAGGTAATACGACTCACATAACACAAAAAAGAAGAAATAGATTTATTTTTAAATTTTTGTGTGCGACCATTTTTCCAGGAATCCTTTTTGCAACGTTTATTTTGGCGAGCCTTCTGATGAGCGTGGTCAAACCA
+
34>AEEEGGFGF5FHHFHHGGGGHHHHHHHFHDFCHHGGFCCBGFGHHHHFHHHHHHGHHFGHFFHE?EEEHEGGGEHHGHFHBGHFEHFHHHHHGHGHGHHGGHGFHHHHHG3ECGGGHFHFHHHFGHHGAECFGHFFGFA
@M02850:329:000000000-KGLL7:1:1101:27179:13652 1:N:0:1
GCGTCAGTCAGGTAATACGACTCACATAACACAAAAAAGAAGAAATAGATTTATGTTTAAATTTTTGTGTGCGACCATTTTTCCAGGAATCCTTTTTGCAACGTTTATTTTGGCGAGCCTTCTGATGAGCGTGGTCAATGTC
+
ADDFGFGGGGFGGHHHHHHGGGGHHHGHGHHHGGHHHGGGHHEHHHGGHHGHHH5FGHHHHHHHHHGHGHFGFDFGGHHHGGGFEGHHGHGHHHHHHGEFHFFGFGHHHGGF?GFCFGGHHHHHHHHGFBF/???BGHHHGH
@M02850:329:000000000-KGLL7:1:1101:27179:13652 2:N:0:1
GACATTGACCACGCTCATCAGAAGGCTCGCCAAAATAAACGTTGCAAAAAGGATTCCTGGAAAAATGGTCGCACACAAAAATTTAAAAATAAATCTATTTCTTCTTTTTTGTGTTATGTGAGTCGTATTACCTGACTGACGC
+
AFFGGGGGGGGGGGGGGHHHHHHHHHHHGGGGGHHHHHGHGHGHGHHHHHGGHHHHHHHHHHHHHHHGHHGGGGGHGGHHHHHHHHHGHHHHHHHHHHGHEHHHGHHHHGGHHHHHHHFHHHHHGFHHHHHHHHHHHHHHGG
@M02850:329:000000000-KGLL7:1:1101:4706:13743 1:N:0:1
CACGCTCATCAGAAGGCTCGCCAAAATAAACGTTGCAAAAAGGATTCCTGGAAACATGGTCGCACACAAAAATTTAAAAATAAATCTATTTCTTCTTTTTTGTGTGTCCTATGTGAGTCGTATTACCTGACTGACGCACCAC
+
FFFFG?EEBGGDF1A0GCEECGGEFHFDGHFEFHHEGFHE/AEFHGGBFHHBCG0BFGG12>>EEEEEF0GHFHHHHGHHE@FHFF@2BFGBDFGHHHGHGEBE<EEDEFHHFGGFFGBCCFHFFGFGF0CF1F@ECGGGHA
@M02850:329:000000000-KGLL7:1:1101:4706:13743 2:N:0:1
GCGTCAGTCAGGTAATACGACTCACATAGGACACACAAAAAAGAAGAAATAGATTTATTTTTAAATTTTTGTGTGCGACCATTTTTCCAGGAATCCTTTTTGCAACGTTTATTTTGGCGAGCCTTCTGATGAGCGTGACCAC
+
3@AFAFEGGCGF5DDFHHEGGGDFGHHHFHHHHHHAGAGHEGFE1FHFFHHHFHGHHHHHGHHHHHFHFGGHHFHHG?/>EEF@FHGFHHHHBFHGBGFFHGFHBC>?FFHHHHGBCFGC?GCGFHHGEHHEGDCFFAE1F<
@M02850:329:000000000-KGLL7:1:1101:23185:13774 1:N:0:1
GCGTCAGTCAGGTAATACGACTCACATAGGACACACAAAAAAGAAGAAATAGATGTATTTTTAAATTTTTGTGTGCGACCATTTTTCCAGGAATCCTTTTTGCAACGTTTATTTTGGCGAGCCTTCTGATGAGCGTGGTCAA
+
>FDAEEEFGGFGGFFHFEHC?EGFHHFHGGFFCHGGGEHHHCEFFGGFHHBGGH5DFGHGHHHHHHHHGHGHHHFHGGGEGHHHHHHHGHHFHGHHHHHGHGHHHHEGCHHHGHHG?FCCGGGHHHHHGHGHHHGDG/F<FG
@M02850:329:000000000-KGLL7:1:1101:23185:13774 2:N:0:1
GACATTGACCACGCTCATCAGAAGGCTCGCCAAAATAAACGTTGCAAAAAGGATTCCTGGAAAAATGGTCGCACACAAAAATTTAAAAATAAATCTATTTCTTCTTTTTTGTGTGTCCTATGTGAGTCGTATTACCTGACTG
+
BFFGGGGGGGGGGGGGGHHHGHHGHHGHGGGGGHHHHHHHGHHHGHHGGGGGHHGHHHHGGHHHHHHH5FEGGGGHGGHHHHHHHHHHHHHHGHHHGFHHHHGHHHHHHGGHHHHHFFHHHHHHHHHHGECHHHGFHHHHHF
@M02850:329:000000000-KGLL7:1:1101:19132:13805 1:N:0:1
GCGTCAGTCAGGTAATACGACTCACATAGGACACACAAAAAAGAAGAAATAGATTTATTTTTAAATTTTTGTGTGCGACCATTTTTCCAGGAATCCTTTTTGCAACGTTTATTTTGGCGAGCCTTCTGATGAGCGTGGTCAA
+
AFDAEECB5DDGGHHBHHG22EE3GHFHHHBGFG2EE2AAE0B1FF3FFFHHFFAA5DFHDHEHBGFGHGGFFB1GEEE>EGGHHHHH44B?GFGHGHHGG>344B/GHHGGHFH4/B<</C?HHFHH2FDD<F@GEGHBF1
@M02850:329:000000000-KGLL7:1:1101:19132:13805 2:N:0:1
GACATTGACCACGCTCATCAGAAGGCTCGCCAAAATAAACGTTGCAAAAAGGATTCCTGGAAAAATGGTCGCACACAAAAATTTAAAAATAAATCTATTTCTTCTTTTTTGTGTGTCCTATGTGAGTCGTATTACCTGACTG
+
AFFGGGGGGFGGGGFEGHFHHHHHGHHHGGGGGHHHHEFHGHHHGHHHGGEGHHHHHHHHGFHHHHHHFGGGGGGGGGHHHHHHFHGHHHHF3GGHGHFHFHHHFFHHHGGHHHHHHHHHHEFGHHHHGFHHHHHHHHFHFF
@M02850:329:000000000-KGLL7:1:1101:14354:13845 1:N:0:1
GCGTCAGTCAGGTAATACGACTCACATAGGACACACAAAAAAGAAGAAATAGATATATTTTTAAATTTTTGTGTGCGACCATTTTTCCAGGAATCCTTTTTGCAACGTTTATTTTGGCGAGCCTTCTGATGAGCGTGGTCAA
+
3DDFCFGGGGGGFFHHHHHGGGGHHHHHGHHHHHHGGGHHHGGGHHHHGHHHHH5DFHHHHHHGHHHHHHGFFFGHGGGGGHHHHHHGHHHHGHHHHHHHHGHHHHGHHHHHHHHHGFGGGGGHHGHHHHHHFHGGGGHHHG
@M02850:329:000000000-KGLL7:1:1101:14354:13845 2:N:0:1
GACATTGACCACGCTCATCAGAAGGCTCGCCAAAATAAACGTTGCAAAAAGGATTCCTGGAAAAATGGTCGCACACAAAAATTTAAAAATAAATCTATTTCTTCTTTTTTGTGTGTCCTATGTGAGTCGTATTACCTGACTG
+
BFFGGGGGGGGGGGGGGHHHHHHHHHHHGGGGGHHHHHHHGHHHGHGHHHGGHHHGHHHHHHHHHHHHGGGGGGGHGGHHHHHHHHHHHHHFHHHHHHHHHHHHHHHHHGGHHHHGHHHHHHHHHHHHGFHHHHHHHHGHHH
@M02850:329:000000000-KGLL7:1:1101:11149:13881 1:N:0:1
GCGTCAGTCAGGTAATACGACTCACATAGGACACACAAAAAAGAAGAAATAGATTTATTTTTAAATTTTTGTGTGCGACCATTTTTCCAGGAATCCTTTTTGCAACGTTTATTTTGGCGAGCCTTCTGATGAGCGTGGTCAA
+
AFDFGGCBGGGBGHHFHHGDF?EGHGFHHHHFHHHGG2G2FGEGHGGFCFDGFG5BFGHHGHHFFFFHHGEGFCHHGGGGGHHHHHFHGBFEGGHBGHFFFGHFGG??EFHHGHEB/GDGCD/F<1GDG2GHFHC??</?FD
@M02850:329:000000000-KGLL7:1:1101:11149:13881 2:N:0:1
GACATTGACCACGCTCATCAGAAGGCTCGCCAAAATAAACGTTGCAAAAAGGATTCCTGGAAAAATGGTCGCACACAAAAATTTAAAAATAAATCTATTTCTTCTTTTTTGTGTGTCCTATGTGAGTCGTATTACCTGACTG
+
AFFGGGGGGGGGGGFGGHGGFHHHHHHFGGGGEHHHHGHHGGHHGHHFFHGGFFGHHHHHHHHGCGHFGHGGGGGHGGHGHHHHHGHHHHGHGHHHFHHHFHHHHHHGGGGHGHHHHFHHHHHGGFHGGGHHGHGGHHHGHD
@M02850:329:000000000-KGLL7:1:1101:25582:13901 1:N:0:1
GACATTGACCACGCTCATCAGAAGGCTCGCCAAAATAAACGTTGCAAAAAGGATCCCTGGAAAAATGGTCGCACACAAAAATTTAAAAATAAATCTATTTCTTCTTTTTTGTGTGTCCTATGTGAGTCGTATTACCTGACTG
+
ABFFGGGGFGGGGFFFGHHFHHHHHEHFGGGGGHHHHFHFGHHHGHGFHHGGHH3BGGFHHGHGHHHFGGGGGGGHGGHHHHHHHBGHHHHFHHEGHHHGHHHHHHHHHGGHHHHFGFFHHFGHFFHHGEHHHHGGHHBHHF
@M02850:329:000000000-KGLL7:1:1101:25582:13901 2:N:0:1
GCGTCAGTCAGGTAATACGACTCACATAGGACACACAAAAAAGAAGAAATAGATTTATTTTTAAATTTTTGTGTGCGACCATTTTTCCAGGAATCCTTTTTGCAACGTTTATTTTGGCGAGCCTTCTGATGAGCGTGGTCAA
+
AFCGGGGGGGGGGHHHHHHGGGGGHHHHHHHHHHGGGGHHHGGGHHGHHHHHHHHHHHHHHHHHHHHHHHGGHGHHGGGGGHHHHHHHHHHHHGHHGHHHHGHHHHGGHHHHHHHHGHGGGGGHHHHHHHHHHHGEGGHHHH
@M02850:329:000000000-KGLL7:1:1101:6681:13902 1:N:0:1
GCGTCAGTCAGGTAATACGACTCACATATGACACACAAAAAAGAAGAAATAGATGTATTTTTAAATTTTTGTGTGCGACCATTTTTCCAGGAATCCTTTTTGCAACGTTTATTTTGGCGAGCCTTCTGATGAGCGTGGTCAA
+
AFBCGGGGGGGGGHHHGHGGGFDHGHHHHGHFHHHGGGHHHGGGHHFFHGHFHH5FGHHHHHHHHHHHHHGHHGHHCGGGGGHGHHHGHHHHHHHHHHHGGCHGHHCGHFEGHHHHGGGGGGGHHHHHGHGHHHGGGGGGHG
@M02850:329:000000000-KGLL7:1:1101:6681:13902 2:N:0:1
GACATTGACCACGCTCATCAGAAGGCTCGCCAAAATAAACGTTGCAAAAAGGATTCCTGGAAAAATGGTCGCACACAAAAATTTAAAAATAAATCTATTTCTTCTTTTTTGTGTGTCATATGTGAGTCGTATTACCTGACTG
+
AFFGGGGGGGGGGGGGGHHHHHHGHGFHGGGGGHHHHGHHGHHHGHHHHHGGHHHHHHHHHHHHHHHHFGGGGGGHGGHHHHHGHHHHHHHHHHGHHHHHHGHHHHHHHGGHHHHHHHHHHHHHHHHHGGHHHHHHHHFHHH
@M02850:329:000000000-KGLL7:1:1101:22218:13940 1:N:0:1
GACATTGACCACGCTCATCAGAAGGCTCGCCAAAATAAACGTTGCAAAAAGGATTCCTGGAAAAATGGTCGCACACAAAAATTTAAAAATAAATCTATTTCTTCTTTTTTGTGTTATGTGAGTCGTATTACCTGACTGACGC
+
>DFGGGFGGFGGGGGGGGHHHHHFHHHFCGFGCFHHHGFFFHHGGHGFHGFGH35FEHFFFHHBGGHEGGGGGGGHGGGHGHGHHEHFFHFHHHHFHHHEHHHHHHHHHGGHHHHGGHHHFH3FCFHHHHFFHHHFHHHHGG
@M02850:329:000000000-KGLL7:1:1101:22218:13940 2:N:0:1
GCGTCAGTCAGGTAATACGACTCACATAACACAAAAAAGAAGAAATAGATTTATTTTTAAATTTTTGTGTGCGACCATTTTTCCAGGAATCCTTTTTGCAACGTTTATTTTGGCGAGCCTTCTGATGAGCGTGGTCAATGTC
+
BFBGGEGFGGGGGHHHHHHGGGGHHHHHHHHHHGHHGGFFHHHHHHHHHHHHHHHHHHHHHHHHHHGHHHHHGGGGGHHHHHHHHHHHFHHGHHHHHGFHHHGGHHHHHHHHGHGGGGGHFHHHHHHGHFFDFGHHHHHHHH
@M02850:329:000000000-KGLL7:1:1101:24506:13952 1:N:0:1
GCGTCAGTCAGGTAATACGACTCACATAGGACACACAAAAAAGAAGAAATAGATTTATTTTTAAATTTTTGTGTGCGACCATTTTTCCAGGAATCCTTTTTGCAACGTTTATTTTGGCGAGCCTTCTGATGAGCGTGGTCAA
+
AFBGGGGGBGGGGHHHHHHGGGGHHGHGHHHHHGCGGGGGFGGGFGGHHGHHHH5DEGGHHHHGHHHHHHGHHHHHGGGGGHHHHHGHHHHHHHHHHHHHFGGHHHGHHHHHHHHHGHGGGFGHHHHHHHGFCFFEG?GHHD
@M02850:329:000000000-KGLL7:1:1101:24506:13952 2:N:0:1
ACATTGACCACGCTCATCAGAAGGCTCGCCAAAATAAACGTTGCAAAAAGGATTCCTGGAAAAATGGTCGCACACAAAAATTTAAAAATAAATCTATTTCTTCTTTTTTGTGTGTCCTATGTGAGTCGTATTACCTGACTGA
+
FFFGGGGGGGGGGGGGHHHGHHHHHHHGGGGGHHHHGFHGFHHGHHHHHGGHGHHHHHHGHHHHHHHHHGGGGGHGGHHHHHHHHHHHGHHHGHHHHHDHHHGHHHHHGGFGHFHGFHHHHHHHGHGGFHHFHHFHHHHHHF
@M02850:329:000000000-KGLL7:1:1101:11984:13966 1:N:0:1
GCGTCAGTCAGGTAATACGACTCACATAACACAAAAAAGAAGAAATAGATTTATGTTTAAATTTTTGTGTGCGACCATTTTTCCAGGAATCCTTTTTGCAACGTTTATTTTGGCGAGCCTTCTGATGAGCGTGGTCAATGTC
+
AFBGGGGFGGGGGGHHHHHGGGGHHHHHHHHHHGHHHGGGHHHHHHHHHHHHHH5DGHHHGHHHHHGEFFHGGGGGGHHHHHGHFHGHHHHHHHHGHGGHFHFHHHHHHHHFEBEGGGGHHHHHHHHHGHGEFGGHHHHHHG
@M02850:329:000000000-KGLL7:1:1101:11984:13966 2:N:0:1
GACATTGACCACGCTCATCAGAAGGCTCGCCAAAATAAACGTTGCAAAAAGGATTCCTGGAAAAATGGTCGCACACAAAAATTTAAAAATAAATCTATTTCTTCTTTTTTGTGTTATGTGAGTCGTATTACCTGACTGACGC
+
AFFGGGGGGGGGGGGGGHHHHHHHHHHHGGGGGHHHHHHHGHHHGHHHHHGGGHHHGHHHHHHHHHHHHHGGGGGHGGHHHHHHHHHHHHHHHHHHHHHHHHHHHHHHHGGHHHHHHHHHHHHHGGHHHHHHHHHHHHHHGG
@M02850:329:000000000-KGLL7:1:1101:13228:14069 1:N:0:1
GCGTCAGTCAGGTAATACGACTCACATAGGACACACAAAAAAGAAGAAATAGATTTATTTTTAAATTTTTGTGTGCGACCATTTTTCCAGGAATCCTTTTTGCAACGTTTATTTTGGCGAGCCTTCTGATGAGCGTGGTCAA
+
11>1EEAGB1FGBD3G3DGBEEEGGFF111AAFHBECEHG//AEHEFB0D111D2D1F2AFHEHFDFHFGG0BFGGCEGGCHFHEH0@2@F/FHHHHHFHHEGG1GE?GEEDFHBH@GC/CG?CHGEHFGB2FH@EGGHFF1
@M02850:329:000000000-KGLL7:1:1101:13228:14069 2:N:0:1
GACATTGACCACGCTCATCAGAAGGCTCGCCAAAATAAACGTTGCAAAAAGGATTCCTGGAAAAATGGTCGCACACAAAAATTTAAAAATAAATCTATTTCTTCTTTTTTGTGTGTCCTATGTGAGTCGTATTACCTGACTG
+
AFFGGGGFFGGGEEEGGHHHHHHGHGGHCEGGFHHHHHHHGFHHFHHHHAEGHHHHHHHHGFFFHHHGEGFCEFGHGGHGHFGHHHHHGHHHHHGGFHHHHHHFHHHHHGGHHBGFDGHHHGFFHHHFFFHHHHGHGHEFGB
@M02850:329:000000000-KGLL7:1:1101:7235:14091 1:N:0:1
GACATTGACCACGCTCATCAGAAGGCTCGCCAAAATAAACGTTGCAAAAAGGATACCTGGAAAAATGGTCGCACACAAAAATTTAAAAATAAATCTATTTCTTCTTTTTTGTGTGTCCTATGTGAGTCGTATTACCTGACTG
+
1DB3GFGCG1GCECFGGF1FHHGH0CGFGGCGCBGFHGFFEHHEEGBFFHGGHE1GGHBFHF1GHFFGFBEGGCEHGGHGCAFHHHHGHGBGHGFHEFHFHHHFHHGHHGGHHFHHHFFHHHHBDBG1/FGGEHFFHHGHHF
@M02850:329:000000000-KGLL7:1:1101:7235:14091 2:N:0:1
GCGTCAGTCAGGTAATACGACTCACATAGGACACACAAAAAAGAAGAAATAGATTTATTTTTAAATTTTTGTGTGCGACCATTTTTCCAGGAATCCTTTTTGCAACGTTTATTTTGGCGAGCCTTCTGATGAGCGTGGTCAA
+
BFBGGGGFGGGG5AFGHHHGDEEHHCHFHHFCHHHGGGHHHGGGFFF3ABFFFHGHHHHHHGHHFGGHHHGFFGAGEGG?EGHGHHHHFGBEHHHHHHFGHGGHHBFHHHHGFHHHCHFGGGGHHFDHEFBHHGC/E/?GHF
@M02850:329:000000000-KGLL7:1:1101:18467:14092 1:N:0:1
GCGTCAGTCAGGTAATACGACTCACATAGGACACACAAAAAAGAAGAAATAGATGTATTTTTAAATTTTTGTGTGCGACCATTTTTCCAGGAATCCTTTTTGCAACGTTTATTTTGGCGAGCCTTCTGATGAGCGTGGTCAA
+
AFBFGGGGGGGGGHHHHHHAEGGHHHHHHGGFHHHGGGHHGGGGHFFFHGHHGH5DGHHHHHHHHHHHHHGHHHHGGGGGGHHHHHHHHHHHHGHHHHHHHGHHHHGHHHHHHHHHGHGCCGGHHHHHHHGHHHGGGGHHGH
@M02850:329:000000000-KGLL7:1:1101:18467:14092 2:N:0:1
GACATTGACCACGCTCATCAGAAGGCTCGCCAAAATAAACGTTGCAAAAAGGATTCCTGGAAAAATGGTCGCACACAAAAATTTAAAAATAAATCTATTTCTTCTTTTTTGTGTGTCCTATGTGAGTCGTATTACCTGACTG
+
AFFGGGGGGGGGGGGGGHHHHHGHHHHGGGGGGHHHHHHHGHHGGHHHHHGGGHHHHHHHHHHHHHHHHHFGGGGHGGHHGHHHHHHHHHHHHHHHHHHHHFHFHHHHHGGHHHHGHGHHHHHGHHHHGGHHHHHGHHHHHD
@M02850:329:000000000-KGLL7:1:1101:6379:14092 1:N:0:1
GGTCAGTCAGGTAATACGACTCACATAGGACACACAAAAAAGAAGAAATAGATTTATTTTTAAATTTTTGTGTGCGACCATTTTTCCAGGAATCCTTTTTGCAACGTTTATTTTGGCGAGCCTTCTGATGAGCGTGGTCAAT
+
AABGFGFFFGGGGFGFHHG?AEGFCDFFF33FGFGDGHHEAACFGBF3FHHHHH5DGGGHHGHHHEHEH?B??1GFACC@E3GGHG3@FGEFHHBFGFGH?FFH3ECFH/F?GHHGHGC@DCGHFBGHHHHBFGEDDHGFBG
@M02850:329:000000000-KGLL7:1:1101:6379:14092 2:N:0:1
GACATTGACCACGCTCATCAGAAGGCTCGCCAAAATAAACGTTGCAAAAAGGATTCCTGGAAAAATGGTCGCACACAAAAATTTAAAAATAAATCTATTTCTTCTTTTTTGTGTGTCCTATGTGAGTCGTATTACCTGACTG
+
BFFGFGGGGGGGGCEEEHHHGHDFHHHHGGGGGHHHHGGFGCCGGHHHHHGGHHHHFHHHHHHHFHHHHHGFGGEHEFFHFHHFFHHHHGEFHGHHHHHHHHFHHHHHHGGHGHGHHHHHHHFHHHHHGFHHHHHFHHHHHB
@M02850:329:000000000-KGLL7:1:1101:5256:14181 1:N:0:1
GCGTCAGTCAGGTAATACGACTCACATAGGACACACAAAAAAGAAGAAATAGATCTATTTTTAAATTTTTGTGTGCGACCATTTTTCCAGGAATCCTTTTTGCAACGTTTATTTTGGCGAGCCTTCTGATGAGCGTGGTCAA
+
AFBEGGGGGGGGFFHHHHGEFCFHHGGGHHFHHHGGGEFHHGGGHGFHFFFHHF5DFFHHHHHHBGHHHHGHHHFHGGEEGHHHHHHHHHGHHGFFHHHHHGHHHEEHHHHHFHHECBDCG/CHHGHHFHHHHHGGGGHHHF
@M02850:329:000000000-KGLL7:1:1101:5256:14181 2:N:0:1
GACATTGACCACGCTCATCAGAAGGCTCGCCAAAATAAACGTTGCAAAAAGGATTCCTGGAAAAATGGTCGCACACAAAAATTTAAAAATAAATCTATTTCTTCTTTTTTGTGTGTCCTATGTGAGTCGTATTACCTGACTG
+
AFFGGGCGGGGGGGGGGHHHGFFHHHHHGGGGGHHHHHHHGHHHGHHGHHGGHHHHFHHHHHHHGHHHGHGGGGGHGGHHHGHHHHHHHHGHHHHHHHHHHHHBFHHHHGGHHHHHHHHHHHHHGHHHGGHHHHHHHHHHHF
@M02850:329:000000000-KGLL7:1:1101:29639:14227 1:N:0:1
GACATTGACCACGCTCATCAGAAGGCTCGCCAAAATAAACGTTGCAAAAAGGATGCCTGGAAAAATGGTCGCACACAAAAATTTAAAAATAAATATATTTCTTCTTTTTTGTGTGTCCTATGTGAGTCGTATTACCTGACTG
+
>CAEDFFFGGEGCFF?EFHHFGFCFHF22?EEE2GHHH5GFGGHFHHBBGGGEFA2FGGHH3GGHHHE@F>?@FGHGGFEAGFHEFHEHFFHFB4BBGHHFEHBFGHFGCCFHFHHHGHHHGF2FDGGGGGHGHFBDFCFFF
@M02850:329:000000000-KGLL7:1:1101:29639:14227 2:N:0:1
GCGTCAGTCAGGTAATACGAATCACATAGCACACACAAAAAAGAAGAAATAGATTTATTTTTAAATTTTTGTGCGCGACCATTTTTCCAGGAATCCTTTTTGCAACGTTTATTTTGGCGAGCCTTCTGATGAGCGTGGTCAA
+
A11AE1AG11A01133BDG0F0011A2BA11ABE/E//B0//BBF01B0DFG122FDGFE21/@B@B1DF?001/>>//E>GG2D>0B2GB/F1F11BFGFG1F11>GFF/FDFD2<<///CGF1F<F1?1@<FC/?@.FGH
@M02850:329:000000000-KGLL7:1:1101:19766:14253 1:N:0:1
ACATTGACCACGCTCATCAGAAGGCTCGCCAAAATAAACGTTGCAAAAAGGATTCCTGGAAAAATGGTCGCACACAAAAATTTAAAAATAAATCTATTTCTTCTTTTTTGTGTGTCCTATGTGAGTCGTATTACCTGACTGA
+
FFFGF55FGCGGEGGDFGHGHGFHHHGAEEAGFGFHHDGGHGE?3FBFCEEBGF3BGGHBCGGHFGHHGGGGGGHGGHFHFHGHHHFHHFHFGEGFHFGHHHHHHHHHGGHHHHHHHHFHHGHHHHHGFHHHHHHHGHHHHG
@M02850:329:000000000-KGLL7:1:1101:19766:14253 2:N:0:1
GCGTCAGTCAGGTAATACGACTCACATAGGACACACAAAAAAGAAGAAATAGATTTATTTTTAAATTTTTGTGTGCGACCATTTTTCCAGGAATCCTTTTTGCAACGTTTATTTTGGCGAGCCTTCTGATGAGCGTGGTCAA
+
BFBCEGGGGGGGGHHHFHHGGGGHHHHHHFHGHHFGGGHHHGGEGGGGHHHHFHHGHHHHHGHHHGHHGHGHHFCHGGEGGHHHHFGHHHFEFHHHGHHHHGGHHGF?CGGGHHHHGHGGGGGGHHHHFHHHGFGGDCGGFH
@M02850:329:000000000-KGLL7:1:1101:29118:14268 1:N:0:1
GCGTCAGTCAGGTAATACGACTCACATAGGACACACAAAAAAGAAGAAATAGATTTATTTTTAAATTTTTGTGTGCGACCATTTTTCCAGGAATCCTTTTTGCAACGTTTATTTTGGCGAGCCTTCTGATGAGCGTGGTCAA
+
AFDEE?1FF1BB1A3GHFFEEEGFHFHHFGEGFG0AE/0BFAEFFCGB0DEBFH2BAFGGFG/GGHFHHGEHHGAGG?EEEFFHFGHHDF0/FFGHHGHGHE1F>F/<0<GHEFHH?1@/>/<CDFHH2FGHFF@/A/<11F
@M02850:329:000000000-KGLL7:1:1101:29118:14268 2:N:0:1
GACATTGACCACGCTCATCAGAAGGCTCGCCAAAATAAACGTTGCAAAAAGGATTCCTGGAAAAATGGTCGCACACAAAAATTTAAAAATAAATCTATTTCTTCTTTTTTGTGTGTCCTATGTGAGTCGTATTACCTGACTG
+
BFFGFGGFFGGGCGGGFHHHHHHGHHGHFCGGGHDHHHHHCHHHGHHHHHGGHHGHFHHFGHHGHGFGHHFEECFHEEHFHFHHBHHHHHE3FHFGHBGGBFFHHHHHHGCHGBF0FGDGFDFGHDHG@?0FHHFFHHGHH1
@M02850:329:000000000-KGLL7:1:1101:11163:14331 1:N:0:1
TTGACCACGCTCATCAGAAGGCTCGCCAAAATAAACGTTGCAAAAAGGATTCCTGGAAAAATGGTCGCACACAAAAATTTAAAAATAAATCTATTTCTTCTTTTTTGTGTGTCCTATGTGAGTCGTATTACCTGACTGACGC
+
A?AB1F1FF?1EFDGDAAFG00GHAGAEE0GFEEGH?A0FA1FGCEEECGDFE21B0@10>GDGG2>/EECGE/GG/>FDFFFB1B>1GHHF22>FDFGDGHDGFE@<BGG<B>FGDDB2>1B>BF<@<GDHF<0@G11FA?
@M02850:329:000000000-KGLL7:1:1101:11163:14331 2:N:0:1
GCGTCAGTCAGGTAATACGACTCACATAGGACACACAAAAAAGAAGAAATAGATTTATTTTTAAATTTTTGTGTGCGACCATTTTTCCAGGAATCCTTTTTGCAACGTTTATTTTGGCGAGCCTTCTGATGAGCGTGGTCAA
+
?F@FGFGGGCGGFGHHHHHEGFGHHHFHGHHHFGHGGEHHHGEFGGFGFGFHHHHFHHHHGFHFDDHHHHGHGHHHEGGGGHGHHGHHHGHHHHGHGHHHHGHHGHGHHHHHHFHHGHCCDCGHHHHGHHHHHHGGGGHHHH
@M02850:329:000000000-KGLL7:1:1101:15140:14403 1:N:0:1
CATTGACCACGCTCATCAGAAGGCTCGCCAAAATAAACGTTGCAAAAAGGATTCCTGGAAAAATGGTCGCACACAAAAATTTAAAAATAAATCTATTTCTTCTTTTTTGTGTGTCCTATGTGAGTCGTATTACCTGACTGAC
+
FFFGGGGGGGGGGGGHHHGHHHHHHHGGGGGHHHHHHHGGHHGHHHHHGGHHHH5DGHHHHHHHHHHHGGGGGHGGHHHHHHHHHHHHHHHHHHHHHHHHHHHHHHHGGHHHHHHHHHHHHHHHHHGGHHHHHHHHHHHHHH
@M02850:329:000000000-KGLL7:1:1101:15140:14403 2:N:0:1
GCGTCAGTCAGGTAATACGACTCACATAGGACACACAAAAAAGAAGAAATAGATTTATTTTTAAATTTTTGTGTGCGACCATTTTTCCAGGAATCCTTTTTGCAACGTTTATTTTGGCGAGCCTTCTGATGAGCGTGGTCAA
+
BFCGGGGGGGGGGHHHHHHGGGGHHHHHHHHHHHHGGGHHHGGGHHHHHHHHHHHHHHHHHHHHHHHHHHGHHHHHGGGGGHHHHHHHHHHHHHHHHHHHHGGHHHGHHHHHHHHHGGCGGGGHHHHHHHHHHGGGGGHHHH
@M02850:329:000000000-KGLL7:1:1101:26151:14409 1:N:0:1
GACATTGACCACGCTCATCAGAAGGCTCGCCAAAATAAACGTTGCAAAAAGGATTCCTGGAAAAATGGTCGCACACAAAAATTTAAAAATAAATCTATTTCTTCTTTTTTGTGTGTCCTATGTGAGTCGTATTACCTGACTG
+
AFFGGCGGGGGGCGGGGHHGHHHHHHHHGGGGGHHHHHHGGHGHGHHHHHGGGHDBGFHHGHHHHHHGHHGGGGGHGFHHHHHHHHHHHHHHHHHGHHHHHHGHHGHGHGGHHHAGHHHHHHHHHHHHCGFHHHGHHFFHHB
@M02850:329:000000000-KGLL7:1:1101:26151:14409 2:N:0:1
GCGTCAGTCAGGTAATACGACTCACATAGGACACACAAAAAAGAAGAAATAGATTTATTTTTAAATTTTTGTGTGCGACCATTTTTCCAGGAATCCTTTTTGCAACGTTTATTTTGGCGAGCCTTCTGATGAGCGTGGTCAA
+
AFCGGGGGGGGGFHHHHHHGGGGHHHHHGHHHHHHGGGHHHGGGHHHGHHHHHHHHHHHHHHHHHHHHHHGGHHGHGGGGGHHHHGHHHHHHHHGHHHHHHGGFHHEGHHHHHHHHGGGGFGGHHHHHHHGFHHGGGGHHHH
@M02850:329:000000000-KGLL7:1:1101:8069:14460 1:N:0:1
GACATTGACCACGCTCATCAGAAGGCTCGCCAAAATAAACGTTGCAAAAAGGATGCCTGGAAAAATGGTCGCACACAAAAATTTAAAAATAAATCTATTTCTTCTTTTTTGTGTGTCCTATGTGAGTCGTATTACCTGACTG
+
3DFFDFGD5EGGA?EEFBHF4GGHCDHHG?EGCFG3D5EHGHGFGFHBAFE?FH3B3FFAGHHHHGFFDGEGEGGA?FFAGHEHFHHHHHGB3FDGDGHHHHGBGHFFFED?GHEHHHFHHHFFF1GFCFHHHHHHGGGHGG
@M02850:329:000000000-KGLL7:1:1101:8069:14460 2:N:0:1
GCGTCAGTCAGGTAATACGACTCACATAGGACACACAAAAAAGAAGAAATAGATTTATTTTTAAATTTTTGTGTGCGACCATTTTTCCAGGAATCCTTTTTGCAACGTTTATTTTGGCGAGCCTTCTGATGAGCGTGGTCAA
+
BFCGGGGGGGGGGGHHHHHAGGGHHHHHHHHHGHHGGGHHHGGGHGBGEHHHHHHHHHHHHHHGHHHHHHGHHHHHGGGGGHHHHHGGHHHHGHHHHHHHHGHHHHGHHHHHHHHHGHFGGGGHHHHHHHHHHHGGGGHHHG
@M02850:329:000000000-KGLL7:1:1101:14100:14492 1:N:0:1
GACATTGACCACGCTCATCAGAAGGCTCGCCAAAATAAACGTTGCAAAAAGGATTCCTGGAAAAATGGTCGCACACAAAAATTTAAAAATAAATCTATTTCTTCTTTTTTGTGTGTCCTATGTGAGTCGTATTACCTGACTG
+
AFFCGGGGGGGGGEDFGHHHFHFHGHHGFGGGGHHHHHHFGBCFCHHGFHGGHH5FBGFFFHFHHHHGGHGGGGGHGGHHHHFHHHFFHHHFHHHGHHHFHHHHHHHHHGGGFCHF3GHHFFHHFHFGCGHHHHHHHHFHH1
@M02850:329:000000000-KGLL7:1:1101:14100:14492 2:N:0:1
GCGTCAGTCAGGTAATACGACTCACATAGGACACACAAAAAAGAAGAAATAGATTTATTTTTAAATTTTTGTGTGCGACCATTTTTCCAGGAATCCTTTTTGCAACGTTTATTTTGGCGAGCCTTCTGATGAGCGTGGTCAA
+
AFBGGGGGGGGGGHHHHHHGGGGHHHHHHHHHHHHGGGHHHFGGHHHGHHHHHHHHHHHHHHHHHHGHHHGHHHFHGGGGGHHHHHHHHHHHHHHHHHHHHGHHHHGHHHHHHHHFGGGGGGGHHHHHHHHHHHGGGGHHHH
@M02850:329:000000000-KGLL7:1:1101:11311:14605 1:N:0:1
GACATTGACCACGCTCATCAGAAGGCTCGCCAAAATAAACGTTGCAAAAAGGATTCCTGGAAAAATGGTCGCACACAAAAATTTAAAAATAAATCTATTTCTTCTTTTTTGTGTGTCCTATGTGAGTCGTATTACCTGACTG
+
>1CGFGG1GFGGAE0E?G1FGFFHCGHHG?/A/CCGFE1GEGBFEFEF0GEGFF1ABGDCEGHGFHFF1DE@E/>FEFFAECGHHHGEGHF1FFFG>GHHDFG2GBFH1</B0B00B>>F21222>@1BF00@G2FGHB011
@M02850:329:000000000-KGLL7:1:1101:11311:14605 2:N:0:1
GCGTCAGTCAGGTAATACGACTCACATAGGACACACAAAAAAGAAGAAATAGATTTATTTTTAAATTTTTGTGTGCGACCATTTTTCCAGGAATCCTTTTTGCAACGTTTATTTTGGCGAGCCTTCTGATGAGCGTGGTCAA
+
AFBGFGGGGGFFGHHHHHHCEGGHHCHHHGHHFHFGGFFHEEEFHGCCHHHGBFHHHHHHHHHHGHHGHHG??BGD?FFCGHHGHHHFGHHHHHHBFHHHFGFHFEEFBGFHHHHFGED@CCDHHHHHHHGDFDGGGGHHHF
@M02850:329:000000000-KGLL7:1:1101:17524:14630 1:N:0:1
GCGTCAGTCAGGTAATACGACTCACATAGGACACACAAAAAAGAAGAAATAGATTTATTTTTAAATTTTTGTGTGCGACCATTTTTCCAGGAATCCTTTTTGCAACGTTTATTTTGGCGAGCCTTCTGATGAGCGTGGTCAA
+
BFCGGGGGGGGGGHHHHHHGGGGHHHHHHHHHHHHGGGHHHGGGHHHHHHHHHHFGHHHHHHHHHHHHHHGHHHHHGGGGGHHHHHHHHHHHHHHHHHHHHGHHHHGHHHHHHHHHGHGGGGGHHHHHHHHHHHGGGGHHHH
@M02850:329:000000000-KGLL7:1:1101:17524:14630 2:N:0:1
ACATTGACCACGCTCATCAGAAGGCTCGCCAAAATAAACGTTGCAAAAAGGATTCCTGGAAAAATGGTCGCACACAAAAATTTAAAAATAAATCTATTTCTTCTTTTTTGTGTGTCCTATGTGAGTCGTATTACCTGACTGA
+
FFFGGGGGGGGGGGGGHHHHHHHHHHHGGGGGHHHHHHHGHHHGHHHGHGGHHHHHHHHHHHHHHHHHHGGGGGHGGHHHHHHHHHHHHHHHHHHHHHHHHHHHHHHHGGHHHHHHHHHHHHHHHHHGGHHHHHHHHHHHHH
@M02850:329:000000000-KGLL7:1:1101:23551:14737 1:N:0:1
GCGTCAGTCAGGTAATACGACTCACATAATTTTGGCGAGCCTTCTGATGAGCGTGGTCAATGTCTGATGAGCGTGGTCAATGTCTGATGAGCGTGGTCAATGTCTGATGAGCGTGGTCAATGTCACCACTGGAAGATCGGAA
+
AB2EEAE5BGBGGFHHHGHGGFFHHGHFHHGHHHGGG?FG0EGHHHEHHFHHGG1>FGFFFGFD@FGBGHHGFAEGEFE3GGFFHH3GGEGFGEE?FGGGEHHF4EB4F4FEE?/CCFGHHHHFGBHDHHGEGHFHGGADE/
@M02850:329:000000000-KGLL7:1:1101:23551:14737 2:N:0:1
GACATTGACCACGCTCATCAGACATTGACCACGCTCATCAGACATTGACCACGCTCATCAGACATTGACCACGCTCATCAGAAGGCTCGCCAAAATTATGTGAGTCGTATTACCTGACTGACGCACCACTGGAAGATCGGAA
+
AFFGGGGGGGGGGGGGGHHHHHHGHHHGHHHHGGGGGHHHHHFEHHHHHHGHGGGGGHHHGHFFHDHFHGFHGDEEGBFGGFHFGHFGGGGEF2EGHFGF?FGHHHGFFHHHHHHHHHHHHHGGGGGHHHHGFHHHHHHGGG
@M02850:329:000000000-KGLL7:1:1101:5301:14755 1:N:0:1
GCGTCAGTCAGGTAATACGACTCACATAGGACACACAAAAAAGAAGAAATAGATTTATTTTTAAATTTTTGTGTGCGACCATTTTTCCAGGAATCCTTTTTGCAACGTTTATTTTGGCGAGCCTTCTGATGAGCGTGGTCAA
+
CFCGGGGGGGGGGHHHHHHGGGGFFHHHHHHHHHHGGGHGHGGGHHHHHHHHHH5DGFHHHHHHHHHHHHGHHHHHGGGGGHHHHHHHHHHHHHHHHHHHHGHGHHGHHHHHHHHHGHGCGGCHHHEHHHHHHHGEFGHHHH
@M02850:329:000000000-KGLL7:1:1101:5301:14755 2:N:0:1
CATTGACCACGCTCATCAGAAGGCTCGCCAAAATAAACGTTGCAAAAAGGATTCCTGGAAAAATGGTCGCACACAAAAATTTAAAAATAAATCTATTTCTTCTTTTTTGTGTGTCCTATGTGAGTCGTATTACCTGACTGAC
+
FFBGGGGGGGCGGGEHFFHFFFFGHFGGGGGHGHGHHHGHHGEHGHGFF?GHHHHHGHHHHGFHB3FFFGGCEHFEHHHHHHHHHHHFHHHHHHHHGHGHHHHHHFGGGEGHGHHHHHHHHGGFHFGFHHHHHGHHCFHGHG
@M02850:329:000000000-KGLL7:1:1101:25539:14759 1:N:0:1
TCAGTCAGGTAATACGACTCACATAGGACACACAAAAAAGAAGAAATAGATTTACTTTTAAATTTTTGTGTGCGACCATTTTTCCAGGAATCCTTTTTGCAACGTTTATTTTGGCGAGCCTTCTGATGAGCGTGGTCAATGT
+
BDFGFGDGAFFEEFACFFEEFGHFF5CGGFAGD?E2GEEA1BBBEEGGHBGFHF5DDGGFGFH5BEG@GHFCFEE0E/FFGFD334BGHHFHGFFGFGEDDGFEFEGGFFFFHGFEGC/<GDCF1GGFFFBCGDG/?<D<G?
@M02850:329:000000000-KGLL7:1:1101:25539:14759 2:N:0:1
GACATTGACCACGCTCATCAGAAGGCTCGCCAAAATAAACGTTGCAAAAAGGATTCCTGGAAAAATGGTCGCACACAAAAATTTAAAAATAAATCTATTTCTTCTTTTTTGTGTGTCCTATGTGAGTCGTATTACCTGACTG
+
AFFGGGGGGGGGGGGFGHHHHHGHHHFHGGGGGHHGHGHHGHHGGHHHHGGGHFHEBGHHHHHHFHHHGFECGGGHGGHHHHHHHGGHGHGHGFHHHHHGHHHGHHHHGGGHH2FGHHHHGGHHHEHHGGGHHHHHHHHHHE
@M02850:329:000000000-KGLL7:1:1101:26205:14800 1:N:0:1
GACATTGACCACGCTCATCAGAAGGCTCGCCAAAATAAACGTTGCAAAAAGGATTCCTGGAAAAATGGTCGCACACAAAAATTTAAAAATAAATCTATTTCTTCTTTTTTGTGTGTCCGTATGTGAGTCGTATTACCTGACT
+
AFFGGGBDGGGGEEEGGHHHHHHHHHHHGGGGGHHGHHHHGHHFGHBFFHGGHHFGHHHHFHHHHHGHHHGGGGGGGGHHHHHHHHFHHHFHHHGHHHHGHHHHHHHHHCGHHGHHGHGHHFGFFGGFFGGHHHHHFHHHHH
@M02850:329:000000000-KGLL7:1:1101:26205:14800 2:N:0:1
GCGTCAGTCAGGTAATACGACTCACATACGGACACACAAAAAAGAAGAAATAGATTTATTTTTAAATTTTTGTGTGCGACCATTTTTCCAGGAATCCTTTTTGCAACGTTTATTTTGGCGAGCCTTCTGATGAGCGTGGTCA
+
AFCGGGGGGGGGGHHHHHHGGGGHHHHHHHGGGGHHGGGHHHGGGHHHHHHHHHHHHHHHHHHHHHHHHHHGHHHHGGGGGGHHHHHHHHHHHHHHHHHGHHGHHHFFHHHHHHHHHGHGGGGGHHHHHHHHHHGGGGGHHG
@M02850:329:000000000-KGLL7:1:1101:23403:14930 1:N:0:1
GCGTCAGTCAGGTAATACGACTCACATAGGACACACAAAAAAGAAGAAATAGATCTATTTTTAAATTTTTGTGTGCGACCATTTTTCCAGGAATCCTTTTTGCAACGTTTATTTTGGCGAGCCTTCTGATGAGCGTGGTCAA
+
>DDFEEGGGGGGDHHHHHHGGGGHHHHHHHHHFHGFGGHFHGGGEHFHEHFHHH5DDGHHHHFGFHHHHHGGFGHHGGGGGHHHHHHHHHGHHHHHHHHHHGHHGHGHHHGGFHHHGGGGGGGGHHHHHHHHHHGGGGHHHH
@M02850:329:000000000-KGLL7:1:1101:23403:14930 2:N:0:1
GACATTGACCACGCTCATCAGAAGGCTCGCCAAAATAAACGTTGCAAAAAGGATTCCTGGAAAAATGGTCGCACACAAAAATTTAAAAATAAATCTATTTCTTCTTTTTTGTGTGTCCTATGTGAGTCGTATTACCTGACTG
+
BFFGGGGGGGGGGGGGGHHHHHHHHHHHGGGGGHHHHHHHGHHHGHHHGHGGHHHHHHHHGHHHHHHHGHGGGGGHGGHHHHHHHHGHHHHHHHHHHHHHHHHHHHHHHGGHHHHHHHHHHHHHHHHHGGHHHHHHHHHHHG
@M02850:329:000000000-KGLL7:1:1101:4419:14930 1:N:0:1
GCGTCAGTCAGGTAATACGACTCACATAGGACACACAAAAAAGAAGAAATAGATGTATTTTTAAATTTTTGTGTGCGACCATTTTTCCAGGAATCCTTTTTGCAACGTTTATTTTGGCGAGCCTTCTGATGAGCGTGGTCAA
+
AFBFGGGDFGGGGHHHHGHGGGGHHFFFHHFHHHHGGGHHHGEBGGHGFGGHHH5DGFHHHHHHBGHHHHGHHHFHGGEGGHFHHHGHHFHHFGEHHHHHHGGGHGEGHHHHHHHGGHGCGGGHHHHHFGFGGHGDDGHHFF
@M02850:329:000000000-KGLL7:1:1101:4419:14930 2:N:0:1
ATTGACCACGCTCATCAGAAGGCTCGCCAAAATAAACGTTGCAAAAAGGATTCCTGGAAAAATGGTCGCACACAAAAATTTAAAAATAAATCTATTTCTTCTTTTTTGTGTGTCCTATGTGAGTCGTATTACCTGACTGACG
+
FFFGGGGGGGGGGGHHHGCGHHHHHGGGGGHGHHHHEGHHHGHHHGGGGGHHHEGHHCGFHFHHGGGGGGGGHGGHHHHHHHGHFGFHHHHHHHHEGHHHHHHHHHGGHHGHHHFHHGHHHHHHGCFHHHHHFHHHHHHFHG
@M02850:329:000000000-KGLL7:1:1101:12124:14932 1:N:0:1
GACATTGACCACGCTCATCAGAAGGCTCGCCAAAATAAACGTTGCAAAAAGGATGCCTGGAAAAATGGTCGCACACAAAAATTTAAAAATAAATCTATTTCTTCTTTTTTGTGTGTCCTATGTGAGTCGTATTACCTGACTG
+
AFFGGGGGGGGGGGGGGHHHHGHHHHHHGGCEGGGHHHHGGHHGGHHEGHGGHF3AFGHHGHHHHHGHGHGGGGGHGGHHHHHHHHHHGGHHHHHFHHHHGHHHHHHHHGFGHHHHHGHHHHHHHHFFGFHHHHGHHB0GHH
@M02850:329:000000000-KGLL7:1:1101:12124:14932 2:N:0:1
GCGTCAGTCAGGTAATACGACTCACATAGGACACACAAAAAAGAAGAAATAGATTTATTTTTAAATTTTTGTGTGCGACCATTTTTCCAGGAATCCTTTTTGCAACGTTTATTTTGGCGAGCCTTCTGATGAGCGTGGTCAA
+
AFCGGGGGGGGGGHHHHHHGGGGHHHHHHHHHHHHGGGHHHGGGHHHHGHHHHHHHHHHHHHHHHHHHHHGHHHCGGGGGGHHHHGHHHHHHHHHHHHHHHGGHHHGGHHHHHHHHGHGGGGGHHHHHHHHGHGGGGGHHHG
@M02850:329:000000000-KGLL7:1:1101:21940:15020 1:N:0:1
ACATTGACCACGCTCATCAGAAGGCTCGCCAAAATAAACGTTGCAAAAAGGATTCCTGGAAAAATGGTCGCACACAAAAATTTAAAAATAAATCTATTTCTTCTTTTTTGTGTGTTATGTGAGTCGTATTACCTGACTGACG
+
DFFGGFGGGGGGG?EGHHHHHHHGHHHGGGGGHHGHHHHGHHHGHGHGHGGHFG3DGHHHHHHHHHHHHGGGGGHGGHHHHHHHHHHHHGFHHHHHHHGHHHHHHHHHGGHHHHHHHGHHHHHHHGGHHHHHHHFHHHHHHF
@M02850:329:000000000-KGLL7:1:1101:21940:15020 2:N:0:1
GCGTCAGTCAGGTAATACGACTCACATAACACACAAAAAAGAAGAAATAGATTTATTTTTAAATTTTTGTGTGCGACCATTTTTCCAGGAATCCTTTTTGCAACGTTTATTTTGGCGAGCCTTCTGATGAGCGTGGTCAATG
+
AFBGGGGGGGGGGHHHHHHGGGGHHHHHHHHHHGGGHHHGGGHHFHHHHHHHHHHHHHHHHHHHHHHHGHHGHHGGGGGHHHHHHHHHHHHHHHHHHHHGGHHHGHHHHHHHHHGHGGGGGHHHHHHHGHHGGGGGGGHHHF
@M02850:329:000000000-KGLL7:1:1101:12965:15090 1:N:0:1
AGTCAGGTAATACGACTCACATAGGACACACAAAAAAGAAGAAATAGATTTATTTTTAAATTTTTGTGTGCGACCATTTTTCCAGGAATCCTTTTTGCAACGTTTATTTTGGCGAGCCTTCTGATGAGCGTGGTCAATGTCA
+
FFFGGGGFGGGGGHGGGGHHHHHHHHHHHHGGGHHHGGGHHHHHHHHFHHHHHH5DGHHHHHHHHGHHHHHGGGGGHHHHHHHHHHHHHHHHHHHHGHHHHGHHHHHHHHGGHGGGGGHHHHHHHHHHHGGGGHHHHHHHHG
@M02850:329:000000000-KGLL7:1:1101:12965:15090 2:N:0:1
GACATTGACCACGCTCATCAGAAGGCTCGCCAAAATAAACGTTGCAAAAAGGATTCCTGGAAAAATGGTCGCACACAAAAATTTAAAAATAAATCTATTTCTTCTTTTTTGTGTGTCCTATGTGAGTCGTATTACCTGACTA
+
AFFGGGGGGGGGGGGGGHHHHHHHHHHHGGGGGHGHGHHHGHHHGHHHHGGGHHHHHHHHHHHHHHHHGGGGGGGHGGFHHHHHHHHHHHHHHHHHHHHHHHHHHHHHHGGHHHHFHHHHHHHHHHHHGGHHHHHHHHHHHF
@M02850:329:000000000-KGLL7:1:1101:11905:15101 1:N:0:1
GACATTGACCACGCTCATCAGAAGGCTCGCCAAAATAAACGTTGCAAAAAGGATTCCTGGAAAATGGTCGCACACAAAAATTTAAAAATAAATCTATTTCTTCTTTTTTTATATGAGTCGTATTACCTGATTGACGCACCAC
+
AFFGGGGGGGGGGGGGGHHHHGHHGHHHGGGGGHHHHHGHGHHAEHHHHHGGHGBGFHHHHHHHHHHHHGGGGGHGGGHHHHHHHHHHHHHHHHHGHHHHHHGHHHHHGFEHFHHGHGHGFGHHHHHFFH2GHHHGFGGFFE
@M02850:329:000000000-KGLL7:1:1101:11905:15101 2:N:0:1
GCGTCAATCAGGTAATACGACTCATATAAAAAAAGAAGAAATAGATTTATTTTTAAATTTTTGTGTGCGACCATTTTCCAGGAATCCTTTTTGCAACGTTTATTTTGGCGAGCCTTCTGATGAGCGTGGTCAATGTCACCAC
+
AFCGGG?GGGGGGHHHHHGGGGGHBGHHHHHHGGGGHHHHHHHHHHHHHHHHHHHHHHHHHHGHHGHHGGGGGHHHHHGHHHHHHHHHHHHHGHHHHGGHHHHHHHGGHGGGGGHHHHHHHHGHHGGGGHHHHHGHHHHHHH
@M02850:329:000000000-KGLL7:1:1101:9214:15103 1:N:0:1
GACATTGACCACGCTCATCAGAAGGCTCGCCAAAATAAACGTTGCAAAAAGGATGCCTGGAAAAATGGTCGCACACAAAAATTTAAAAATAAATCTATTTCTTCTTTTTTGTGTGTCCTATGTGAGTCGTATTACCTGACTG
+
AFF3AFGFG1GGAEEEG1FGFFGHFAFFEECGEHHGFEBGAGFAEFDFGG/EGH101FGHHHHFFFFF12//E@EF>/F0?BEGDG>1FCFGD2GFEHHB2E1FFHGFF?@B0BGBDH2DFF>D2FDFCEGHHHGGHH0F<F
@M02850:329:000000000-KGLL7:1:1101:9214:15103 2:N:0:1
GCGTCAGTCAGGTAATACGACTCACATAGGACACACAAAAAAGAAGAAATAGATTTATTTTTAAATTTTTGTGTGCGACCATTTTTCCAGGAATCCTTTTTGCAACGTTTATTTTGGCGAGCCTTCTGATGAGCGTGGTCAA
+
BFBEEFEGGFFGGHHHHHDGGGGHHHHHHCFFHHHGGGGHGGGGHHBGFHFGHHHHEHHHHHHHFHHHHHGFHHEGGGGGGHHHGHHGHHHHHGHGHHHHHGGGHHCGGHHFHHHHGHGGCGGHHHHHHHHHHFGGGGHHHG
@M02850:329:000000000-KGLL7:1:1101:6968:15153 1:N:0:1
GCGTCAGTCAGGTAATACGACTCACATAGGACACACAAAAAAGAAGAAATAGATGTATTTTTAAATTTTTGTGTGCGACCATTTTTCCAGGAATCCTTTTTGCAACGTTTATTTTGGCGAGCCTTCTGATGAGCGTGGTCAA
+
3D2FGGGFFGFGG5GHHGHFDGGFHGHHHHGGGHHGGGHHECGGHGGEHHHHHH5DGHHHHHHGFFHHHHGGHHHGGGGGGHHHHFHGEHHHHHHHHHHHHGHHHHGEHHHHHHHHGHGGGGGHHHHHHGHHGHGAFGFHHH
@M02850:329:000000000-KGLL7:1:1101:6968:15153 2:N:0:1
GACATTGACCACGCTCATCAGAAGGCTCGCCAAAATAAACGTTGCAAAAAGGATTCCTGGAAAAATGGTCGCACACAAAAATTTAAAAATAAATCTATTTCTTCTTTTTTGTGTGTCCTATGTGAGTCGTATTACCTGACTG
+
AFFGGGGGGGGGGGGGGHGHHHHHHHHHGGGFGHHHHHHHGHHHGHHHHGGGHHHHHHHHGHHHHHGGGHGGGGGHGGHHHHHHHHHHGHHHGHHHGHHHHHHHHHHHHGGHHHHHHHHHHHHHHHHHGFHHHHHHHHHHHH
@M02850:329:000000000-KGLL7:1:1101:14361:15153 1:N:0:1
GCGTCAGTCAGGTAATACGACTCACATAGGACACACAAAAAAGAAGAAATAGATGTATTTTTAAATTTTTGTGTGCGACCATTTTTCCAGGAATCCTTTTTGCAACGTTTATTTTGGCGAGCCTTCTGATGAGCGTGGTCAA
+
BFBGGGGGGGGGFHHHHHHGGGGGHHHHHCHHHHHGGGGGGGGFHHGHHHHHHH5DFHHHHHHHFHHHGHGHHHHHGGGGGHHHHHFGHHHHHHHGHHHHHGBHHHGEHHHHHHHHCHGGGGGHGHHHHHFHHHGGDGHHHH
@M02850:329:000000000-KGLL7:1:1101:14361:15153 2:N:0:1
GACATTGACCACGCTCATCAGAAGGCTCGCCAAAATAAACGTTGCAAAAAGGATTCCTGGAAAAATGGTCGCACACAAAAATTTAAAAATAAATCTATTTCTTCTTTTTTGTGTGTCCTATGTGAGTCGTATTACCTGACTG
+
AFFGGGGGGGGGGGGGGHHHHHHGHHHHGGGGGHHHHHHHGGHHGHHHHHGGHHHHHHHHHHHHHHHHHHGGGGGHGGHHHHHHHHHHHHHHHHHHHHHHFHHHHHHHHGGHHHHHGHHHHHHHHHHHGFHHHHHHHHHHHF
@M02850:329:000000000-KGLL7:1:1101:15095:15164 1:N:0:1
GCGTCAGTCAGGTAATACGACTCACATAGGACACACAAAAAAGAAGAAATAGATTTATTTTTAAATTTTTGTGTGCGACCATTTTTCCAGGAATCCTTTTTGCAACGTTTATTTTGGCGAGCCTTCTGATGAGCGTGGTCAA
+
AFBGGGGGGGGCGHFHHHHGGGDHHHHHHHHHHHHGGGFHHGGGHHHHHHHHGFDFGHHHHGHHHHHHHHGHHHHHGGGGGHHHHHHHGHEFHHHBGHHHHGFFFGGHHHGHGHHHGHCCCGGHHHHHGHHHHHGGGCGHHG
@M02850:329:000000000-KGLL7:1:1101:15095:15164 2:N:0:1
GACATTGACCACGCTCATCAGAAGGCTCGCCAAAATAAACGTTGCAAAAAGGATTCCTGGAAAAATGGTCGCACACAAAAATTTAAAAATAAATCTATTTCTTCTTTTTTGTGTGTCCTATGTGAGTCGTATTACCTGACTG
+
AFFGGGGGGGGGGGGFGHHHHHHHHHHHGGGGGHGHHHHHGGHHGHHHHHGGHHHHHHHHHHHHHHHHGHGGGGGHGGHGHHHHHHHHHHHHGHHHHHHHHHHHHHHHHGGHHHHHHHHHHHHHGGHHGGHHHHHHHHGHHF
@M02850:329:000000000-KGLL7:1:1101:13635:15197 1:N:0:1
GCGTCAGTCAGGTAATACGACTCACATAACACAAAAAAGAAGAAATAGATTTATATTTAAATTTTTGTGTGCGACCATTTTTCCAGGAATCCTTTTTGCAACGTTTATTTTGGCGAGCCTTCTGATGAGCGTGGTCAATGTC
+
AFBFGGGGGFGGFGHHHHHGGGGHHHHHHHHHHGHHHGGGHHGHHHHHHHFFHH5DGGHFHHHHHHGHHHHHGGGGGHHHHHHHGHHHHHHHHGHHHGHHHHGGHHHHHHHGGGGGGGGHHHHHHHGHHGCGGGGHFHHHHH
@M02850:329:000000000-KGLL7:1:1101:13635:15197 2:N:0:1
GACATTGACCACGCTCATCAGAAGGCTCGCCAAAATAAACGTTGCAAAAAGGATTCCTGGAAAAATGGTCGCACACAAAAATTTAAAAATAAATCTATTTCTTCTTTTTTGTGTTATGTGAGTCGTATTACCTGACTGACGC
+
AFFGGGGGGGGGGGGGGHHHHHHHHHHHGGGGGHHHHGHHGHHHGHHGHHGGHHHHHHHHHHHHHHHHFGGGGGGHGGHHHHHHHHHHHHHHGHHHHHHHHHHHHHHHHGGHHHHHHHHHEHHHGGHHHHHHHHHHHHHHGG
@M02850:329:000000000-KGLL7:1:1101:22694:15205 1:N:0:1
GCGTCAGTCAGGTAATACGACTCACATAGGACACACAAAAAAGAAGAAATAGATTTATTTTTAAATTTTTGTGTGCGACCATTTTTCCAGGAATCCTTTTTGCAACGTTTATTTTGGCGAGCCTTCTGATGAGCGTGGTCAA
+
AFBGGGGGGGGGGHFHHHHDDGGHHHHFHHHHCFHGGGGFAGFFHHEHHGHGDH5DGHHHHHHHGHHHHHGHHFGFGGGGGHHHHHHHHHHGHHHHHHHGHGHHFHFGHHGHHHHGGHGGGGGHHHHHGHHHHGGGGFGHHH
@M02850:329:000000000-KGLL7:1:1101:22694:15205 2:N:0:1
GACATTGACCACGCTCATCAGAAGGCTCGCCAAAATAAACGTTGCAAAAAGGATTCCTGGAAAAATGGTCGCACACAAAAATTTAAAAATAAATCTATTTCTTCTTTTTTGTGTGTCCTATGTGAGTCGTATTACCTGACTG
+
AFFGGGGGGGGGGGDGGHHHHHHHHHHHGGGGGHHHHGHHGGHHGHHHHHGGHHHHHHHHHHHHHHHHHHGGGGGHGGHHHHHHHHHHHHHGHHHHHHHHHHHHHHHHHGGHHHHHHHHHHHHHHHHHGGGGHHHGHHHHHG
@M02850:329:000000000-KGLL7:1:1101:23630:15216 1:N:0:1
ACATTGACCACGCTCATCAGAAGGCTCGCCAAAATAAACGTTGCAAAAAGGATTCCTGGAAAAATGGTCGCACACAAAAATTTAAAAATAAATCTATTTCTTCTTTTTTGTGTGTCCTATGTGAGTCGTATTACCTGACTGA
+
FFFGGGFGFGGGGGGGHHHHHHFFHHHGGEGEHHHHGGGEHEEEHHGHHGCEDF3FGHHHFHGFGE3FHGGGGGGGGFHHHHHGEHFHGGGHHHGHGHHHFHHHHHHGGFHFHHGHHGFHHHHHHFHGFGHBGHHBGHFHHE
@M02850:329:000000000-KGLL7:1:1101:23630:15216 2:N:0:1
GCGTCAGTCAGGTAATACGACTCACATAGGACACACAAAAAAGAAGAAATAGATTTATTTTTAAATTTTTGTGTGCGACCATTTTTCCAGGAATCCTTTTTGCAACGTTTATTTTGGCGAGCCTTCTGATGAGCGTGGTCAA
+
BFBGGECGGGGGGHHHGHHGGGGHHHGHGGHHGHHGGGHGHGEGHHHHHHHHHHHGGHHHHHGHHHHFHHGFGGHHGGGGGHHHHHHHHHEHGHHFGHHHHGGHGFC?FGGHHHHF?GCCCGGHHHHHHHHGHHGGGGCGFF
@M02850:329:000000000-KGLL7:1:1101:13751:15239 1:N:0:1
GCGTCAGTCAGGTAATACGACTCACATAGGACACACAAAAAAGAAGAAATAGATGTATTTTTAAATTTTTGTGTGCGACCATTTTTCCAGGAATCCTTTTTGCAACGTTTATTTTGGCGAGCCTTCTGATGAGCGTGGTCAA
+
AFBFFGGFGCFGGBFHHHHGGGGHHHHHHHHHHHHGGGHHHGGGHGGCFHHHFHADGHHHHHHHHHHHHHGHHHHHGGGGGHHHHHHHHHHHHHHHHHHHHFFHHGEHHHEHHHHHGHGGGGGHHHHHBGFHHFGGGGHHFG
@M02850:329:000000000-KGLL7:1:1101:13751:15239 2:N:0:1
GACATTGACCACGCTCATCAGAAGGCTCGCCAAAATAAACGTTGCAAAAAGGATTCCTGGAAAAATGGTCGCACACAAAAATTTAAAAATAAATCTATTTCTTCTTTTTTGTGTGTCCTATGTGAGTCGTATTACCTGACTG
+
BFFGGGGGGGGGGGGGGHHHHHHHHHHHGGGGGHHHHHHHGHHHGHHHHHGGHHHHHHHHHGHHGHHHHHGGGGGHGGHHHHHHHHHHHHHHHHHHHHHGHHHHHHHHHGGHHFHHHHHHHHHHHHHHGGHHHHHHHHHHHH
@M02850:329:000000000-KGLL7:1:1101:8655:15251 1:N:0:1
GCGTCAGTCAGGTAATACGACTCACATAGGACACACAAAAAAGAAGAAATAGATATATTTTTAAATTTTTGTGTGCGACCATTTTTCCAGGAATCCTTTTTGCAACGTTTATTTTGGCGAGCCTTCTGATGAGCGTGGTCAA
+
BFBFFGGGGGGGGHHHHHHGGGGGHGHHHGHFHHHGGGHHHGGGHHHHHHHHHH5FGHHGHHHGHHGHGGGHHHHHGGGGGHHHHHHHGHGHHHHHHHHHH?HHHGGHHHHHHHHGGHGGFGGHHHHHHHGHHHGGGGHHHH
@M02850:329:000000000-KGLL7:1:1101:8655:15251 2:N:0:1
GACATTGACCACGCTCATCAGAAGGCTCGCCAAAATAAACGTTGCAAAAAGGATTCCTGGAAAAATGGTCGCACACAAAAATTTAAAAATAAATCTATTTCTTCTTTTTTGTGTGTCCTATGTGAGTCGTATTACCTGACTG
+
AFFGGGGGGFGCGGGGGHHGHHHGHHFHGGGGGHHHFHHHGGHHGHHHHHGGHHHFHGHGHFHGHHHHGDEGFCGHGGGGHHHGHGHHHHHHHHGGHHHHGHHHGHFHGGFFHCGFFHHHHHGGGHGHCFGHHGGGGHGHHD
@M02850:329:000000000-KGLL7:1:1101:13807:15350 1:N:0:1
GCGTCAGTCAGGTAATACGACTCACATAACACACAAAAAAGAAGAAATAGATTTGTTTTTAAATTTTTGTGTGCGACCATTTTTCCAGGAATCCTTTTTGCAACGTTTATTTTGGCGAGCCTTCTGATGAGCGTGGTCAATG
+
3BDFFGGGGBBGFGHHHHHGGGGGHHHHFHHGHGGGHHHGGFHHFHBGHHFHHH5DGHHGHHHHHHHHGHHHHHGGGGGGHHGFHFGHHHHHHGGHHHHGHHHHGHHHHHHHHHGHGCGGCHHHHGFGHHFFGGGGGHHHHF
@M02850:329:000000000-KGLL7:1:1101:13807:15350 2:N:0:1
GACATTGACCACGCTCATCAGAAGGCTCGCCAAAATAAACGTTGCAAAAAGGATTCCTGGAAAAATGGTCGCACACAAAAATTTAAAAATAAATCTATTTCTTCTTTTTTGTGTGTTATGTGAGTCGTATTACCTGACTGAC
+
AFFGGGGGGGGGGGGGGHHHHHHGHHHHGGGGGHHHHHHHGHHHGHGFHHGGHHGHHHHHHHHHHHHHGHGGGGGHGGHHHHHHHHHHHHHHHHHHHHHHHHHHHGHHHGGHHHHGHHHHHHHHHHGFHHHHHHHHHHHGHH
@M02850:329:000000000-KGLL7:1:1101:3090:15358 1:N:0:1
GACATTGACCACGCTCATCAGAAGGCTCGCCAAAATAAACGTTGCAAAAAGGATCCCTGGAAAAATGGTCGCACACAAAAATTTAAAAATAAATCTATTTCTTCTTTTTTGTGTGTCCTATGTGAGTCGTATTACCTGACTG
+
35CDGGFFGBFGEEGGGHGGFGFGFAGFGEGGG2GFGHFBEH2GGEHFFHGFFH3BBFFG2FBEFCFFEDE/@EEHGFHFEHGHGHFDHGHF?4?FGF44EEFGGFGHBEGFHFE0GD2?2??22FF1B?FHH2GGHHHHB1
@M02850:329:000000000-KGLL7:1:1101:3090:15358 2:N:0:1
GCGTCAGTCAGGTAATACGACTCACATAGGACACACAAAAAAGAAGAAATAGATTTATTTTTAAATTTTTGTGTGCGACCATTTTTCCAGGAATCCTTTTTGCAACGTTTATTTTGGCGAGCCTTCTGATGAGCGTGGTCAA
+
ABDFEGEGFFGGGHHHHFHFEGGHHGGHFF3FGFFGGGGFHGEFGHHHHFFFFGGFHHHHHHHHHBGHHFGGGGHHGGEFGHHHHHHFGHHHHGFFHHHHHGHGHHEHHHHHHHHHFFC@DF?GGHHFGFHFHFGDGGGHHF
@M02850:329:000000000-KGLL7:1:1101:22001:15375 1:N:0:1
GCGTCAGTCAGGTAATACGACTCACATAGGACACACAAAAAAGAAGAAATAGATTTATTTTTAAATTTTTGTGTGCGACCATTTTTCCAGGAATCCTTTTTGCAACGTTTATTTTGGCGAGCCTTCTGATGAGCGTGGTCAA
+
AFDGGGCGFGGFEGHHHHGCFGGGHGHHHFFCCFHGGEFHEEFFFHFHHHBHFGBFGHHHHHHHGHHHHGGGFHFHDGGGGHHHHHHEFHHHHHHGHHHHHGFEHFGHHHHHHHHEFHGFGGCHHHHHHHHHHHGDD@GHGF
@M02850:329:000000000-KGLL7:1:1101:22001:15375 2:N:0:1
GACATTGACCACGCTCATCAGAAGGCTCGCCAAAATAAACGTTGCAAAAAGGATTCCTGGAAAAATGGTCGCACACAAAAATTTAAAAATAAATCTATTTCTTCTTTTTTGTGTGTCCTATGTGAGTCGTATTACCTGACTG
+
BFFGGGGGGGGGGGGGGHHHFHHGHHHHGGGGGHHHHGHHGGHHGHHGHHGGHHHHHHHHHHHHHGHHGHGGGGGHGGHHHHHHHHHHHHHHGHGHHHHHHHHHHHHHHGGHHHHCGHHHHHHHHHHHGFHHHHHHHHHHHH
@M02850:329:000000000-KGLL7:1:1101:22636:15378 1:N:0:1
GCGTCAGTCAGGTAATACGACTCACATAGGACACACAAAAAAGAAGAAATAGATGTATTTTTAAATTTTTGTGTGCGACCATTTTTCCAGGAATCCTTTTTGCAACGTTTATTTTGGCGAGCCTTCTGATGAGCGTGGTCAC
+
>D@FFGGFGGGGGGHHHFDAEFGHHHHHFH3EEFFGGGHHEAE1CGFHHHBHHH5DFGHHHHFFFGFHFHFHHHHHGGGGGHGHFHHHHGHHGF33FGHHH?GHHHGHHHHHFGHHCFG?FGGGBGHHBDFGFFCGDCHHGH
@M02850:329:000000000-KGLL7:1:1101:22636:15378 2:N:0:1
GACCACGCTCATCAGAAGGCTCGCCAAAATAAACGTTGCAAAAAGGATTCCTGGAAAAATGGTCGCACACAAAAATTTAAAAATAAATCTATTTCTTCTTTTTTGTGTGTCCTATGTGAGTCGTATTACCTGACTGACGCAC
+
BFFGGGGGGGGGGHHGHHHHHHGGGGGHGHHHHHGFHHGHHHHHGGHHHHHHHHHHHHHHHHHGGGGGGHGGHHHHHHHHHHHHHHGGHHHHHHGHHHHHHHHGGFHFGGFHHHHHHHHHHHGGHHHHHHHHHHHHGHGGGG
@M02850:329:000000000-KGLL7:1:1101:12087:15427 1:N:0:1
GCGTCAGTCAGGTAATACGACTCACATAGGACACACAAAAAAGAAGAAATAGATGTATTTTTAAATTTTTGTGTGCGACCATTTTTCCAGGAATCCTTTTTGCAACGTTTATTTTGGCGAGCCTTCTGATGAGCGTGGTCAA
+
?FDFGGGGGGGGGHHHHGHGGGGFHGHHHHHHHHHGGGHHGCFGGFGHEGFHHH5DFHHHHHHHFHHGHGGHHHHFGGGGGHHGHHHHEHBEHHHHHHHHHGEHHGEGHHHHHHHHGGGCFGCHHGHHHHHHHGGFGGHGFH
@M02850:329:000000000-KGLL7:1:1101:12087:15427 2:N:0:1
GACATTGACCACGCTCATCAGAAGGCTCGCCAAAATAAACGTTGCAAAAAGGATTCCTGGAAAAATGGTCGCACACAAAAATTTAAAAATAAATCTATTTCTTCTTTTTTGTGTGTCCTATGTGAGTCGTATTACCTGACTG
+
CFFGGGGGGGGGGGGGGHHHHGHHGGHHGGGGGHHHHGGHGHFHGHHHHGGCHHHHHHHHHHHHHHHGHGGGGGGHGGHHGFGHHFFHHHHGHHHHFHHHFHHGHHHFHGEGHHHGHHHHHHGHHHHHGGHHHHHHHHHHHF
@M02850:329:000000000-KGLL7:1:1101:20690:15460 1:N:0:1
GACATTGACCACGCTCATCAGAAGGCTCGCCAAAATAAACGTTGCAAAAAGGATTCCTGGAAAAATGGTCGCACACAAAAATTTAAAAATAAATCTATTTCTTCTTTTTTGTGTTATGTGAGTCGTATTACCTGACTGACGC
+
>FFBGGGFGGGGCFEGDHHHCHCGHHHGGGGGGHGHGHHHGHHHGHHFGHGGBGFHHHHGHHGHGHHFHGGGGGGHGGHHCGHHHHGHHHHHGHHFHHHHHHHHHHHHHGGHHHHHHHHHHFGFGFHHHHFHHEFHHGHHGG
@M02850:329:000000000-KGLL7:1:1101:20690:15460 2:N:0:1
GCGTCAGTCAGGTAATACGACTCACATAACACAAAAAAGAAGAAATAGATTTATTTTTAAATTTTTGTGTGCGACCATTTTTCCAGGAATCCTTTTTGCAACGTTTATTTTGGCGAGCCTTCTGATGAGCGTGGTCAATGTC
+
AFCGGGGGGGGGGHHHHHHGGGGHHHHGHHHHHGHHHCFFHHHHHHHHHHGHHHHHHHHHHHHHHHGHHHGHGGGGGHHHHHHHHHHHHHHHHHHHHGHHHHGGHHHHHHHGGHGGGGGHHHHHHHHHHHGGGGHHHHHHHG
@M02850:329:000000000-KGLL7:1:1101:25971:15473 1:N:0:1
GACATTGACCACGCTCATCAGAAGGCTCGCCAAAATAAACGTTGCAAAAAGGATTCCTGGAAAAATGGTCGCACACAAAAATTTAAAAATAAATCTATTTCTTCTTTTTTGTGTGTCCTATGTGAGTCGTATTACCTGACTG
+
AFFGGGGGGGGGGGGGGHHHHGHHCHHHGGG2EHEGHHHHGHHGGHHGHHGFFHHGHHGHHHHHHHHGGHGGGGGHGGHHHHHHHGHHHHFHB4GFHHHHHHHGHHGHFEGHHHHHHHHHHHHHHHHHGGHHHHFHHHFHHF
@M02850:329:000000000-KGLL7:1:1101:25971:15473 2:N:0:1
GCGTCAGTCAGGTAATACGACTCACATAGGACACACAAAAAAGAAGAAATAGATTTATTTTTAAATTTTTGTGTGCGACCATTTTTCCAGGAATCCTTTTTGCAACGTTTATTTTGGCGAGCCTTCTGATGAGCGTGGTCAA
+
AFBGGGEGGGGGGHGHHHHGGGGHHHHHHGHHHHHGGGHGHGGGHHHHHHGHGHGHGHHHHHHHHHGHHHGHHHHHGGGGGHHHHHHHHGHHHHGFHHHHHGHFHHEFHHEGHHHHGHGCGGGHHGHHFHFHGHGGGGHHHH
@M02850:329:000000000-KGLL7:1:1101:26647:15591 1:N:0:1
GCGTCAGTCAGGTAATACGACTCACATAGGACACACAAAAAAGAAGAAATAGATTTATTTTTAAATTTTTGTGTGCGACCATTTTTCCAGGAATCCTTTTTGCAACGTTTATTTTGGCGAGCCTTCTGATGAGCGTGGTCAA
+
?DDFCGFGGGGGGHHFHGHAEGGHGHHHCFGCHHGGGGGHEAEAFHHHHGDHEH5DFGHHHHHHHGGHHHG2FBGFEEEEGHHHHHHHHF3FBGFHHHGHGCDGFGEHHHGHGGDECH?/CCFHFBHHGGBHHFCGGCHGD<
@M02850:329:000000000-KGLL7:1:1101:26647:15591 2:N:0:1
GACATTGACCACGCTCATCAGAAGGCTCGCCAAAATAAACGTTGCAAAAAGGATTCCTGGAAAAATGGTCGCACACAAAAATTTAAAAATAAATCTATTTCTTCTTTTTTGTGTGTCCTATGTGAGTCGTATTACCTGACTG
+
CFFGGGGGGGGGGGGGGHHHHHGHGHHHGGGGGHHHHHHHGHHHGHHHFHEGHHHHHHFGHFHHHHHHGHFGGGGHGGFHHHGHHHHHHHFHHHHGHHHHFHHHHHHHHGCHGHHHHHHHHHHGHHHGCFGHHHHFHHHHH1
@M02850:329:000000000-KGLL7:1:1101:22117:15592 1:N:0:1
GACATTGACCACGCTCATCAGAAGGCTCGCCAAAATAAACGTTGCAAAAAGGATTCCTGGAAAAATGGTCGCACACAAAAATTTAAAAATAAATCTATTTCTTCTTTTTTGTGTGTCCTATGTGAGTCGTATTACCTGACTG
+
11BGGC1A1CF1100EEB13FBF1001B0AEC?F/FBF1A/FFCE111AAEAE11ADFDB0B@G0F1GFGCEEEEEEGHFH0E1GF111>1B1F2EB>FG2BBFFDHB1E/F0B<02BD2GE22D11@@FCGEG21110?<G
@M02850:329:000000000-KGLL7:1:1101:22117:15592 2:N:0:1
GCGTCAGTCAGGTAATACGACTCACATAGGACACACAAAAAAGAAGAAATAGATTTATTTTTAAATTTTTGTGTGCGACCATTTTTCCAGGAATCCTTTTTGCAACGTTTATTTTGGCGAGCCTTCTGATGAGCGTGGTCAA
+
BFBGGGGBFFFGGHHHGHHGGGGHHHHHHHHFHHGGGGHHFEEGFHGFFFHBGFGHHHHGHHHHHGHHGFGGHHHGGGEEEHFHHHEDFGFEHHFHFHGGGGHFDEEHHHEGHHHHGF?D/BBGF2DGFHHHGH?EDDGH<D
@M02850:329:000000000-KGLL7:1:1101:2060:15651 1:N:0:1
GACATTGACCACGCTCATCAGAAGGCTCGCCAAAATAAAAATTGCAAAAAGGATTCCTGGAAAAATGGTCGCACACAAAAATTTAAAAATAAATCTATTTCTTCTTTTTTGTGTGTCCTATGTGAGTCGTATTACCTGACTG
+
>@BBFGFGF4B42E?EAADFHGCGG2A2A22AA2FHBFF5BBF55FGHF1E1BG535BFF2@GHFFHB5B0/>/>FEEGE11GGGHFFB?3B3FDG4FFGFGFGHBFGH/<?F?C0FGHHE1BGHH1B@FGHHE21@1FGGB
@M02850:329:000000000-KGLL7:1:1101:2060:15651 2:N:0:1
GCGTCAGTCAGGTAATACGACTCACATAGGACACACAAAAAAGAAGAAATAGATTTATTTTTAAATTTTTGTGTGCGACCATTTTTCCAGGAATCCTTTTTGCAATGTTTATTTTGGCGAGCCTTCTGATGAGCGTGGTCAA
+
AFBGGCCGGGGGGCHHHHHGGAEHHHHHFHHHHHHGGGHHHFEFHHGHGHFHHFHHHHHHHHHHHHHHHHGFFGFF>FEEFHHHHH3GGHHHHFHFHHGHGFFGHHHGHHGFHHHGGFGGGCGFGFGHHHHEHHGGGC?GGF
@M02850:329:000000000-KGLL7:1:1101:16948:15787 1:N:0:1
GCGTCAGTCAGGTAATACGACTCACATAGGACACACAAAAAAGAAGAAATAGATTTATTTTTAAATTTTTGTGTGCGACCATTTTTCCAGGAATCCTTTTTGCAACGTTTATTTTGGCGAGCCTTCTGATGAGCGTGGTCAA
+
>FDEGFGGFGGGGFHHGHGFFGGGHHHHHHGHHHHGGFHHEGGGFFGFGHHHHH5DFGGHHHHHFHHHHHGFFFHHGGGGGHHHHGFHHHGGHHHHFHHHHGBEEGGHHHHHHHHHGHFF?FFHHHHEFGBHHHGGGGGHHF
@M02850:329:000000000-KGLL7:1:1101:16948:15787 2:N:0:1
GACATTGACCACGCTCATCAGAAGGCTCGCCAAAATAAACGTTGCAAAAAGGATTCCTGGAAAAATGGTCGCACACAAAAATTTAAAAATAAATCTATTTCTTCTTTTTTGTGTGTCCTATGTGAGTCGTATTACCTGACTG
+
AFFGGGGGGGGGGGGGGHHHHHHHHHHGGGGGGHHHHHHHGHHHGHHHHHGGHHGHHHHHHHHHFHHHHHGGGGGHGGHHHHHHHHHHHHHHHHHHHHHHHHHHGHHHHGGHHHHHHHHHHHDHHHHFGGGGHHHHHHHHHB
@M02850:329:000000000-KGLL7:1:1101:20350:15787 1:N:0:1
GACATTGACCACGCTCATCGCCGCACCGATGATGAACATGATGAAGCTGAAACCGAGGTACAGCGTGCCGATGTCCTTGTGGTTGGTCGAGAAGAACCAACGCTCGAAGAAGCTCTGGTGGTGATGGTGAGTCGTATTACCT
+
AFFGGGGGGGGGGGGGGHHHGGGCGGGGCFGGHHHHHHHHGHFFFHGHHGHHHH0EFGFHHGGHGEE?GGGGGFFHHHHHHCGEGGGHGGGHGHHHHEHFGGGGGCCFGGHHHHHHHHHHFEFFHFFGHGFGHGFFHFFFG0
@M02850:329:000000000-KGLL7:1:1101:20350:15787 2:N:0:1
GCGTCAGTCAGGTAATACGACTCACCATCACCACCAGAGCTTCTTCGAGCGTTGGTTCTTCTCGACCAACCACAAGGACATCGGCACGCTGTACCTCGGTTTCAGCTTCATCATGTTCATCATCGGTGCGGCGATGAGCGTG
+
AFCGGGGGGGGGFHHHHHHGGGGHHHHHHHHHHHGHHHHHHHHHHHHHHGGEGGHGHHHHHHHGHGGGHGGGGHHHHHHHHHGGGGGGGGGFHHHHHGGEGGHHHHHHHHHHHHHHHHHHHHHHHGGGGGGGGGGGGHHGCE
@M02850:329:000000000-KGLL7:1:1101:15989:15793 1:N:0:1
GCGTCAGTCAGGTAATACGACTCACATAGGACACACAAAAAAGAAGAAATAGATTTATTTTTAAATTTTTGTGTGCGACCATTTTTCCAGGAATCCTTTTTGCAACGTTTATTTTGGCGAGCCTTCTGATGAGCGTGGTCAA
+
CF@FFFCGGGGGGHHHHHGGGGGGHHHGFFHCGFHGGGHHE?FAEGEGFGHFHHBDGFHHHHGHHHHHHHGHHF1GFGGGGHHGHFFFFHGHHHHHHHHGHGGFFHEGFHHHHHFEBGGGFCCHHHHGHHEHHGCGFFCFGF
@M02850:329:000000000-KGLL7:1:1101:15989:15793 2:N:0:1
GACATTGACCACGCTCATCAGAAGGCTCGCCAAAATAAACGTTGCAAAAAGGATTCCTGGAAAAATGGTCGCACACAAAAATTTAAAAATAAATCTATTTCTTCTTTTTTGTGTGTCCTATGTGAGTCGTATTACCTGACTG
+
ABFGGGGGGGGGGGGGGHHHHHHHHHHHGGGGGHHHHHHHGGHHGHHHFHGGGHHHHHHHHHHHHHHHFGGGGGGHGGHHHHHHHHHHHHHHHHHGHHHHGHHHHHHHHGGHHGGHFHHHHHHHFHHHFFGHGHHHHHHHHD
@M02850:329:000000000-KGLL7:1:1101:14335:15803 1:N:0:1
GACATTGACCACGCTCATCAGAAGGCTCGCCAAAATAAACGTTGCAAAAAGGATACCTGGAAAAATGGTCGCACACAAAAATTTAAAAATAAATCTATTTCTTCTTTTTTGTGTGTCCTATGTGAGTCGTATTACCTGACTG
+
AFFGGGFGGGGGGGGGGHGHHGHHGCGHGGGGGGDHHHHHGHHHGHGHHGGGHG3BGHHHHHHHHHHG5FEGGGGHGGHGHHGHHHHHHHHFHHHEGHGHHHHHHHHHGGGHGGHHFHHHHHHHHGHGFGHGGGDGHGHHHB
@M02850:329:000000000-KGLL7:1:1101:14335:15803 2:N:0:1
GCGTCAGTCAGGTAATACGACTCACATAGGACACACAAAAAAGAAGAAATAGATTTATTTTTAAATTTTTGTGTGCGACCATTTTTCCAGGAATCCTTTTTGCAACGTTTATTTTGGCGAGCCTTCTGATGAGCGTGGTCAA
+
AFCGGGGGGGGGGHHHHHHGGGGHHHHHHHGHHHHGGGHGHGGGHHHHHHGHHHHHHHHHHHHHHHHHHHGHHHHHGGGGGHHHHHHHHHHHHHGHHHHHHGGFFFEHHHHHHHHHGHGGFGGHHHHHHHHGHHGGGGHHHH
@M02850:329:000000000-KGLL7:1:1101:21281:15858 1:N:0:1
GACATTGACCACGCTCATCAGAAGGCTCGCCAAAATAAACGTTGCAAAAAGGATTCCTGGAAAAATGGTCGCACACAAAAATTTAAAAATAAATCTATTTCTTCTTTTTTGTGTGTCCTATGTGAGTCGTATTACCTGACTG
+
BFFGGGGGGGGGGGCFEFGFHGHHGCHHGGGGGHEHHHHHGHFHGHHGHHGCHHGGBGHHHHHGHHGB@FECGFGHGGHHHHHHGHHHHHHHHHHHHHHHHHHGHHHHHGGHHHHHHHHHHHHHHGFHGGHHHHHDGHFHHH
@M02850:329:000000000-KGLL7:1:1101:21281:15858 2:N:0:1
GCGTCAGTCAGGTAATACGACTCACATAGGACACACAAAAAAGAAGAAATAGATTTATTTTTAAATTTTTGTGTGCGACCATTTTTCCAGGAATCCTTTTTGCAACGTTTATTTTGGCGAGCCTTCTGATGAGCGTGGTCAA
+
BFBGGGGGGGGGGGHHHHHGGGGHHHHGHHGHHHHGGGHHHGGGHHGHHHHHHHHHHHHHHHHHHHHHHHGHHHHHGGGGGHHHHHHHHGHFHHHHHHHHHGGFHHGHHHHHHHHHGHGGGGFHHHHHGHHGHHGGGGHHHH
@M02850:329:000000000-KGLL7:1:1101:10833:15873 1:N:0:1
GCGTCAGTCAGGTAATACGACTCACATAGTCCTGGACACACAAAAAAGAAGAAATAGATTTATTTTTAAATTTTTGTGTGCGACCATTTTTCCAGGAATCCTTTTTGCAACGTTTATTTTGGCGAGCCTTCTGATGAGCGTG
+
AFBGGGGGGGGGFGHHHHHGGGGHHHHHGHHHHHHHHHHHGGGHGHGGGHHHHH5DGGHHHHHHHHHHHFFHHHGGFGGHHGGGGGHHHHHHHHGHHHHGHHHHHHGGHHHGHHHHHHHHHGHCGGGGHHHHHHHHHHHGGF
@M02850:329:000000000-KGLL7:1:1101:10833:15873 2:N:0:1
GACATTGACCACGCTCATCAGAAGGCTCGCCAAAATAAACGTTGCAAAAAGGATTCCTGGAAAAATGGTCGCACACAAAAATTTAAAAATAAATCTATTTCTTCTTTTTTGTGTGTCCAGGACTATGTGAGTCGTATTACCT
+
AFFGGGGGGGGGGGGGGHHHHGHHHHHHGGGGGHHHHGHHGHHGGHGHHHGGHHHHHHHHHHHHHHHHGHGGGGGHGGHHHHHHHHHHHHHHHHHHHHHHHHHHHHHHHGGHHHHHHHHHHHHHHHHFFHHHHGFHHHHHHH
@M02850:329:000000000-KGLL7:1:1101:14867:15879 1:N:0:1
GCGTCAGTCAGGTAATACGACTCACATAACACAAAAAAGAAGAAATAGATTTATTTTTAAATTTTTGTGTGCGACCATTTTTCCAGGAATCCTTTTTGCAACGTTTATTTTGGCGAGCCTTCTGATGAGCGTGGTCAATGTC
+
BFCGGGGGGGGGGHHGHHHGGGGHHHHHGHHHHCFHGGGGHHHHHHHHFHHHHHAFHHHHHHHHHHGHHHGHGGGGGHHHHHHHHHGHHHHHHHHHHGHHHHFGHHHHHHHHGHCGGGGHHHHHHHHGHHGGGGHHHGHHHF
@M02850:329:000000000-KGLL7:1:1101:14867:15879 2:N:0:1
GACATTGACCACGCTCATCAGAAGGCTCGCCAAAATAAACGTTGCAAAAAGGATTCCTGGAAAAATGGTCGCACACAAAAATTTAAAAATAAATCTATTTCTTCTTTTTTGTGTTATGTGAGTCGTATTACCTGACTGACGC
+
AFFGGGGGGGGGGGGGGHHHHHHHHHHHGGGGGHHHHHHHGHHHGHHHHHGGHHHHHHHHHHHHHHHHHHGGGGGHGGHGHHHHHHHHHHHHHHHHHHHHHHHHHHHHHGGHHHHHHHHHHHHHGGHHHHHHHHHHHHHHGG
@M02850:329:000000000-KGLL7:1:1101:23528:15934 1:N:0:1
GACATTGACCACGCTCATCAGAAGGCTCGCCAAAATAAACGTTGCAAAAAGGATTCCTGGAAAAATGGTCGCACACAAAAATTTAAAAATAAATCTATTTCTTCTTTTTTGTGTGTCCTATGTGAGTCGTATTACCTGACTG
+
3BFGGFGGGFCGFGAEEFFHFHHGHG3FEEGGGHHHHHHHGHHHEHBGFHF?FH5FGHGHHEGHAFB3D5>@E?/1EGHHHHHHHHHHHHBGBGGHHHHHFFFHHFBGFGGFG0FGHGHHHHGHFHGHDFFHHH2FGH0GG?
@M02850:329:000000000-KGLL7:1:1101:23528:15934 2:N:0:1
GCGTCAGTCAGGTAATACGACTCACATAGGACACACAAAAAAGAAGAAATAGATTTATTTTTAAATTTTTGTGTGCGACCATTTTTCCAGGAATCCTTTTTGCAACGTTTATTTTGGCGAGCCTTCTGATGAGCGTGGTCAA
+
BFBGGGGFGGGGFGHHHHHGGGGHHHHHHHGHHGHGGGHHHGGGHHHHHHHHGHHHHHHHHHHHHHHHGHGHHHHFFGGGGHHHHHHFGHHHHHHBGHHHHGHFHHGHGHHGHHHHCGCCFFGHHBHHHHHGHHGFGGHHEH
@M02850:329:000000000-KGLL7:1:1101:6513:15943 1:N:0:1
GACATTGACCACGCTCATCAGGAGGCTCGCCAAAATAAACGTTACAAAAAGGATTCCTGGAAAAATGGTCGCACACAAAAATTTAAAAATAAATCTATTTCTTCTTTTTTGTGTGTCCTATGTGAGTCGTATTACCTGACTG
+
AFFGGGGGFGGGEGFGGHHHHFHDGGHHGGGGGHHHGHHHGHFHGHHGHHGGHH5BFGFHEHHHHHHHGHGGGGGHGGHHGHHHHHHHGHHHHHHHHHHHHHHHHHHHHGGHHHGHHHHHHHHBHFHHGGHHHHHHHHHHHH
@M02850:329:000000000-KGLL7:1:1101:6513:15943 2:N:0:1
CGTCAGTCAGGTAATACGACTCACATAGGACACACAAAAAAGAAGAAATAGATTTATTTTTAAATTTTTGTGTGCGACCATTTTTCCAGGAATCCTTTTTGTAACGTTTATTTTGGCGAGCCTCCTGATGAGCGTGGTCAAT
+
FDDGGGGGGGGGGHHHHHGGGGHHHHHFHHHHHHGGGHHHGGAGHHHHHHHHHHHHHHHHHHHHHHHHHGHHHGHFGGGGHHEFHHFDHFHHHHHHHHHHGHHHHGHHHHHHHHHGGGGGFCHHHHHHHGHHGGGGCGGHHH
@M02850:329:000000000-KGLL7:1:1101:2684:16023 1:N:0:1
GACATTGACCACGCTCATCAGAAGGCTCGCCAAAATAAACGTTGCAAAAAGGATCCCTGGAAAAATGGTCGCACACAAAAATTTAAAAATAAATCTATTTCTTCTTTTTTGTGTTATGTGAGTCGTATTACCTGACTGACGC
+
AFBGGGCFGGGGGGGGGG5FFFHHFDHF?EGGFGHHGG5G?GFGEHHFFHD?BH32FGCHHHHHHFHHBGFFEEGHFGHHHHHHHHHHBCHFGHHHHHHHHGFFBDGGHCGGFGFHHGGHG3FFCFCGHHFFHF2CGBGF/C
@M02850:329:000000000-KGLL7:1:1101:2684:16023 2:N:0:1
GCGTCAGTCAGGTAATACGACTCACATAACACAAAAAAGAAGAAATAGATTTATTTTTAAATTTTTGTGTGCGACCATTTTTCCAGGAATCCTTTTTGCAACGTTTATTTTGGCGAGCCTTCTGATGAGCGTGGTCAATGTC
+
BFBGGGCFGGGGFHHHHHHGGGGHHHHHHHHGDGHGHGGEGHHGHHHHHHHHHHHHHHHHHHHGGHGFHHHHGGEGEGGHHHGHGHGHHGHHHHHHGGGHHHCGHHHHHGHHGHCCGCFHHHGHGHHHHHGGGCHHHGHHHH
@M02850:329:000000000-KGLL7:1:1101:9154:16108 1:N:0:1
GACATTGACCACGCTCATCAGAAGGCTCGCCAAAATAAACGTTGCAAAAAGGATTCCTGGAAAAATGGTCGCACACAAAAATTTAAAAATAAATCTATTTCTTCTTTTTTGTGTTATGTGAGTCGTATTACCTGACTGACAC
+
A1F3FA1GFGGGGGAEEHHEHFGFFEHHEC/AAAGFHFFEAGHGGHDFHHEGGF1B2AFGHHHHF0B1DFFGGCGFGGHHHGHHFFBGGHHDDGHHEGHHBEGHBGFHHGCGHHFHHBGHHF1BCFGHFGEHFDFFFHHHHH
@M02850:329:000000000-KGLL7:1:1101:9154:16108 2:N:0:1
GTGTCAGTCAGGTAATACGACTCACATAACACAAAAAAGAAGAAATAGATTTATTTTTAAATTTTTGTGTGCGACCATTTTTCCAGGAATCCTTTTTGCAACGTTTATTTTGGCGAGCCTTCTGATGAGCGTGGTCAATGTC
+
ABCGGGGGGGGGGHHHHHHGGGGHHHHHHHHHHGFHHGGGHHHFBGHHHHHGGHHHHHGFHHHHHHGHHHHGGGGGGHHHHHHGFHHHHHHHHHHHHGHHHHGGGHHHHHHGGHGGGGGHHHHHFHHHGHG?ACHFHHHHHH
@M02850:329:000000000-KGLL7:1:1101:7746:16204 1:N:0:1
GACATTGACCACGCTCATCAGAAGGCTCGCCAAAATAAACGTTGCAAAAAGGATTCCTGGAAAAATGGTCGCACACAAAAATTTAAAAATAAATCTATTTCTTCTTTTTTGTGTGTCCTATGTGAGTCGTATTACCTGACTG
+
BFFGGGGGGFGGGGEGGHHHHGHGGAFHGGGGGHGHHHGGGHFHGHGEHHGGEG5BGHHHHHHHHHHHFHGGGGGGGGHGHHHHGHHHHHHHHHFHFHHGFHHHHGHHHGGHHGHHHGHHHHHHHGHHGFGHFHHGGHHHHF
@M02850:329:000000000-KGLL7:1:1101:7746:16204 2:N:0:1
GCGTCAGTCAGGTAATACGACTCACATAGGACACACAAAAAAGAAGAAATAGATTTATTTTTAAATTTTTGTGTGCGACCATTTTTCCAGGAATCCTTTTTGCAACGTTTATTTTGGCGAGCCTTCTGATGAGCGTGGTCAA
+
AFCGGGGGGGGGGHHHHHHGGGGHHHHHFHHHHHHGGGHHHGGGHHHHEHHHHHHHHHHHHHHHHHHHHHGCGGHHGGGGGHHHGHHHHHHHHHHHHHHHHGHFFHGHHHHHHHHHGHGGGGCHHHHHHHHGHGGGGGHHHH
@M02850:329:000000000-KGLL7:1:1101:14077:16265 1:N:0:1
GACCACGCTCATCAGAAGGCTCGCCAAAATAAACGTTGCAAAAAGGATTCCTGGGAAAATGGTCGCACACAAAAATTTAAAAATAAATCTATTTCTTCTTTTTTGTGTGTCCTATGTGAGTCGTATTACCTGACTGACGCAC
+
BBFGGGAGGGFGGHHGHGFHHHGGGGGHHHHHHHGHHHGHHHGHGFEHHHHGHH1FHHHHHHHHGGGGGGGGHHHHHHHHHGHHHHGHHHHHHHGHHHHHHHHGGHHHHHHHGGHGHHEGHHGGHHHHHGGFHHHHHHGGCC
@M02850:329:000000000-KGLL7:1:1101:14077:16265 2:N:0:1
GCGTCAGTCAGGTAATACGACTCACATAGGACACACAAAAAAGAAGAAATAGATTTATTTTTAAATTTTTGTGTGCGACCATTTTTCCAGGAATCCTTTTTGCAACGTTTATTTTGGCGAGCCTTCTGATGAGCGTGGTCAC
+
AFBGGGGGGGGGGHHHHHHGGGGHHHHHHHHHHHHGGGHHHGGGHHHHHHHHHHHHHHHHHHHHHHHHHHGHHHHHGGGGGHHHHHHHHHHHHHGHHHHHHGGFHHGGHHHHHHHHGHCGGGGHHHHHHHHGHFCGGGHHHH
@M02850:329:000000000-KGLL7:1:1101:7949:16271 1:N:0:1
GCGTCAGTCAGGTAATACGACTCACATAGGACACACAAAAAAGAAGAAATAGATCTATTTTTAAATTTTTGTGTGCGACCATTTTTCCAGGAATCCTTTTTGCAACGTTTATTTTGGCGAGCCTTCTGATGAGCGTGGTCAA
+
>DDGGCGGDG5FBGH5GGAFE?EGHHGHHHHGHHFGGGFGHE?FFFHHBFHDFG55DDGFFHGCBFFGBEFEGHHEGGGG?GFFHFHFFGBF0GF3BGBBG?FDFF@EFHHHHFDH/BCGGG?CDFHFHFFH1?@ADCHGH1
@M02850:329:000000000-KGLL7:1:1101:7949:16271 2:N:0:1
GACATTGACCACGCTCATCAGAAGGCTCGCCAAAATAAACGTTGCAAAAAGGATTCCTGGAAAAATGGTCGCACACAAAAATTTAAAAATAAATCTATTTCTTCTTTTTTGTGTGTCCTATGTGAGTCGTATTACCTGACTG
+
BFFGGGGGGGGGGEGGGHHHHHHGHDFHGGGGFHHHHGHHGHHHGHHHHGGGEHHHHHHHHHGHHHHHGGGGGGGHGGGFGHHHHHFHHHHHFHHHHHHHGHHHHHFHHGGHGGF0FGHGFHHHHHHFFFFHGHHHHHHHHH
@M02850:329:000000000-KGLL7:1:1101:27395:16295 1:N:0:1
GCGTCAGTCAGGTAATACGACTCACATAGGACACACAAAAAAGAAGAAATAGATTTATTTTTAAATTTTTGTGTGCGACCATTTTTCCAGGAATCCTTTTTGCAACGTTTATTTTGGCGAGCCTTCTGATGAGCGTGGTCAA
+
1BAFEF?AF1GFGHHHHHHAEGGHFHHGGBHHHHGGGGFHAAEGHHHFCGFGBG2DEF22FHGHHHEEDFGGHFHHGFEGGHDFEHFHHHFCFHBGGFFHDE1FGFEGHHEBGHHGGGCCGGGHHHGH2>D2@FCFGCHFHH
@M02850:329:000000000-KGLL7:1:1101:27395:16295 2:N:0:1
GACATTGACCACGCTCATCAGAAGGCTCGCCAAAATAAACGTTGCAAAAAGGATTCCTGGAAAAATGGTCGCACACAAAAATTTAAAAATAAATCTATTTCTTCTTTTTTGTGTGTCCTATGTGAGTCGTATTACCTGACTG
+
AFFFG3GGGGCFEFEEEHHHAGHHA0FFCEEGGFHHEHFHCGHHGHFHHAAEFHFFHGHBHHHHHHHBF2ECGGCHFECGHHFFHFHFFHFFFHFFHHEEGGGGGHHHHGGHHGHCGGHHHBFGHHHFC?GGFFFHHFHHEF
@M02850:329:000000000-KGLL7:1:1101:21190:16316 1:N:0:1
GACATTGACCACGCTCATCAGAAGGCTCGCCAAAATAAACGTTGCAAAAAGGATTCCTGGAAAAATGGTCGCACACAAAAATTTAAAAATAAATCTATTTCTTCTTTTTTGTGTGTCCTATGTGAGTCGTATTACCTGACTG
+
AFFFGFGGGGGG?DFGGCFHFHGFFHHHGCGGGHHHHHGHGHHHGHHGHGGGHHHHHHHHFEGHHHGGGH?EGEGHGGHHGHHHHHHGHHFFBGBHHHGHHHHDDHHHHG@GHHFGFHHBHBGHFGGGCCHHHGFHHGHHGF
@M02850:329:000000000-KGLL7:1:1101:21190:16316 2:N:0:1
GCGTCAGTCAGGTAATACGACTCACATAGGACACACAAAAAAGAAGAAATAGATTTATTTTTAAATTTTTGTGTGCGACCATTTTTCCAGGAATCCTTTTTGCAACGTTTATTTTGGCGAGCCTTCTGATGAGCGTGGTCAA
+
BFBGGFGGGGGGBGHHHHHGGGGHHHHHHHHHHHHGGGHGHGGFHHHHHHHHHHHHHHHHHHHGHHHHHHGHHHHHGGGGGHHHHHHHHHHGHHGHHHHHHGGFGHEGHHHHHHHHGHCF?CFHHHHHHHGGHGGGGGHHHH
@M02850:329:000000000-KGLL7:1:1101:27171:16386 1:N:0:1
GCGTCAGTCAGGTAATACGACTCACATAGGACACACAAAAAAGAAGAAATAGATTTATTTTTAAATTTTTGTGTGCGACCATTTTTCCAGGAATCCTTTTTGCAACGTTTATTTTGGCGAGCCTTCTGATGAGCGTGGTCAA
+
CFBGGGGGFGGGGHGHHHGGGGGHHHHHHCFHGHHGGGHHEGGFHHHHHGHHHH5DFHHHGHHFDHHHHHGGFHHHGGGGGHHHHHGHHGFHHHHEHHHHHGHGHHGHHHHHHGFHCGGGGGGHHHHGGHHHGHGGGFHGHF
@M02850:329:000000000-KGLL7:1:1101:27171:16386 2:N:0:1
GACATTGACCACGCTCATCAGAAGGCTCGCCAAAATAAACGTTGCAAAAAGGATTCCTGGAAAAATGGTCGCACACAAAAATTTAAAAATAAATCTATTTCTTCTTTTTTGTGTGTCCTATGTGAGTCGTATTACCTGACTG
+
AFFGGGGGGGGGGGGGGHHHHHHHHHHGGGGGGHHHHHHHGHHGGHHHHFGGHHHHHHHGHHHHHHHHHHGGGGGHGGHHHHHHHHHHHHHDGHHHHHHHHHHHHHHHHGGHHHFHHFHHHGHHHHHHGGFHHHHHHHHHHH
@M02850:329:000000000-KGLL7:1:1101:27529:16442 1:N:0:1
GCGTCAGTCAGGTAATACGACTCACATAGGACACACAAAAAAGAAGAAATAGATGTATTTTTAAATTTTTGTGTGCGACCATTTTTTCAGGAATCCTTTTTGCAGCGTTTATTTTGGCGAGCCTTCTGATGAGCGTGGTCAA
+
AF@FE2EGGGGGGFHFHHCDGGFHHHHHGCHCGHHGGGHHGCAAGHHFHFFGHH5DFFGHHHGGHGGHHFEGHFHHGGGGGHHHFDGHHEHHHHHHHHGHHGHHGGGGEGGHFHHHGGCFGGFHHHHHHHGHFHCCDGHHFD
@M02850:329:000000000-KGLL7:1:1101:27529:16442 2:N:0:1
GACATTGACCACGCTCATCAGAAGGCTCGCCAAAATAAACGCTGCAAAAAGGATTCCTGAAAAAATGGTCGCACACAAAAATTTAAAAATAAATCTATTTCTTCTTTTTTGTGTGTCCTATGTGAGTCGTATTACCTGACTG
+
BFFGGGGGGGGGGGGGGHHHHHHHHHGHGGGGGHGHHHHHGGGGGHHGHHGGHHHHHHHHGHHHGHGHHHGGGGGHGGFHHHHHHHHHHHHHHHHHGHHHHHHGHHHHHGGGFHFGHHHHHGHHHHHHGFHHHHHGHHHHGD
@M02850:329:000000000-KGLL7:1:1101:11153:16495 1:N:0:1
GACCACGCTCATCAGAAGGCTCGCCAAAATAAACGTTGCAAAAAGGATTCCTGGAAAAATGGTCGCACACAAAAATTTAAAAATAAATCTATTTCTTCTTTTTTGTGTGTCCATATGTGAGTCGTATTACCTGACTGACGCA
+
>DFGF42AEEFG5GGHHBHHHHGGGGGGGGHHHHGFHHGHHHHHGGGFGFHHEH2BGHGHBFHHGG//EFEFFHHFHHFFFHHGHHFHHBGHFGGHFHHGHHH@ECFFGH3DHHFHGHHHGH3@FGHHHFFHFGBH2CFFFC
@M02850:329:000000000-KGLL7:1:1101:11153:16495 2:N:0:1
GCGTCAGTCAGGTAATACGACTCACATATGGACACACAAAAAAGAAGAAATAGATTTATTTTTAAATTTTTGTGTGCGACCATTTTTCCAGGAATCCTTTTTGCAACGTTTATTTTGGCGAGCCTTCTGATGAGCGTGGTCA
+
AFCGGGGFGGGGGHHHHHHGGFGHHHHHHHGHHHHHGGGHHHGGFHHHHGHHHHHHHHHHHHHHHGHHHHHGHHHGHGGGGGHHHHGHHHHHHHHGHGHHHHGHHHHGGHHHHHHHHGHGGGGGHHHHHHHHHHHGGGGHHH
@M02850:329:000000000-KGLL7:1:1101:24142:16515 1:N:0:1
GACATTGACCACGCTCATCAGAAGGCTCGCCAAAATAAACGTTGCAAAAAGGATGCCTGGAAAAATGGTCGCACACAAAAATTTAAAAATAAATCTATTATGTGAGTCGTATTACCTGACTGACGCACCACTGGAAGATCGG
+
>@CFGGFFFGGAEA?FGHHHHHGGHHFFEEEGGGHFHEHHGHGHFHGFFFEFHGFHEHHHHHGHFHHHHHGGGGGHGGHHHHHHHHHGHHBFHFGHHHHHHHHHHHDGEFHHHHHFFFHHFHHHGDGG?GFFFGGGFEGHHG
@M02850:329:000000000-KGLL7:1:1101:24142:16515 2:N:0:1
GCGTCAGTCAGGTAATACGACTCACATAATAGATTTATTTTTAAATTTTTGTGTGCGACCATTTTTCCAGGAATCCTTTTTGCAACGTTTATTTTGGCGAGCCTTCTGATGAGCGTGGTCAATGTCACCACTGGAAGATCGG
+
AFBGGGGGGGGGGHHHFHHGGGGHHHHHHHHHGHHHHHHHHHHHHHHHHHGGHHHHGGGGGHHHHHHGHHGHHHHHHHHHHGHGHHGHHHHHHHHHGHGGEGGHHHHHHHHHHHGCFGCFFHHHHHGHHHHHHGHFHHHHHG
@M02850:329:000000000-KGLL7:1:1101:9624:16529 1:N:0:1
GCGTCAGTCAGGTAATACGACTCACATAACACAAAAAAGAAGAAATAGATTTATTTTTAAATTTTTGTGTGCGACCATTTTTCCAGGAATCCTTTTTGCAACGTTTATTTTGGCGAGCCTTCTGATGAGCGTGGTCAATACC
+
BFBGGFGGGGGGGHHGHHFFGGGHHHHGHHHHHFHHHAFFFHHHHHHHFHFHFF5DEGHHHHHHHHGEGGGHGDFGGHHHGGGFHHHHHGGHHHHHH@GEGHGHHHGHHGHHGGFGGGGHGHHDGFFHHEGGGGGGHFGFHH
@M02850:329:000000000-KGLL7:1:1101:9624:16529 2:N:0:1
ATTGACCACGCTCATCAGAAGGCTCGCCAAAATAAACGTTGCAAAAAGGATTCCTGGAAAAATGGTCGCACACAAAAATTTAAAAATAAATCTATTTCTTCTTTTTTGTGTTATGTGAGTCGTATTACCTGACTGACGCACC
+
FFFGGGGGGGGGGGHGHHHGHHHHHGGGGGHHHHHHHGHHGGHGHHHGGGHHHFHGGHFHHHHHHFFEFGGGGGFGFACGFHEHHHHHHHHHHGHHHGHGHHHFHHGGGHGGHHHHFHGFFGFFHFHHHHHHHHHHHGGGGG
@M02850:329:000000000-KGLL7:1:1101:13218:16555 1:N:0:1
GCGTCAGTCAGGTAATACGACTCACATAGGACACACAAAAAAGAAGAAATAGATTTATTTTTAAATTTTTGTGTGCGACCATTTTTCCAGGAATCCTTTTTGCAACGTTTATTTTGGCGAGCCTTCTGATGAGCGTGGTCAA
+
>FBFEFGGGGGGFFGHHHGGGGGHHHHCGHHGHHGGGGHHHCDFHHHGHGHHHH5FHHGHHHHHGHHHHHGHHFHHDGGGGHHHGHHGHFHHHHHHHHHHHCFGFHCFFEHHEHHH@GCFGGGHHHHHHHHHFHGGDGHHHH
@M02850:329:000000000-KGLL7:1:1101:13218:16555 2:N:0:1
GACATTGACCACGCTCATCAGAAGGCTCGCCAAAATAAACGTTGCAAAAAGGATTCCTGGAAAAATGGTCGCACACAAAAATTTAAAAATAAATCTATTTCTTCTTTTTTGTGTGTCCTATGTGAGTCGTATTACCTGACTG
+
BFFGGGGGGGGGGGGGGHHHHGHHHHGHGGGGGHHHHGHHGHHHGHHHFHGGHHHHHHHHHHHGHGHHHHGGGGGHGGHHHHHHHHHHHHHHHHHHHHHHHHHHHHHHHGGHHHHHHHHHHHHGHHHHGFHHHHGHHHGHHG
@M02850:329:000000000-KGLL7:1:1101:15534:16571 1:N:0:1
GACCACGCTCATCAGAAGGCTCGCCAAAATAAACGTTGCAAAAAGGATTCCTGGCAAAATGGTCGCACACAAAAATTTAAAAATAAATCTATTTCTTCTTTTTTTATGTGAGTCGTATTACCTGACTGACGCACCACTGGAA
+
?FFGGGGGGGGGGGHHHHGHHHGGGGGHFHHHFHGHHFGHHHHHGGHHHHHHGH1BGFHHHGHHGGGGGHGGHHHGHHHFHFHHHHHHHHHHGHHHHGHHHHHGGHHHGHHHHH??GGHHGHHHHHHHHHFGGGFHHHHHFF
@M02850:329:000000000-KGLL7:1:1101:15534:16571 2:N:0:1
GCGTCAGTCAGGTAATACGACTCACATAAAAAAAGAAGAAATAGATTTATTTTTAAATTTTTGTGTGCGACCATTTTTCCAGGAATCCTTTTTGCAACGTTTATTTTGGCGAGCCTTCTGATGAGCGTGGTCACCACTGGAA
+
AFCGGGGGGGGGGHHHHHHGGGGHHHHHHHHHGGGFHHHHHHHHHHHHHHHHHHHHHHHHHHGHHHHGGGGGGHHHHGHHHHHHHGHHHHHHHGGHHHGHHHHHHHHHGGGGGGGHHHHHHHHHHHGGGGHHHHHHGHHHFG
@M02850:329:000000000-KGLL7:1:1101:7102:16652 1:N:0:1
GCGTCAGTCAGGTAATACGACTCACATAGGACACACAAAAAAGAAGAAATAGATTTATTTTTAAATTTTTGTGTGCGACCATTTTTCCAGGAATCCTTTTTGCAACGTTTATTTTGGCGAGCCTTCTGATGAGCGTGGTCAA
+
AFBFFGEGFGGGGHHHHHHGGCGFHHHGHHHHHHHGGGHHHEGEGGFCGFHHGHEFGHHHGHAHGHHHHHGGGHFHGGGGGHHGHHHHHHHHHHHHHHHHHGHGHHGHHHGHHHHGGGGGGGGHHHHHEHGHGHCGGGHHHG
@M02850:329:000000000-KGLL7:1:1101:7102:16652 2:N:0:1
GACATTGACCACGCTCATCAGAAGGCTCGCCAAAATAAACGTTGCAAAAAGGATTCCTGGAAAAATGGTCGCACACAAAAATTTAAAAATAAATCTATTTCTTCTTTTTTGTGTGTCCTATGTGAGTCGTATTACCTGACTG
+
AFFGGGGGGGGGGGGGGHHHHHHHHGHHGGGGGHHHHGHHGHHHGHGHHEFGGHHHHHHHHHHHHHHGHHGGGGGHGGHHHHHHHHHGGHHHGHHHGHHHHHHHHHHHHGGHHHHHHHHHHHGHHHHHGFHHHHHHHHHHHG
@M02850:329:000000000-KGLL7:1:1101:20937:16687 1:N:0:1
GCGTCAGTCAGGTAATACGACTCACATAGGACACACAAAAAAGAAGAAATAGATGTATTTTTAAATTTTTGTGTGCGACCATTTTTCCAGGAATCCTTTTTGCAACGTTTATTTTGGCGAGCCTTCTGATGAGCGTGGTCAA
+
?FBFGGFGGGGGGHHHHGHGGGGGHHHHHHHHHHHGGGHHHGGGHHFHHHHHHH5DFHHHHHHHHHHHHHGFHFHGEGGGGHHHHHHHHHHHHHHHHFHHHGHGHHGGHHGHHGHHGHGGGGGHGHHHHHHHHHGFGFHDHH
@M02850:329:000000000-KGLL7:1:1101:20937:16687 2:N:0:1
GACATTGACCACGCTCATCAGAAGGCTCGCCAAAATAAACGTTGCAAAAAGGATTCCTGGAAAAATGGTCGCACACAAAAATTTAAAAATAAATCTATTTCTTCTTTTTTGTGTGTCCTATGTGAGTCGTATTACCTGACTG
+
B5CGGGGGGGGGGGGGGHHHHHHHHHHHGGGGGHHHHGHHGGHHGHHHHHGGGHHHHGHHHHHHHHGHGHGGGGGHGGHHHHHHHHHHHHHHHHHHHHHHHHHGHHHHHGGHHHHHHGHHHHHHHHHHGFGHHHHHHHHHHH
@M02850:329:000000000-KGLL7:1:1101:23761:16772 1:N:0:1
GACATTGACCACGCTCATCAGAAGGCTCGCCAAAATAAACGTTGCAAAAAGGATTCCTGGAAAAATGGTCGCACACAAAAATTTAAAAATAAATCTATTTCTTCTTTTTTTATGTGAGTCGTATTACCTGACTGACGCACCA
+
>DFGGGGGGGFGGGGGGHHHHHHHCEHAEGGGGFGHHBGFGHGGAAGFFEGGEGDFDBFGFHHHGGFF5@E?GGGGGGFHHHHGGHHFHHHBFGHHFHFFEHHHHHHGGGGHHG?FDBDGFFGHHFHGHHHHGHBCDDCCGH
@M02850:329:000000000-KGLL7:1:1101:23761:16772 2:N:0:1
GCGTCAGTCAGGTAATACGACTCACATAAAAAAAGAAGAAATAGATTTATTTTTAAATTTTTGTGTGCGACCATTTTTCCAGGAATCCTTTTTGCAACGTTTATTTTGGCGAGCCTTCTGATGAGCGTGGTCAATGTCACCA
+
AFCGGGGGGGGGGHHHHHHGGGGHHHHGHHHHGGGGHHHEHHHHHHHHHHHHHHHHHHHHHHGGHGHHGGGGGHHHHHGHFHHHHHHHHHHHHFHHHHGHHHHHHHHHGHGGGGGHHHHHHHHHHGGFGCHHHHHHHHHHHH
@M02850:329:000000000-KGLL7:1:1101:25388:16797 1:N:0:1
GCGTCAGTCAGGTAATACGACTCACATAAAAAAAGAAGAAATAGATTTATTTTTAAATTTTTGTGTGCGACCATTTTTCCAGGAATCCTTTTTGCAACGTTTATTTTGGCGAGCCTTCTGATGAGCGTGGTCAATGTCACCA
+
>DDGGGGGGGGGGFHHHHHGGGGHHHHGHHHHCEEEHG3EGGHHHHHHHHHHHHAFHHFHHFGHHFCGFGGGGGHGHHHHHHHHHHHFHHHHHGGHHHGHHGHHHHHHGEEFCGGHHHHHGHHFHECDFGHHHHHHHHHHHE
@M02850:329:000000000-KGLL7:1:1101:25388:16797 2:N:0:1
GACATTGACCACGCTCATCAGAAGGCTCGCCAAAATAAACGTTGCAAAAAGGATTCCTGGAAAAATGGTCGCACACAAAAATTTAAAAATAAATCTATTTCTTCTTTTTTTATGTGAGTCGTATTACCTGACTGACGCACCA
+
AFFGGGGGGGGGGGGGGHHHHHHHHHHHGGGGGHHHHHHHGHHHGHHHHHGGHHFHHHHHHHHHHHGHHHGGGGGHGGHGGHHHHHHHGHHFHHHHHHHHHHHHHHHHHGGHHHHHGFHHCGHHHHHFHHHHHGHHGGGGGH
@M02850:329:000000000-KGLL7:1:1101:15577:16941 1:N:0:1
GACATTGACCACGCTCATCAGAAGGCTCGCCAAAATAAACGTTGCAAAAAGGATTCCTGGAAAAATGGTCGCACACAAAAATTTAAAAATAAATCTATTTCTTCTTTTTTGTGTGTCCTATGTGAGTCGTATTACCTGACTG
+
AFFFGGBFGGGGGGGGGHHHGHHFHCFHGGCGGHGHHHFHGHGGGHHHHHGGFHHHHGDFFHGHG1GHHBEGGGGHGGHAEHHGHFHHHFFHHHHHHHHHEHGDHEGGF?EHHHGHHHHHHDGHHHGHCGHHHGGHHHHHHH
@M02850:329:000000000-KGLL7:1:1101:15577:16941 2:N:0:1
GCGTCAGTCAGGTAATACGACTCACATAGGACACACAAAAAAGAAGAAATAGATTTATTTTTAAATTTTTGTGTGCGACCATTTTTCCAGGAATCCTTTTTGCAACGTTTATTTTGGCGAGCCTTCTGATGAGCGTGGTCAA
+
AFBGGGGFGGGGGHHHHHHGGGGHHHHHHHGHHHHGGGAHHGGGHHHHHHHHGHHHHHHHHHHHHHHHHHGFGHHHGGGGGHHHHGHFHHHHHHHHHHHHHGHHHHEHHHHHHHHHGHGGGGGHHHHHHHGHFHGGGGHHHH
@M02850:329:000000000-KGLL7:1:1101:17441:16952 1:N:0:1
CCACCTGCTCCATTTTTTCCAGCGAGACGCCTTTGGTTTCCGGGATGTAGCGGCCGATGAACCAGTAGCTGAACAGGCAGCAGGCGGCGAAGATCCACATCGGGAAGGCGCCGTGGAAATGCGAGAACAGATACGGGTGGTC
+
FFFGGGGGGGGGGHHHHGHHHHGGGGGGGGGHGHHHGHHHHGGGGGGHHHHGGG0EGGGHHHHHHHHHGHHGHHHHHGHGGHHHGGGGGGGGGHHHHHHHHGGGGGGGHGGGGGGGGHHHHHGGGGGGGGGGGGGGGFGGGG
@M02850:329:000000000-KGLL7:1:1101:17441:16952 2:N:0:1
AGGGAATGAGCATCGCCGTCGGCTGCATGTGGGTCGCCAACTTCGCGGTGTCGCAGTCGTTCCCGATGATCAACGACCACCCGTATCTGTTCTCGCATTTCCACGGCGCCTTCCCGATGTGGATCTTCGCCGCCTGCTGCCT
+
FFBGGGGGGGGGGHGGGGGGGGGGGGHHHHHHGGHGGGGGGHHHGGGGEEGFGHGGGHGGGHHHGGGGHHHHHHGGGGGHGGGGGHHHHHHHHHGGGGGHHHHHGGGGGGGGHHHGGGGFFGHHHHGHHGGGGGGGGGGGGG
@M02850:329:000000000-KGLL7:1:1101:23598:16969 1:N:0:1
GCGTCAGTCAGGTAATACGACTCACATAGGACACACAAAAAAGAAGAAATAGATTTATTTTTGAATTTTTGTGTGCGACCATTTTTCCAGGAATCCTTTTTGCAACGTTTATTTTGGCGAGCCTTCTGATGAGCGTGGTCAA
+
>DDGGGGGGGGGGGHHHHHGGEGGHHHHHHGGHHHGGGGHHGGEHHHHHHHHHHFGHHHHHHGGHHHHHHGHHGFHGGFGGHHHHHHHHHHHFHHHHHHHHGHGGHEGHGHHGHGH?GGDCGGHHHHHHHHHHHGGDGGGHH
@M02850:329:000000000-KGLL7:1:1101:23598:16969 2:N:0:1
GACATTGACCACGCTCATCAGAAGGCTCGCCAAAATAAACGTTGCAAAAAGGATTCCTGGAAAAATGGTCGCACACAAAAATTCAAAAATAAATCTATTTCTTCTTTTTTGTGTGTCCTATGTGAGTCGTATTACCTGACTG
+
BFFGGGGGGGGGGGGGGHHHHGHHHHHHGGGGGHHGHHHHGHHHGHHHGHGGHHHHHHHHHHHHHHHHHHGGGGGHGGHHHHHGHHHHHHHHHHHHHHHHHHHHHHHHHGGHHHHHHHHHHHHHHHHHGGHHHHHGHHHHHF
@M02850:329:000000000-KGLL7:1:1101:15011:16991 1:N:0:1
GCGTCAGTCAGGTAATACGACTCACATAGGACACACAAAAAAGAAGAAATAGATGTATTTTTAAATTTTTGTGTGCGACCATTTTTCCAGGAATCCTTTTTGCAACGTTTATTTTGGCGAGCCTTCTGATGAGCGTGGTCAA
+
AFDFGGGGGGGGGHHHHHHGGGGGHHFHHHGHGGHGCGHHGGGGHHHFGHHHEH5FHHHHHHHHHHHGFHGGHFHHGGGGGHHHHHHHHHHEHHHFHHHHHGFHFHGHHHHHGHHHGGGGGGCHHHHHGHHHEH///@GHHE
@M02850:329:000000000-KGLL7:1:1101:15011:16991 2:N:0:1
GACATTGACCACGCTCATCAGAAGGCTCGCCAAAATAAACGTTGCAAAAAGGATTCCTGGAAAAATGGTCGCACACAAAAATTTAAAAATAAATCTATTTCTTCTTTTTTGTGTGTCCTATGTGAGTCGTATTACCTGACTG
+
AFFGGGGGGGGGGGGGGHHHHHGHHHHFGGGGGHHHHEHHGHGHGHHHGGGGHHHHHGHGHHHHFHHHHHGGGGGHGGHFHHHHHHHHHHHHHHHHHHHHHHHGHHHHHGGHHHHHHGHHHHHHHHHGGFHHHHHHHHGHHF
@M02850:329:000000000-KGLL7:1:1101:16019:17028 1:N:0:1
GCGTCAGTCAGGTAATACGACTCACATAGGACACACAAAAAAGAAGAAATAGATTTATTTTTAAATTTTTGTGTGCGACCATTTTTCCAGGAATCCTTTTTGCAACGTTTATTTTGGCGAGCCTTCTGATGAGCGTGGTCAA
+
BFDFEECGGGGGGHHGHHHGGEEHHHHHHHHGHHHGGGHFH?EFFHEGFHGHHH5FGGFGHHHEHFGFGHGGGCEGGCGGGHHHHFHHHHHGHHEHFHHHHGHGFFFHHHHHHHGH?FC?@CGHGHHFD@GBHDCAGGHEBF
@M02850:329:000000000-KGLL7:1:1101:16019:17028 2:N:0:1
GACATTGACCACGCTCATCAGAAGGCTCGCCAAAATAAACGTTGCAAAAAGGATTCCTGGAAAAATGGTCGCACACAAAAATTTAAAAATAAATCTATTTCTTCTTTTTTGTGTGTCCTATGTGAGTCGTATTACCTGACTG
+
AFFGGGGFGGGGGGGGGHHHHGHHCHHHGGGGGHHHHHHHGHHHGHGGGGEGHHHHHHHHGHHHFHHHGGGGGGGHFGHFHHHHHGHHHHHFHHHHHHHHHHHGHHHHHGGGHHHHHGHHHHHGFHHHGGHHHHHEHGHHHF
@M02850:329:000000000-KGLL7:1:1101:20538:17076 1:N:0:1
GGACATTGACCACGCTCATCAGAAGGCTCGCCAAAATAAACGTTGCAAAAAGGAGTCCTGGAAAAATGGTCGCACACAAAAATTTAAAAATAAATCTATTTCTTCTTTTTTGTGTGTCCTATGTGAGTCGTATTACCTGACT
+
ABBGGGGGGGGGGGGGGGHHHHHGHFEHHCGGGGHGHHHHHGHHHGHHGHGGGH1BFHHFHHHHGHHHHHHGGGGGHGGHHHHHHHHGHHHHHGHHFHHHHHHHHHHHHHGGHHGHHHHHHGHHHHHGHGGHHHGHHHHHHH
@M02850:329:000000000-KGLL7:1:1101:20538:17076 2:N:0:1
GCGTCAGTCAGGTAATACGACTCACATAGGACACACAAAAAAGAAGAAATAGATTTATTTTTAAATTTTTGTGTGCGACCATTTTTCCAGGAATCCTTTTTGCAACGTTTATTTTGGCGAGCCTTCTGATGAGCGTGGTCAA
+
AFBGGGGGGGGGGHGHHHGGGGGHHHHHHHHHHHHGGGHHHGGGHHHHHHHHHHHHHHHHHHHHHHHHHHGGHFHHGGGGGHHGHHHHHHHHHHGHHHHHHGGHHHGHHHHHHHHHGGGGGGGHHHHHHHHGHGGGGGHHGH
@M02850:329:000000000-KGLL7:1:1101:21446:17095 1:N:0:1
GCGTCAGTCAGGTAATACGACTCACATAGGACACACAAAAAAGAAGAAATAGATTTATTTTTAAATTTTTGTGTGCGACCATTTTTCCAGGAATCCTTTTTGCAACGTTTATTTTGGCGAGCCTTCTGATGAGCGTGGTCAA
+
BFCGGGGGGGGGGHHHHHHGGGGGHHHHHHHGGHHGGGHHHGGGHHFHHHHHHH5GGHHHHHHHHHHGHHGHHHHHGGGGGHHHHHHHHHHHHHHFHHHHHGGHHHGGHHHHHHHHGHGCGGGHGHHHHHHHHGGGGGHHHH
@M02850:329:000000000-KGLL7:1:1101:21446:17095 2:N:0:1
GACATTGACCACGCTCATCAGAAGGCTCGCCAAAATAAACGTTGCAAAAAGGATTCCTGGAAAAATGGTCGCACACAAAAATTTAAAAATAAATCTATTTCTTCTTTTTTGTGTGTCCTATGTGAGTCGTATTACCTGACTG
+
BFFGGGGGGGGGGGGGGHHHHHHHGHHHGGGGGHHHHHHHGHGHGHHHHHGGHHGHHHHHHGHHHHHHHHGGGGGHGGHHHHHHHHHHHHHGHHHHHHHHHHHHHHHHHGGHHHHHHHHHHHHHHHHHGGHHHHHHHHHHHF
@M02850:329:000000000-KGLL7:1:1101:19443:17113 1:N:0:1
GCGTCAGTCAGGTAATACGACTCACATAGGACACACAAAAAAGAAGAAATAGATTTATTTTTAAATTTTTGTGTGCGACCATTTTTCCAGGAATCCTTTTTGCAACGTTTATTTTGGTGAGCCTTCTGATGAGCGTGGTCAA
+
AFBFGGGGGGGGGHHGHHHCEEFGGHHGH33FGHHGGEFFEFGAHFGHHHHHFHGGHHGEGHHHHHGHHHGHHHHHGGGGGHHGEFFHHHGHGHFEHHHHHCFHGHGGHHHHHHHHGHGFHGHHHHHHGHHEHHGGGGGBGF
@M02850:329:000000000-KGLL7:1:1101:19443:17113 2:N:0:1
GACATTGACCACGCTCATCAGAAGGCTCACCAAAATAAACGTTGCAAAAAGGATTCCTGGAAAAATGGTCGCACACAAAAATTTAAAAATAAATCTATTTCTTCTTTTTTGTGTGTCCTATGTGAGTCGTATTACCTGACTG
+
AFFGGGGGGGGGGGGGGHHHHHHHGHGHHHHHHHHHHGHHGHFHGHHHHHGGHHHHHHHHHHHHHGHHFGGGFGGHGGHHHHHHGHHHHHHGHHHHHHHHGHHHHHHHHGGHHGHGHHHHHGFHGHHHGGHHHHFHFHHHHH
@M02850:329:000000000-KGLL7:1:1101:23412:17128 1:N:0:1
GACATTGACCACGCTCATCAGAAGGCTCGCCAAAATAAACGTTGCAAAAAGGATTCCTGGAAAAATGGTCGCACACAAAAAATTTAAAAATAAATCTATTTCTTCTTTTTTGTTATGTGAGTCGTATTACCTGACTGACGCA
+
AFFGGGFGGGGGGGCGGHHGHFHGCGHHGGE?GFCFFHHHGFHHGHHHHHGGHHBFDGHHHHGHGHHHDGGFGGGHGGHHGGHHHHHHHHGHBHHHHHFHHFGHFGHGGHGGHHHHH?FHHHHGGHHHHHFHEFHHF1G/D?
@M02850:329:000000000-KGLL7:1:1101:23412:17128 2:N:0:1
GCGTCAGTCAGGTAATACGACTCACATAACAAAAAAGAAGAAATAGATTTATTTTTAAATTTTTTGTGTGCGACCATTTTTCCAGGAATCCTTTTTGCAACGTTTATTTTGGCGAGCCTTCTGATGAGCGTGGTCAATGTCA
+
AFBGGGGGGGGGGHHHHHHGGGGHHHHGHHHHHHHGGGHGGHHHHHHHHHHHHHHHHHHHHHHHGGHHFGHGGGGGHHHHHHHHHGHHHHHHHHHGGFFHHGHHHHHHHHHGGGFGGGHHHHHHHHHHHGGGGHHHHHHHHG
@M02850:329:000000000-KGLL7:1:1101:27877:17191 1:N:0:1
GCGTCAGTCAGGTAATACGACTCACATAGGACACACAAAAAAGAAGAAATAGATTTATTTTTAAATTTTTGTGTGCGACCATTTTTCCAGGAATCCTTTTTGCAACGTTTATTTTGGCGAGCCTTCTGATGAGCGTGGTCAA
+
AFDFGGGGGGFGFBGHHHCGGGGHHHHHHCHHHHHGGCGHGGGGFGHGGHHHHH5DGHHHHHHHHHFHHHGHHGHEEGGGGHHHHHHHHHHHHHHFHHHHHGEHFHEHHHHHHHHGGGGGGGGHHHHHHHHHGHGGGGHHHH
@M02850:329:000000000-KGLL7:1:1101:27877:17191 2:N:0:1
GACATTGACCACGCTCATCAGAAGGCTCGCCAAAATAAACGTTGCAAAAAGGATTCCTGGAAAAATGGTCGCACACAAAAATTTAAAAATAAATCTATTTCTTCTTTTTTGTGTGTCCTATGTGAGTCGTATTACCTGACTG
+
BFFGGGGGGGGGGGGGGHHHHHHHHHHHGGGGGHHHHHHHGHHGGHHHGHGGHHHHHHHHHHHHHHHHHHGGGGGHGGHHHHHHHHHHHHHHHHHHHHHHHHHHHGHHHGGHHHHHHHHHHHHHHGHHGGHHHHHHHHHHHG
@M02850:329:000000000-KGLL7:1:1101:14560:17211 1:N:0:1
GACATTGACCACGCTCATCAGAAGGCTCGCCAAAATAAACGTTGCAAAAAGGATTCCTGGAAAAATGGTCGCACACAAAAATTTAAAAATAAATCTATTTCTTCTTTTTTGTGTGTCCTATGTGAGTCGTATTACCTGACTG
+
AFFCGFEBGGGGCGGGGFFF4DDBGHHHGGAEEHCGG55GGHHEFFFEHE1AAG53ADGFE3DG1FGF@GE/EGCHDFHAGHHFFG3D3GFFGGHHBGFFHHHHFHHHHGGHHCGGFHGFHHHFHHHFGGHHFHHHHH0CBF
@M02850:329:000000000-KGLL7:1:1101:14560:17211 2:N:0:1
GCGTCAGTCAGGTAATACGACTCACATAGGACACACAAAAAAGAAGAAATAGATTTATTTTTAAATTTTTGTGTGCGACCATTTTTCCAGGAATCCTTTTTGCAACGTTTATTTTGGCGAGCCTTCTGATGAGCGTGGTCAA
+
CFBEGGGGGGGGDHHHHHHGGGGGHHHHFGFHHHGGGGFHHGGGHHGHEHHHHHHHHHHHHHHHGHHHHHGHGHHHGGGGGHHHHHGHHHHHGHGHHHHHHGGHHHEGHHHGHHHHGGCFGCGHHHHHHHHHHHGDGGHHGH
@M02850:329:000000000-KGLL7:1:1101:28068:17215 1:N:0:1
GACCACGCTCATCAGAAGGCTCGCCAAAATAAACGTTGCAAAAAGGATTCCTGGAAAAATGGTCGCACACAAAAATTTAAAAATAAATCTATTTCTTCTTTTTTGTGTGTCCTATGTGAGTCGTATTACCTGACTGACGCAC
+
ABF11F111EF1FB111AAA1B00E/?GHHHBF1/AB/AA11AFE/0FGHGHBHBB10>0BB@GECECEHGGAHFEFF2E1G1C11122B2>F>EGHD>GHDHE/B0BB02B>GBG2FD11F/?FFHFGFDGHFEHCFCCGG
@M02850:329:000000000-KGLL7:1:1101:28068:17215 2:N:0:1
GCGTCAGTCAGGTAATACGACTCACATAGGACACACAAAAAAGAAGAAATAGATTTATTTTTAAATTTTTGTGTGCGACCATTTTTCCAGGAATCCTTTTTGCAACGTTTATTTTGGCGAGCCTTCTGATGAGCGTGGTCAC
+
AFBGGGGGGGGGGGHHHHHGGGGHHHHHGHGHHHHGGGHHGGGGGHGFHHHGHHHHGHHHHFHHHHHHHHGFFHGHGGGGFHHHHHHHHHHHHGHBGHHHHGGHHHEHHHHHHHHHGHGGGGGHHGGHHHHFHFCGCDHHHF
@M02850:329:000000000-KGLL7:1:1101:23222:17225 1:N:0:1
GTGTTCGAGAGAAACTTCAAAGCTCATACGAAAAGTATGAGCTGCGCTACTGCCGTAATCTTCAGCCTGCGAGACGGTCTTCGCGCCGGGGTAGTCCTACCACAGTAGGAGACTAGGCAATGCCAGCTTTGTGCGCCAGCAG
+
>ABGGGGGGGGGGHHHHHHHHFGHHHHHHHGHGGGBGFHFFHEHGGGGGGFHHG0BEEGHHGHHHGHHHHGGGGGGGGGGHHHGGGGGGGCCFGHHFHFHHHGHHGHHHHFHFGFGEFFHEHHHHHGHGHFHHHGGGGGEHH
@M02850:329:000000000-KGLL7:1:1101:23222:17225 2:N:0:1
GTACGCGACGTTGCCAGGGGCGAGTCTGTCCTCGCCGCCCAGGTAACGGGTCCTGTTTTAGAGGGCTACCGCAAGGCGCTAACGCACAGCCAGCTCAGTCCGCACGAGCGCCAAGGACTGAGCCTAGTTACTCGGCGCGAGA
+
BBFFGGFGGGGGGGHHHGGGGGEFEGHHHHHFHGGGGGGGGHGHHHHGGGGGHFGGHHHGHHHFCGHHHHGGGCFGHGGGGGHGGGGGFHHFCFHHE01FGGGGGGGF?FGGGGHGGGGGGGGGGEF0BBFFFD?GGGFAF@
@M02850:329:000000000-KGLL7:1:1101:27828:17290 1:N:0:1
GCGTCAGTCAGGTAATACGACTCACATAGGACACACAAAAAAGAAGAAATAGATTTATTTTTAAATTTTTGTGTGCGACCATTTTTCCAGGAATCCTTTTTGCAACGTTTATTTTGGTGAGCCTTCTGATGAGCGTGGTCAA
+
AFDAECE31BEGAFB3GEFFAEAHHGHHHGHBGFFECECHHAA/FF1FG11BFG2FGHHGEHFEDFHHHHGFHHHGGGGGGHHHHFHGHHHHFH1GF2GHHGHGBGEGEFHHHFGH/GABG1GGHGFFFHFFHFCCGCFDGG
@M02850:329:000000000-KGLL7:1:1101:27828:17290 2:N:0:1
GACATTGACCACGCTCATCAGAAGGCTCACCAAAATAAACGTTGCAAAAAGGATTCCTGGAAAAATGGTCGCACACAAAAATTTAAAAATAAATCTATTTCTTCTTTTTTGTGTGTCCTATGTGAGTCGTATTACCTGACTG
+
AFFGGGGGGGGGGGGGGHHHHHHHGHHGGHHGHHHHHGHHGCHHGHHGHHGGHGHHGHHGGHHGHFHGGHEFGGGHGGHHHHHHHHHHFHHHHHHHHHHHHGHHGFHHGGGHHFGGFFHFHGHHGHGGDFHHHHHGHHHHFB
@M02850:329:000000000-KGLL7:1:1101:6714:17313 1:N:0:1
GACATTGACCACGCTCATCAGAAGGCTCGCCAAAATAAACGTTGCAAAAAGGATACCTGGAAAAATGGTCGCACACAAAAATTTAAAAATAAATCTATTTCTTCTTTTTTGTGTGTCCTATGTGAGTCGTATTACCTGACTG
+
AFFGGGGCGCFGGGGGGHHHHHHGHCHGGG2EEHHHGHHGGHHHFBGFFHGGCG3BFGFHHHHHHHGHGFFGGGGHGGHHHHGHHHHGHHHHHGHGFHHHHHHBHHGHHGGHHHGFHGHHHHFHFHHB@?GGHHHFFHHHHH
@M02850:329:000000000-KGLL7:1:1101:6714:17313 2:N:0:1
GCGTCAGTCAGGTAATACGACTCACATAGGACACACAAAAAAGAAGAAATAGATTTATTTTTAAATTTTTGTGTGCGACCATTTTTCCAGGAATCCTTTTTGCAACGTTTATTTTGGCGAGCCTTCTGATGAGCGTGGTCAA
+
AFCGGGGGGGGGFFHHHHHGGGGHHHHGHGHHBGFGGGEHHCFGHHCHGHHHHHHHHHHHHHHGHGHHHHGHHHCGGGGGGHGHHHHHHHHHHHHFHHHHHGHHHGGGHHHHHHHHGHFGCGGHHHHHEHHHHHGGGCHHHG
@M02850:329:000000000-KGLL7:1:1101:19221:17336 1:N:0:1
GCGTCAGTCAGGTAATACGACTCACATAGGACACACAAAAAAGAAGAAATAGATTTATTTTTAAATTTTTGTGTGCGACCATTTTTCCAGGAATCCTTTTTGCAACGTTTATTTTGGCGAGCCTTCTGATGAGCGTGGTCAA
+
AFDGGGGDFGGFGHHHHHHGGDGHHHHHGFFHHHHCGFFHHGCFFHFFHHGHGHDFFGHHHHHHHHHHHHGFHGHGGGGGGHHHHHHHHHGEHHGFHHHHHGHHHHFHGHHHHHFHGBDCCCGHHGHGHHHHHHGFGGHHHG
@M02850:329:000000000-KGLL7:1:1101:19221:17336 2:N:0:1
CATTGACCACGCTCATCAGAAGGCTCGCCAAAATAAACGTTGCAAAAAGGATTCCTGGAAAAATGGTCGCACACAAAAATTTAAAAATAAATCTATTTCTTCTTTTTTGTGTGTCCTATGTGAGTCGTATTACCTGACTGAC
+
FFFGFFGFGCAE?FGGHGFHFH00GHAGEAEGHGBGDFEHFGCHFHGEEC0FGHHHHEBHFFHHHHGG//>EEHFFHFHGHHHHHEEE>G1FEGHHHHGHHHHHHHGGGHHHHGHHGHHHFHHHFBCFCGHHGGFHFHHFHG
@M02850:329:000000000-KGLL7:1:1101:27819:17350 1:N:0:1
GACATTGACCACGCTCATCAGAAGGCTCGCCAAAATAAACGTTGCAAAAAGGATTCCTGGAAAAATGGTCGCACACAAAAATTTAAAAATAAATCTATTTCTTCTTTTTTGTGTGTCCTATGTGAGTCGTATTACCTGACTG
+
>DFBFGGGGGGGGGGGGHHGHHHFEGFFEE2EEHFFDHFGFHGHFHHHFGDGAA5BDGGHHHGHGHGF5FEGGGGHGGGGHHGHHHHH3FGGHHHHHHBHB4GGHHHFHGGHHFHFHHHHFG3?FGGFGFHHHHHFHHFHHB
@M02850:329:000000000-KGLL7:1:1101:27819:17350 2:N:0:1
GCGTCAGTCAGGTAATACGACTCACATAGGACACACAAAAAAGAAGAAATAGATTTATTTTTAAATTTTTGTGTGCGACCATTTTTCCAGGAATCCTTTTTGCAACGTTTATTTTGGCGAGCCTTCTGATGAGCGTGGTCAA
+
BFBGGFGGGGGGBAGHHHHGGGGHHHHHHHHHGHHGGGHHHGGFHHGHHHHHHGHHHHHHHHHHHHHHHHGFGHHGEGGGGHGHHHHHHHHHHHHHHHHHHGHHHHFGHHHHHHHHGGGGGGCHHHHHHHHFHHGGGGHHHH
@M02850:329:000000000-KGLL7:1:1101:25700:17424 1:N:0:1
GCGTCAGTCAGGTAATACGACTCACATAGGACACACAAAAAAGAAGAAATAGATTTATTTTTAAATTTTTGTGTGCGACCATTTTTCCAGGAATCCTTTTTGCAACGTTTATTTTGGCGAGCCTTCTGATGAGCGTGGTCAA
+
AFBGGGGGGGGGGHHHHHGFFGGHHHGGFHHHHHHFFEHHHGGGHHHHHFFHDHFGHHHHHHHHGHHHGHGHHCFBFEGGGHHHHHFGFHF1?FEFGHHHHGGFBFEHHHHHHHHHGG?CC?DFHHHEBHHHBGGGGCHHHH
@M02850:329:000000000-KGLL7:1:1101:25700:17424 2:N:0:1
GACATTGACCACGCTCATCAGAAGGCTCGCCAAAATAAACGTTGCAAAAAGGATTCCTGGAAAAATGGTCGCACACAAAAATTTAAAAATAAATCTATTTCTTCTTTTTTGTGTGTCCTATGTGAGTCGTATTACCTGACTG
+
AFFGGGGGGGGGGGGGGGHHHHHHHHHHGGGGGHHHHHHHGHHHGHHHHHGFHHHHHGHHHHHHFHHHGHGGGGGHGGHHHHHHHHGHHHHEHHHHHHHHHHHHHHHHHGGHHFHFHHHHHHHGHHHGGEHHGHGHHHHHHD
@M02850:329:000000000-KGLL7:1:1101:25852:17431 1:N:0:1
GGCGTCAGTCAGGTAATACGACTCACATAGGACACACAAAAAAGAAGAAATAGATTTATTTTTAAATTTTTGTGTGCGACCATTTTTCCAGGAATCCTTTTTGCAACGTTTATTTTGGCGAGCCTTCTGATGAGCGTGGTCA
+
ABFGGGGGBGGGGGHHHHHHGGGGGHHHHHHGHGHHGGGHHHEE1GHHHHHHHG5DFGHHHHHGHFHHHHHGHHHHHGGGGGHHHHGGHHHGHHHHGHHHHHGBGHHFGHHGHHHHHFHFGGGGHHHHHHHFFHHGEGGHHH
@M02850:329:000000000-KGLL7:1:1101:25852:17431 2:N:0:1
GACATTGACCACGCTCATCAGAAGGCTCGCCAAAATAAACGTTGCAAAAAGGATTCCTGGAAAAATGGTCGCACACAAAAATTTAAAAATAAATCTATTTCTTCTTTTTTGTGTGTCCTATGTGAGTCGTATTACCTGACTG
+
AFFGGGGGGGGGGGGGGHHHHHHHHHHHGGGGGHHHHHHHGHHHGHHGHHGGHHHHHHHGHHHHGHHHHHGGGGGHGGHHHHHHHHHHHHHHHHHHHHHHGHHFHHHHHGGHHHHHHHHHHHHHHHHHGGHHHHHFHHHHHG
@M02850:329:000000000-KGLL7:1:1101:7726:17537 1:N:0:1
GCGTCAGTCAGGTAATACGACTCACATAGGACACACAAAAAAGAAGAAATAGATATATTTTTAAATTTTTGTGTGCGACCATTTTTCCAGGAATCCTTTTTGCAACGTTTATTTTGGTGAGCCTTCTGATGAGCGTGGTCAA
+
AFBCFGGGGEGGDGGHGHHFEGFHHFFHHGHGGFHGGGHEHGG1GHFEGHHHFH5FDGHGHHHGGGHHHGGGFFGDAAFGGHGHHHFFHHFHHHFGGHHHHFGFBEEHHHGFHHHHCEFD0GFHHFHFFGFH22CEGCFHFF
@M02850:329:000000000-KGLL7:1:1101:7726:17537 2:N:0:1
GACATTGACCACGCTCATCAGAAGGCTCACCAAAATAAACGTTGCAAAAAGGATTCCTGGAAAAATGGTCGCACACAAAAATTTAAAAATAAATCTATTTCTTCTTTTTTGTGTGTCCTATGTGAGTCGTATTACCTGACTG
+
AFFGGGGGGGGGGGGGGHHHHGHHHHHHHHHHHHHHHHHHGGHHGHHHHFFGHHHHHHHHHGHHHHHHFGGGGGGHGGHHHHHHHHHHHHHHHHHHHHHHHHHHHHHHHGGHHHHHHHHHHHHHFHHGGGHHHHHHHGHFGD
@M02850:329:000000000-KGLL7:1:1101:12763:17594 1:N:0:1
GCGTCAGTCAGGTAATACGACTCACATAGGACACACAAAAAAGAAGAAATAGATCTATTTTTAAATTTTTGTGTGCGACCATTTTTCCAGGAATCCTTTTTGCAACGTTTATTTTGGCGAGCCTTCTGATGAGCGTGGTCAA
+
AFCGGGGGGGGGBFHHHHHGGGGHGHHHHHHHHHHGGGHHHGGGHFGHHHHHHH5DGHGHHHHHHHHHHHGHHHHHGGGGGHHHHGHHHHHHHHGHHHHHHGFHHGGHHHHHHHHHGGGGGGGHHHHHHHHGHGGGGGHHHH
@M02850:329:000000000-KGLL7:1:1101:12763:17594 2:N:0:1
GACATTGACCACGCTCATCAGAAGGCTCGCCAAAATAAACGTTGCAAAAAGGATTCCTGGAAAAATGGTCGCACACAAAAATTTAAAAATAAATCTATTTCTTCTTTTTTGTGTGTCCTATGTGAGTCGTATTACCTGACTG
+
AFFGGGGGGGGGGGGGGHHHHHGHHHHHGGGGGHHHHHHHGHHHGHHHHHGGHHHHHHHHHHHHHHHHHHGGGGGHGGHHHHHHHHHHHHHHHHGHHHHHHHHHHHHHHGGHHHHHHHHGHHHHHHHHGGHHHHHHHHGHHE
@M02850:329:000000000-KGLL7:1:1101:26297:17623 1:N:0:1
GACATTGACCACGCTCATCAGAAGGCTCGCCAAAATAAACGTTGCAAAAAGGATTCCTGGAAAAATGGTCGCACACAAAAATTTAAAAATAAATCTATTTCTTCTTTTTTGTGTGTCCTATGTGAGTCGTATTACCTGACTG
+
BFFGBGGGGGGGGFGGGHHHGHHHHHHHGGGGGGHHHHHGGHFHFHGHHHGGHGAFFGF3BGGHHHGHDGFEGGGHGGGHGHHHHGHHHHHFFHFHFHHHHHHHHHHHGEGHHHHHHGGHGGHFFHHGGGHHHHFHHHEHHH
@M02850:329:000000000-KGLL7:1:1101:26297:17623 2:N:0:1
GCGTCAGTCAGGTAATACGACTCACATAGGACACACAAAAAAGAAGAAATAGATTTATTTTTAAATTTTTGTGTGCGACCATTTTTCCAGGAATCCTTTTTGCAACGTTTATTTTGGCGAGCCTTCTGATGAGCGTGGTCAA
+
BFBGGGGGGGGGGHHHHHHGGGGHHHHHHHFHHHHGGGGHHGGGHHHGGHHHHHHHHHHHHHHHHHHHFHGFGHHHGGGGGHGHHHHHHHHEGHHHHHHHHGHHHHGHHHHHHHHHGGGGGGGHHHHHFHHGGHGFGCHHHF
@M02850:329:000000000-KGLL7:1:1101:29121:17633 1:N:0:1
GACATTGACCACGCTCATCAGAAGGCTCGCCAAAATAAACGTTGCAAAAAGGATTCCTGGAAAAATGGTCGCACACAAAAATTTAAAAATAAATCTATTTCTTCTTTTTTGTGTGTCCTATGTGAGTCGTATTACCTGACTG
+
AFFGGGFGGGGGGGGGGHHHGHHHGHGHGGCEGHHGHHHHGHHHGHEHFEGCHH5FDGFHFHHHGFHHFHGGGCEHGGAFHHGHHHHHHHFGDHFDFHHHHHGFHGHHHGGH?BGHHGHGHHHGGBDGCFGHHHHDGHGHHF
@M02850:329:000000000-KGLL7:1:1101:29121:17633 2:N:0:1
GCGTCAGTCAGGTAATACGACTCACATAGGACACACAAAAAAGAAGAAATAGATTTATTTTTAAATTTTTGTGTGCGACCATTTTTCCAGGAATCCTTTTTGCAACGTTTATTTTGGCGAGCCTTCTGATGAGCGTGGTCAA
+
AFBGGGGGGGGGGHHGHHHGGGGHHHHHHHHHHHHGGGGHHGFGHHHHHHHHGHHHHHHHHHHHHHH5FGEFHFGHGGGGGHHHHHGHHHHHHHHGHHHHHGHHHHGHHHHHHHHHGHFGGGCHHHHHHHHHHHGGGGHHFG
@M02850:329:000000000-KGLL7:1:1101:19280:17662 1:N:0:1
GACATTGACCACGCTCATCAGAAGGCTCGCCAAAATAAACGTTGCAAAAAGGATTCCTGGAAAAATGGTCGCACACAAAAATTTAAAAATAAATCTATTTCTTCTTTTTTGTGTGTCCTATGTGAGTCGTATTACCTGACTG
+
BFFGGGGGGGGGGGGGGHHHHHHHHHHHGGGGGHHFHHHHGHGHGGGHGGGGGH5BGHBGHHHHAFHH5FGGGGGHGFHHHGHHHHHHHHHHHHGHGHHHHHHHHHHHHGGHHGHHHHGHHHHHHGHFGGHHHGHHHHGFHH
@M02850:329:000000000-KGLL7:1:1101:19280:17662 2:N:0:1
GCGTCAGTCAGGTAATACGACTCACATAGGACACACAAAAAAGAAGAAATAGATTTATTTTTAAATTTTTGTGTGCGACCATTTTTCCAGGAATCCTTTTTGCAACGTTTATTTTGGCGAGCCTTCTGATGAGCGTGGTCAA
+
AFCGGGGGGGGGGHHHHHHGGGGHHHHHHHHHHHHGGGHHHGGGHHHHHHHHHHHHHHHHHHHHHHHHHHGHHHHHGGGGGHHHHGHHHHHHHHHHHHHHHGGHHHGHHHHHHHHHGGFGGGGHHHHHHHHHHHGGGGHHHH
@M02850:329:000000000-KGLL7:1:1101:24117:17670 1:N:0:1
GCGTCAGTCAGGTAATACGACTCACATATGTCCGGACACACAAAAAAGAAGAAATAGATTTATTTTTAAATTTTTGTGTGCGACCATTTTTCCAGGAATCCTTTTTGCAACGTTTATTTTGGCGAGCCTTCTGATGAGCGTG
+
AFBGGGGGGGGGGHHFHHGGGGGHHHHHHHFHHCGGGGHHGGGHHGGGFHFHHH5DGFGHHGHHHHHHHHHHHHHGGHHFHGGGGGHHHFHGHHHGHHHHHHHHGHGEGHHGGHHHHHHHHCHGGGGGHHHHHHHHHFHFEF
@M02850:329:000000000-KGLL7:1:1101:24117:17670 2:N:0:1
GACATTGACCACGCTCATCAGAAGGCTCGCCAAAATAAACGTTGCAAAAAGGATTCCTGGAAAAATGGTCGCACACAAAAATTTAAAAATAAATCTATTTCTTCTTTTTTGTGTGTCCGGACATATGTGAGTCGTATTACCT
+
AFFGGGGGGGGGGGGGGHHHHHHHHHHGGGGGGHHHHHHHGHHHGHHHHHGGHHHHHHHHHHHHGGGHHHGGGGGHGGHHHHHHHHHHHHHHHHHHHHHHFFHHHHHHHGGGHHHHHHGGFGGHHHHHHHGHHFGHHHHFHH
@M02850:329:000000000-KGLL7:1:1101:17298:17674 1:N:0:1
GCGTCAGTCAGGTAATACGACTCACATAGGACACACAAAAAAGAAGAAATAGATATATTTTTAAATTTTTGTGTGCGACCATTTTTCCAGGAATCCTTTTTGCAACGTTTATTTTGGCGAGCCTTCTGATGAGCGTGGTCAA
+
AFCGGGGFGGGGGHHHHHHGGGGHHHHGEHHFHHHGGGHHHGGGHHGFFGHHHH5DFGHHHHHHHHHHHHGHGCGHGGGCGHHHHHGFGHGHGGHHHGHHHGGHHFEGHHGHHHHG?FFGGGGHHHHGEFGHEEGAEGHHHH
@M02850:329:000000000-KGLL7:1:1101:17298:17674 2:N:0:1
GACATTGACCACGCTCATCAGAAGGCTCGCCAAAATAAACGTTGCAAAAAGGATTCCTGGAAAAATGGTCGCACACAAAAATTTAAAAATAAATCTATTTCTTCTTTTTTGTGTGTCCTATGTGAGTCGTATTACCTGACTG
+
BFFGGGGGGGGGGGGGGHHHGHHHHHHHGGGGGHHHHGHHGHHHGHHHHHGGHHHHGHHHHHHHGHHHHHGGGGGHGGHHHHHHHHHHHHHHHHHHHHHHHHHHHHGHHGGHHHHHHHGHHHHHHHHHGFGHHHHHHHGHHF
@M02850:329:000000000-KGLL7:1:1101:21859:17711 1:N:0:1
GCGTCAGTCAGGTAATACGACTCACATAGGACACACAAAAAAGAAGAAATAGATTTATTTTTAAATTTTTGTGTGCGACCATTTTTCCAGGAATCCTTTTTGCAACGTTTATTTTGGCGAGCCTTCTGATGAGCGTGGTCAA
+
@FDGGG?GFGBGFGHHHHGGGGGHHHGGGFHFHHGGGGHHHGGGHHHHEHHFGF5DGHFGGHGFDFEHFHGFHHGGGGCEEHHHHHFHFHH1FHFFGHHHHEHDGHEGHHHHHHHGGGGCGFGGHHGHGHHHGHGFGGHHHH
@M02850:329:000000000-KGLL7:1:1101:21859:17711 2:N:0:1
GACATTGACCACGCTCATCAGAAGGCTCGCCAAAATAAACGTTGCAAAAAGGATTCCTGGAAAAATGGTCGCACACAAAAATTTAAAAATAAATCTATTTCTTCTTTTTTGTGTGTCCTATGTGAGTCGTATTACCTGACTG
+
AFFGGGGGGGGGGGGGGHHGHHHHHHHHGGGGGHHHHHHHGHHHGHHGHHGGHGHHHHHHHHHHHHHHGHGGGGGHGGHGHHHHHGHHHHHHFHHGHHHHHHHHHHHHHGGHHGHHHHHHHHHHHHHGFCGHHHHHHHGHHH
@M02850:329:000000000-KGLL7:1:1101:20332:17715 1:N:0:1
GCGTCAGTCAGGTAATACGACTCACATAGGACACACAAAAAAGAAGAAATAGATTTATTTTTAAATTTTTGTGTGCGACCATTTTTCCAGGAATCCTTTTTGCAACGTTTATTTTGGCGAGCCTTCTGATGAGCGTGGTCAA
+
AFBEEGGGGGGGGHHHGHHGGGGGHHHHHFCHHHFGGGHHHGGFHHBGHHHHGHBDFHHHHGEHFHHEHFGFGHHHGGGGGHHGHGHHGHHGHHHHHHHHHGGBGHGHHHHHHGHHGGGGGGGHHHHHHHHHHHGGGGHGHG
@M02850:329:000000000-KGLL7:1:1101:20332:17715 2:N:0:1
GACATTGACCACGCTCATCAGAAGGCTCGCCAAAATAAACGTTGCAAAAAGGATTCCTGGAAAAATGGTCGCACACAAAAATTTAAAAATAAATCTATTTCTTCTTTTTTGTGTGTCCTATGTGAGTCGTATTACCTGACTG
+
AFFGGGGGGGGGGGGGGHHHHHGHHHHHGGGGGHHHHHHHGHHHGHHHHHGGFHHHHHHHHHHHHGHHGHGGGGGHGGHHGHHHHHHHHHHHHHHHHHHHHHHHHHHHHGGHHHHHHHHHHHHHHHHHGGHHHHHHHHHHHH
@M02850:329:000000000-KGLL7:1:1101:8901:17814 1:N:0:1
GCGTCAGTCAGGTAATACGACTCACATAGGACACACAAAAAAGAAGAAATAGATATATTTTTAAATTTTTGTGTGCGACCATTTTTCCAGGAATCCTTCTTGCAACGTTTATTTTGGCGAGCCTTCTGATGAGCGTGGTCAA
+
AFDFCC?FGBGGGHHHBGE2EEEFFGGH5FG3CCHGGGEH2AEFFGFF3GHHGF5FFFHFHHHHEEGGGGGBGGFHGFGGGGHHFHHHHGHAEGFFHH3FFGEHFCEFGHHFHHHEEGC@CG/FFCFFGFB21@DFGGCHHG
@M02850:329:000000000-KGLL7:1:1101:8901:17814 2:N:0:1
GACATTGACCACGCTCATCAGAAGGCTCGCCAAAATAAACGTTGCAAGAAGGATTCCTGGAAAAATGGTCGCACACAAAAATTTAAAAATAAATCTATTTCTTCTTTTTTGTGTGTCCTATGTGAGTCGTATTACCTGACTG
+
BFFGGGGGGGGGGDEGGGHHHHHHFGHHCGGGCGHHHHHHGGFHGHFFGGHHHHHHHHHHHGGFHHHHGHCGGGGHGGGHGHHHHHHHHHHFGFHHHHHHHHGHHHHHHGGHHHGGHHHHHHFHFHHHCFHHGHHHHHFHHG
@M02850:329:000000000-KGLL7:1:1101:23895:17821 1:N:0:1
GCGTCAGTCAGGTAATACGACTCACATAACACAAAAAAGAAGAAATAGATTTATTTTTAAATTTTTGTGTGCGACCATTTTTCCAGGAATCCTTTTTGCAACGTTTATTTTGGCGAGCCTTCTGATGAGCGTGTCAATGTCA
+
ABAFE?EBDGGCAGEGGGDFFGGGHHHHHHFFA2FF22AEEGHGFHHHEFFDGH5DGHGF5EFGHHG2BBFEEGGCFHFGGHHFBGHAGFHHHHHHHFHHHHCHHHGHHHG4<3ECB?DFHGFF2FGH@GCDFGFB@GBF<F
@M02850:329:000000000-KGLL7:1:1101:23895:17821 2:N:0:1
GACATTGACACGCTCATCAGAAGGCTCGCCAAAATAAACGTTGCAAAAAGGATTCCTGGAAAAATGGTCGCACACAAAAATTTAAAAATAAATCTATTTCTTCTTTTTTGTGTTATGTGAGTCGTATTACCTGACTGACGCA
+
AFFGGGGGGGGGGGGGHHHHGFFHHFHGGGFGHCHHGHHGGFEGGHHHHGGGHHHHHHHHHHHHFHHHHGCFEGHGGGEGHHHHHHHGHFFFGHFHHHHHGHGGFHHHGEGFHFHHGHHFFHFGFHHHHHHGGHHFHFHGGG
@M02850:329:000000000-KGLL7:1:1101:25598:17837 1:N:0:1
GACATTGACCACGCTCATCAGAAGGCTCGCCAAAATAAACGTTGCAAAAAGGATTCCTGGAAAAATGGTCGCACACAAAAATTTAAAAATAAATCTATTTCTTCTTTTTTGTGTGTCCTATGTGAGTCGTATTACCTGACTG
+
>DFGGGGFGGGGGGGGGGHGGHHFFGFHGCGGGHGHGHHHGHFHGHHHFHGGHH5GGHFHGHHHGHHHFGEGGGGHGGHHHHHHHHHGGHHHGHEFHHHHHHHFHHHHHGGGFHHHHFHHFFFGFHHHGGHHHHHGHHBHHG
@M02850:329:000000000-KGLL7:1:1101:25598:17837 2:N:0:1
GCGTCAGTCAGGTAATACGACTCACATAGGACACACAAAAAAGAAGAAATAGATTTATTTTTAAATTTTTGTGTGCGACCATTTTTCCAGGAATCCTTTTTGCAACGTTTATTTTGGCGAGCCTTCTGATGAGCGTGGTCAA
+
BFCGGGGGGGGGGHHHHHHGGGGHHHHHHHHHHHHGGGHHHGGGHHHHHHHHHHHHHHHHHHHHHHHHHHGHHHHHGGGGGHHHHHHHHHHEHHHHHHHHHGHFGHFGHHHHHHHHGHCGGFGHHHHHHHGGHHGGGGHHHH
@M02850:329:000000000-KGLL7:1:1101:17303:17859 1:N:0:1
GCGTCAGTCAGGTAATACGACTCACATAGGACACACAAAAAAGAAGAAATAGATGTATTTTTAAATTTTTGTGTGCGACCATTTTTCCAGGAATCCTTTTTGCAACGTTTATTTTGGCGAGCCTTCTGATGAGCGTGGTCAA
+
AFBGGGGGGGGGGGHHHGHGGGGHHHHGHGFHHHHGGGEFHGGGGHHHGGHHHH5FGHHGHHHHHHHHGGG2GGCGGGGGGHHHHHHHHHHGHHGHGHHGHGHHHHGHHHHHFHHHGHGGGFGHHHHHGHHHHHGEGGGHGF
@M02850:329:000000000-KGLL7:1:1101:17303:17859 2:N:0:1
GACATTGACCACGCTCATCAGAAGGCTCGCCAAAATAAACGTTGCAAAAAGGATTCCTGGAAAAATGGTCGCACACAAAAATTTAAAAATAAATCTATTTCTTCTTTTTTGTGTGTCCTATGTGAGTCGTATTACCTGACTG
+
BFFGGGGGGGGGGGGGGHHHHHHHHHHHGGGGGHHHHHHHGHHHGHHGFHGGHHHHHHHHHHHHHHHHHHGGGGGHGGGHHHHHHHHHHHHFHHHHHHHHHHHHHHHHHGGHHHHHHHHHHHFGHHHGGGHHHHHGHHGHHH
@M02850:329:000000000-KGLL7:1:1101:27693:17861 1:N:0:1
GACATTGACCACGCTCATCAGAAGGCTCGCCAAAATAAACGTTGCAAAAAGGATTCCTGGAAAAATGGTCGCACACAAAAATTTAAAAATAAATCTATTTCTTCTTTTTTGTGTGTATGTGAGTCGTATTACCTGACTGACG
+
CFFGGGGGGGGGGGGGGHHHHHHHGHHHGGGGGHHHHHHHGGHHGHHHHHGGHH5GHHHHHHHHHHHHGHGGGGGHGGGHGHHHHHHHHHHGHHHHHHHHHHHHHHHHHGGHHHHFFHHHGHHHHGGHHHHHFHGHHHHHHG
@M02850:329:000000000-KGLL7:1:1101:27693:17861 2:N:0:1
GCGTCAGTCAGGTAATACGACTCACATACACACAAAAAAGAAGAAATAGATTTATTTTTAAATTTTTGTGTGCGACCATTTTTCCAGGAATCCTTTTTGCAACGTTTATTTTGGCGAGCCTTCTGATGAGCGTGGTCAATGT
+
BFBGGGGGGGGGGHHHHHHGGGGHHHHHHHHHGGGHHHGGGHHHHGHGGGHHHGHHHHHHHHHHHHHGFGHHHGGGGGHEHHHHHHHHHHHHHHHHHHGHGHHGHHHHHHGHHGFFGGGGHHHHHHHHGHGGFFGHHHHHHH
@M02850:329:000000000-KGLL7:1:1101:18112:17867 1:N:0:1
GCGTCAGTCAGGTAATACGACTCACATAACAAAAAAGAAGAAATAGATTTATTTATAAATTTTTGTGTGCGACCATTTTTCCAGGAATCCTTTTTGCAACGTTTATTTTGGCGAGCCTTCTGATGAGCGTGGTCAATGTCAC
+
BFDFGGGGGGGGDHGHGCHGGGGGHHHHHHHFFGHGFFGGGGHHFHFGHFHHHH5FGHBGHHHGGHHFGHDGGGGHGHGGHFHGHHHH@GGHHHHGHFFFGHHHHGHHHHGH?EDGGHHHHHGFHHHGG/BDHFFHHGHHHH
@M02850:329:000000000-KGLL7:1:1101:18112:17867 2:N:0:1
GACATTGACCACGCTCATCAGAAGGCTCGCCAAAATAAACGTTGCAAAAAGGATTCCTGGAAAAATGGTCGCACACAAAAATTTAAAAATAAATCTATTTCTTCTTTTTTGTTATGTGAGTCGTATTACCTGACTGACGCAC
+
BFFGGGGGGGGGGGGGGHHHHHHHHHHHGGGGGHHHHHHHGHHHGHHGGHGGFHHHHHHHHHHHHHHHGGGGGGGHGGHHGHHHHHHHHHEBHHHHHHHHHGHHHHHHHGGHHHHHHHHHHHGGHHHHHGHHHHHHHHGGGG
@M02850:329:000000000-KGLL7:1:1101:24203:17907 1:N:0:1
GACATTGACCACGCTCATCAGAAGGCTCGCCAAAATAAACGTTGCAAAAAGGATTCCTGGAAAAATGGTCGCACACAAAAATTTAAAAATAAATCTATTTCTTCTTTTTTGTGTGTCCTATGTGAGTCGTATTACCTGACTG
+
AFFGGGGGGGGGGGEGEHHHHHHGFHHHGGGGFHGHHHGHGGHHGHHFHFGCHH5AFGHHGGHHHHGHHHCGGGGHGGHHGHHHHHGHHHHHGHHHHHGFFHHHHHHHHGGHHHHHHHHHHHHHHHGHGGHHHHFFGHFFFD
@M02850:329:000000000-KGLL7:1:1101:24203:17907 2:N:0:1
GCGTCAGTCAGGTAATACGACTCACATAGGACACACAAAAAAGAAGAAATAGATTTATTTTTAAATTTTTGTGTGCGACCATTTTTCCAGGAATCCTTTTTGCAACGTTTATTTTGGCGAGCCTTCTGATGAGCGTGGTCAA
+
AFBGGGGGGGGGGHHHHHHGGGGHHHHHHHHHHHHGGGHHHGGGHHHHHHHHGHHHHHHHHHHHHHHHHHGHHHHHGGGGEHHHHHHHHHHHHHHGHHHHHGHHHHGHHHGHHHHHGHGGGGGHHHHHHHHGHFGGGGHHFH
@M02850:329:000000000-KGLL7:1:1101:16628:17937 1:N:0:1
GACATTGACCACGCTCATCAGAAGGCTCGCCAAAATAAACGTTGCAAAAAGGATTCCTGGAAAAATGGTCGCACACAAAAATTTAAAAATAAATCTATTTCTTCTTTTTTGTGTGTCCTATGTGAGTCGTATTACCTGACTG
+
>FFFGGGGGGGGCGGGGHCFHFFGFGHHEAEG?GHHGHGHEFFEGHGHHGFGHH5BGFHFFFHHHFBF5FEGGGGHGFFGHHHHHGHH3GFHBGFD4DD4DGHHHHHHHGGHGGGGBGHFGGFFGHBGC/@GHHGHHHHHHB
@M02850:329:000000000-KGLL7:1:1101:16628:17937 2:N:0:1
GCGTCAGTCAGGTAATACGACTCACATAGGACACACAAAAAAGAAGAAATAGATTTATTTTTAAATTTTTGTGTGCGACCATTTTTCCAGGAATCCTTTTTGCAACGTTTATTTTGGCGAGCCTTCTGATGAGCGTGGTCAA
+
BFBFGG?GGFGGGHHHHHHDEGGHHHHGHGFHFHHG?C2FAAAAEEFGHHDGHHHGHHHHHHGH5GGHHHCECFGHGGGGGHHHEHHHHHHHHHHHHGHHHGHEHHGHHHEHHGHH?HGG/DGHHHHH2FHFHHGEDCHHHF
@M02850:329:000000000-KGLL7:1:1101:11322:18024 1:N:0:1
GCGTCAGTCAGGTAATACGACTCACATAGGACACTCAAAAAAGAAGAAATAGATTTATTTTTAAATTTTTGTGTGCGACCATTTTTCCAGGAATCCTTTTTGCAACGTTTATTTTGGCGAGCCTTCTGATGAGCGTGGTCAA
+
3FDGGGGFGGGGGHHHHHHGCGGFHHHGHFHFFHHHGHHGHGGGHHFHHHHHHH5FFHHGHHHHHHHHFFGBGGHHGGGGGGHHHHHGHHHHGHHHGHHHHFBGGHGHHHHHHHHHCCFGG?CHHHHHEHGHHHGGGFHGFG
@M02850:329:000000000-KGLL7:1:1101:11322:18024 2:N:0:1
GACATTGACCACGCTCATCAGAAGGCTCGCCAAAATAAACGTTGCAAAAAGGATTCCTGGAAAAATGGTCGCACACAAAAATTTAAAAATAAATCTATTTCTTCTTTTTTGAGTGTCCTATGTGAGTCGTATTACCTGACTG
+
AFFGGGGGGGGGGGGFEHHHHHHGHHHHGGGGGHHHHGHHGHHHGHGHGHGGHHHHHHHHHHHHHHHFEGGGGGGHGGHHHHHHHHHHHHHHHHHHGHFHHHHFHGHHHGGGGHHFHHHHFHHHHHHHGFHHHHHHHHHHHB
@M02850:329:000000000-KGLL7:1:1101:17823:18122 1:N:0:1
GCGTCAGTCAGGTAATACGACTCACATAGGACACACAAAAAAGAAGAAATAGATTTATTTTTAAATTTTTGTGTGCGACCATTTTTCCAGGAATCCTTTTTGCAACGTTTATTTTGGCGAGCCTTCTGATGAGCGTGGTCAA
+
AFBGGGGGGGGGGHHHHHHGGGGHGHHHHHGHHHHGGGHHHGEFHHHHHHHHHHDDFGHHHHHGHHHHHGGGGHHHGGGGGHHHHHHHHGHHHHHHHHHHHGGHGHGHHHHHHHHHGHGGGGGHHHHHHHHHHHGFGGHHHG
@M02850:329:000000000-KGLL7:1:1101:17823:18122 2:N:0:1
GACATTGACCACGCTCATCAGAAGGCTCGCCAAAATAAACGTTGCAAAAAGGATTCCTGGAAAAATGGTCGCACACAAAAATTTAAAAATAAATCTATTTCTTCTTTTTTGTGTGTCCTATGTGAGTCGTATTACCTGACTG
+
BFFGGGGGGGGGGGGGGHHHHHHHHHHHGGGGGHHGHHHHGGHHGHHHHHGGHHHHHHHHHHHHHHHGHHGGGGGHGGHHHHHHHGHHHHGHHHHHHHHHHHHHHHHHHGGHHHHHHHHHHHHHHHHHGGHHHHHHHHHHHG
@M02850:329:000000000-KGLL7:1:1101:17013:18138 1:N:0:1
GCGTCAGTCAGGTAATACGACTCACATAGGACACACAAAAAAGAAGAAATAGATGTATTTTTAAATTTTTGTGTGCGACCATTTTTCCAGGAATCCTTTTTGCAACGTTTATTTTGGCGAGCCTTCTGATGAGCGTGGTCAA
+
AFDFEGGGGGGGGFHHFHFEGGGHHHHHFFEGFHFGGFAEH0EEHGFGFGHHFG5DGHHHHHHGDGFHHHGHHGHGGFGGCHHHHHHHHHGGHHFGHHHHHGFFDGGHHEHHEGHHGFCCCGGHHGHHHHHHHGGDGGFGFH
@M02850:329:000000000-KGLL7:1:1101:17013:18138 2:N:0:1
GACATTGACCACGCTCATCAGAAGGCTCGCCAAAATAAACGTTGCAAAAAGGATTCCTGGAAAAATGGTCGCACACAAAAATTTAAAAATAAATCTATTTCTTCTTTTTTGTGTGTCCTATGTGAGTCGTATTACCTGACTG
+
BFFGGGGGGGGGGGGGGHHHHHHHHHHHGGGGGHHHHHHHGGHHGHHHHHGGHHHHHHHHHHHHHHHHHHGGGGGHGGHHHHHHHHHHHHHGHHHHHHHHHHHHHHHHHGGHHHHHHHHHHHHGGGHHGFGHHHHHHHGHHH
@M02850:329:000000000-KGLL7:1:1101:26315:18140 1:N:0:1
GCGTCAGTCAGGTAATACGACTCACATAGGACACACAAAAAAGAAGAAATAGATGTATTTTTAAATTTTTGTGTGCGACCATTTTTCCAGGAATCCTTTTTGCAACGTTTATTTTGGCGAGCCTTCTGATGAGCGTGGTCAA
+
BFDFCFGGGGGGGHGHHGHGGGGHGHGHFHHHFHHGEGHFHGGGHHHHHHHHGH5DGHHHHHHHHHHHGFGHFFHHGGGGGHHHHGHHHGGHHGGGHHHHGGHFHHEHHHGHHHHHGHGC@DCFHHHGFF@FGGGGGGHHHH
@M02850:329:000000000-KGLL7:1:1101:26315:18140 2:N:0:1
GACATTGACCACGCTCATCAGAAGGCTCGCCAAAATAAACGTTGCAAAAAGGATTCCTGGAAAAATGGTCGCACACAAAAATTTAAAAATAAATCTATTTCTTCTTTTTTGTGTGTCCTATGTGAGTCGTATTACCTGACTG
+
BFFFFGGGGGGGGGGGGHHHGHHHHHHHGGGGGGHHHHHHGHHHGHHGHHGCHHHHHHHHHHGHHGHHGHGGGGGGGGHHHHHHHHHHHHHGHHHHHHHHHHHGHHGHHGGHHHGHEHHHHHHHHHHHGGHHHHHHGHGHHF
@M02850:329:000000000-KGLL7:1:1101:22634:18156 1:N:0:1
GCGTCAGTCAGGTAATACGACTCACATAACACAAAAAAGAAGAAATAGATTTATGTTTAAATTTTTGTGCGCGACCATTTTTCCAGGAATCCTTTTTGCAACGTTTATTTTGGCGAGCCTTCTGATGAGCGTGGTCAATGTC
+
AF22E?2BED5GBEBHHHEF2EEGGFFHGHHHHGFH22EEFGB33GD35AFFDF5DDGBGFGFFHH?FGFDCGGEGCGDHHHGHGFEHHHFGHHHEF/FEGHGECGGFGHHFCCDC@?CH11DFB2FFBFC<?@CDG1GGFF
@M02850:329:000000000-KGLL7:1:1101:22634:18156 2:N:0:1
GACATTGACCACGCTCATCAGAAGGCTCGCCAAAATAAACGTTGCAAAAAGGATTCCTGGAAAAATGGTCGCGCACAAAAATTTAAAAATAAATCTATTTCTTCTTTTTTGTGTTATGTGAGTCGTATTACCTGACTGACGC
+
AFFGGGGFGGGGGGGGGHHHHHGHHHHHGGGGGGHHHHHHGHHHGHHHHFEDHHHHHHHHHHHHHHHGGHGGGGGGGHHHHHFHHGHHHHGGHGHHFHHHHHHHHHHHHFCHHFHHHH22FHHHGFHHHHHHHHHGHHHHGG
@M02850:329:000000000-KGLL7:1:1101:8683:18160 1:N:0:1
AATCGGCTATTTCGCCGCCAACCACCTCAATCGTAAAACCTATCCGTTATCGATGGAGGTACTGGAACAGCTGCAGCTGGCAGCGCCGGAGCCGCGTCCGGAAGATCAAGCGCCGCTCAGCGATCGTATTAACCCGCCCGGT
+
DFFGGCGGEGGGGHGGGGGGGGGFGGGHHHHHGHHHHHHGHHHHGGFHGHHHHH5BFHGEEGFHHHHHHHHHHHHGHHF2EFAFEFGGEGGGGGGGFGGGGGGGHHHHHHHGGGGGGGGHHGGHGGCCHHCFFHGGGGGGG-
@M02850:329:000000000-KGLL7:1:1101:8683:18160 2:N:0:1
CGCGGCGCAGCGCCAGGAAATAGAAGGCCAGCAGCAGGGCTATCATTAGCGCTACCGCGGGAGAGCCTAGCAGCGACAGCGTATCGCGCAGCGCCGATCCGGCCGGCAGCAGCGTGGCGGAGACGGTGCCGAGCATGATGAT
+
FBBGCEGGGGGGGEEFHHGHHHFFBFFFHHHGFHHHHHGGGHGGFFHBFFEECFGHGGCCGFGGGHGGGEHHHHDGFFGHGGGGHGGGGGFFFGGGC?@AADGCGGGGGBFFGG;EGFFFFFFFFFAACB9-9=@FFFFFFF
@M02850:329:000000000-KGLL7:1:1101:27406:18168 1:N:0:1
GCGTCAGTCAGGTAATACGACTCACATAAAAAAAGAAGAAATAGATTTATTTTTGAATTTTTGTGTGCGACCATTTTTCCAGGAATCCTTTTTGCAACGTTTATTTTGGCGAGCCTTCTGATGAGCGTGGTCAATGTCACCA
+
3@AFGGFGGGGGGFG5GHHGGGCHHHHHC5DDEAECGHHHCGHGHHFH5EGHHG0FGHE55EEHHF1FEG?EE3FE@GGGGDG11EBGGFHEGEFFFHEHGFGHHHGHGGG//?/G<GGFHGHH1F@?A@GHFFHFHHHFF1
@M02850:329:000000000-KGLL7:1:1101:27406:18168 2:N:0:1
GACATTGACCACGCTCATCAGAAGGCTCGCCAAAATAAACGTTGCAAAAAGGATTCCTGGAAAAATGGTCGCACACAAAAATTTAAAAATAAATCTATTTCTTCTTTTTTTATGTGAGTCGTATTACCTGACTGACGCACCA
+
BFFGGGGGGGGGGGGGGHHHFFHFHHFHGGGGGHGGHHHHGHHHGHHGHHGGHHHHHHHHGHHGGHHHEGGGGGEHGGGHEGHHEFHHGGHHHHHHHHHHHHHFHHHHHGGHHHGHFGFHGGHHHHHHHHFHHHHFDDCCGG
@M02850:329:000000000-KGLL7:1:1101:27543:18185 1:N:0:1
GACATTGACCACGCTCATCAGAAGGCTCGCCAAAATAAACGTTGCAAAAAGGATTCCTGGAAAAATGGTCGCACACAAAAATTTAAAAATAAATCTATTTCTTCTTTTTTGTGTTATGTGAGTCGTATTACCTGACTGACGC
+
BFFGFFGGGGGAEGGGFHHHFHHHHGGGGGGGGCHHGHGHGHHHGHGHHHGGHG5BFGHHHHHHGHHGHHGGGGGHGGEHHHHHHHFHHGHGHGGHHHHHHHHHHHHHBCEFGHHHHHDGHHHHG/GFHHHHHHBGHHFHGD
@M02850:329:000000000-KGLL7:1:1101:27543:18185 2:N:0:1
GCGTCAGTCAGGTAATACGACTCACATAACACAAAAAAGAAGAAATAGATTTATTTTTAAATTTTTGTGTGCGACCATTTTTCCAGGAATCCTTTTTGCAACGTTTATTTTGGCGAGCCTTCTGATGAGCGTGGTCAATGTC
+
BFBGGGGFGGGGGHHHHGHGGGGHHHHHHHHHHGHHHGFGHHHHHHHHFGHHHHHHHHHHHHHHHHGHHHHGGGEGGHHHHHHHGHHHHHHHHHHHHGHHGGEHHHHHHHHHGHGGGGFHHHHHGHHHHGGGGGHHHFHHHH
@M02850:329:000000000-KGLL7:1:1101:6871:18220 1:N:0:1
GACATTGACCACGCTCATCAGAAGGCTCGCCAAAATAAACGTTGCAAAAAGGATGCCTGGAAAAATGGTCGCACACAAAAATTTAAAAATAAATCTATTTCTTCTTTTTTGTGTTATGTGAGTCGTATTACCTGACTGACGC
+
>FF5GFGDGGGGGGGGCFHFHHHFHHHHGCGDEFHHFGHHGHHHGHHHFHFGGH3BGHHHHHHGFGHHHHGGGCCHFFHGG1GFGHHHHHFHFGHHBGGHGGHFHFDGFEGHHHHHHHFHFHHEGFGCFDGHHGHFFGGHDD
@M02850:329:000000000-KGLL7:1:1101:6871:18220 2:N:0:1
GCGTCAGTCAGGTAATACGACTCACATAACACAAAAAAGAAGAAATAGATTTATTTTTAAATTTTTGCGTGCGACCATTTTTCCAGGAATCCTTTTTGCAACGTTTATTTTGGCGAGCCTTCTGATGAGCGTGGTCAATGTC
+
AD@AE11ABGFGGHCBHGGCG00FFF2FGBGBAFAFG/E/FGH00AAFAFGADGHEFACGFHHHH1/1/B>EEF@/EE1BFFEBGDG/GBGBGHGBGEFFD1EGGCEHFBGGCFCG//>C<BGHBHEFFBC//CGFHHEDGH
@M02850:329:000000000-KGLL7:1:1101:14273:18308 1:N:0:1
ACATTGACCACGCTCATCAGAAGGCTCGCAAAAATAAACGTTGCAAAAAGGATTCCTGGAAAAATGGTCGCACACAAAAATTTAAAAATAAATCTATTTCTTCTTTTTTGTGTGTCCTATGTGAGTCGTATTACCTGACTGA
+
FFFGGGGGGGGGGGGGHHHHHHHHHGHGGGGGHHHHHHHGHHHGHHHHHGGHHH3FGHHHHHHHHHHHHGGGGGHGGHHGHHHHHHHHHHHGHHHHHHHHHHHHHHHHGGHHHHHHHHHHHHHHHHHCFHHHHHGHHGHHHH
@M02850:329:000000000-KGLL7:1:1101:14273:18308 2:N:0:1
GCGTCAGTCAGGTAATACGACTCACATAGGACACACAAAAAAGAAGAAATAGATTTATTTTTAAATTTTTGTGTGCGACCATTTTTCCAGGAATCCTTTTTGCAACGTTTATTTTTGCGAGCCTTCTGATGAGCGTGGTCAA
+
AFBGGGGGGGGGGHHHHHHGGGGHHGHHHHGHHHHGGGHHHGGEHHHHGHHHHHHHHHHHHHHHHHHHHHGHHHHHGGGGGHHHHHHHHHHHHHHHHHHHHGGFGGEGHHHHHHHHGGFCGGGHHHHHHHHGHHGGGGHHHH
@M02850:329:000000000-KGLL7:1:1101:24775:18309 1:N:0:1
CATTGACCACGCTCATCAGAAGGCTCGCCAAAATAAACGTTGCAAAAAGGATTCTTGGAAAAATGGTCGCACACAAAAATTTAAAAATAAATCTATTTCTTCTTTTTTGTGTGTCCTATGTGAGTCGTATTACCTGACTGAC
+
FFFGGGGGGGGGEGGHHFHGFFEGHHGCEEEFAGGDFGFFFGGGFEFHGGBGFH5DFFBGHHFHHF@FEEGGGHFGHHHHHHHHHHHHHHHHGHBHHHHEHFHHHFHGGGGHGHGHHHHHHHHGHHG/FGFHHHHHHHHHFH
@M02850:329:000000000-KGLL7:1:1101:24775:18309 2:N:0:1
GCGTCAGTCAGGTAATACGACTCACATAGGACACACAAAAAAGAAGAAATAGATTTATTTTTAAATTTTTGTGTGCGACCATTTTTCCAGGAATCCTTTTTGCAACGTTTATTTTGGCGAGCCTTCTGATGAGCGTGGTCAA
+
BFDEGFGGGGGGGGHHHHGGGGGFHHHHGGGGGFGGGGH2E?EFHHGGFGHHHHGHHHHHHHHHHHHGHHGHHHGHGGGGEHHHHGHHHHHEGHHFFHFHHGEHFCEFGHGHHHHHGHFCCGGHHHFHBHHGFFCGGGHHHH
@M02850:329:000000000-KGLL7:1:1101:11980:18369 1:N:0:1
GACATTGACCACGCTCATCAGAAGGCTCGCCAAAATAAACGTTGCAAAAAGGATTCCTGGAAAAATGGTCGCACACAAAAATTTAAAAATAAATCTATTTCTTCTTTTTTGTGTGTCCTATGTGAGTCGTATTACCTGACTG
+
AFFGGGFGGGGGGGGGGHHHHHFHCHHGGGGDGHCHHHHGGFGHGHHGGHGGGHDDHHHGHHHHHGHHHHGGGGGHGGHHHHHHHHHHHHHHHHEFHHGHHHHGHHHGHGGHGFHFHGHHHHHHHGGHGGGHHHFEFFHFHF
@M02850:329:000000000-KGLL7:1:1101:11980:18369 2:N:0:1
GCGTCAGTCAGGTAATACGACTCACATAGGACACACAAAAAAGAAGAAATAGATTTATTTTTAAATTTTTGTGTGCGACCATTTTTCCAGGAATCCTTTTTGCAACGTTTATTTTGGCGAGCCTTCTGATGAGCGTGGTCAA
+
BFCGGGGGGGGGFGHHHHHGGGGHHHHHHHHHHHHGGGHHHGGGHHGHHHHHHHHHHHHHHHHHHHHHHHGGHFHHGGGGGHHHHHHHHGHHHHHHHHHHHGGHGHFGHHHHHHHHGHFFFGGHHHHHHHHHHGGFGGHGGH
@M02850:329:000000000-KGLL7:1:1101:13397:18474 1:N:0:1
GACATTGACCACGCTCATCAGAAGGCTCGCCAAAATAAACGTTGCAAAAAGGATTCCTGGAAAAATGGTCGCACACAAAAATTTAAAAATAAATCTATTTCTTCTTTTTTGTATGTGAGTCGTATTACCTGACTGACGCACC
+
ADFFGGGFGFGGGGGCEFHHHHHHFFHCGGGGGFGHGHGE1CGHEHHEFGFGGGGFFBGHHBGHGHGBFFGGGGGHGGHHGHHHGHBGHHGHHGHHHHHGHFHBHHHHHGGHHHHHGGHHGG/FHHHHHHHGHHFFFFFGGG
@M02850:329:000000000-KGLL7:1:1101:13397:18474 2:N:0:1
GCGTCAGTCAGGTAATACGACTCACATACAAAAAAGAAGAAATAGATTTATTTTTAAATTTTTGTGTGCGACCATTTTTCCAGGAATCCTTTTTGCAACGTTTATTTTGGCGAGCCTTCTGATGAGCGTGGTCAATGTCACC
+
BFCGGGGGGGGGGHHHHHHGGGGHHHHHHHHGHHGGGHHHHHHHHHGHHHHHHHGHHHHHHHHGGHHHHGGGGGHHHHHHHHHHHHHHHHHHHHGHHHHFGHHHHHHHHGHGGGGGHHHHHHHHHHHGFGGHHHHHHHHHHH
@M02850:329:000000000-KGLL7:1:1101:10286:18518 1:N:0:1
GCGTCAGTCAGGTAATACGACTCACATAGGACACACAAAAAAGAAGAAATAGATTTATTTTTAAATTTTTGTGTGCGACCATTTTTCCAGGAATCCTTTTTGCAACGTTATTTTGGCGAGCCTTCTGATGAGCGTGGTCAAT
+
CFCGGGGGGGGGGHHHHHHGGGGGHHHHHHHHHGHGGGHHHGFFHHHHHHGHHH5DFHHHHHHHHHHHHHGGHGHHGGGGGHHHHHHHHHHHHHHGHHHHHGHHHHEGHHHHGHHCHGDGCGHHHHHHHHHHGGGGGHHHHH
@M02850:329:000000000-KGLL7:1:1101:10286:18518 2:N:0:1
GACATTGACCACGCTCATCAGAAGGCTCGCCAAAATAACGTTGCAAAAAGGATTCCTGGAAAAATGGTCGCACACAAAAATTTAAAAATAAATCTATTTCTTCTTTTTTGTGTGTCCTATGTGAGTCGTATTACCTGACTGA
+
AFFGGGGGGGGGGGGGGHHHHHHHHHHHGGGGGHHHHHHGHHHGHHHHHGGHHHHHHHHHHHHHHHHHHGGGGGHGGHHHHHHHGHHHHHHHHHHHHHHHHHHHHHHHGGHHHHHHHHHHHHHHHHHGGHHHHHGHHGHHGH
@M02850:329:000000000-KGLL7:1:1101:23747:18528 1:N:0:1
GCGTCAGTCAGGTAATACGACTCACATAGGACACACAAAAAAGAAGAAATAGATTTATTTTTAAATTTTTGTGTGCGACCATTTTTCCAGGAATCCTTTTTGCAACGTTTATTTTGGCGAGCCTTCTGATGAGCGTGGTCAA
+
AFDEAAADFFFG5ADHFFHDAEE3CCAF5GD3GHF?E22FGEE11BFHBGHEFGFGHHHFHHAGHGFHD50B2B?4EEGGGGGHHH3BFFF1?GFGFHEFFE34BGECHFEHFFHHGB<@B/CFGGHH2D121F@DG?FGD<
@M02850:329:000000000-KGLL7:1:1101:23747:18528 2:N:0:1
GACATTGACCACGCTCATCAGAAGGCTCGCCAAAATAAACGTTGCAAAAAGGATTCCTGGAAAAATGGTCGCACACAAAAATTTAAAAATAAATCTATTTCTTCTTTTTTGTGTGTCCTATGTGAGTCGTATTACCTGACTG
+
AFFGGGGGGGGGGGGGGHHHHHHHHHHHGGCEGHHGHHGFGHHHGHHHHHGGHHHHHGHGHHHHHHGGHHGGGGGHGGHHHHHHHHHHHHHHHHHHHHGHHHHFFHHHHGGHHGHHHGHGHHGHHHHGDGFHGHGHGHHFHG
@M02850:329:000000000-KGLL7:1:1101:21326:18606 1:N:0:1
GCGTCAGTCAGGTAATACGACTCACATAACACAAAAAAGAAGAAATAGATTTATTTTTAAATTTTTGTGTGCGACCATTTTTCCAGGAATCCTTTTTGCAACGTTTATTTTGGCGAGCCTTCTGATGAGCGTGGTCAATGTC
+
AFBFCGGGGGGGGFHHHHHGGGGHHGHHHGHGAFHHHCGGHH3FGHHHHHHHHH5FGHHHHHHHHHGHHHGHGDEEGHHHHGHHHGHHHHHHHHGHGGHHHHGHHHHHHHHFEHGFCFGHGHHH2GHHFHGDGGEHGGFHGF
@M02850:329:000000000-KGLL7:1:1101:21326:18606 2:N:0:1
GACATTGACCACGCTCATCAGAAGGCTCGCCAAAATAAACGTTGCAAAAAGGATTCCTGGAAAAATGGTCGCACACAAAAATTTAAAAATAAATCTATTTCTTCTTTTTTGTGTTATGTGAGTCGTATTACCTGACTGACGC
+
BFFGGGGGGGGGGGGGGHHHHHHHHHHHGGGGGHHHHHHHGHHGGHHHEHGGHHHHHHHHHHHHGHHHGHGGGGGHGGHHHHHHHHEHGHHHHHGHGHHHHHHHHHHHHGGGHHHHHGHHHHHHGFHHHHHHHHHHHHHHGG
@M02850:329:000000000-KGLL7:1:1101:28149:18607 1:N:0:1
GACATTGACCACGCTCATCAGAAGGCTCGCCAAAATAAACGTTGCAAAAAGGATTCCTGGAAAAATGGTCGCACACAAAAATTTAAAAATAAATCTATTTCTTCTTTTTTGTGTGTCCATGTGAGTCGTATTACCTGACTGA
+
AFFFGGFGGGGGGCFGGHFHHHHGHHFCEC?FGHHHHGHHGHHHGHFHBFEFHH5FFFGHHHGFHGHHFG@ECEEFGEHHEHGHHHFGFHHFGFEHGGHFHHHHHHHHHFG2GGFCBGHHHFHFEFHFFGHHHHHHFCGGHE
@M02850:329:000000000-KGLL7:1:1101:28149:18607 2:N:0:1
GCGTCAGTCAGGTAATACGACTCACATGGACACACAAAAAAGAAGAAATAGATTTATTTTTAAATTTTTGTGTGCGACCATTTTTCCAGGAATCCTTTTTGCAACGTTTATTTTGGCGAGCCTTCTGATGAGCGTGGTCAAT
+
AFBGGGGGGGGGGHHHHHGGGGGHHHHFHFHHHHGGGHGHGGGHHFHHHHHHHHHHHHHHHHHHHHHHHGHHFGHGGGGGFHGHGFGHFHEHHHHHHHHH?BGFHEGFHHHHHHFEB@C?DGGHHHHHHFHHHC??<GHHEG
@M02850:329:000000000-KGLL7:1:1101:16098:18627 1:N:0:1
TCTACAGTTTCTCCGACATCAGAAGCCGCTCTTGCTCCTGCCTTTGTCATCCGCACCGCCTCATGAACCTGTCGAGGCCGGGGCGGTGTGGGGTGGCAGGGGTGTGAGCCGCAATGGATACGGCGACCAAGCCCCCATGGAC
+
CFFGGGGGGFGGGHGGGGGHHHHHHHHGGGGHHHHHHHHHHHHHHHHHHHHHGG0AEGGGGGHHHHHHHHHHHGGGGGGGGGGGGGB@CDGGG<CFGFDFGG<CCFFGFHGCGGDFFCFHHGGAFGGGAEA?EFFFFEFF00
@M02850:329:000000000-KGLL7:1:1101:16098:18627 2:N:0:1
CCTGGCGGATCAGCACGCGCTTGCCGGAGAGGTCGAGGTCGGTCATGCGGACGATGGACATGGGCAACTCTTTGGCTCAGGGACGGGATGCCGGGCTACGGCAGACGGCCATTGTATCGGGTGGCGATGCCTGCGGCAGGCA
+
FFFGGGGGCGGGGHFHGGGGGGGGHGGACEEGHHEGGGGHGGGGGGHHGCGGFEGGGHHEHHHHFHGHFHFHHGFFFHFGGHEF@CGCGGHGCGGGGHHGGGGFEHGGGG?GHHHGHHGGGFGGGGAAFF0BFFA?F;DFD.
@M02850:329:000000000-KGLL7:1:1101:22195:18711 1:N:0:1
GACATTGACCACGCTCATCAGAAGGCTCGCCAAAATAAACGTTGCAAAAAGGATTCCTGGAAAAATGGTCGCACACAAAAATTTAAAAATAAATCTATTTCTTCTTTTTTGTGTGTCCTATGTGAGTCGTATTACCTGACTG
+
AFFGGGFGCGGGGGFGGHHHHHHHGHHFGGGGGHHHHFHHGHHHGHHHHHGGHH5FHHHHHHHFFHHHGGGGGGGHGFHHEHHHGHHHFHHHHHHHHHHHFHHGHHHHHGGHGBFGHHHHGHHHEFGHGGHHHHGFHFFHHG
@M02850:329:000000000-KGLL7:1:1101:22195:18711 2:N:0:1
GCGTCAGTCAGGTAATACGACTCACATAGGACACACAAAAAAGAAGAAATAGATTTATTTTTAAATTTTTGTGTGCGACCATTTTTCCAGGAATCCTTTTTGCAACGTTTATTTTGGCGAGCCTTCTGATGAGCGTGGTCAA
+
AFBGGGGGGGGGGHGHHHHGGGGHHHHHHHHHHHHGGGHGHGGGHHHHHHHHHHHHHHHHHHHHHHHHHHGGHHHHGGGGGHHHHHHHHHHHHHHFHHHHHGHFGFGHGHHHHHHHGHGGGGGHHHHHHHHHHGGGGGHHGH
@M02850:329:000000000-KGLL7:1:1101:10320:18818 1:N:0:1
GCGTCAGTCAGGTAATACGACTCACATAGGACACACAAAAAAGAAGAAATAGATGTATTTTTAAATTTTTGTGTGCGACCATTTTTCCAGGAATCCTTTTTGCAACGTTTATTTTGGCGAGCCTTCTGATGAGCGTGGTCAA
+
AFDGGGCDGGFGFGGFHFHGGDEHHHHHFFHHHG2EGFA2FEE1GHFGHHHHHH5DDGFDFHHHGHGHHFGHHCGFFGGGGHHHHHGHHHHHHGEFHGHGBCHH4GGHHGHHHGEBCGGCCCGHHGHGHH2GHFGGGGHHHG
@M02850:329:000000000-KGLL7:1:1101:10320:18818 2:N:0:1
GACATTGACCACGCTCATCAGAAGGCTCGCCAAAATAAACGTTGCAAAAAGGATTCCTGGAAAAATGGTCGCACACAAAAATTTAAAAATAAATCTATTTCTTCTTTTTTGTGTGTCCTATGTGAGTCGTATTACCTGACTG
+
AFFGGGGGGGGGGGGGGHGHHHHHHHGHGGGGGHHHHHHHGFHHGHHHHHGGHHHHHHHHHHHHHHGHGHGGGGGHGGHGHHHHHHHHHHHHHHHHHHGHHHHHHHHHHGGHHHHGGHHHHGHHHHHHGFHHHHHHHHHHHG
@M02850:329:000000000-KGLL7:1:1101:18066:18826 1:N:0:1
GCGTCAGTCAGGTAATACGACTCACATATGGACACACAAAAAAGAAGAAATAGAATTATTTTTAAATTTTTGTGTGCGACCATTTTTCCAGGAATCCTTTTTGCAACGTTTATTTTGGCGAGCCTTCTGATGAGCGTGGTCA
+
1DAFE1FGGGGGGGHFHHHAAFGHGFHHGHHGHHHHC/FAHHGGE0FBGBGHHH1BFGFHHHFHFFGFGHHGGHFFEGGGGGGHHHHHHHFHGHBGHFHFHHCFGHHGECFEFHHFHGH@CCCCFFFHHHFHHGHGCGGEHH
@M02850:329:000000000-KGLL7:1:1101:18066:18826 2:N:0:1
GACATTGACCACGCTCATCAGAAGGCTCGCCAAAATAAACGTTGCAAAAAGGATTCCTGGAAAAATGGTCGCACACAAAAATTTAAAAATAAATCTATTTCTTCTTTTTTGTGTGTCCATATGTGAGTCGTATTACCTGACT
+
CFFGGGGGGGGGGGGGGHHHGHHHHGHHGGGGGHHHGHHHGGHHGHHHHEEGGHHHHHHHHHHHHHHHGGGGGGGHGGHHHHHHHHHHHHHEHHHHHHHHHHHHHHHHHGGHHHHHHHHHHHHHHHHHHGGHHGHHGHHHGG
@M02850:329:000000000-KGLL7:1:1101:26638:18867 1:N:0:1
GCGTCAGTCAGGTAATACGACTCACAGGACACACAAAAAAGAAGAAATAGATTTATTTTTAAATTTTTGTGTGCGACCATTTTTCCAGGAATCCTTTTTGCAACGTTTATTTTGGCGAGCCTTCTGATGAGCGTGGTCAATG
+
ABAFCEGFDGGGGGHHHHHGGGGGHHHHHGHHHGGGHHHGGGEGGGHHHHHHHHFGHHHHHHHHHHHHGHHHHHGGGGGHHHHHHGHHGHHHGFHHFHHGGHHFEHHHHHHHHGGGGGGGGHHHHGHHHBCDGGGGHHHHHH
@M02850:329:000000000-KGLL7:1:1101:26638:18867 2:N:0:1
GACATTGACCACGCTCATCAGAAGGCTCGCCAAAATAAACGTTGCAAAAAGGATTCCTGGAAAAATGGTCGCACACAAAAATTTAAAAATAAATCTATTTCTTCTTTTTTGTGTGTCCTGTGAGTCGTATTACCTGACTGAC
+
BFFGGGGGGGGGGGGGGHHHHHHHHHHHGGGGGHHHHHHHGHHHGHHHHHGGHHHHHHHHHHHHHHHHHHGGGGGHGGHHHHHHHHHHGHHHGFHHGHHGHHHHHHHHHGGHHHHHHGHHHHHHHHGFHHGHHHHHHHHHHH
@M02850:329:000000000-KGLL7:1:1101:15175:18917 1:N:0:1
GCGTCAGTCAGGTAATACGACTCACATAGGACACACAAAAAAGAAGAAATAGATTTATTTTTAAATTTTTGTGTGCGACCATTTTTCCAGGAATCCTTTTTGCAACGTTTATTTTGGCGAGCCTTCTGATGAGCGTGGTCAA
+
AFBGGGGGGGGGGHHHHHHGGGGHHHHFHHCHFHHGGEGGEGGFGHBGHHHHFH5AFGHHHHHHHHHHHHGGHFGFGGGGGHHGHHHHHGHGHHHGHHGHHGHHHHGHHGHHHHHHGHGGGGGHHHHHHHHHGHGDGGGGHH
@M02850:329:000000000-KGLL7:1:1101:15175:18917 2:N:0:1
GACATTGACCACGCTCATCAGAAGGCTCGCCAAAATAAACGTTGCAAAAAGGATTCCTGGAAAAATGGTCGCACACAAAAATTTAAAAATAAATCTATTTCTTCTTTTTTGTGTGTCCTATGTGAGTCGTATTACCTGACTG
+
ABFGGGGGGGGGGGGGGHHHHHHHHHHHGGGGGHHHHHHHGHHHGHHHHHGGHHHHHHHHHHHHHHHHHHGGGGGHGGHHHHHHHGHHHHHFHHHHHHHGHHHHHHHHHGGHHFHGHHHHHHFHHHHHGGHHHHHHHHHHHH
@M02850:329:000000000-KGLL7:1:1101:6573:18933 1:N:0:1
GACATTGACCACGCTCATCAGAAGGCTCGCCAAAATAAACGTTGCAAAAAGGATCCCTGGAAAAATGGTCGCACACAAAAATTTAAAAATAAATCTATTTCTTCTTTTTTGTGTGTCGGACACACAAAAATATGTGAGTCGT
+
?DCGGGGGGFGGG?EGGHHHHHGHGHBG?EGGCFEHHHHHGHHHGHGEBHGGHH0BFGHHHHHHHHGHGFGCGEEFGFHGFGHHHHHGGHGHFHHHHHHHHHHGHHFGFE?GHGGAGGGCCGHHGGGGHHHHHHHHDFHHCF
@M02850:329:000000000-KGLL7:1:1101:6573:18933 2:N:0:1
GCGTCAGTCAGGTAATACGACTCACATATTTTTGTGTGTCCGACACACAAAAAAGAAGAAATAGATTTATTTTTAAATTTTTGTGTGCGACCATTTTTCCAGGAATCCTTTTTGCAACGTTTATTTTGGCGAGCCTTCTGAT
+
AFDFGGGGGGGGGGHHGHHGGGGHHHHHHHHGHGHHHHHGHGGGGGHGGGHHHGGGHGGGHHHHHHHHHHHGHHHHHHHHHHFHHHHGGGGGGHHGHHHEHHHHHHHHHHHHHGFHHHGEFHHHHHHGCH?FGGGGHFHHGH
@M02850:329:000000000-KGLL7:1:1101:10696:19079 1:N:0:1
GACATTGACCACGCTCATCAGAAGTCTCGCCAAAATAAACGTTGCAAAAAGGATTCCTGGAAAAATGGTCGCACACAAAAATTTAAAAATAAATCTATTTCTTCTTTTTTGTGTGTCCTATGTGAGTCGTATTACCTGACTG
+
>BCGGBFGGGGC10EGGHHHHGFGAD2GHGGGGHAEHHHHGHFE?HHHGHGEED1FAFFFGHHHGADBGGGGGGEHGCGH/FHHBHHHGHHFHGFHHGHHFGGGGEDGBEEGHC0BFGHHHGHHFB1DCFGH1FFBGGFHH@
@M02850:329:000000000-KGLL7:1:1101:10696:19079 2:N:0:1
GCGTCAGTCAGGTAATACGACTCACATAGGACACACAAAAAAGAAGAAATAGATTTATTTTTAAATTTTTGTGTGCGACCATTTTTCCAGGAATCCTTTTTGCAACGTTTATTTTGGCGAGCCTTCTGATGAGCGTGGTCAA
+
AFBGGGGGGFGGGHHHHGHGGGGHHHHHGHHHHHHGGGGHHGGGHHGHHHHHHHGHHHHHHHHHHHHGHHGHHFAGGGGGGHFHHFHHHHHHFHHFDHHHHGHFHHGHHHHHHHHHGHGGCGGHHHHHGHHHHHGGGGHHHH
@M02850:329:000000000-KGLL7:1:1101:24433:19162 1:N:0:1
CAGTCAGGTAATACGACTCACATAGGACACACAAAAAAGAAGAAATAGATTTATGTTTAAATTTTTGTGTGCGACCATTTTTCCAGGAATCCTTTTTGCAACGTTTATTTTGGCGAGCCTTCTGATGAGCGTGGTCAATGTC
+
FFFGGGGGGGGGGHHGGGGHHHHHHGFHHHHGGGFFHGGFHHHEGHHHFHHHGH5DGHHHHHHHHHGHHHHHGGGGGHHHHHHHHHHGHHHHHHHHHGGHHHGHHHHHHHHGCHEGGGGHHHHHHHHHHHGGGGHHGHHHHH
@M02850:329:000000000-KGLL7:1:1101:24433:19162 2:N:0:1
GACATTGACCACGCTCATCAGAAGGCTCGCCAAAATAAACGTTGCAAAAAGGATTCCTGGAAAAATGGTCGCACACAAAAATTTAAAAATAAATCTATTTCTTCTTTTTTGTGTGTCCTATGTGAGTCGTATTACCTGACTG
+
AFFGGGGGGGGGGGFGGGHHHGHGHHHHGGGGGHHHHHHHGHHHGHHHHHGGHHHHHHGHHHHHGHHHGHGFFGGHGGHHHHHHHHHHHHHHHHHHHHHHHHHHHHHHHGGHHFHHHHHHHHHHHHHHGGHHHHHFHHHHHH
@M02850:329:000000000-KGLL7:1:1101:12108:19347 1:N:0:1
GCGTCAGTCAGGTAATACGACTCACATAGGACACACAAAAAAGAAGAAATAGATTTATTTTTAAATTTTTGTGTGCGACCATTTTTCCAGGAATCCTTTTTGCAACGTTTATTTTGGCGAGCCTTCTGATGAGCGTGGTCAA
+
AFCGGGGGGGGGGHHHHHHGGGGHHHHHHGGHHHHGGGHHHGGGHGFHHHHHHH5DFHGHHHHHHHHHHHGHHHHHGGGGGHHHHHHHHHHHHHHHHHHHHGHGGHGHHHHHHHHHGHGGGGGHHHHHFHHHHHGGGGGGHH
@M02850:329:000000000-KGLL7:1:1101:12108:19347 2:N:0:1
GACATTGACCACGCTCATCAGAAGGCTCGCCAAAATAAACGTTGCAAAAAGGATTCCTGGAAAAATGGTCGCACACAAAAATTTAAAAATAAATCTATTTCTTCTTTTTTGTGTGTCCTATGTGAGTCGTATTACCTGACTG
+
AFFGGGGGGGGGGGGGGHHHHHHHHHHHGGGGGHHHHHHHGHHHGHHHHHGGHHHHHHHHHHHHHHHHHHGGGGGHGGHGHHHHHHHHHHHHHHHHHHHHHGHHHHHHHGGHHHHHHHHHHHHHHHHHGFHHHHHGHHHHHG
@M02850:329:000000000-KGLL7:1:1101:12893:19397 1:N:0:1
GCGTCAGTCAGGTAATACGACTCACATAACACAAAAAAGAAGAAATAGATTTATCTTTAAATTTTTGTGTGCGACCATTTTTCCAGGAATCCTTTTTGCAACGTTTATTTTGGCGAGCCTTCTGATGAGCGTGGTCAATGTC
+
AFB2E?EGGGGGGGFGGF4AE2EFFFHHGHGHDFF2G2ECHEFGCDFHGHHFHG5AEHHHHHFFGHFHHFFHGGGGGHFFHHBFHHHAFHHFGHHHGGHHEFEHHFEHGGHGFHGFGGGGHFFFFGHHGGGGGGHGEHHHGF
@M02850:329:000000000-KGLL7:1:1101:12893:19397 2:N:0:1
GACATTGACCAAGCTCATCAGAAGGCTCGCCAAAATAAACGTTGCAAAAAGGATTCCTGGAAAAATGGTCGCACACAAAAATTTAAAAATAAATCTATTTCTTCTTTTTTGTGTTATGTGAGTCGTATTACCTGACTGACGC
+
11133A1BFG111AFCFAFF1BDG0FHCE0AE/B/A1BAAABBFC111B/A/0BFHBEG0011F0BBCBFEG?E>0//>>?BGGHH11@F1112FG>BFB2DFHFGFGHEGHHG<2>GBD2FDGGFFF1FGGHHGGF11FCF
@M02850:329:000000000-KGLL7:1:1101:19513:19409 1:N:0:1
GACATTGACCACGCTCATCAGAAGGCTCGCCAAAATAAACGTTGCAAAAAGGATACCTGGAAAAATGGTCGCACACAAAAATTTAAAAATAAATCTATTTCTTCTTTTTTGTGTGTCCTATGTGAGTCGTATTACCTGACTG
+
AFFGGGFGGCGCGDEGGHHHGHHGFHFHGG?ECBFHGHEHGHHHGHHHHHDEHH3FGHFGHHFFCFFEFGCGFGGHGGHGAGGHGHHHGHGHHFHFHHFHFHHHHHBGHCGFGHHFHHHHGEHHHHGHC?FHHHHHHF0CG1
@M02850:329:000000000-KGLL7:1:1101:19513:19409 2:N:0:1
GCGTCAGTCAGGTAATACGACTCACATAGGACACACAAAAAAGAAGAAATAGATTTATTTTTAAATTTTTGTGTGCGACCATTTTTCCAGGAATCCTTTTTGCAACGTTTATTTTGGCGAGCCTTCTGATGAGCGTGGTCAA
+
BFBGGGGGGGGGGHHHHHHGGGGHHHHHGHHHHHHGGGHHHGGGHHHHHHHHHHHHHHHHHHHHHHHHHHGGHHHHGGGGGHHHHHHGHHHHHHHFHHHHHGHHHHCGGHHHGHHGGHCGGGGHHHHHHHHHHHGGGGHHHH
@M02850:329:000000000-KGLL7:1:1101:10060:19416 1:N:0:1
GACATTGACCACGCTCATCAGAAGGCTCGCCAAAATAAACGTTGCAAAAAGGATTCCTGGAAAAATGGTCGCACACAAAAATTTAAAATATGTGAGTCGTATTACCTGACTGACGCACCACTGGAAGATCGGAAGAGCGGTT
+
ADFGGFGGGGGECGGDGHHHGFC3FDBGGCEFEGHGHFFHDHHHGHHHHHGGHH53FDFFBGHGHCGHG5ECGGCFGGHHFHHHHGHHGFHFGHHHHGG/CGFGHHGGHHHHBGG?BCDC/GFBFEHHGHH?AF/FGHGG?D
@M02850:329:000000000-KGLL7:1:1101:10060:19416 2:N:0:1
GCGTCAGTCAGGTAATACGACTCACATATTTTAAATTTTTGTGTGCGACCATTTTTCCAGGAATCCTTTTTGCAACGTTTATTTTGGCGAGCCTTCTGATGAGCGTGGTCAATGTCACCACTGGAAGATCGGAAGAGCGTCG
+
AFCGGGGFGFGGGHHHHHHGGGGHHHHHHHHHHHHHHHHHGHGHHHGGGGGHHHHHHHHHHGHGHHHHHHGGHHHFFHHHHHHHHHGHGGGGGHHHGHHHGHHGGEFEFHHHHHHHHHHHHHHHHHHHHHGGDGGHHHGGGG
@M02850:329:000000000-KGLL7:1:1101:9353:19450 1:N:0:1
CTCAAGATGATTGGCGGTCATTGCGGCAGTCAGCCGGGTTTCAGCGCCTCCCTCACGTGCGGGCAGTGGCCAGCGTTCGATCAGGCCGGTGCCGGGAAAGCGATGGAGAAGGCATGCGTGGCCGCTCAGCTCTTCCGGGGGC
+
FFFGGGGGGGGGGFHGFEEGHHHGGGG?EGFCGHFGGGEGGHHHFEGGGGHGFE1?FFE1EGGFCA3FGGFCHFEGGEFHHFDHHHEGG/BCCGGGGGEFFDDCGD0CGFGFEGGFCF<EGGG?C-?AFFFGGGGGGGG-;-
@M02850:329:000000000-KGLL7:1:1101:9353:19450 2:N:0:1
GGCTTCGATGCCGTCGTCCGCACAGGCAGCCCCGCCGACTCCCGGCTGCACGGCCGCAACCTCGGCAGTACCCGCCTGCTGTGCGTGGGCGCCCCTGCGTACTTCGCCCAGCGTGGCACGCCGCAGCACCCGGAAGAGCTGA
+
ABFGGGGGGGGGGGGGGGGGGGGGHGGHFFHGGFGGGGGGGHHGGGGGGGHGGGGGGGGGHHHGCGGGFFHHHDCDDHHHHGHHGFFGGGGGGGGGGHGDGGHHHEDGGDGHGGGGCFFGGGGGGGGFGGGAF==DFFFBFF
@M02850:329:000000000-KGLL7:1:1101:18820:19484 1:N:0:1
GACATTGACCACGCTCATCAGAAGGCTCGCCAGAATAAACGTTGCAAAAAGGATTCCTGGAAAAATGGTCGCACACAAAAATTTAAAAATAAATCTATTTCTTCTTTTTTGTGTTATGTGAGTCGTATTACCTGACTGACGC
+
AFF3FG1EG1FFGCEE?FDFHHHGFFBCEG//ABCGHHGHGGHFAFHGFHGGBF1BFFDFFGHHHHGHHHGGCGCHGGGHGH1FGHHHEGGFHGFFDHFHHHHHHGHHHGGHHHHHHHHHHHHHGFFGHHHFHHHCGHBGFA
@M02850:329:000000000-KGLL7:1:1101:18820:19484 2:N:0:1
GCGTCAGTCAGGTAATACGACTCACATAACACAAAAAAGAAGAAATAGATTTATTTTTAAATTTTTGTGTGCGACCATTTTTCCAGGAATCCTTTTTGCAACGTTTATTCTGGCGAGCCTTCTGATGAGCGTGGTCAATGTC
+
AFBGGGGGGGGGDGHHHHHGGGGHHHHHHHGHHGGHHGGGGHHFFHHHFFHHGHHHHHHHHHHHGHGGFHHFGGGGGHHHGHHGHHGHHHHHHHHHHGFFHHGFGHHHGHHHHHGGGGGHHHHHHHHHHHGDGGGGHGHHHH
@M02850:329:000000000-KGLL7:1:1101:14632:19520 1:N:0:1
GACATTGACCACGCTCATCAGAAGGCTCGCCAAAATAAACGTTGCAAAAAGGATTCCTGGAAAAATGGTCGCACACAAAAATTTAAAAATAAATCTATTTCTTCTTTTTTGTGTGTCCTATGTGAGTCGTATTACCTGACTG
+
AFFGGGGGGGGGGGGGGHHHHHCHHHHHGGGGGHHHHHGHGHHHGHHHHFGGHHDGGGGHHHHHHHHGGHGGGGGHGGHHHHHHHHHHHGHFHHFHHHHHHHHHHHHHHGGHHHHGHHHHHGGHHEHHGGHHHHHGHFHHHH
@M02850:329:000000000-KGLL7:1:1101:14632:19520 2:N:0:1
GCGTCAGTCAGGTAATACGACTCACATAGGACACACAAAAAAGAAGAAATAGATTTATTTTTAAATTTTTGTGTGCGACCATTTTTCCAGGAATCCTTTTTGCAACGTTTATTTTGGCGAGCCTTCTGATGAGCGTGGTCAA
+
?FBGGGGGGGGGGHHHHHGGGGGHHHHHHHHHHHHGGGHGHGGGHHGGHHHHHHHHHHHHHHHHHHHHHHGHGHHHEGGGGHHHHHHHHHHHHHHHEHHHHGHHHHEGHHHHHHHHGGGGGGGHHHGHHHHGHHGEGGHHHH
@M02850:329:000000000-KGLL7:1:1101:15439:19521 1:N:0:1
CAGATTACGTTATGTCCGCGGTCTCTAAGACCTGAGAACGCTGTTTTCCCATCTGCAGAGACTTGCAACCACTCATATAATAATCAGGGAGATAAATTTGTTAACAATCCAGGTAATACGCCAAGAGGCCATCAGATTTCGG
+
FFFGGGGGGGGGGHHHHGGGGEGGHHHHHGHHHHHHHHHGGGGGHHHHHHHHHH5DGHHHHHHHHHHHHHGGHHHHHHHHHHHHHHHHHGGGHHHHHHHHHHHHHHHHHHHHHGHHHHHHGGGGHHHGGGHHHHHHHHHHHG
@M02850:329:000000000-KGLL7:1:1101:15439:19521 2:N:0:1
GCCATAATTGCAGAAAGTGGAAGGAAAGCAGCATCGAAGCTAATTTGCAGCTCTCAACAGGAAAGCTGTCAGGTACAAGGTAAGTTTGCAATGGATCACATTTTTCGAGCAGTTCCCGAAATCTGATGGCCTCTTGGCGTAT
+
BFFGGGGGGGGGGHHHHAFHHHHGHHHHHHHHHHHGHHGGHHHHHHHHHHHHHHHHHHHHHHHHHGHHFHHHHHHHHHHHHHFHHHHHHHHHHHHHHHHHHHHHHHGFHGGHHHHHHGGGGHHHHHHHHHHHHHHHHHGEGG
@M02850:329:000000000-KGLL7:1:1101:25036:19597 1:N:0:1
GCGTCAGTCAGGTAATACGACTCACATAACACAAAAAAGAAGAAATAGATTTATTTTTAAATTTTTGTGTGCGACCATTTTTCCAGGAATCCTTTTTGCAACGTTTATTTTGGCGAGCCTTCTGATGAGCGTGGTCAATGTC
+
BFBGGGGGGBGGGHHGHHHGGGGHGHHHHHHHHGHGEGEFFHBGHGEGFHHHHH5FGHGHEHHHHHGFGGFHGGGGGHHHEHFHHGGFHHHHHHGHHCGFGFEGHHHHHHHH/GCF?FGHHHHGHHHHEHDGGCHHFHHHHH
@M02850:329:000000000-KGLL7:1:1101:25036:19597 2:N:0:1
GACATTGACCACGCTCATCAGAAGGCTCGCCAAAATAAACGTTGCAAAAAGGATTCCTGGAAAAATGGTCGCACACAAAAATTTAAAAATAAATCTATTTCTTCTTTTTTGTGTTATGTGAGTCGTATTACCTGACTGACGC
+
AFFGGGGGGGGGGGGGGGHHHHHHGGGHGGGGGHHHHHHHGHHHGHHHHHGGHHHHHHHGHHHHHHHHDFEFGGGHGGHHHHHHHFHHHHHHHHHHHHHHHHHFHHHHHGGHHHHHHGBGGHHHGGGGHHHHHHHHHHHHGG
@M02850:329:000000000-KGLL7:1:1101:19184:19653 1:N:0:1
GACATTGACCACGCTCATCAGAAGGCTCGCCAAAATAAACGTTGCAAAAAGGATTCCTGGAAAAATGGTCGCACACAAAAATTTAAAAATAAATCTATTTCTTCTTTTTTGTGTGTCCTATGTGAGTCGTATTACCTGACTG
+
ADFGGGGFGGGGEGGGGHHHBHGHGHHHGGGGGHHHHGGHGHHHGHGEHHGGHGGFGHHHHF3G1GFGFGGGGGGGGGHGHHHHHHHHHHHHHHHGFHFHHHHEGHHHD@EHHBFFBDFHHFHHHHHHGEHHHHFFHFFHHB
@M02850:329:000000000-KGLL7:1:1101:19184:19653 2:N:0:1
GCGTCAGTCAGGTAATACGACTCACATAGGACACACAAAAAAGAAGAAATAGATTTATTTTTAAATTTTTGTGTGCGACCATTTTTCCAGGAATCCTTTTTGCAACGTTTATTTTGGCGAGCCTTCTGATGAGCGTGGTCAA
+
AFCGGGGGGGGGGHHHHHHGGGGHHHHHGHCHHHHGGGGHHGGGGHHHGHHHHHHHHHHHHHHHHHHHHHGHHFGHGGGGGHHHHHHHHHHHHGHHHHHHHGHFHHGHHHHHHHHHGG@GCGGHHHHHHHHHGHGGGGHHHH
@M02850:329:000000000-KGLL7:1:1101:13456:19683 1:N:0:1
GCGTCAGTCAGGTAATACGACTCACATAGGACACACAAAAAAGAAGAAATAGATGTATTTTTAAATTTTTGTGTGCGACCATTTTTCCAGGAATCCTTTTTGCAACGTTTATTTTGGCGAGCCTTCTGATGAGCGTGGTCAA
+
AFDGGGGFFFBGGHFHHHHGGGGHHHHGHGHHHHHGGEHFHGGAGHHGHHHHHH5GHHHHHHHHHHHHHHGGGGGFGGGGGHHHHHGHGHHGHGHFFHGHHGHHHHGGHHHHHHHGCHGCFGGHHHHHGHHGFHFDDGGHGF
@M02850:329:000000000-KGLL7:1:1101:13456:19683 2:N:0:1
GACATTGACCACGCTCATCAGAAGGCTCGCCAAAATAAACGTTGCAAAAAGGATTCCTGGAAAAATGGTCGCACACAAAAATTTAAAAATAAATCTATTTCTTCTTTTTTGTGTGTCCTATGTGAGTCGTATTACCTGACTG
+
AFFGGGGGGGGGGGGGGHHHHHHGHHHGGGGGGHHHHHHHGHHHGHFFHHGGHHHHHHHGHHHHHHHHGHGGGGGHGGHHHHHHHHHHHHHHHHGHHHHHGHHHHHHHHGGHHFHHHHHHHHHHGHHHGGHHHHHHHHGHHG
@M02850:329:000000000-KGLL7:1:1101:24941:19709 1:N:0:1
GACATTGACCACGCTCATCAGAAGGCTCGCCAAAATAAACGTTGCAAAAAGGATTCCTGGAAAAATGGTCGCACACAAAAATTTAAAAATAAATCTATTTCTTCTTTTTTGTTATGTGAGTCGTATTACCTGACTGACGCAC
+
AFFGGGGBGGGGGGGAEGFHHHGHHHGHECEGGHHHGHGHGHHAFHHHHHGGHG5BFHHGHGHHFHHGHHGGGGGHGGHHHHGHHHHHGHGHHHHGHHHHHHHHGFHHHGGHFHHHHHGEGHGGHHHHHHHHGHHHEGFGGG
@M02850:329:000000000-KGLL7:1:1101:24941:19709 2:N:0:1
GCGTCAGTCAGGTAATACGACTCACATAACAAAAAAGAAGAAATAGATTTATTTTTAAATTTTTGTGTGCGACCATTTTTCCAGGAATCCTTTTTGCAACGTTTATTTTGGCGAGCCTTCTGATGAGCGTGGTCAATGTCAC
+
ADBGGGGGGGGGGHHHHHHGGFFHHHHHHHGHHHHGEFCHHHFHHHFFHGHHHHHHHHHFGHHGGGFFFFEGGGGHGHGHFHHGHHHHFFHHHHHGGHGHGHGHHHHHHHGFGFFGGHHGHHEHHDCFCGFGHHHHGHHFFH
@M02850:329:000000000-KGLL7:1:1101:27406:19736 1:N:0:1
GCGTCAGTCAGGTAATACGACTCACATATGGACACACAAAAAAGAAGAAATAGACTTATTTTTAAATTTTTGTGTGCGACCATTTTTCCAGGAATCCTTTTTGCAACGTTTATTTTGGCGAGCCTTCTGATGAGCGTGGTCA
+
AFDGGCCFGCGG1BFGH1ECCGGHGFHGHDCGCFFG///AGCE?/0CFFHHHH111DDGFFHHHH1GHFHH?>BGFBEEEEGHEFHHHFGFFHHCFFHHHFFE12FH/FGGAHGHBGCHC@@CCHBFHGFHDFGHCC/AGFF
@M02850:329:000000000-KGLL7:1:1101:27406:19736 2:N:0:1
GACATTGACCACGCTCATCAGAAGGCTCGCCAAAATAAACGTTGCAAAAAGGATTCCTGGAAAAATGGTCGCACACAAAAATTTAAAAATAAATCTATTTCTTCTTTTTTGTGTGTCCATATGTGAGTCGTATTACCTGACT
+
BFFGGGGGGGGGGGGGGHHHHHHFFHFFEEGGGHHHHFHHGFHHGHFGHHGGHHHHHHHGHHHFHHFFHHGGGGGHGFHGHHHHHHGHFHHHFHHHHHHHFHHGGHHHHGGHHGHGHHHHHHGHFGFHHGGHGGHHGHHGHG
@M02850:329:000000000-KGLL7:1:1101:17108:19748 1:N:0:1
GACATTGACCACGCTCATCAGAAGGCTCGCCAAAATAAACGTTGCAAAAAGGATACCTGGAAAAATGGTCGCACACAAAAATTTAAAAATAAATCTATTTCTTCTTTTTTGTGTGTCCTATGTGAGTCGTATTACCTGACTG
+
BFFGGGGGGGGGGGGGGHHHHHHGGFHHGGGGCBHHHFFHGGHGGHHGHHGGHH3BGGHGHHHGHGHGHHGGGGGHGGGHGHHHHGHHHHHHHFHFHHHHGFFFHGHHHGGHGFAFDFHHGHHHHHHHGFGHHHHHHEHHH1
@M02850:329:000000000-KGLL7:1:1101:17108:19748 2:N:0:1
GCGTCAGTCAGGTAATACGACTCACATAGGACACACAAAAAAGAAGAAATAGATTTATTTTTAAATTTTTGTGTGCGACCATTTTTCCAGGAATCCTTTTTGCAACGTTTATTTTGGCGAGCCTTCTGATGAGCGTGGTCAA
+
AFCGGGGGGGGGGGHHHHHGGGGHHHHHGHHHHHHGGGGHHGGGHHHHHHHHHHHHHHHHHHHHHHHHHHGGHHHGFGGGGHHHHGHHHGHGHHHHHHHHHGGHGHFHHHHHHHHHGHGGGGGHHHHHHHHHHHGGGGHHHG
@M02850:329:000000000-KGLL7:1:1101:25531:19753 1:N:0:1
GCGTCAGTCAGGTAATACGACTCACATAGGACACACAAAAAAGAAGAAATAGATTTATTTTTAAATTTTTGTGTGCGACCATTTTTCCAGGAATCCTTTTTGCAACGTTTATTTTGGCGAGCCTTCTGATGAGCGTGGTCAA
+
AFBGGGGGGGGGGHHHHHHGGGGHHHHHHHHHHHHGGGHHHGGGHHHHHHHHHHDDGHHHHHHHHHHHHHGHHHHHGGGGGHHHHHHHHHHHHHHHHHHHHGHHHHGHHHHHHHHHGHGGGGGHHHHHHHHHHHGGGGHHHH
@M02850:329:000000000-KGLL7:1:1101:25531:19753 2:N:0:1
CATTGACCACGCTCATCAGAAGGCTCGCCAAAATAAACGTTGCAAAAAGGATTCCTGGAAAAATGGTCGCACACAAAAATTTAAAAATAAATCTATTTCTTCTTTTTTGTGTGTCCTATGTGAGTCGTATTACCTGACTGAC
+
FFFGGGGGGGGGGGGHHHHHHHHHHHGGGGGHHHHHHHGHHHGHHHHHGGHHHHHGHHHHHHHHHHHHGGGGGHGGHHHHHHHHHHHHHHHHHHHHHHHHHHHGHHHGGHHHHHHHHHHHHFFHHHGFGHHHHHHHGHHFGH
@M02850:329:000000000-KGLL7:1:1101:16784:19774 1:N:0:1
GCGTCAGTCAGGTAATACGACTCACATAACAAAAAAGAAGAAATAGATTTATTTTTAAATTTTTGTGTGCGACCATTTTTCCAGGAATCCTTTTTGCAACGTTTATTTTGGCGAGCCTTCTGATGAGCGTGGTCAATGTCAC
+
3FBGCGGGGGGGBFHHHHHGGFDCGHHGHHGHFFFGEEHHGHGHGGHHHHHHHH5FG3FFGHGH@GBGGHGGGGGHHHHHHGHFHHHHFHHHGHHCHHFHFHHHHGHFHGGFFC//BGFHHGHFFFHHG///GHHHHGHBD?
@M02850:329:000000000-KGLL7:1:1101:16784:19774 2:N:0:1
GACATTGACCACGCTCATCAGAAGGCTCGCCAAAATAAACGTTGCAAAAAGGATTCCTGGAAAAATGGTCGCACACAAAAATTTAAAAATAAATCTATTTCTTCTTTTTTGTTATGTGAGTCGTATTACCTGACTGACGCAC
+
AFFGGGGGGGGGAEEGFHHHCHGFHHCGGGGEGHGHHGFHGFHHGGHHHHGGHFHHHHHHHHHGFHFGGFEGFGGHDGHFGHGGHHGGHHFHGHHHHHHHHGHHHHHHHGGHHHHHHHHHHHGGHHHHH@GHFGHHGHCDGG
@M02850:329:000000000-KGLL7:1:1101:4008:19799 1:N:0:1
GCGTCAGTCAGGTAATACGACTCACATAGGACACACAAAAAAGAAGAAATAGATGTATTTTTAAATTTTTGTGTGCGACCATTTTTCCAGGAATCCTTTTTGCAACGTTTATTTTGGCGAGCCTTCTGATGAGCGTGGTTAA
+
3DDFEGGGGGCGFGGHHHHCFECGHHGFHBGF2FGFCGFHEEEFFABGHFEHFH5DEGHHHHHHHHHHHHFBCGHHGGCCEFFHGHGBFF3GGHFHHFFFHGFFHFEGHHGGGFDGGHGC?CCHHHHHFFFBBBDEGGHGHF
@M02850:329:000000000-KGLL7:1:1101:4008:19799 2:N:0:1
GACATTAACCACGCTCATCAGAAGGCTCGCCAAAATAAACGTTGCAAAAAGGATTCCTGGAAAAATGGTCGCACACAAAAATTTAAAAATAAATCTATTTCTTCTTTTTTGTGTGTCCTATGTGAGTCGTATTACCTGACTG
+
>FFGGGGGGGGGCGGGGHHHHHHFHHHHGGGGGHHHGHHHGHHAEHFHHHGGHHHGFHHHHHHHHAGG@GGGGGCAEGHFHHHHHGHHHHHHHHGFHHHHHHHGFHHHHGGHHGCBGGGHHFDGGHHB??FGFGGFFHHGHF
@M02850:329:000000000-KGLL7:1:1101:14510:19871 1:N:0:1
GACATTGACCACGCTCATCAGAAGGCTCGCCAAAATAAACGTTGCAAAAAGGATGCCTGGAAAAATGGTCGCACACAAAAATTTAAAAATAAATCTATTTCTTCTTTTTTGTGTTATGTGAGTCGTATTACCTGACTGACGC
+
ABFGFBFG1GGE?ECE0A1GBD1100BF0EACGBGE1EG1FA0FFDFD0AAFGH1BBA1>FEFGFFB11DEE/EEGA/0GFFGHF2FG1CEB1>2>BBFBG2BGG1FG1/BBG0022BGGFFF1@F0F<2FBGHG01@FBC/
@M02850:329:000000000-KGLL7:1:1101:14510:19871 2:N:0:1
GCGTCAGTCAGGTAATACGACTCACATAACACAAAAAAGAAGCAATAGATTTATTTTTAAATTTTTGTGTGCGACCATTTTTCCAGGAATCCTTTTTGCAACGTTTATTTTGGCGAGCCTTCTGATGAGCGTGGTCAATGTC
+
3BDFEEFAGGFGGHHHHHHGF?EHHBGHHHHHGGFGHGGGHH3AEGHHFHHGHHHHHHHFFGHHFHEHH?FHGGEGGHHHHGGHHHHHHFHHHHHHHGGGGHGEGHHGFHHHFGGGGGGHGHHHHHGHHFFBFGHHFFGGHF
@M02850:329:000000000-KGLL7:1:1101:19246:19899 1:N:0:1
GCGTCAGTCAGGTAATACGACTCACATAGGACACACAAAAAAGAAGAAATAGATTTATTTTTAAATTTTTGTGTGCGACCATTTTTCCAGGAATCCTTTTTGCAACGTTTATTTTGGCGAGCCTTCTGATGAGCGTGGTCAA
+
AFBGGGGGGBGGGHHHHHHGGGGHHHHHFGFHHGHGGGHHGG?FGHHGHHHGHH5DGHHHGHEFFHHHHHGHHHGHGGFGGHHHHHHHFHHEHHGHHHHHHGHFFHGHHHHHHHHGGGCDFGGHHHHGHHGFHHGGGGCHHB
@M02850:329:000000000-KGLL7:1:1101:19246:19899 2:N:0:1
GACATTGACCACGCTCATCAGAAGGCTCGCCAAAATAAACGTTGCAAAAAGGATTCCTGGAAAAATGGTCGCACACAAAAATTTAAAAATAAATCTATTTCTTCTTTTTTGTGTGTCCTATGTGAGTCGTATTACCTGACTG
+
AFFGGGGGGGGGGGGGGHGHHHHHGHHHGGGGGHHHHHHHGHHHGHHHHHGGHHGHHHHHHHHHHHHHHHGGGGGHGGHEHGHHHHHGHHHGHHHFHHHHHGHGHHHHHGGHHHHHFHHHHHHHHHHHGFGHHHHHHHGHHB
@M02850:329:000000000-KGLL7:1:1101:13017:19918 1:N:0:1
GATCCCTTCTGCCGCTGCCTCGGCCTCAGCGCGCTTCTCCTCCGCCCGTGTGGCCAAGGTGTCGCCGCGAATGGCATGATCGTTCATGTCCTCCACCGGCTGCATTGCCGCGGCTGCCGCGTTGGAGTTCTCTTCCGCGCCG
+
BFFFGGGGGGGGGGGGGGHHHGGGGGHHHHGGGGGGGHHHHHGGGGGGGGHHGH1BFHGGHHHGHGGGGGGGHHHHHHGGGGHHHHHHHHHHHHHHHGGGGGGHHHHHHGGGGG?@EHGGGGGGGGGGGGGGGGGGGGGGGC
@M02850:329:000000000-KGLL7:1:1101:13017:19918 2:N:0:1
AGCTTAAAAGATGACACCGAACAGGGCGGGGATGGCGCAGGCGGCGGCAACAACAGTGGCAGCGGCGCGGAAGAGAACTCCAACGCGGCAGCCGCGGCAATGCAGCCGGTGGAGGACATGAACGATCATGCCATTCGCGGCG
+
FFFGGGGGGGGGGHHHHGGGGGGHHGGGGGGCGGGHGGGGGGGGGGGGGGHHHHHHGHGGHGGGGGGGGGGGGFGGGGFGFGGGGGGGGFFFFFFFFFFFFFFFFFFFF9CFEFFFEFFFFFFFDFFFFFFFFFFFFFFFFF
@M02850:329:000000000-KGLL7:1:1101:18185:19946 1:N:0:1
CATTGACCACGCTCATCAGAAGGCTCGCCAAAATAAACGTTGCAAAAAGGATTCCTGGAAAAATGGTCGCACACAAAAATTTAAAAATAAATCTATTTCTTCTTTTTTGTGTGTCCTATGTGAGTCGTATTACCTGACTGAC
+
FFFFGGGFGGAFGGGHHHHHHGFHHHGGGGGHGHHHHHGGGEFHHHGAEGGHHHADGGHHHHHGHHHHEGGEEHGGHHGGHHHHHHHFHHFHHFFHGFBGHGFHHFHGGGHGHCHHHHHHGHHHFHGGHHHHHHHHHHHHHH
@M02850:329:000000000-KGLL7:1:1101:18185:19946 2:N:0:1
GCGTCAGTCAGGTAATACGACTCACATAGGACACACAAAAAAGAAGAAATAGATTTATTTTTAAATTTTTGTGTGCGACCATTTTTCCAGGAATCCTTTTTGCAACGTTTATTTTGGCGAGCCTTCTGATGAGCGTGGTCAA
+
BFBGGGGFGGGGGHHHHHHGGGGHHHHHHGHHGHHGGGHHHGGFHHHHHHHHHHHHHHHHHHHHHHEHFHGHFHHFGGGGGHHHHHHGHHHHHGHGGHHHHGHHHHGHHHHHHGHGCFCGGGGHHHHHHHHHHHGGGGHGGH
@M02850:329:000000000-KGLL7:1:1101:16135:19947 1:N:0:1
GACATTGACCACGCTCATCAGAAGGCTCGCCCAAATAAACGTTGCAAAAAGGATACCTGGAAAAATGGTCGCACACAAAAATTTAAAAATAAATCTATTTCTTCTTTTTTGTGTGTCCTATGTGAGTCGTATTACCTGACTG
+
BFFFBFGGFGGFGGGGGHHHHHHHHHHHGGGGGHHHHHFHFGHHGHHHEHGGGH3BFGHHBGFHHHHBFF@FGGGHGGHHHHHHGHGHHHHHHHHGHHHHFHFHHHHHHGGHGGFCHHHHHFHEGHHHGGHHFHFFHHHHHH
@M02850:329:000000000-KGLL7:1:1101:16135:19947 2:N:0:1
GCGTCAGTCAGGTAATACGACTCACATAGGACACACAAAAAAGAAGAAATAGATTTATTTTTAAATTTTTGTGTGCGACCATTTTTCCAGGAATCCTTTTTGCAACGTTTATTTGGGCGAGCCTTCTGATGAGCGTGGTCAA
+
AFBGGGGGGGGGGHHHHHHGGGGHHHHHHHGHHHHGGGHHHGGGHHHHHHHHHHHHHHHHHHHHHHHHHHGHHHHHGGGGGHFHHGHHHGHHGHHHHHHHHGGHHHCHHHHHHHHHGHCGGGGHHHHHHHHHGHGGGGHHHH
@M02850:329:000000000-KGLL7:1:1101:3744:20077 1:N:0:1
CCACGCTCATCAGAAGGCTCGCCAAAATAAACGTTGCAAAAAGGATTCCTGGAATAATGGTCGCACACAAAAATTTAAAAATAAATCTATTTCTTCTTTTTTGTGTGTCCTATGTGAGTCGTATTACCTGACTGACGCACCA
+
FFFGGEGG1FEGE11BAGGGEEEGGFAGFGEG?FF/F1D1FGGFFHHHHHGGHF1BFFGGHHEEGGGHGGHGGFEGHHHGHFHFFGFHHFHHGHHHGHFHFE?FHGFCBGFHFHHHHHFF/FGGHHHHHHGHHGCGC?<CCG
@M02850:329:000000000-KGLL7:1:1101:3744:20077 2:N:0:1
GCGTCAGTCAGGTAATACGACTCACATAGGACACACAAAAAAGAAGAAATAGATTTATTTTTAAATTTTTGTGTGCGACCATTTTTCCAGGAATCCTTTTTGCAACGTTTATTTTGGCGAGCCTTCTGATGAGCGTGGACCA
+
AFBGGGGDGGGGGHHGGFHFEGEGHHHHHGHHHFHGGGHHGEEBFGHGHHHHHHGHHHHHHHHHDGGHHHGHEGHHFEE/EGHFHGHHGFBHGHHHFGHHHEGFFHFGGHGHHHHH/C////BGHFHEBHHHHHGGGCGFFH
@M02850:329:000000000-KGLL7:1:1101:23135:20144 1:N:0:1
GACATTGACCACGCTCATCAGAAGGCTCGCCAAAATAAACGTTGCAAAAAGGATTCCTGGAAAAATGGTCGCACACAAAAATTTAAAAATAAATCTATTTCTTCTTTTTTGTGTGTCCTATGTGAGTCGTATTACCTGACTG
+
>DFGGFFGGGGFCEGGFHFHHHHFFHHHGGGGGH2GFGHHGFHHGHHHHHGGHHBGGHHHHHHHHHHHHHEGGGGHGGHHHAHHFHFBGHE3FGHHHFHHHHHGHHHHHGGGHHHHHHHHHHHHHHHHGGHHHHFFHHFFHG
@M02850:329:000000000-KGLL7:1:1101:23135:20144 2:N:0:1
GCGTCAGTCAGGTAATACGACTCACATAGGACACACAAAAAAGAAGAAATAGATTTATTTTTAAATTTTTGTGTGCGACCATTTTTCCAGGAATCCTTTTTGCAACGTTTATTTTGGCGAGCCTTCTGATGAGCGTGGTCAA
+
AFCGGGGGGGGGGHHHHHHGGGGHHHHHHHCHHHHGGGHHHGGFHHHHGHHHGHHHHHHHHHHHHHHHHHGGHGHHGGGGGHHHHHHGHHHFHHHHHHHHHGHHHHGGHHHHHHHHGGGGGGGHHHHHHHHHHHGGGGHHHG
@M02850:329:000000000-KGLL7:1:1101:22007:20147 1:N:0:1
GCGTCAGTCAGGTAATACGACTCACATAACACAAAAAAGAAGAAATAGATTTATTTTTAAATTTTTGTGTGCGACCATTTTTCCAGGAATCCTTTTTGCAACGTTTATTTTGGCGAGCCTTCTGATGAGCGTGGTCAATGTC
+
BFBGFFGGGGGFBGDGFHCEFEEHFHHFFHGHHGHFHGGGHHHFHHHHGBGHGGAFGGHHHHFHHHFFFGHFEGGFGHHFDGHHGGHHGCHHHHHHHGHHGCEGHHHHHHHH?CECF?DFFFBGDDGFHHFEDGFDGHHBGF
@M02850:329:000000000-KGLL7:1:1101:22007:20147 2:N:0:1
GACATTGACCACGCTCATCAGAAGGCTCGCCAAAATAAACGTTGCAAAAAGGATTCCTGGAAAAATGGTCGCACACAAAAATTTAAAAATAAATCTATTTCTTCTTTTTTGTGTTATGTGAGTCGTATTACCTGACTGACGC
+
BFFGGGGGGGGGGGGGGHHHHHHHHHHHGGGGGHHHHHHHGHHHGHGHHHGGHHHHHHHHHHHHHHGGDGGGGGGHGGHHHHHHHHHHHHHHHHHHHHHHHHHDHHHHHGGGHHHHHHGHGHHHGFHHHHGHHHHHHHHHGG
@M02850:329:000000000-KGLL7:1:1101:4840:20151 1:N:0:1
GCGTCAGTCAGGTAATACGACTCACATAGGACACACAAAAAAGAAGAAATAGATCTATTTTTAAATTTTTGTGTGCGACCATTTTTCCAGGAATCCTTTTTGCAACGTTTATTTTGGCGAGCCTTCTGATGAGCGTGGTCAA
+
AFDEGGGDFGGGGHHHGBHGGGCHHFFGHBHHHHHGGGHHHGGEHHF3FGHGFH5DFHHHGHHHHGHHHHCFFGHFFGCGGGHHHHEHGHGHHHHHHGHHHCHFHHEGHHGHHGGHGGFCGFGHHGHHFHHHHHGGGGHHHH
@M02850:329:000000000-KGLL7:1:1101:4840:20151 2:N:0:1
GACATTGACCACGCTCATCAGAAGGCTCGCCAAAATAAACGTTGCAAAAAGGATTCCTGGAAAAATGGTCGCACACAAAAATTTAAAAATAAATCTATTTCTTCTTTTTTGTGTGTCCTATGTGAGTCGTATTACCTGACTG
+
AFFGGGGGGGGGGGGGGHHHGHGGGHHHGGGGGHHHHHHHGGHHGHHHHHGGGHHHHHHHHHHHHHHHGGGGGGGHGGHFHHHHHHHHGHHHHHHHHHHHEHHHHHHHHGGHHHGHHGHHHHGHHHHHGFHHFHGHHHHHHE
@M02850:329:000000000-KGLL7:1:1101:13981:20282 1:N:0:1
GACATTGACCACGCTCATCAGAAGGCTCGCCAAAATAAACGTTGCAAAAAGGATTCCTGGAAAAATGGTCGCACACAAAAATTTAAAAATAAATCTATTTCTTCTTTTTTGTGTGTCCTATGTGAGTCGTATTACCTGACTG
+
BFFGGGGGGGGGGGGGGHHGGHHHHHHHGGGGGHGHHHHHGHHHGHHGHHGGHH5FHGHHHHHHHHHGHHGGGGGFGGGHGHHHGHHHHHHHHHHHHHHHHHHHHHHHHGGHHHHFFFHHHHHHHHHHGGHHHHHDHHHGHF
@M02850:329:000000000-KGLL7:1:1101:13981:20282 2:N:0:1
GCGTCAGTCAGGTAATACGACTCACATAGGACACACAAAAAAGAAGAAATAGATTTATTTTTAAATTTTTGTGTGCGACCATTTTTCCAGGAATCCTTTTTGCAACGTTTATTTTGGCGAGCCTTCTGATGAGCGTGGTCAA
+
BFBGGGGGGGGGGHHHHHHGGGGHHHHHHHHHHHGGGGHGHGGGHHHHGHHHHHHHHHHHHHHHFHHHHHGHHHHHGGGGGHHHHHHHHHHHHHHHHHHHHGHHHHCFGHHHHHHHGHGGGGGHHHHHHHHHHGGGGGHHHH
@M02850:329:000000000-KGLL7:1:1101:22788:20300 1:N:0:1
GCGTCAGTCAGGTAATACGACTCACATAGGACACACAAAAAAGAAGAAATAGATGTATTTTTAAATTTTTGTGTGCGACCATTTTTCCAGGAATCCTTTTTGCAACGTTTATTTTGGCGAGCCTTCTGATGAGCGTGGTCAA
+
A4@FCEGGGFGGB5GHHHHGE2EHHCGHAC3AF2F222BFEEE11FFHEDF3DA5DAGHHFH1FGGHHHHCFEGHFF?//>GHHFHGFFHHHFHFFHGHHHGFFF3>FFHEFGHHHGE<B@D?GFFHHGHGFGHCGGGHGHB
@M02850:329:000000000-KGLL7:1:1101:22788:20300 2:N:0:1
GACATTGACCACGCTCATCAGAAGGCTCGCCAAAATAAACGTTGCAAAAAGGATTCCTGGAAAAATGGTCGCACACAAAAATTTAAAAATAAATCTATTTCTTCTTTTTTGTGTGTCCTATGTGAGTCGTATTACCTGACTG
+
ABFGGGCFGGGGGGEFGHHHHFFHHHHHGGGGGFDHGHHHGGGHGHHHFCEGFHHHFHFHHHFHHGFFFFE?EFFHFGHGEHHHHHGHHFH3DGFFGGHFFGHHHHGHFCEHHHHAFHHHHHFHFHHGCFGGGHHHFHGHHH
@M02850:329:000000000-KGLL7:1:1101:16894:20315 1:N:0:1
GCGTCAGTCAGGTAATACGACTCACATAGGACACACAAAAAAGAAGAAATAGATTTATTTTTAAATTTTTGTGTGCGACCATTTTTCCAGGAATCCTTTTTGCAACGTTTATTTTGGCGAGCCTTCTGATGAGCGTGGTCAA
+
AFDGFGGGGGFGFHFHHHHGGGGHHHHHHHHHHHHGGGHHHGGFHHGHBFGHFH5FFGHHHHEHHHHHHHGGHHHHDGGGGHHHHHHHHHHHHHGHHHHHGGGHHHGHHHHHHHHHGHGGGGGHHHHHHHGHGGGGDFHHHH
@M02850:329:000000000-KGLL7:1:1101:16894:20315 2:N:0:1
GACATTGACCACGCTCATCAGAAGGCTCGCCAAAATAAACGTTGCAAAAAGGATTCCTGGAAAAATGGTCGCACACAAAAATTTAAAAATAAATCTATTTCTTCTTTTTTGTGTGTCCTATGTGAGTCGTATTACCTGACTG
+
AFFGGGGGGGGGGGGGGHHHFFGHHHHHGGGGGGHHHHHHGHHGGHHHGHGGFHGHHHHHHHHHFHHHHHEGGGGHGGHHHHHHHHHHGHHFHHHHHHHHHHHHHHHHHGGHHHHHHHHGHGGHHHHHGFGHHHHGHHHHHG
@M02850:329:000000000-KGLL7:1:1101:21451:20351 1:N:0:1
GACATTGACCACGCTCATCAGAAGGCTCGCCAAAATAAACGTTGCAAAAAGGATGCCTGGAAAAATGGTCGCACACAAAAATTTAAAAATAAATCTATTTCTTCTTTTTTGTGTGTCCTATGTGAGTCGTATTACCTGACTG
+
ADFFFGGFDGGG1E00EGHBDHHCEFGHA//EEHAG1A1AEHGH?1DGGAE/AGE0AAFCBG1G0F1G1G/>>EE>EGCHHFHFHDFFGHBEGGGH2>GGGFHHBGHE1ECHHB0FG1FDGHGDDF1><FHHFHF1><CFFG
@M02850:329:000000000-KGLL7:1:1101:21451:20351 2:N:0:1
GCGTCAGTCAGGTAATACGACTCACATAGGACACACAAAAAAGAAGAAATAGATTTATTTTTAAATTTTTGTGTGCGACCATTTTTCCAGGAATCCTTTTTGCAACGTTTATTTTGGCGAGCCTTCTGATGAGCGTGGTCAA
+
ABDGGGGFEFGFFHHGHHHD?FGHHHFFHF3GGHHEEFAFCEEGGG3FFHHGGFFGHHHFHHHHGHHFHFGEGHAFEG/>EGFHHH33EFGHGCDHHFGFHFGHD3EHHHFGFHFGDBBC@FCHFFHHEGHFHECGFG<GDG
@M02850:329:000000000-KGLL7:1:1101:12411:20353 1:N:0:1
GCGTCAGTCAGGTAATACGACTCACATAACACAAAAAAGAAGAAATAGATTTATTTTTAAATTTTTGTGTGCGACCATTTTTCCAGGAATCCTTTTTGCAACGTTTATTTTGGCGAGCCTTCTGATGAGCGTGGTCAATGTC
+
BFCGGGGGGGGGGHHHHHHGGGGHHHHHHHHHHGHHHGGGHHHHHHHHHHHHHHBDGHHHHHHHHHGHHHGHGGGGGHHHHHHHHHGGHHHHHHHHHCGHHHGHHHHHHHHHGGGGGGGHHHHHHHHGHHGGGGHHHHHHHH
@M02850:329:000000000-KGLL7:1:1101:12411:20353 2:N:0:1
GACATTGACCACGCTCATCAGAAGGCTCGCCAAAATAAACGTTGCAAAAAGGATTCCTGGAAAAATGGTCGCACACAAAAATTTAAAAATAAATCTATTTCTTCTTTTTTGTGTTATGTGAGTCGTATTACCTGACTGACGC
+
AFFGGGGGGGGGGGGGGHHHHHHHHHHHGGGGGHHHHHHHGHHHGHHHHHGGHHHHHHHHHHHHHHHHGHGGGGGHGGHHHHHHHHHHHHHHHHHHHHHHHHHHHHHHHGGHHHHHHHHHGHHGGGHHHHHHHHHHHHHHGG
@M02850:329:000000000-KGLL7:1:1101:21935:20359 1:N:0:1
CGTCAGTCAGGTAATACGACTCACATAGGACACACAAAAAAGAAGAAATAGATTTATTTTTAAATTTTTGTGTGCGACCATTTTTCCAGGAATCCTTTTTGCAACGTTTATTTTGGCGAGCCTTCTGATGAGCGTGGTCAAT
+
FBBGGGGGGGGBFHHHHHGGGGHHHHHHHHHHHHGGGHHHGGGGHHHGHHGHHH5DFHHHHHHHHHHHHGHHHHHGGGGGHHGHHHHHHHHHHGHHHHHHGHHHFGHHHHHHHHHGHGGGGGHHHHHHHHHHGGGGGHHHGH
@M02850:329:000000000-KGLL7:1:1101:21935:20359 2:N:0:1
GCATTGACCACGCTCATCAGAAGGCTCGCCAAAATAAACGTTGCAAAAAGGATTCCTGGAAAAATGGTCGCACACAAAAATTTAAAAATAAATCTATTTCTTCTTTTTTGTGTGTCCTATGTGAGTCGTATTACCTGACTGA
+
AFFGGGGGGGGGGGGGHHHHGHGHHHHGGGGGGHHHGHHGHHHGHHHHGGGHHHHHHHHHHHHHHHHHHGFGGGHGGHHFHHHHHHHHHHHHHHHHHHHHGHHHHHHHGGFHGGHHHFHHHHHHHHHGGHHHHHHHHGHHHF
@M02850:329:000000000-KGLL7:1:1101:14940:20383 1:N:0:1
GCGTCAGTCAGGTAATACGACTCACATAACACAAAAAAGAAGAAATAGATTTATTTTTAAATTTTTGTGTGCGACCATTTTTCCAGGAATCCTTTTTGCAACGTTTATTTTGGCGAGCCTTCTGATGAGCGTGGTCAATGTC
+
BFBGGEGGGGGGGFHHHGHGEGGHHHHHHHHHHDHHGCGFHHHHHHFHEHHHHH5DGHHHHHHHHHGHHCHEEGGGGHHHHHGHHHFGHHHHGHHHHGHHHFCGHHEHHHHFCBECGCGHHHHHEHHHFHGGGGHHHHFBGH
@M02850:329:000000000-KGLL7:1:1101:14940:20383 2:N:0:1
GACATTGACCACGCTCATCAGAAGGCTCGCCAAAATAAACGTTGCAAAAAGGATTCCTGGAAAAATGGTCGCACACAAAAATTTAAAAATAAATCTATTTCTTCTTTTTTGTGTTATGTGAGTCGTATTACCTGACTGACGC
+
BFFGGGGGGGGGGGGGGHHHHHHHHHHHGGGGGHGHHHHHGHHHGHHHHHGGHHHHHHHHHHHHHHHGGHGGGGGHGGHHHHHHHHHHHHGHHHHHHHHHHHHHHHHHHGGHHHHHHHHHGHHHGGHHHHHHHHHHHGGHGD
@M02850:329:000000000-KGLL7:1:1101:13965:20390 1:N:0:1
GCGTCAGTCAGGTAATACGACTCACATAGGACACACAAAAAAGAAGAAATAGATTTATTTTTAAATTTTTGTGTGCGACCATTTTTCCAGGAATCCTTTTTGCAACGTTTATTTTGGCGAGCCTTCTGATGAGCGTGGTCAA
+
AFCGGGGGGGGGGHHHHHHGGGGHHHHHFGGFHHHGGGHHHGGFHHHHHHHHHHDFHHHHHHHHHHHHHHGHHGHHGGGGGHHHHHGGHHHHHHHHHHHHHGHGHHGHHHHHHHHHGHGGGGGHHHHHHHHHHHGGGGHHHH
@M02850:329:000000000-KGLL7:1:1101:13965:20390 2:N:0:1
GACATTGACCACGCTCATCAGAAGGCTCGCCAAAATAAACGTTGCAAAAAGGATTCCTGGAAAAATGGTCGCACACAAAAATTTAAAAATAAATCTATTTCTTCTTTTTTGTGTGTCCTATGTGAGTCGTATTACCTGACTG
+
BFFGGGGGGGGGGGGGGHHHHHHGHHHHGGGGGHHHHHHHGHHHGHHHHHGGHHHHHHHHHHHHHHHHGGGGGGGHGGHHHHHHHHHHHHHHHHHHGHHHFHHHHHHHHGGHHHHHHHHHHHGHHHHHGGHHHHHGHHHHHE
@M02850:329:000000000-KGLL7:1:1101:13896:20395 1:N:0:1
GCGTCAGTCAGGTAATACGACTCACATAGGACACACAAAAAAGAAGAAATAGATTTATTTTTAAATTTTTGTGTGCGACCATTTTTCCAGGAATCCTTTTTGCAACGTTTATTTTGGCGAGCCTTCTGATGAGCGTGGTCAA
+
3BAF?EEB5EGFGHF5DFHDGGGHHHGGGHHHHHHCGEHGHGFGHHHGHHHHHG5DGGHFHHHFBGFHFHF2BBEGEEECGHHGHHGHHHHHHEFGGHHHHGHHHHGHHHHHHHHHGGGGGCCGGHHHFGHHHHG/EGGHHH
@M02850:329:000000000-KGLL7:1:1101:13896:20395 2:N:0:1
GACATTGACCACGCTCATCAGAAGGCTCGCCAAAATAAACGTTGCAAAAAGGATTCCTGGAAAAATGGTCGCACACAAAAATTTAAAAATAAATCTATTTCTTCTTTTTTGTGTGTCCTATGTGAGTCGTATTACCTGACTG
+
AFFGGGGGGGGGGGGGGHHHHGHHHHHHGGGGGHHHHHHHGHHHGHHHHHGGHGHHHHHHHHHHHHHHFGGGGGGHGGHHHHHHHHHHGHHHHHGHHHHHEHHGFHHHHGGHHHHGHHGHHHHHHGHHDFHHHHHHHHHHHH
@M02850:329:000000000-KGLL7:1:1101:16904:20404 1:N:0:1
CGTCAGTCAGGTAATACGACTCACATAGGACACACAAAAAAGAAGAAATAGATTTATTTTTAAATTTTTGTGTGCGACCATTTTTCCAGGAATCCTTTTTGCAACGTTTATTTTGGCGAGCCTTCTGATGAGCGTGGTACCA
+
FBBGFGGGGGGGGHHHHHGGGGGHHHFGHFHHHHGGFHHHA?ACFFHFGEGGHG5DGHHGHHHHHHHHHGHHHHHGGGGGHHHHHHFHHHHHHHFGHHHHGHFHHGGHHHHHHHHGHGGGGGHHHHHHHHGEHGDGGEHHHH
@M02850:329:000000000-KGLL7:1:1101:16904:20404 2:N:0:1
ACCACGCTCATCAGAAGGCTCGCCAAAATAAACGTTGCAAAAAGGATTCCTGGAAAAATGGTCGCACACAAAAATTTAAAAATAAATCTATTTCTTCTTTTTTGTGTGTCCTATGTGAGTCGTATTACCTGACTGACGACCA
+
FFFGGGGGGGGGGHHHHHHHHGGGGGHHHHHHHGHHHGHGHHFGGGHHHHHHHHHHHHHHHGHGGGGGHGGHHHGHHGHHGHHGHHHHHGHHFHHHHHHHFHGGGHFHHHHHHHHHHHHHHGFHHHHGHHHHHHHGHCFGGG
@M02850:329:000000000-KGLL7:1:1101:16923:20489 1:N:0:1
GCGTCAGTCAGGTAATACGACTCACATAACACAAAAAAGAAGAAATAGATTTATATTTAAATTTTTGTGTGCGACCATTTTTCCAGGAATCCTTTTTGCAACGTTTATTTTGGAGAGCCTTCTGATGAGCGTGGTCAATGTC
+
?F@AAAEBFG10ABFAFEHCEAEFGB2F1GFC/AF0FFE/AFA00D1GDGFHHH2DGBAGGHFFFHE0FF0D//E>EF12F@>GGHG/>BGFGFHDGGE2FG@>>FHHGD>FE1B1EE0FDGGFHHHBC1/??/FHFF2G2@
@M02850:329:000000000-KGLL7:1:1101:16923:20489 2:N:0:1
GACATTGACCACGCTCATCAGAAGGCTCGCCAAAATAAACGTTGCAAAAAGGATTCCTGGAAAAATGGTCGCACACAAAAATTTAAAAATAAATCTATTTCTTCTTTTTTGTGTTATGTGAGTCGTATTACCTGACTGACGC
+
BFFGGFCGGGGGGDGGGHHHGFHHGC3GEEEFFHFGFHHHGHHGGFBGGGFEHFGG5GHHHHHHHGGHGGEEE@ECEFFAGGHHHGHHHFGFHHHHBGHHGFH4FGHHHGGHHHFHGDGHHHDFGGHHGFHHFHEGHHEHFF
@M02850:329:000000000-KGLL7:1:1101:10959:20550 1:N:0:1
CCACGCTCATCAGAAGGCTCGCCAAAATAAACGTTGCAAAAAGGATTCCTGGAAGAATGGTCGCACACAAAAATTTAAAAATAAATCTATTTCTTCTTTTTTGTGTGTCCTATGTGAGTCGTATTACCTGACTGACGCACCA
+
FFFGGGGGGGGGGHGHGHHHGGGGGHDHGGHHGHHHGHHHHHGGGHHHHHHHGH3BFGHGHHGGGGGHGGHHHHGHHHHFFHHGHHHHHHHHHHHGHHHHHGGHHHHHHHHHHGHHHGHHGFHHHHFGHHHGHHHHGGGGGF
@M02850:329:000000000-KGLL7:1:1101:10959:20550 2:N:0:1
GCGTCAGTCAGGTAATACGACTCACATAGGACACACAAAAAAGAAGAAATAGATTTATTTTTAAATTTTTGTGTGCGACCATTTTTCCAGGAATCCTTTTTGCAACGTTTATTTTGGCGAGCCTTCTGATGAGCGTGGACCA
+
BFCGGGGGGGGGGHHHHHHGGGGHHHHHHBHHHHHGGGHHHGGGFGGHHHHHHHHHHHHHFHHHFHHHHHGHHHHEGGGGGHHHHFHGHHHHHHGHHHHHHGHHHHFHHHHHHHHHGHGGGGGHHHHHGHHFHGGGGGGHHG
@M02850:329:000000000-KGLL7:1:1101:19833:20609 1:N:0:1
GACATTGACCACGCTCATCAGAAGGCTCGCCAAAATAAACGTTGCAAAAAGGATTCCTGGAAAAATGGTCGCACACAAAAATTTAAAAATAAATCTATTTCTTCTTTTTTGTGTGTCCTATGTGAGTCGTATTACCTGACTG
+
AFFGGGFGGGGGGGGGGGHHHHHHHHHGGGGGGHHGHHHHGHHHGHHFHHGGHH5BGHHHHHHHGHHFDGGGGGGHGGGGHHHHHEHHHHHHHHHHHHHHHHHHHGHHHGGHGHHHHHHHHGHHGHHHGGHHHHBGHHHHHH
@M02850:329:000000000-KGLL7:1:1101:19833:20609 2:N:0:1
GCGTCAGTCAGGTAATACGACTCACATAGGACACACAAAAAAGAAGAAATAGATTTATTTTTAAATTTTTGTGTGCGACCATTTTTCCAGGAATCCTTTTTGCAACGTTTATTTTGGCGAGCCTTCTGATGAGCGTGGTCAA
+
AFCGGGGGGGGGGHHHHHHGGGGHHHHHHHHHHHHGGGHHHGGFHGGHHHHHHHHHHHHHHHHHHHHHHHGGHHHHFGGGGHHHHGGHHHHHHHHHHHHHHGHHHHGHHHHHHHHHGGGGGGGHHHHHHHHHHGGGGGHHHH
@M02850:329:000000000-KGLL7:1:1101:16889:20739 1:N:0:1
GCGTCAGTCAGGTAATACGACTCACATAGGACACACAAAAAAGAAGAAATAGATTTATTTTTAAATTTTTGTGTGCGACCATTTTTCCAGGAATCCTTTTTGCAACGTTTATTTTGGCGAGCCTTCTGATGAGCGTGGTCAA
+
BFCGGGGGGGGGGHHHHHHGGGGHHHHHHHHHHHHGGGHGHGGGHHHHHHHHHHFGGHHHHHHHHHHHHHGHHHHHGGGGGHHHHHHHHHHHHHHHHHHHHGHHHHGHHHHHHHHHGHGGGGGHHHHHFHHHHHGGGGHHHH
@M02850:329:000000000-KGLL7:1:1101:16889:20739 2:N:0:1
TTGACCACGCTCATCAGAAGGCTCGCCAAAATAAACGTTGCAAAAAGGATTCCTGGAAAAATGGTCGCACACAAAAATTTAAAAATAAATCTATTTCTTCTTTTTTGTGTGTCCTATGTGAGTCGTATTACCTGACTGACGC
+
BFCGGGGGGGGGGHHHHHHHHHHHGGGGGHHHHHHHGHHHGHHHHHGGHHHHHHHHHHHHHHHGHHGGGGGHGGGHHHHHHHHHHHHHHHHHHHHHHHHHHHHHHGGGHGHHHHHHHHHHHHHHGGHHHHHHHHHHHHHHGG
@M02850:329:000000000-KGLL7:1:1101:24535:20857 1:N:0:1
GACATTGACCACGCTCATCAGAAGGCTCGCCAAAATAAACGTTGCAAAAAGGATTCCTGGAAAAATGGTCGCACACAAAAATTTAAAAATAAATCTATTTCTTCTTTTTTGTGTGTCCTATGTGAGTCGTATTACCTGACTG
+
BFFGGGGGGGGGGGGGGHHHHHHGHHHHGGGGGHHHHHHHGHHHGHHHHHGGGHDGHHHHHHHHHHFGFGFGGGGHGGHGHHHHHHHHHHHGHHHHGHGHHHHHHHGHFGGHHGHHHHHHHHFHHHHHGGHHHHFHHHHGHG
@M02850:329:000000000-KGLL7:1:1101:24535:20857 2:N:0:1
GCGTCAGTCAGGTAATACGACTCACATAGGACACACAAAAAAGAAGAAATAGATTTATTTTTAAATTTTTGTGTGCGACCATTTTTCCAGGAATCCTTTTTGCAACGTTTATTTTGGCGAGCCTTCTGATGAGCGTGGTCAA
+
AFCGGGGGGGGGGHHHHHHGGGGHHHHHHHHHHHHGGGHHHGGGHHHHGHHHHHHHHHHHHHHHHHHHHHGHHHHGGGGGGHHHHHHHHGHGHHHHHHHHHGHFHHGHHHHHHHHHGHCGGGGHHHHHHHHHHGGFGGHHHH
@M02850:329:000000000-KGLL7:1:1101:17526:20868 1:N:0:1
GCGTCAGTCAGGTAATACGACTCACATAGGACACACAAAAAAGAAGAAATAGATATATTTTTAAATTTTTGTGCGCGACCATTTTTCCAGGAATCCTTTTTGCAACGTTTATTTTGGCGAGCCTTCTGATGAGCGTGGTCAA
+
AFBGGGGEGGFGFGHHHHHGGGGHHHHHHHHHGHHGGGHHHGGFHHHGHHHHHH5DGHHHHHHHHHHHHHGGF5EGGGGGGHHHHHHHHHFHHHGHHHHHHGHHHHEHHHHHGHHHGHGGGGGHHHGHHHHHFFG?DGHHHF
@M02850:329:000000000-KGLL7:1:1101:17526:20868 2:N:0:1
GACATTGACCACGCTCATCAGAAGGCTCGCCAAAATAAACGTTGCAAAAAGGATTCCTGGAAAAATGGTCGCACACAAAAATTTAAAAATAAATCTATTTCTTCTTTTTTGTGTGTCCTATGTGAGTCGTATTACCTGACTG
+
AFFGGGGGGGGGGGGGGHHHHHHHHHHHGGGGGHHHHHHHGCHHGHHHGHGGHHHHHHHHHHHHHHHHGHGG/EEHGGHHGHHHHGHHHGHHGHHHHHHHHFHGHHHHHGGHHHHGHHHHHHFFFHHHGFHHGHHGHHGHHH
@M02850:329:000000000-KGLL7:1:1101:13316:20889 1:N:0:1
GACATTGACCACGCTCATCAGAAGGCTCGCCAAAATAAACGTTGCAAAAAGGATTCCTGGAAAAATGGTCGCACACAAAAATTTAAAAATAAATCTATTTCTTCTTTTTTGTGTGTCCTATGTGAGTCGTATTACCTGACTG
+
BFFGGGGGGGGGFGGGGHHHHHHHHHHHGGGGGHGHHHHHGHHHGHHHHHGGHHDGHHHGHHHHHHHGHHGGGGGHGGHHHHHHHHHHHHGHHHHHHHHHHHHHHHHHHGGHHHHHHGHHHGHHHHFHGGGHHHFHHHHHHF
@M02850:329:000000000-KGLL7:1:1101:13316:20889 2:N:0:1
GCGTCAGTCAGGTAATACGACTCACATAGGACACACAAAAAAGAAGAAATAGATTTATTTTTAAATTTTTGTGTGCGACCATTTTTCCAGGAATCCTTTTTGCAACGTTTATTTTGGCGAGCCTTCTGATGAGCGTGGTCAA
+
BFCGGGGGGGGGGHHHHHHGGGGHHHHHHHGHHHHGGGHHHGGGHHHHHHHHHHHHHHHHHHHHGHHHHHGGHHHHGGGGGHHHHHHHHHHHHHHGHHHHHGGHHHFGHHHHHHHHGHFGGGGHHHHHHHHHHHGGGGHHGH
@M02850:329:000000000-KGLL7:1:1101:21163:20955 1:N:0:1
GCGTCAGTCAGGTAATACGACTCACATAGGACACACAAAAAAGAAGAAATAGATTTATTTTTAAATTTTTGTGTGCAACCATTTTTCCAGGAATCCTTTTTGCAACGTTTATTTTGGCGAGCCTTCTGATGAGCGTGGTCAA
+
AFBGGGGGGGGGGHHHHHHGGGGHHHHHHHGHHHHGGGHHHGGFHHHHGHFHHHDDGHHHHHHHHHHHHHGHHGHHHHHHGHHHHHHGHGGHHHHGHHHHHGGGGHGHHHHHHHHHGHGGGGGHHHHHGHHGHHGGGGHHHG
@M02850:329:000000000-KGLL7:1:1101:21163:20955 2:N:0:1
GACATTGACCACGCTCATCAGAAGGCTCGCCAAAATAAACGTTGCAAAAAGGATTCCTGGAAAAATGGTTGCACACAAAAATTTAAAAATAAATCTATTTCTTCTTTTTTGTGTGTCCTATGTGAGTCGTATTACCTGACTG
+
AFFGGGGGGGFGGGGGGHHHHHGHHHHHGGGGGHHHHHHHGHHHGHHHHHGGHHHHHHHHHHHHHHHHFHFHHHHHGGHHHHHHHHHHHHHHHHHHHHHHHHHHHHHHHGGHHGHHHHHHHHHHHHHHGGHHHHHHHHHHHH
@M02850:329:000000000-KGLL7:1:1101:12896:20964 1:N:0:1
GACATTGACCACGCTCATCAGAAGGCTCGCCAAAATAAACGTTGCAAAAAGGATTCCTGGAAAAATGGTCGCACACAAAAATTTAAAAATAAATCTATTTCTTCTTTTTTGTGTGTCCTATGTGAGTCGTATTACCTGACTG
+
A5FGGGGGGGGFGGGGDHHHHGHHHHHHGGGGGGHHHHFHGCEGGHHHHHGEFH5FHHHHFCGHHHHGHHGCGGGHGGHHHHHHHHHHHHHFHGHHGHHHGFHHHHHHHGGHHHHFHHHHHGHHHEGFGGHHHHHGH2CGH1
@M02850:329:000000000-KGLL7:1:1101:12896:20964 2:N:0:1
GCGTCAGTCAGGTAATACGACTCACATAGGACACACAAAAAAGAAGAAATAGATTTATTTTTAAATTTTTGTGTGCGACCATTTTTCCAGGAATCCTTTTTGCAACGTTTATTTTGGCGAGCCTTCTGATGAGCGTGGTCAA
+
BFCGGGGGGGGGGHHHHHHGGGGHHHHHHHHHHHHGGGHHHGGGHHGHGHHHHHHHHHHHHHHHHHHHHHGGHHHHGGGGGHHGHHHHHHHHHHHHHHHHHGHHHHGFHHHGHHHHGHFGGGGHHHHHHHGEGHGGGGHHHH
@M02850:329:000000000-KGLL7:1:1101:20141:20968 1:N:0:1
GACATTGACCACGCTCATCAGAAGGCTCGCCAAAATAAACGTTGCAAAAAGGATGCCTGGAAAAATGGTCGCACACAAAAATTTAAAAATAAATCTATTTCTTCTTTTTTGTGTGTCCTATGTGAGTCGTATTACCTGACTG
+
ABC3FBFFGGFG?0EA0B1FFFFGAFFF0EEFABFFAGBG?GFH?ABGC/E?FBAFFFFHHGGEAGBF1DEEGGCCEFFFHFFHHHG1GHHHBGBDGDGBEHFDGFHHFE/00F<B>GGHHGFGHGGHGGHHHH21@FCB1?
@M02850:329:000000000-KGLL7:1:1101:20141:20968 2:N:0:1
GCGTCAGTCAGGTAATACGACTCACATAGGACACACAAAAAAGAAGAAATAGATTTATTTTTAAATTTTTGTGTGCGACCATTTTTCCAGGAATCCTTTTTGCAACGTTTATTTTGGCGAGCCTTCTGATGAGCGTGGTCAA
+
AFD2EEG5FDEGGGFFFGHAEEEHHHHHH3FFGHHGGGFGE0EAAF3E3FFGEGDGGDGGFHEHEHHDFG@HFCF@1EEE>FGHGGHFHHE1EGGCGHHHHEBBGGGFGGCGHHHFDB//B/BFGFHF22FD1FCFFGFDDD
@M02850:329:000000000-KGLL7:1:1101:24371:20973 1:N:0:1
GACATTGACCACGCTCATCAGAAGGCTCGCCAAAATAAACGTTGCAAAAAGGATCCCTGGAAAAATGGTCGCACACAAAAATTTAAAAATTATGTGAGTCGTATTACCTGACTGACGCACCACTGGAAGATCGGAAGAGCGG
+
AFFGGFBGGGGGGGGGGHHHGHHHCHHHGGGGGHHHGHFFGGHEEHHHHHGDBG3FGHFHHHHHFHFFGHCGGGGHGGHHHHHHHHHHH0GGHHGFHGFGEGFHHHFHGGHHHGHF??DDGGHHBGHHHGHHHDDGFGFFGF
@M02850:329:000000000-KGLL7:1:1101:24371:20973 2:N:0:1
GCGTCAGTCAGGTAATACGACTCACATAATTTTTAAATTTTTGTGTGCGACCATTTTTCCAGGAATCCTTTTTGCAACGTTTATTTTGGCGAGCCTTCTGATGAGCGTGGTCAATGTCACCACTGGAAGATCGGAAGAGCGT
+
BFBGGGGGGGGGGHHHHHHGGGGHHHHHHHHHHHHHHHHGHHGHHHHHGGGGGHHHHHHHHHHHHHHHHHHHHGHHHHGHHHHHHHHHGHGGGGGHHHHHFHHHHHGGGGHHHHHHHHHHHHHHHHHHHHHHHGGGGHHHGA
@M02850:329:000000000-KGLL7:1:1101:24784:20991 1:N:0:1
ATTGACCACGCTCATCAGAAGGCTCGCCAAAATAAACGTTGCAAAAAGGATTCCTGGAAAAATGGTCGCACACAAAAATTTAAAAATAAATCTATTTCTTCTTTTTTGTGTTATGTGAGTCGTATTACCTGACTGACGCACC
+
FFFGGGCGGGCECEHHHHHHHHGHHGGGGEHHHFGGHFHGHGHHHHHGDFFGGH5BFGHHGGFGFHHEGCGGGGFHHHHHHHHGHFHHHHHHHGHHHHHGHHHHHHGGFHHHHHHHHHHHHGFHGHHFHGFGHHHHHGGGGG
@M02850:329:000000000-KGLL7:1:1101:24784:20991 2:N:0:1
GCGTCAGTCAGGTAATACGACTCACATAACACAAAAAAGAAGAAATAGATTTATTTTTAAATTTTTGTGTGCGACCATTTTTCCAGGAATCCTTTTTGCAACGTTTATTTTGGCGAGCCTTCTGATGAGCGTGGTCAATACC
+
AFBGGGGGGGCGEGHGHHHGGGGHHHHHHHHHGGHHGGGGFHGHHHHHHHHHHHHHHHHGHHHHHHGGGHHGGGE@EHHHHHHHHHHHHHHHHHHHHGHHHHFFHGEHHHHHGHCCFGGHHHHHGHHHFF@EDGHFBHHHHF
@M02850:329:000000000-KGLL7:1:1101:27076:20994 1:N:0:1
GACATTGACCACGCTCATCAGAAGGCTCGCCAAAATAAACGTTGCAAAAAGGATTCCTGGAAAAATGGTCGCACACAAAAATTTAAAAATAAATCTATTTCTTCTTTTTTGTGTGTCCTATGTGAGTCGTATTACCTGACTG
+
>FFFFGCGCCAFEGGGFFFHBDGEFFGGGCC?EHHHFFHEECGHGEHHHHFGHD5BFGHHHHEGGHHHE5EGGGGHCEFFHHFHHHHGFHHFDG?FFHHHHHHBGFFHGGGHECFFBGHHGG?FGGFGGGGHFH@GFHF0D1
@M02850:329:000000000-KGLL7:1:1101:27076:20994 2:N:0:1
GCGTCAGTCAGGTAATACGACTCACATAGGACACACAAAAAAGAAGAAATAGATTTATTTTTAAATTTTTGTGTGCGACCATTTTTCCAGGAATCCTTTTTGCAACGTTTATTTTGGCGAGCCTTCTGATGAGCGTGGTCAA
+
AFBFGGGGGFGGGHHHHHHGGGGHHHHHHGGGFHFGCFHHHEEEFHHHHHHHHHHHHHHHHHHHHHHHGHGFHHHGFGGFCGHHHHHHHHHFHHGCGHHHHGHFHHE?FGHGHHHHGHGGGGCHHHHHHHHGHGGGGCHHHH
@M02850:329:000000000-KGLL7:1:1101:6307:21001 1:N:0:1
ATTGACCACGCTCATCAGAAGGCTCGCCAAAATAAACGTTGCAAAAAGGATTCCTGGAAAAATGGTCGCACACAAAAATTTAAAAATAAATCTATTTCTTCTTTTTTGTGTGTCCTATGTGAGTCGTATTACCTGACTGACG
+
BFFF3FF1AEGGGGHFB1DG10AGGEEEG/0ADGHBGEG0CEBDACC/?0FGHH2BFFGHGHHGFHBEEEGEHFGHHAFGGFBGGFGHHFHDEFFDEGFGFFBGFHCE0F<CGHGEHFHFG2BGHCFHFE2><GHF0<GFFC
@M02850:329:000000000-KGLL7:1:1101:6307:21001 2:N:0:1
GCGTCAGTCAGGTAATACGACTCACATAGGACACACAAAAAAGAAGAAATAGATTTATTTTTAAATTTTTGTGTGCGACCATTTTTCCAGGAATCCTTTTTGCAACGTTTATTTTGGCGAGCCTTCTGATGAGCGTGGTCAA
+
AFBFEG?G5GGGF55GDEGDEGDHHHFHHG3GCFHEFFGHH0E1FGFAFGE3GFHHHHGGFF13GF5GDGEFGHFEGF@@EFFFGFBGHHGHGHHFGFGHHGGHHH@FFHGHHHHHCHCCDCCGHFFHHHHGFFGGGGHHFB
@M02850:329:000000000-KGLL7:1:1101:5353:21004 1:N:0:1
GACATTGACCACGCTCATCAGAAGGCTCGCCAAAATAAACGTTGCAATATGTGAGTCGTATTACCTGACTGACGACCACTGGAAGATCGGAAGAGCGGTTCAGCAGGAATGCCGAGACCGATCTCGTATGCCGTCTTCTGCT
+
11CBGGGGGCFCEC0EEFFHFHGBA0CGEEGG/FF1FEFHGGHEGHEFGFG2AB1FBEFGHHHFFHFFHHHHHGGEEEGHHBFCCGHFHGGEGFGEEEGEFHHGFHG/FFF<1<CCGGGC/A/0?<FAGC1D?E?G.0DG0=
@M02850:329:000000000-KGLL7:1:1101:5353:21004 2:N:0:1
CGTCAGTCAGGTAATACGACTCACATATTGCAACGTTTATTTTGGCGAGCCTTCTGATGAGCGTGGTCAATGTCACCACTGGAAGATCGGAAGAGCGTCGTGTAGGGAAAGAGTGTAGATCTCGGTGGTCGCCGTATCATTA
+
FBBGGCGFGFGGGGGHHHGGGGCGCBGHFFHDHHGHHHFHHHHFCFAEGCGHHFGGFHHHGHF1EEGHHGHEGFEHFHHHHHHHHFHHHGGGGGEFGEGGEEHGBFGFHFHFFGGBGHGFGHHHFDGGGGCCGCDDHHHGB1
@M02850:329:000000000-KGLL7:1:1101:16530:21301 1:N:0:1
GCGTCAGTCAGGTAATACGACTCACATAGGACACACAAAAAAGAAGAAATAGATTTATTTTTAAATTTTTGTGTGCGACCATTTTTCCAGGAATCCTTTTTGCAACGTTTATTTTGGCGAGCCTTCTGATGAGCGTGGTCAA
+
A4AFGGGGGGFGGCHHGHECFGGHGHHGHFHHGGGGGG2GAFEFFHHHHFDGHH5FDHHHHHEHHFHHHHGBFGHHGFGCGFHHHHHHEBBCGHHFHHHHHGGFHHFGHHHHHHHHGGGCC/CGHHHHEHFGHHGGGGHHHE
@M02850:329:000000000-KGLL7:1:1101:16530:21301 2:N:0:1
GACATTGACCACGCTCATCAGAAGGCTCGCCAAAATAAACGTTGCAAAAAGGATTCCTGGAAAAATGGTCGCACACAAAAATTTAAAAATAAATCTATTTCTTCTTTTTTGTGTGTCCTATGTGAGTCGTATTACCTGACTG
+
AFFGGGGGGGGGGGGGGHHHHHHHHHHHGGGGGHHHHHHHGGHHGHHHHHGGHHHHGHHHHHHHHHHHHHGGGGGHGGHHHHHHHFHHHHHHGHHHGHHHFHHHHHHHHGGHHHHGHHHHHHHHHEHHGFHHHHGFHHHHHH
@M02850:329:000000000-KGLL7:1:1101:9586:21304 1:N:0:1
GACATTGACCACGCTCATCAGAAGGCTCGCCAAAATAAACGTTGCAAAAAGGATTCCTGGAAAAATGGTCGCACACAAAAATTTAAAAATAAATCTATTTCTTCTTTTTTGTGTGTCCTATGTGAGTCGTATTACCTGACTG
+
>54FEGGGGGGGGEEEGHHHHHGCG2BFE??EFHHHGGEGFGHHGHHHEHGCHH5FGHHFHGHHGHFFDGEGGGGHFGHFHHHHDGHHEGHHHHHFHFHHFDGFHHFHHGGHHF00FFFHHGGHHE2GGFAFCG@<2DB0GB
@M02850:329:000000000-KGLL7:1:1101:9586:21304 2:N:0:1
GCGTCAGTCAGGTAATACGACTCACATAGGACACACAAAAAAGAAGAAATAGATTTATTTTTAAATTTTTGTGTGCGACCATTTTTCCAGGAATCCTTTTTGCAACGTTTATTTTGGCGAGCCTTCTGATGAGCGTGGTCAA
+
AF@GGGGGGGGGGHHHHHHFGGGHHHHHHHGBEHHGGGHHHGEFHHHHHHHHHHHHHHHHHGHHHHHHGHGHHHHHEGEEFGGHHHHHHHHFHHHHHHHHHGHFHHGHHHGHHHGHGH@FDGGHHHHHHHHHHGGGGGHHHH
@M02850:329:000000000-KGLL7:1:1101:10512:21373 1:N:0:1
GCGTCAGTCAGGTAATACGACTCACATACACACACACACACACACCTTCTGATGCGCGTGGTCAATCTGATGAGCGTGGTCAATCTGATGAGCGTGGTCAATCTGATGAGCGTGGTCAATCTGATGAGCGTGGTCAATGTCA
+
AF@1EEEGGGGGB1BFG1AFGFEF1FFDFFCGE?EGGCFECG?EA/GGHHHBFD1/EEEEEGGHHFHHGDDFF1EEE?EFGBFG1FDDG1>FHEEAEGHEDFGBHEGHHB1C?CC/FGB2>>F2FF2<1@CC@G1?1F<111
@M02850:329:000000000-KGLL7:1:1101:10512:21373 2:N:0:1
GACATTGACCACGCTCATCAGATTGACCACGCTCATCAGATTGACCACGCTCATCAGATTGACCACGCTCATCAGATTGACCACGCTCATCAGAAGGTGTGTGTGTGTGTGTGTATGTGAGTCGTATTACCTGACTGACGCA
+
AFFGGGGGGGGGGGFEEHHHHHHHGGHBGEGGGGGGHHHHGGDGHGHHEGGEDHFGHHHHHHHGHGEE1EGHHHHHGHHEFHBGGGGDGHHGGFFFFEGFGFG?GHHGHHGHFFEGFFGGGHFCFCCHGG3FHEFBG2FDGC
@M02850:329:000000000-KGLL7:1:1101:6577:21445 1:N:0:1
GCGTCAGTCAGGTAATACGACTCACATAGGACACACAAAAAAGAAGAAATAGATTTATTTTTAAATTTTTGTGTGCGACCATTTTTCCAGGAATCCTTTTTGCAACGTTTATTTTGGCGAGCCTTCTGATGAGCGTGGTCAA
+
BFBGGGGGGGGGGHHHHHECEEGHHHHHHGHHHHHGDGFHHGFGHHHHHHHHHH5DGHHHHHHFEHHHHGGHGHHHGGGGGHGHHHHHHHFHGHHHHHHHHGGHHHGHHHHHHGFHGHGGGGGFFHHGHHHGHHGGGGHHHF
@M02850:329:000000000-KGLL7:1:1101:6577:21445 2:N:0:1
GACATTGACCACGCTCATCAGAAGGCTCGCCAAAATAAACGTTGCAAAAAGGATTCCTGGAAAAATGGTCGCACACAAAAATTTAAAAATAAATCTATTTCTTCTTTTTTGTGTGTCCTATGTGAGTCGTATTACCTGACTG
+
AFFGGGGGGGGGGGGGGHGHHGHHHHHGFGGGGHHHHHHHGHHHGHHGHHGGHHHHHHHHHHHHHGHHHHGGGGGHGGHHHHFHHGHHHHGFHHGHHHHHFHHHHHHHHGGHHHHGHHHHHHHHHHHFGFHHHHHFHHHHHF
@M02850:329:000000000-KGLL7:1:1101:14958:21452 1:N:0:1
GCGTCAGTCAGGTAATACGACTCACATAGGACACACAAAAAAGAAGAAATAGATGTATTTTTAAATTTTTGTGTGCGACCATTTTTCCAGGAATCCTTTTTGCAACGTTTATTTTGGCGAGCCTTCTGATGAGCGTGGTCAA
+
ADDGGGGFGCFGGHHHHHHGGGGHHHHHHGFHHHHGGGHHHGGGHHHHHHHGGF5DGHHHHHHHHHHHHHGHGGHHGGGGGHHHHGHHGHHGHHHHHHHHHCFFHHFGHHGHHHHHGHGGGGGHHGHHEHHHHHGGGGHHHF
@M02850:329:000000000-KGLL7:1:1101:14958:21452 2:N:0:1
GACATTGACCACGCTCATCAGAAGGCTCGCCAAAATAAACGTTGCAAAAAGGATTCCTGGAAAAATGGTCGCACACAAAAATTTAAAAATAAATCTATTTCTTCTTTTTTGTGTGTCCTATGTGAGTCGTATTACCTGACTG
+
BFFGGGGGGGGGGGGGGHHHHGHHHHHHGGGGGHHGHHHHGHHHGHHHHHGGHGGHHHHHHHHHHHHGGHGGGGGHGGHHHHHHHGHGHHHHHHHHHHHHFHHGHHHHHGGHHHHGHHHHHHHHHGHHGFGHHHHHHHGHHH
@M02850:329:000000000-KGLL7:1:1101:26278:21485 1:N:0:1
GACATTGACCACGCTCATCAGAAGGCTCGCCAAAATAAACGTTGCAAAAAGGATTCCTGGAAAAATGGTCGCACACAAAAATTTAAAAATAAATCTATTTCTTCTTTTTTGTGTGTCCTATGTGAGTCGTATTACCTGACTG
+
AFFGGGGGGGGGGGGGGHHHHHHHFHHGGGGGGHHHHGHHGHHHGFHHHHGGGH5EGGHHHHHHHHHHGFGGGGGHGGGHEHHHHHHHGHGHHHGEHHHHGHHHHHHHHGGHHFHHHHHHHGHHHHFHGGHHHHHHHEFHHE
@M02850:329:000000000-KGLL7:1:1101:26278:21485 2:N:0:1
GCGTCAGTCAGGTAATACGACTCACATAGGACACACAAAAAAGAAGAAATAGATTTATTTTTAAATTTTTGTGTGCGACCATTTTTCCAGGAATCCTTTTTGCAACGTTTATTTTGGCGAGCCTTCTGATGAGCGTGGTCAA
+
AFCGGGGGGGGGGHHHHHHGGGGHHHHBHHHHHHHGGGGHHEGEHHHHHHHHHHHHHHHHHHHHHHHHHHGHHHGGGGGGGHHHHHHHHHHHHHHHHHHHHGHHGHEGHHGHHHHHGHCGCGGHHHHHHHHHHHGGGGHHHF
@M02850:329:000000000-KGLL7:1:1101:17753:21537 1:N:0:1
GCGTCAGTCAGGTAATACGACTCACATAGGACACACAAAAAAGAAGAAATAGATGTATTTTTAAATTTTTGTGTGCGACCATTTTTCCAGGAATCCTTTTTGCAACGTTTATTTTGGCGAGCCTTCTGATGAGCGTGGTCAA
+
3FDGGGGGGGGGGHHHHHHGGGGHFFHHHHHHHHHGGGHAGEFFHHFFFDHGHF5DDGDFHHHHHFHHHHGHHHHHEGGGGHHHHHHB4GHAGHHGHHGHHGHGF3<FHHGHHGHHCHGGCGGHGHHHGFGHFGGGGGFHHH
@M02850:329:000000000-KGLL7:1:1101:17753:21537 2:N:0:1
GACATTGACCACGCTCATCAGAAGGCTCGCCAAAATAAACGTTGCAAAAAGGATTCCTGGAAAAATGGTCGCACACAAAAATTTAAAAATAAATCTATTTCTTCTTTTTTGTGTGTCCTATGTGAGTCGTATTACCTGACTG
+
CFFGGGGGGGFGGGGGGHHHGHFHHHHHGGGGGHHHHHHHGHHHGHHHGGFGHHHHHHHGHHHHGHHHHHGGGGGHGGFGFHHHHFHHHHHFHHHHHHHHGHHHHHHHHGGHHHHHHHHHHHHGGHHHGGHHHHHHHHHHHF
@M02850:329:000000000-KGLL7:1:1101:14585:21547 1:N:0:1
GCGTCAGTCAGGTAATACGACTCACATAGGACACACAAAAAAGAAGAAATAGATTTATTTTTAAATTTTTGTGTGCGACCATTTTTCCAGGAATCCTTTTTGCAACGTTTATTTTGGCGAGCCTTCTGATGAGCGTGGTCAA
+
AFDEAA1AAEF01DE3F1AAE?EBAFHB1CD10AFFGFAGFEE/0FBBFGBBGE2D1ADDE1GGHFHB21>00F>@F/EG@1@2FG01@G0/0C111FB>GGB2>1>?FGAGFGDGG1B/BBBBFF1>221DCD</?CGF1F
@M02850:329:000000000-KGLL7:1:1101:14585:21547 2:N:0:1
GACATTGACCACGCTCATCAGAAGGCTCGCCAAAATAAACGTTGCAAAAAGGATTCCTGGAAAAATGGTCGCACACAAAAATTTAAAAATAAATCTATTTCTTCTTTTTTGTGTGTCCTATGTGAGTCGTATTACCTGACTG
+
BFFGBFFFGC4GFGGG?HFHHC5BGHHHEGCEGFHGHBGGDAGHGHBDFEEECHGHHHHFFHFGHHHEGFEE@EEG1FF1FGHHH4EGFGF3FEGHFGHGHHHFHHHHHGEGHBGHGHFFGDF2GHHHGCFHHHHFHGHHFD
@M02850:329:000000000-KGLL7:1:1101:8912:21595 1:N:0:1
CACGCTCATCAGAAGGCTCGCCAAAATAAACGTTGCAAAAAGGATTCCTGGATAGGTGAGTCGTATTACCTGACTGACGCACCACTGGAAGATCGGAAGATCGGTTCAGCAGGAATGCCGAGACCGATCTCGTATGCCGTCT
+
@B1111EAGFGGGG1BCAGAE?EEFHCFBDGE0FG/GGFHFGGGFHFBGDFBHH1EGHFHHHGFG0@GGHHHGHHHHHGGG?@0>1FGHFFFFHACGGGH11?E?EEEG1FF//FB1B1>@/CFGG///>FC><<FFH@<-.
@M02850:329:000000000-KGLL7:1:1101:8912:21595 2:N:0:1
GCGTCAGTCAGGTAATACGACTCACATATCCAGGAATCCTTTTTGCAACGTTTATTTTGGCGAGCCTTCTGATGAGCGTGACCACTGGAAGATCGGAAGAGCGTCGTGTAGGGAAAGAGTGTAGATCTCGGTGGTCGCCGTA
+
AFCGGGGGGGGGGHGHHHHGGGGHHHHHHHHHHHHHHHHHHHHHGHHHHGHHHHHHHHHGHGEGGGHHHHHHHHHHHGGGGGHHHHHHGHHGHHHGGGGHHGGGGGCFGHHHGHHHHHHDGGFHFHHHHGGGGGCGGGGGC.
@M02850:329:000000000-KGLL7:1:1101:20342:21618 1:N:0:1
GCGTCAGTCAGGTAATACGACTCACATAGGACACACAAAAAAGAAGAAATAGATTTATTTTTAAATTTTTGTGTGCGACCATTTTTCCAGGAATCCTTTTTGCAACGTTTATTTTGGCGAGCCTTCTGATGAGCGTGGTCAA
+
AFBGGGGGGGGGGHHHHHHGGGGHHHHHHHHHHHHGGGHHHGGGHHHHHHHHHH5DFHHHHHHHHHHHHHGHHGHHGGGGGHHHHHHHHHHHHHHHHHHHHGGHFHGHHHHHHHHHGHGGGGGHHHHHFHHHHHFGGGHHHG
@M02850:329:000000000-KGLL7:1:1101:20342:21618 2:N:0:1
GACATTGACCACGCTCATCAGAAGGCTCGCCAAAATAAACGTTGCAAAAAGGATTCCTGGAAAAATGGTCGCACACAAAAATTTAAAAATAAATCTATTTCTTCTTTTTTGTGTGTCCTATGTGAGTCGTATTACCTGACTG
+
BFFGGGGGGGGGGGGGGHHHHHHHHHHHGGGGGHHHHHHHGGHHGHHHHHGGHHHHHHHHHHHHHHHHHHGGGGGHGGHHHHHHHHHHHHHHHHGHHHHHHHHHHHHHHGGHHHHHHHHHHHFHFHHHGGHHHHHHHHHHHH
@M02850:329:000000000-KGLL7:1:1101:12690:21629 1:N:0:1
GCGTCAGTCAGGTAATACGACTCACATATCCGACACACAAAAAAGAAGAAATAGCTTTATTTTTAAATTTTTGTGTGCGACCATTTTTCCAGGAATCCTTTTTGCAACGTTTATTTTGGCGAGCCTTCTGATGAGCGTGGTC
+
AFDGGGGGGGGGGHGHHGGGGFGGHHHHHFHGGGGGHGGFHGEGGGHHFGFGHH5DGHHHHHHHHHHHHHHFGHHHFHGGGGGHHHHHHHHHHHGHHHHHHHHGHGHHGGHHGHHHGGCHGC?CGHHHHHEHGFGFDGD?FG
@M02850:329:000000000-KGLL7:1:1101:12690:21629 2:N:0:1
GACATTGACCACGCTCATCAGAAGGCTCGCCAAAATAAACGTTGCAAAAAGGATTCCTGGAAAAATGGTCGCACACAAAAATTTAAAAATAAATCTATTTCTTCTTTTTTGTGTGTCGGATATGTGAGTCGTATTACCTGAC
+
BFFGGGGGGGGGGGGGGHHHHHHHHHHHGGGGGHHHHHHGGHHHGHHHHHGGHHHHHHHHHHHHHHHHFHGGGGGHGGHHHHGHHHHHHHHHHHHHHHHHHHHHHHHHHGGHHGHHHGGGGGHHHHHGHHGGHHHHHHHHHH
@M02850:329:000000000-KGLL7:1:1101:26240:21723 1:N:0:1
GCGTCAGTCAGGTAATACGACTCACATAGGACACACAAAAAAGAAGAAATAGATTTATTTTTAAATTTTTGTGTGCGACCATTTTTCCAGGAATCCTTTTTGCAACGTTTATTTTGGCGAGCCTTCTGATGAGCGTGGTCAA
+
>DDFGGGGGGGGGHHHHGHGFGGHHHHHHHHHGHHGGGGHGGGGHHHGGHHHEGBFHHHGHGHHHGHHGGGHHHHFGCGGCGHHHHHHHHGGHHHFHHHHHGHGFFFHHHHHHHHGGHCCCCGHHHHHHHGHFHGGGGHGGG
@M02850:329:000000000-KGLL7:1:1101:26240:21723 2:N:0:1
GACATTGACCACGCTCATCAGAAGGCTCGCCAAAATAAACGTTGCAAAAAGGATTCCTGGAAAAATGGTCGCACACAAAAATTTAAAAATAAATCTATTTCTTCTTTTTTGTGTGTCCTATGTGAGTCGTATTACCTGACTG
+
A5CGGGGGGGGGGGGGGGHHHHHHHHHHGGGGGHGHHHHHGGHHGHHHHHGGHHHHHHHHHHHHHGGHHFGGGGGHGGHHHHHHHHGHHHHHHHHHHHHGHHHHHHHHHGGHHHHHGHHHHHGHHHHFDFHHHHHHHHHHHH
@M02850:329:000000000-KGLL7:1:1101:15642:21731 1:N:0:1
GACATTGACCACGCTCATCAGAAGGCTCGCCAAAATAAACGTTGCAAAAAGGATTCCTGGAAAAATGGTCGCACACAAAAATTTAAAAATAAATCTATTTCTTCTTTTTTGTGTGTCCTATGTGAGTCGTATTACCTGACTG
+
AFFGGFGFGGGGGC2EFHHHHHHGAAAFFGGGCHHH3FGHGFGEGEGHHHGGHH5BFGHHHHHGHFHCDG/EEGGHGGHHHHHHGGFHHH3BGGHHBFGHGFHHHHHHGGCGHGCHHHHHHHHHHGHHGGHHHHFFHFEGGG
@M02850:329:000000000-KGLL7:1:1101:15642:21731 2:N:0:1
GCGTCAGTCAGGTAATACGACTCACATAGGACACACAAAAAAGAAGAAATAGATTTATTTTTAAATTTTTGTGTGCGACCATTTTTCCAGGAATCCTTTTTGCAACGTTTATTTTGGCGAGCCTTCTGATGAGCGTGGTCAA
+
AFBGGGGGGGGGGHHHHHHGGGGHHHHHHGHHHHHGGGHHHGGGHHHHHHHHHHHHHHHHHHHHHHHHHHGHHHGHGGGGGHHHHHGHHHHHHGHHHHHHHGHHHHGHHHHHHHHHGHGGGGGHHHHHHHHHHGGADGHHHH
@M02850:329:000000000-KGLL7:1:1101:13162:21750 1:N:0:1
GCGTCAGTCAGGTAATACGACTCACATAGGACACACAAAAAAGAAGAAATAGATGTATTTTTAAATTTTTGTGTGCGACCATTTTTCCAGGAATCCTTTTTGCAACGTTTATTTTGGCGAGCCTTCTGATGAGCGTGGTCAA
+
>FDGGCCFGGGGGFGFHGAFG?EHHHGHBBDFGHHGFFHHHGGEHHHHFHGHGH5FF5FFHHHHFHHGHHGFCGGBDFGGGHHHHHGHFHB1GHBGGEHHGGHHHHGHHHGHHHGHCHG?@@CHHFHHHHHB1F@?</FHHB
@M02850:329:000000000-KGLL7:1:1101:13162:21750 2:N:0:1
GACATTGACCACGCTCATCAGAAGGCTCGCCAAAATAAACGTTGCAAAAAGGATTCCTGGAAAAATGGTCGCACACAAAAATTTAAAAATAAATCTATTTCTTCTTTTTTGTGTGTCCTATGTGAGTCGTATTACCTGACTG
+
BFFGGGGGGGGGGGGGGHHHHHHHGHHHGGGGGHHHHHHHGHHHGHHHHHGGHHHHHHHHHHHHHHHHHHGGGGGHGGHHHHHHHHHHHGHHHHHHHHHHHHHHHHHHHGGHHGHHGHHHHHHHGHHHGGGHHHHHHHGHHH
@M02850:329:000000000-KGLL7:1:1101:17655:21771 1:N:0:1
GACATTGACCACGCTCATCAGAAGGCTCGCCAAAATAAACGTTGCAAAAAGGATTCCTGGAAAAATGGTCGCACACAAAAATTTAAAAATAAATCTATTTCTTCTTTTTTGTGTTATGTGAGTCGTATTACCTGACTGACGC
+
AFBGFGGGGGGGGGAEGHCGFGHFGEHHGGGGGHHHHHHGGGHGGHGHHFGGHH5AFHGHHHHGHHHHGFEEGGGHGGGHHGHHGEGHFHHFHHG4FGHHHHHHGHGHGGCGHGHHHHFHHGHHFFHHHHHEHHHGHHHHGG
@M02850:329:000000000-KGLL7:1:1101:17655:21771 2:N:0:1
GCGTCAGTCAGGTAATACGACTCACATAACACAAAAAAGAAGAAATAGATTTATTTTTAAATTTTTGTGTGCGACCATTTTTCCAGGAATCCTTTTTGCAACGTTTATTTTGGCGAGCCTTCTGATGAGCGTGGTCAATGTC
+
BFCGGGGGGGGGGHHHHHHGGGGHHHHHHHHHHGHGHGGGHHHHGH5FFHHHHHHHHHHHHHHHHHGHHHHHGGGGGHHHGHHHHHGHHGHHHHHHHGHHHHGHHHHHHHHHGHGGGGGHHHHHHHHHHGGGGGHHHHHHHH
@M02850:329:000000000-KGLL7:1:1101:16398:21807 1:N:0:1
GCGTCAGGCAGGTAATACGACTCACATAGGACACACAAAAAAGAAGAAATAGATTTATTTTTAAATTTTTGTGTGCGACCATTTTTCCAGGAATCCTTTTTGCAACGTTTATTTTGGCGAGCCTTCTGATGAGCGTGGTCAA
+
1@AFGCG110EECGHHG1FF?EEFHFBG111BFFBEGGFC//EFEFFGFF1FBGGGBBFHHHHHFGHHHFG>GGHHGGGGGHGHHFGHHGGFFFDGFG2GHGHGGBEHHGEHGHGH?GGCC?CFFBHF2FHEHHC<CGHHF1
@M02850:329:000000000-KGLL7:1:1101:16398:21807 2:N:0:1
GACATTGACCACGCTCATCAGAAGGCTCGCCAAAATAAACGTTGCAAAAAGGATTCCTGGAAAAATGGTCGCACACAAAAATTTAAAAATAAATCTATTTCTTCTTTTTTGTGTGTCGTATGTGAGTCGTATTACCTGACTG
+
?FFGF5BFDGGGGE?E?FGHGHHHGG3B2EEEGGGBGFHHGHHEDHHFGHGDBBGHHHHHGFHHECFH@GEGGGEHFAAGFFFHFFHHGHHGHFGGGHBHHHHHHHGFDEEGFCFFG?FGHHHHGGGEDFGFFHFGHHHFGD
@M02850:329:000000000-KGLL7:1:1101:21563:21837 1:N:0:1
GCGTCAGTCAGGTAATACGACTCACATAGGACACACAAAAAAGAAGAAATAGATTTATTTTTAAATTTTTGTGTGCGACCATTTTTCCAGGAATCCTTTTTGCAACGTTTATTTTGGCGAGCCTTCTGATGAGCGTGGTCAA
+
?F@1A1AFD1DGGGDGBEAEEEE1AFGB1E110AB/E/A0F/A/F0100BFD1F2D1DADAA/CEGF12GEE00FGE??EEB1FBGFGHHFFFFGF>FDDDE1GF1E/FGHGBGHE/1>C?@CHHGHHFHHHHEC/C@HHHH
@M02850:329:000000000-KGLL7:1:1101:21563:21837 2:N:0:1
GACATTGACCACGCTCATCAGAAGGCTCGCCAAAATAAACGTTGCAAAAAGGATTCCTGGAAAAATGGTCGCACACAAAAATTTAAAAATAAATCTATTTCTTCTTTTTTGTGTGTCCTATGTGAGTCGTATTACCTGACTG
+
AFFGFGGGGGFGGGGGEHFHGFHHHHCHGGGGGHHHHHEGEHHFGHGGHHGGHHHHHHHHHHHGHHHGGHGGEGGHGGHHHHHHHGHHHHHGDFHFHHHHHHHHHHHHHGGHHGGCHHHHHHGHHGHGCFGGHHFFHHHHHG
@M02850:329:000000000-KGLL7:1:1101:6643:21925 1:N:0:1
GACATTGACCACGCTCATCAGAAGGCTCGCCAAAATAAACGTTGCAAAAAGGATTCCTGGAAAAATGGTCGCACACAAAAATTTAAAAATAAATCTATTTCTTCTTTTTTGTGTGTCCTATGTGAGTCGTATTACCTGACTG
+
>F1DGGGBGCCEAEFGGHF31F1E0FFGA//EEHHHHGDDAGHGGHDHAGFGFHDFGBFFB11BF0E1G2//E?CGGGHFHEFFHG1DFHHHFEDFGHHH22EGGHHHBEG<<<0BFHGHHBGBF11@<?0<FGG1DFHB11
@M02850:329:000000000-KGLL7:1:1101:6643:21925 2:N:0:1
GCGTCAGTCAGGTAATACGACTCACATAGGACACACAAAAAAGAAGAAATAGATTTATTTTTAAATTTTTGTGTGCGACCATTTTTCCAGGAATCCTTTTTGCAACGTTTATTTTGGCGAGCCTTCTGATGAGCGTGGTCAA
+
BFB2EFGGGGFGGHFHHGFDE?GHHGHHHCGHHCGDEAGGGGCEHHBFFGFHHHHHHHHHHFHHGHHGHHGHHE1GEFE@EHHGHFFHHHHHHHHGDHGHGGEHH3/?EGHGHGGHGECGDFCHHHHHGGHHFGGAA@GFGH
@M02850:329:000000000-KGLL7:1:1101:17711:21931 1:N:0:1
GACATTGACCACGCTCATCAGAAGGCTCGCCAAAATAAACGTTGCAAAAAGGATTCCTGGAAAAATGGTCGCACACAAAAATTTAAAAATAAATCTATTTCTTCTTTTTTGTGTGTTATGTGAGTCGTATTACCTGACTGAC
+
AFFGGGGGGGGGGGGGGHHHHGHCFDHHFGGGGHHHHHHHGHHHGHHHGHGGHH5FGHHGHHHHHHHHHHGGGGGGGGHHHHHHHHHHHGHHHHHHGHHHGGHHHHHHHGGHGHHHHHHHHHHGHHGGHHHHHGHHGHHHHH
@M02850:329:000000000-KGLL7:1:1101:17711:21931 2:N:0:1
GCGTCAGTCAGGTAATACGACTCACATAACACACAAAAAAGAAGAAATAGATTTATTTTTAAATTTTTGTGTGCGACCATTTTTCCAGGAATCCTTTTTGCAACGTTTATTTTGGCGAGCCTTCTGATGAGCGTGGTCAATG
+
BFCGGGGGGGGGGGHHHHHGGGGHHHHHHHHHHGGGHHHGGGHHHGHHHHHHHHHHHHHHHHHHHHHHGGFFHHGGGGGHHHHHHHHHHHHHHGHHHHGGHHFHGHHHHHHHHHGHGGGGGHHHHHHHHGHHGEGGGGHHHH
@M02850:329:000000000-KGLL7:1:1101:9481:21982 1:N:0:1
GACATTGACCACGCTCATCAGAAGGCTCGCCAAAATAAACGTTGCAAAAAGGATTCCTGGAAAAATGGTCGCACACAAAAATTTAAAAATAAATCTATTTCTTCTTTTTTGTGTGTCCTATGTGAGTCGTATTACCTGACTG
+
AFFGGGGGGGGGGGGGGHHHHHHFHHHHGGGGGHHHHHHHGHHHGHHGHHGGHHBGHHHHHHHHHHHHDHGGGGGHGGHHHHHHHHHHHHHGHGHHHHHHHHHHHHHHHGGHHHHHHHHHHHHHHHHHGFHHHHHHHFHGHF
@M02850:329:000000000-KGLL7:1:1101:9481:21982 2:N:0:1
GCGTCAGTCAGGTAATACGACTCACATAGGACACACAAAAAAGAAGAAATAGATTTATTTTTAAATTTTTGTGTGCGACCATTTTTCCAGGAATCCTTTTTGCAACGTTTATTTTGGCGAGCCTTCTGATGAGCGTGGTCAA
+
BFCGGGGGGGGGGHHHHHHGGGGHHHHHHGHHHHHGGGHHHGGGGHHHHHHHHHHHHHHHHHHHHHHHHHGHHHHHGGGGGHHHHHHHHHHHHHHHHHHHHGGHHHGHHHHHHHHHGHGGGGGHHHHHGHHHHHGGGGHHGH
@M02850:329:000000000-KGLL7:1:1101:11490:21987 1:N:0:1
GCGTCAGTCAGGTAATACGACTCACATAGGACACACAAAAAAGAAGAAATAGATTTATTTTTAAATTTTTGTGTGCGACCATTTTTCCAGGAATCCTTTTTGCAACGTTTATTTTGGCGAGCCTTCTGATGAGCGTGGTCAA
+
AFDGGGGFGFFGFGHHGHHGGGGHHHHHHHHHHHHGGGHHHGGGGHGHHHHHHH5FGHHHHHHHHHHHHHGGHHGHGGGGGHHHHHHHHHHHHHHHHHHHHGHHHHFHHHHHHHHHGHGGGGGHHHHHHHGHGHGFGGFHHH
@M02850:329:000000000-KGLL7:1:1101:11490:21987 2:N:0:1
GACATTGACCACGCTCATCAGAAGGCTCGCCAAAATAAACGTTGCAAAAAGGATTCCTGGAAAAATGGTCGCACACAAAAATTTAAAAATAAATCTATTTCTTCTTTTTTGTGTGTCCTATGTGAGTCGTATTACCTGACTG
+
AFFGGGGGGGGGGGGGGHHHHHHHHGHHGGGGGHHHHHHHGHHHGHHHHHGGHHHHHHHHHHHHHHHHHHGGGGGHGGHHHHHHHHHHHHHHHHHHHHHHHHHHHHHHHGGHHHHHHHHHHHFHFHHHGFGHHHHHHHHHHF
@M02850:329:000000000-KGLL7:1:1101:19105:21995 1:N:0:1
GACATTGACCACGCTCATCAGAAGGCTCGCCAAAATAAACGTTGCAAAAAGGATTCCTGGAAAAATGGTCGCACACAAAAATTTAAAAATAAATCTATTTCTTCTTTTTTGTGTGGCCTATGTGAGTCGTATTACCTGACTG
+
AFFGFGGGGGGGGGGGGHHFGHHHFCHHGGFFFHHHHHGHFGHEFHHHHHGGHH5FGGHFHHHHHHHHHHGGGGGHGGHHGHHGHHHGHHHGHHHFHHHHHHHFHHHHEGGFFHFDHHHHHHHHGHBGDGGHHHFGHHFFHF
@M02850:329:000000000-KGLL7:1:1101:19105:21995 2:N:0:1
GCGTCAGTCAGGTAATACGACTCACATAGGCCACACAAAAAAGAAGAAATAGATTTATTTTTAAATTTTTGTGTGCGACCATTTTTCCAGGAATCCTTTTTGCAACGTTTATTTTGGCGAGCCTTCTGATGAGCGTGGTCAA
+
BFCGGGGGGGGGGHHHHHHGGGGHHHHHGBGHHGHGGGHHHGGGHHHHHHHHHHHHHHHHHHHHHHGHHHGHHHHHGGGGGHHHHHHHHHGHHHHHHHHHHGGFHHFGHHHHHHHHGHGGGGGHHHGHGHHHHHGFFGHHHH
@M02850:329:000000000-KGLL7:1:1101:9216:21999 1:N:0:1
GCGTCAGTCAGGTAATACGACTCACATAACAAAAAAGAAGAAATAGATTTATTTGTAAATTTTTGTGTGCGACCATTTTTCCAGGAATCCTTTTTGCAACGTTTATTTTGGCGAGCCTTCTGATGAGCGTGGTCAATGTCAC
+
>D11A1A31BF0BGE33FAEEEA1GFFHCGFFGFCEEEHEHBFGBFHDHHBBBF2AD2DGHHHHAFF0B1E?>/>F1@21F1BEEHG1@1@BDGG@12GFGEFHGGGHEH/1EC@CCCGCDBFHFH1G<E///?FDGD<GB1
@M02850:329:000000000-KGLL7:1:1101:9216:21999 2:N:0:1
GACATTGACCACGCTCATCAGAAGGCTCGCCAAAATAAACGTTGCAAAAAGGATTCCTGGAAAAATGGTCGCACACAAAAATTTAAAAATAAATCTATTTCTTCTTTTTTGTTATGTGAGTCGTATTACCTGACTGACGCAC
+
BFFGGF5GFGGGGEGFGHDEHCH3GHHFGAEEE2FH3GHHGGFFGGHGHHF?FDHHHFGGHGHHFGHHFHEEGCG1EFHFHHBBD4FFGHHHHGGFBGFDGFFEHHHBGE?FGHHHHHGHHF@GHGHHEFGFBFHHHGGGGG
@M02850:329:000000000-KGLL7:1:1101:23679:22018 1:N:0:1
GCGTCAGTCAGGTAATACGACTCACATAACACAAAAAAGAAGAAATAGATTTATCTTTAAATTTTTGTGTGCGACCATTTTTCCAGGAATCCTTTTTGCAACGTTTATTTTGGCGAGCCTTCTGATGAGCGTGGTCAATGTC
+
ADDGGGGGFGGGGHHHHGHGGGGGHHHHHGHHHGGHHGGGHHHHGHHHHHHHHH5FGHHGHHHHHHGHHHHHGGGGGHHHHHHHHHHHHHHGHHHHGGHGHHGGHHHHGHHHGGGGGCCHFHHHHHHHFHGFGGHHGHHGHG
@M02850:329:000000000-KGLL7:1:1101:23679:22018 2:N:0:1
GACATTGACCACGCTCATCAGAAGGCTCGCCAAAATAAACGTTGCAAAAAGGATTCCTGGAAAAATGGTCGCACACAAAAATTTAAAAATAAATCTATTTCTTCTTTTTTGTGTTATGTGAGTCGTATTACCTGACTGACGC
+
BFFGGGGGGGGGGGGGGHHHHHHHGHHGGGGGGHHHHHHHGHHHGHHHHHGGHHHHGHHHHHHHHHHHFGGGGGGHGGHHHHHHHHHHHHHHHHFHHHGHHHHHHHHHHGGHGHHHHHHHHFGHGFHHHHHHHHHHGHHHGG
@M02850:329:000000000-KGLL7:1:1101:19862:22058 1:N:0:1
GACATTGACCACGCTCATCAGAAGGCTCGCCAAAATAAACGTTGCAAAAAGGATTCCTGGAAAAATGGTCGCACACAAAAATTTAAAAATAAATCTATTTCTTCTTTTTTGTGTGTCCTATGTGAGTCGTATTACCTGACTG
+
>5CEGGGFGGGCGGEEGHHHHHHHHHHHCCGGGHHHHG5FEFFAFHHHFHGGEHFFHGHFHGFEHHHFHHGGECGFGGHHHHFHHHHHHHEHFEDBFHHGFHHHHGHHHGEHHHHFBHFHHF3BD3GHGFCGFHHHGHHHHE
@M02850:329:000000000-KGLL7:1:1101:19862:22058 2:N:0:1
GCGTCAGTCAGGTAATACGACTCACATAGGACACACAAAAAAGAAGAAATAGATTTATTTTTAAATTTTTGTGTGCGACCATTTTTCCAGGAATCCTTTTTGCAACGTTTATTTTGGCGAGCCTTCTGATGAGCGTGGTCAA
+
AFBGGGGGGGGGFHHHHHHGGGGHHHHHHFHGHHHGGGHHHGGGHHHHHHHHHHHHHHHHHHHHHHHHHHGHHHHHGGGGGHGHHHHHHHHHGHHHHHHHHGFGHGGHHHHHHHHHGEFGGGGHHHHHHHHGHHGGGGHHGH
@M02850:329:000000000-KGLL7:1:1101:26621:22105 1:N:0:1
GACATTGACCACGCTCATCAGAAGGCTCGCCAAAATAAACGTTGCAAAAAGGATTCCTGGAAAAATGGTCGCACACAAAAATTTAAAAATAAATCTATTTCTTCTTTTTTGTGTGTCCATATGTGAGTCGTATTACCTGACT
+
>DFFGFGGGGGGGGGGGHHHGHHHHHGHGGGGGHHHHHGHGHHHGHHHHHGGHG5AFFHHHHHHHGHHHHGGGGGGGEHHHHGHHHGHHHHGHHHHHGHHHFHHHGHHHGGHHGHHHGHHHHHHHHHHHGGHFEGHHHFHHH
@M02850:329:000000000-KGLL7:1:1101:26621:22105 2:N:0:1
GCGTCAGTCAGGTAATACGACTCACATATGGACACACAAAAAAGAAGAAATAGATTTATTTTTAAATTTTTGTGTGCGACCATTTTTCCAGGAATCCTTTTTGCAACGTTTATTTTGGCGAGCCTTCTGATGAGCGTGGTCA
+
BFCGGGGFGGGGGHHHHHHGGGGHHHHHHHHHHHHHGGGHHHGGGHHHHHHHHHHHHHHHHHHHHHHHHHHGHHHHHGGGGGGHHHHHHHHHHHHHHHHHHHGEHHHGHHHHHHHHHGHGGGCGHHHHHHHHHHGGEGGHHH
@M02850:329:000000000-KGLL7:1:1101:11521:22196 1:N:0:1
GCGTCAGTCAGGTAATACGACTCACATAACAAAAAAGAAGAAATAGATTTATTTTTAAATTTTTGTGTGCGACCATTTTTCCAGGAATCCTTTTTGCAACGTTTATTTTGGCGAGCCTTCTGATGAGCGTGGTCAATGTCAC
+
>FBGGGGGGGGGFHHHHHHGGGGHHHHGHHHHGHGGGFHHHGGGHHHHHHGHHHDFGFHHHHHHGHGHHHFGGGGHGHHHHHHHEEHHGFHHHHHGHHFHGHEHHHHHHHGHGEGGGHHHHHHHHHHGGGGGEHHHHHHHFH
@M02850:329:000000000-KGLL7:1:1101:11521:22196 2:N:0:1
GACATTGACCACGCTCATCAGAAGGCTCGCCAAAATAAACGTTGCAAAAAGGATTCCTGGAAAAATGGTCGCACACAAAAATTTAAAAATAAATCTATTTCTTCTTTTTTGTTATGTGAGTCGTATTACCTGACTGACGCAC
+
AFFGGGGGGGGGGGGGGHHGGHHHHHHHGGGGGHHGHHHHGHHHGHHHHGGGHHHHHHHHHHHHHHHHFHGGGGGHGGHHHHHHHHHHHHHHHHHHHHHHHHHHHHHHHGGHHHHHHHHHHHGGHHHHHHHHHHHHHHGGGG
@M02850:329:000000000-KGLL7:1:1101:18837:22240 1:N:0:1
TTGACCACGCTCATCAGAAGGCTCGCCAAAATAAACGTTGCAAAAAGGATTCCTGGAAAAATGGTCGCACACAAAAATTTAAAAATAAATCTATTTCTTCTTTTTTGTGTGTCCTATGTGAGTCGTATTACCTGACTGACGC
+
ACAGGGGGGFCGGHHHHHHGGHHHGGGGGHHHHHHHGHHHGGHHHHGGHHHHHHBFGHHHHHHGHHFGGGGHGGHHHHHHHHHGHHHGHHHHHHHHHHHHHHHHHGGHHGHHGHHHHGGHHHGFFGHHHHHGHHGGHGGHGG
@M02850:329:000000000-KGLL7:1:1101:18837:22240 2:N:0:1
GCGTCAGTCAGGTAATACGACTCACATAGGACACACAAAAAAGAAGAAATAGATTTATTTTTAAATTTTTGTGTGCGACCATTTTTCCAGGAATCCTTTTTGCAACGTTTATTTTGGCGAGCCTTCTGATGAGCGTGGTCAA
+
AFBGGGGGGGGGGHHHHHHGGGGHHHHHHHHHHHHGGGHHHGGGHHHHHHHHHHHHHHHHHHHHHHHHHHGBGHHHGGGGGHHHHHHHHHHHHHGHHHHHHGGHHHGHHHHHHHHHGHFGFGGHHHHHHHHHHGGGGGHHHH
@M02850:329:000000000-KGLL7:1:1101:5244:22282 1:N:0:1
GACATTGACCACGCTCATCAGAAGGCTCGCCAAAATAAACGTTGCAAAAAGGATACCTGGAAAAATGGTCGCACACAAAAATTTAAAAATAAATCTATTTATTCTTTTTTGTGTGTCCTATGTGAGTCGTATTACCTGACTG
+
AB455EB5B4FFE2E2E5AB4FGHFF3BE2AEEBD3F5FBAFFAAFGFEHGGEF3BCG3FHFDGGC3EGEE//@EGEAEFGAFHEFBFBEGGHFBDGGFH4FG4FGFB3EE0BGGBFFBGFD2BD>DD?/0@GG2F@<CGB1
@M02850:329:000000000-KGLL7:1:1101:5244:22282 2:N:0:1
GTCAGTCAGGTAATACGACTCACATAGGACACACAAAAAAGAAGAAATAGATTTATTTTTAAATTTTTGTGTGCGACCATTTTTCCAGGAATCCTTTTTGCAACGTTTATTTTGGCGAGCCTTCTGATGAGCGTGGTCAATG
+
AAFBGGGBFGBAFBEGHFG?AGHHFGDFBGGGEEEFHFHGFGEGHFHHHHHHHHGGHHGHHFFHHFHDEFHE0DE/FEE1EGHHHBGEGHHHHGFHGHHGHHHF?FGEHHHHFHGFGCC?CHFHHHHHHHHHG/ECFGHHHH
@M02850:329:000000000-KGLL7:1:1101:13130:22321 1:N:0:1
GCGTCAGTCAGGTAATACGACTCACATACACACAAAAAAGAAGAAATAGATTTACTTTTAAATTTTTGTGTGCGACCATTTTTCCAGGAATCCTTTTTGCAACGTTTATTTTGGCGAGCCTTCTGATGAGCGTGGTCAATGT
+
3BDFGGGGGGFGDGHHHGGGGG?GGHFHGHHGGGGHFHEFFAGFGHHHGGGHHHDFHHHHHGHHHHHGGFHHGFGCCGHHHHHEHHHGHHHGBGHHBGEGHHHGGHHGHHHHFCHGCGCGHHHHGHHHEGHGGCGHGHHHGH
@M02850:329:000000000-KGLL7:1:1101:13130:22321 2:N:0:1
GACATTGACCACGCTCATCAGAAGGCTCGCCAAAATAAACGTTGCAAAAAGGATTCCTGGAAAAATGGTCGCACACAAAAATTTAAAAATAAATCTATTTCTTCTTTTTTGTGTGTATGTGAGTCGTATTACCTGACTGACG
+
AFFGGGGGGGGGFGGGGHHHHHGHHHHHGGGGGHHHHHHHGHHHGHHHHHGGHHHGHHHHHHHHHHHHHHGGGGGHGGHHHHHHHHHHHHGHGHHHHHHHHFHHHHHHHGGHHHHGHHHHHHHHHGGHHHHHHHHHHHHGHG
@M02850:329:000000000-KGLL7:1:1101:21420:22408 1:N:0:1
GCGTCAGTCAGGTAATACGACTCACATAGGACACACAAAAAAGAAGAAATAGATTTATTTTTAAATTTTTGTGTGCGACCATTTTTCCAGGAATCCTTTTTGCAACGTTTATTTTGGCGAGCCTTCTGATGAGCGTGGTCAA
+
BBDGGGGGGGGGAGFGHHHGGGGHHHHHHHG3FGHGGGFHHGGGHHHGHHHHHH5DGHHHHHHHFHHHHHGHGHHEGGGGGHHHHHHGHHHHHHHHHHHHHGGFGFEFHHHHHHHHGHGGGGGHHHHHGHHGHGGGGGHHHH
@M02850:329:000000000-KGLL7:1:1101:21420:22408 2:N:0:1
GACATTGACCACGCTCATCAGAAGGCTCGCCAAAATAAACGTTGCAAAAAGGATTCCTGGAAAAATGGTCGCACACAAAAATTTAAAAATAAATCTATTTCTTCTTTTTTGTGTGTCCTATGTGAGTCGTATTACCTGACTG
+
AFFGGGGGGGGGGGGGGHHHHHHHHGHHGGGGGHHHHHHHGHHHGHHGHGGGHHHHHHHHHHHHHHHHGHGGGGGHGGHHHHHHHHHHHHHHHHHHGHHHHHHFHHHHHGGHHF0FGFHHHHHHHHHHFCGHHHHFHHHHHF
@M02850:329:000000000-KGLL7:1:1101:26810:22487 1:N:0:1
GCGTCAGTCAGGTAATACGACTCACATAGGACACACAAAAAAGAAGAAATAGATTTATTTTTAAATTTTTGTGTGCGACCATTTTTCCAGGAATCCTTTTTGCAACGTTTATTTTGGCGAGCCTTCTGATGAGCGTGGTCAA
+
AFBGFAEGGGGGGHFFHHHGGFFHFGGHHHHHHHGGGGHHHGGGFHFBGFHHHH5DGHHHHHHHHHHHHHGHHGHHGGGGGHHHHHHHHHHHHFHHHHHHHGHHHGGHHGHHGHGHGHGGGGGHHHHHHHGHEFGGGGHHHF
@M02850:329:000000000-KGLL7:1:1101:26810:22487 2:N:0:1
GACATTGACCACGCTCATCAGAAGGCTCGCCAAAATAAACGTTGCAAAAAGGATTCCTGGAAAAATGGTCGCACACAAAAATTTAAAAATAAATCTATTTCTTCTTTTTTGTGTGTCCTATGTGAGTCGTATTACCTGACTG
+
AFFGGGGGGGGGGGGGGHHHHHGHHHHHGGGGGHHHHHHHGHHHGHHHHHGGHHHHHHHHHHHHHHHHGHGGGGGHGGHHHHHHHGHHHGHHHHHHHHHHHHHHHHHHHGGHHHFFHFHHHHFGGHHHFGGHGHGHHHHHHE
@M02850:329:000000000-KGLL7:1:1101:22647:22500 1:N:0:1
ATTGACCACGCTCATCAGAAGGCTCGCCAAAATAAACGTTGCAAAAAGGATTCCTGGATATGTGAGTCGTATTACCTGACTGACGCACCACTGGAAGATCGGAAGAGCGGTTCAGCAGGAATGCCGAGACCGATCTCGTATG
+
FFFGGGGGGGGGGGHHHHHHHHGHHGGGGGHHHHHHHGFHHGHHHGGGGHHHHHBBGHHHHHGFHHHHGFHHHHGHHHHHHHHHGGGGGHHHHHGHHHHHGGGGGHHHGGECGHHHHHHGHHHHHGGGGGGGG-AGHHFEHH
@M02850:329:000000000-KGLL7:1:1101:22647:22500 2:N:0:1
GCGTCAGTCAGGTAATACGACTCACATATCCAGGAATCCTTTTTGCAACGTTTATTTTGGCGAGCCTTCTGATGAGCGTGGTCAATACCACTGGAAGATCGGAAGAGCGTCGTGTAGGGAAAGAGTGTAGATCTCGGTGGTC
+
BFCGGGGGGGGGGHHHHHHGGGGHHHHHHHHHHHHHHHHHHHHHGHHHHGHHHHHHHHHGHGGGGGHHHHHHHHHHHGGGGHHHHHHHHHHHHHGHHHHHHGGGGHHHGEGGGGGHHHGGHHHHHGHGHHHHHHHHGEFGDF
@M02850:329:000000000-KGLL7:1:1101:24896:22532 1:N:0:1
GCGTCAGTCAGGTAATACGACTCACATGGACACACAAAAAAGAAGAAATAGATTTATTTTTAAATTTTTGTGTGCGACCATTTTTCCAGGAATCCTTTTTGCAACGTTTATTTTGGCGAGCCTTCTGATGAGCGTGGTCAAT
+
AFDGGGGGGGGGGHHHHHHGGGGHHHHHHFHHHHGGGHGHGGEFHHHGHHHHGH5DGHHGHHHHHHHGHFGFGFFFGGGGHHHHHHGHHHHHHHHHGHHHGHHHHGHHHHHHGGHGHGGGGCFHHHGHHGHHEGGGGEHGDG
@M02850:329:000000000-KGLL7:1:1101:24896:22532 2:N:0:1
GACATTGACCACGCTCATCAGAAGGCTCGCCAAAATAAACGTTGCAAAAAGGATTCCTGGAAAAATGGTCGCACACAAAAATTTAAAAATAAATCTATTTCTTCTTTTTTGTGTGTCCATGTGAGTCGTATTACCTGACTGA
+
AFFFGGGGGGGGGGFDGHHHHHHHHGHHGGGGGHHGHHHHGHHHGHHHHHGGHHHHHHHHHHHHHHGHFGGGGGGHGGHHHHHHHFHHHHHHHHHHHHFHHHHHHHHHHGGHHGGHHHFHHHHHHHGGFHHHGHHHHHHHHH
@M02850:329:000000000-KGLL7:1:1101:16411:22595 1:N:0:1
GACATTGACCACGCTCATCAGAAGGCTCGCCAAAATAAACGTTGCAAAAAGGATACCTGGAAAAATGGTCGCACACAAAAATTTAAAAATAAATCTATTTCTTCTTTTTTGTGTTATGTGAGTCGTATTACCTGACTGACGA
+
AFFGGFGGGGGGGGGGGHHHHHHHCHFHGGCFEHHHHHHHGHHHGHHHGHGGHH3BFGHHHHHHHGHEGHGGGGGHGGHHHHHHHHHHGHHHHHHHGHHHHHHHHHHHHGGHHHHHHHHEGHHHGGHHHHHHHHGGHHFHGF
@M02850:329:000000000-KGLL7:1:1101:16411:22595 2:N:0:1
CGTCAGTCAGGTAATACGACTCACATAACACAAAAAAGAAGAAATAGATTTATTTTTAAATTTTTGTGTGCGACCATTTTTCCAGGAATCCTTTTTGCAACGTTTATTTTGGCGAGCCTTCTGATGAGCGTGGTCAATGTCA
+
FCBGGGGGGGGGGHGHHHGGGGHHHHHHHHHHGHHGGGGHHFHHGHHHGHHGGHHHHHHHHHGHHGFHFCGFGGEGHHHHHHHHHHHHHHHHHHHHGEHFHEHHHHHHGHHGHGGFGGHHHHHHHHHGGGGGFHHHHHHHHH
@M02850:329:000000000-KGLL7:1:1101:15278:22610 1:N:0:1
GACATTGACCACGCTCATCAGAAGGCTCGCCAAAATAAACGTTGCAAAAAGGATTCCTGGAAAAATGGTCGCACACAAAAATTTAAAAATAAATCTATTTCTTCTTTTTTGTGTGTCCTATGTGAGGCGTATTACCTGACTG
+
AFFDGGGGGGFGEDGEFGHHFHHFFHHHG?EFGHHHHFHBEGHGGHHHBGGGHH5GFGHHBHHHHEBHHHGCEGGHGGHEHFFFHHFDDFHHHHEFHHHGHHHHHFFHHCEGHB??3?GHFFGFFH0?<?AFEF?GDHFHFF
@M02850:329:000000000-KGLL7:1:1101:15278:22610 2:N:0:1
GCGTCAGTCAGGTAATACGACTCACATAGGACACACAAAAAAGAAGAAATAGATTTATTTTTAAATTTTTGTGTGCGACCATTTTTCCAGGAATCCTTTTTGCAACGTTTATTTTGGCGAGCCTTCTGATGAGCGTGGTCAA
+
BFCGGGFGGGGGGHHGHGHGGGGHHHFHHGHHGHHDGGFHHFGGGHGHHHHGHGGGHHGHGHHHHHHHHHGGHFHFEG?/EHFGHHBGGHHHHGGGFHFFHFHHHH??FFHHHHHHGHFGGGGGHHHHHHFHEHGCFGHHGF
@M02850:329:000000000-KGLL7:1:1101:20485:22634 1:N:0:1
GACATTGACCACGCTCATCAGAAGGCTCGCCAAAATAAACGTTGCAAAAAGGATACCTGGAAAAATGGTCGCACACAAAAATTTAAAAATAAATCTATTTCTTCTTTTTTGTGTGTCCTATGTGAGTCGTATTACCTGACTG
+
ABBGBFGGFFGGGFCGEEHFHHFHFCHCECGDGHGH3B5GD1EEEGHHHHGGGH3BFGFHHHHHGGFFBE@EEFGHGGFHGCHHHHHGHHHEFHHHGHEHHGH4FHGHGGGGHGFGHHHHGF?DFB2FCCGHHHHEHHEFFD
@M02850:329:000000000-KGLL7:1:1101:20485:22634 2:N:0:1
GCGTCAGTCAGGTAATACGACTCACATAGGACACACAAAAAAGAAGAAATAGATTTATTTTTAAATTTTTGTGTGCGACCATTTTTCCAGGAATCCTTTTTGCAACGTTTATTTTGGCGAGCCTTCTGATGAGCGTGGTCAA
+
AFBGGGGGGGGGGGHHHHHGGGGHHHHHHHHHHHHGGGHGHGEFHHGHHHHHHHHHHHHHHHHHHHHHHHGGHHHHGGGGGHGHHHHGHHHHHHHHGHHHHGGGHHCGHHHHHHHHGHGGGGGHHHHHHHHHHGGEGGHHHH
@M02850:329:000000000-KGLL7:1:1101:17273:22654 1:N:0:1
GCGTCAGTCAGGTAATACGACTCACATAGGACACACAAAAAAGAAGAAATAGATTTATTTTTAAATTTTTGTGTGCGACCATTTTTCCAGGAATCCTTTTTGCAACGTTTATTTTGGCGAGCCTTCTGATGAGCGTGGTCAA
+
BFBFGGGFGGGGGHHHHHHGGGGHHHHHHHHGFHHGGGHHHGGGHHFHHHHHHHADGHHHHHHHHHHHHFFEGHFHGGGGGHHHHHHHHHGHGHHHHHHHHGHGHHGHHHHHHHGHGHGFGGGHHHHHHHHHHHGGGGHHHH
@M02850:329:000000000-KGLL7:1:1101:17273:22654 2:N:0:1
GACATTGACCACGCTCATCAGAAGGCTCGCCAAAATAAACGTTGCAAAAAGGATTCCTGGAAAAATGGTCGCACACAAAAATTTAAAAATAAATCTATTTCTTCTTTTTTGTGTGTCCTATGTGAGTCGTATTACCTGACTG
+
>FFFGGGGGGGGGGGGGHHHHHHHHHHHGGGGGHHHHHHHGHHHGHHHHHGGHHHHHHHHHHHHHHHHHHGGGGGHGGHHHHHHHHHHHHHHHHHHHHHHHGHHHHHHHGGHHHHHHHHHHHHHHGHGGFHHHHHHHHHHHH
@M02850:329:000000000-KGLL7:1:1101:12918:22695 1:N:0:1
GACATTGACCACGCTCATCAGAAGGCTCGCCAAAATAAACGTTGCAAAAAGGATTCCTGGAAAAATGGTCGCACACAAAAATTTAAAAATAAATCTATTTCTTCTTTTTTGTGTGTCCTATGTGAGTCGTATTACCTGACTG
+
AFFFGGGGGGGG2EGGGHHGHHHHHHHHGGGGGGHHHHGHGGFHGHHHHHGCHF5FGGHHHHHHHHHHHFFGGGGHGFHHHHFHGHHHHHHGHHHHHHEGFHHHHHHGHGCFFGGFGHHGHHHGEHBGCFFHHGH2GFHHHF
@M02850:329:000000000-KGLL7:1:1101:12918:22695 2:N:0:1
GCGTCAGTCAGGTAATACGACTCACATAGGACACACAAAAAAGAAGAAATAGATTTATTTTTAAATTTTTGTGTGCGACCATTTTTCCAGGAATCCTTTTTGCAACGTTTATTTTGGCGAGCCTTCTGATGAGCGTGGTCAA
+
AFBGGGGGFFGGGGGFGHHGDEGGHHHHHHCHFHFGFFHHHCGEHFHHHHHGFBHBGHHHHHHHHHHHHFGGHHFFEE@ECGHHHHGHHHHGGFDFGHHHHEFFGFEFFHHHHHHHCGCCFCFHHHHHGGB2G1CAD?GHGH
@M02850:329:000000000-KGLL7:1:1101:17935:22703 1:N:0:1
GACATTGACCACGCTCATCAGAATGCTCGCCAAAATAAACGTTGCAAAAAGGATGCCTGGAAAAATGGTCGCACACAAAAATTTAAAAATAAATCTATTTCTTCTTTTTTGTGTGTCCTATGTGAGTCGTATTACCTGACTG
+
A5BFB5GBFBGFEFGGGH5FGHHHFF5FEGGFGFDHHHHFEEGEEHBFHHEE2D3A3AFFGFGGHGHBGF?E>ECFGEHGEFHHFHEGGFBHGDDFHHGFFGFHHH443/EG2FGGGHHFHB?3FBF3@GHHHH2DFHHFHB
@M02850:329:000000000-KGLL7:1:1101:17935:22703 2:N:0:1
GCGTCAGTCAGGTAATACGACTCACATAGGACACACAAAAAAGAAGAAATAGATTTATTTTTAAATTTTTGTGTGCGACCATTTTTCCAGGAATCCTTTTTGCAACGTTTATTTTGGCGAGCATTCTGATGAGCGTGGTCAA
+
AFBGGGGGGGFFFFHGHGHFGFGHHHHHHHHHFHHCGGHHEAAFGFHHHHHHBHHHHHHHGHGHHHHFFHG?FGG4EF/>EGGGFHHGHHFAGFH3BGHFFEF4B?EGHHAHHHHGCB/C?@DFHHHGHHHFHB@AD/FGD1
@M02850:329:000000000-KGLL7:1:1101:18322:22938 1:N:0:1
GACATTGACCACGCTCATCAGAAGGCTCGCCAAAATAAACGTTGCAAAAAGGATTCCTGGAAAAATGGTCGCACACAAAAATTTAAAAATAAATCTATTTCTTCTTTTTTGTGTGTCCTATGTGAGTCGTATTACCTGACTG
+
>FFGGGGGFGCGCAEFGFDGBDGBAEBFEGGGGFAGHHFGEGGAEGGHBCEAGH5BEGFF?FFHHHBCFF/EEEEGGGHAGHGHHHHB3G?3EG4D4?GB4FGEGFDGD@E0FGHFBGEGFGBDFGGE?<<<GH2DF10?F?
@M02850:329:000000000-KGLL7:1:1101:18322:22938 2:N:0:1
GCGTCAGTCAGGTAATACGACTCACATAGGACACACAAAAAAGAAGAAATAGATTTATTTTTAAATTTTTGTGTGCGACCATTTTTCCAGGAATCCTTTTTGCAACGTTTATTTTGGCGAGCCTTCTGATGAGCGTGGTCAA
+
BFBGGGGGGFGG5FGHHGDFEEGHHHHHGFHHGFHGGGHGFGECGFHGHHGHFHHHHHHHHHHHHHHHHFFHHFGHFG>EEHHHGHGHHHHHFHHHGHHHHCHFHHGHHHHHHHHGFFGCGGGHHGHGHGGHHE?AADGHHH
@M02850:329:000000000-KGLL7:1:1101:9767:23004 1:N:0:1
GACATTGACCACGCTCATCAGAAGGCTCGCCAAAATAAACGTTGCAAAAAGGATTCCTGGAAAAATGGTCGCACACAAAAATTTAAAAATAAATCTATTTCTTCTTTTTTGTGTGTTATGTGAGTCGTATTACCTGACTGAC
+
AFFGGFGGGGGGGGEGGHBGHFHFGECGE?EFGCDHHHFHGHHFGHHGHHGCHH5DGHFHFHHHHHHHEDFGGCEFFGFHHHHGHGHGFHHHHHHHHGHHHFHGHHHHGGGFHHHHHHFFGFFFHGCFGHHHHEHHFHHHHH
@M02850:329:000000000-KGLL7:1:1101:9767:23004 2:N:0:1
GCGTCAGTCAGGTAATACGACTCACATAACACACAAAAAAGAAGAAATAGATTTATTTTTAAATTTTTGTGTGCGACCATTTTTCCAGGAATCCTTTTTGCAACGTTTATTTTGGCGAGCCTTCTGATGAGCGTGGTCAATG
+
BFCGGGGGGGGGGGGHHHHGGGGHHHHHHHHHHGGGHHHGGGHHGHHHHHHGHHHHHHHHHHHHHHHHGHHHHHCGFGGHHHHHHHHHHHHHHHHHHGHGGHGHEGHHHHHHHHGHGGGGGHHHHHHHHHHGGGGCHHHHHH
@M02850:329:000000000-KGLL7:1:1101:7304:23064 1:N:0:1
GACATTGACCACGCTCATCAGAAGGCTCGCCAAAATAAACGTTGCAAAAAGGATACCTGGAAAAATGGTCGCACACAAAAATTTAAAAATAAATCTATTTCTTCTTTTTTGTGTGTCCTATGTGAGTCGTATTACCTGACTG
+
1BCDGFGBGF1FEGGECHHHH1D10FGG0FEF?0/BB1B1BBFAEFHHHAEGH1EG1DFGFGHHH0B1@2EEGECCEF0B/>BBEHE1FGHHBDFHFDF22DFBGGFF1</<0BB0>>BGFDFDDDFD?/0FCG2DF1001<
@M02850:329:000000000-KGLL7:1:1101:7304:23064 2:N:0:1
GCGTCAGTCAGGTAATACGACTCACATAGGACACACAAAAAAGAAGAAATAGATTTATTTTTAAATTTTTGTGTGCGACCATTTTTCCAGGAATCCTTTTTGCAACGTTTATTTTGGCGAGCCTTCTGATGAGCGTGGTCAA
+
AFBGGGGDGGFCFFGFFF4FEGGHHHHHHHCC2FHEGEGFHGDFGGGF3FGHFHHHGGHHHGHHFFHHHHGE?GFFEGG@EHHEFH3BDFGGHHHBGFGHH?D44F@GHHFF4GGFGHCC@?CHHHHHHHGFHFCGGGGHHG
@M02850:329:000000000-KGLL7:1:1101:25507:23125 1:N:0:1
GCGTCAGTCAGGTAATACGACTCACATAGGACACACAAAAAAGAAGAAATAGATGTATTTTTAAATTTTTGTGTGCGACCATTTTTCCAGGAATCCTTTTTGCAACGTTTATTTTGGCGAGCCTTCTGATGAGCGTGGTCAA
+
ADDGGGGGGGGGGHHHHHHFEGGHHHHHHHCHHHGGGGHHHGGGHGHHFGHHHH5DFGHGHHHGHHHGHHGHFHGHGGGGGGGHHHFHGHHHHHFHGHHHHGHFHG@FGHHHHHHHCFGGGGGHHHHGDFGFHHGGGGHGHH
@M02850:329:000000000-KGLL7:1:1101:25507:23125 2:N:0:1
GACATTGACCACGCTCATCAGAAGGCTCGCCAAAATAAACGTTGCAAAAAGGATTCCTGGAAAAATGGTCGCACACAAAAATTTAAAAATAAATCTATTTCTTCTTTTTTGTGTGTCCTATGTGAGTCGTATTACCTGACTG
+
BFFGGGGGGGGGGGGGGHHHHHHHHHHHGGGGGHHHHHHHGGHHGHHHHHGGHHHHHHHHGHHHHHHHHHGGGGGHGGHHHHHHHHHHHHHHHHHGHHHHHHHHHHHHHGGHHFHHHHHHHHHHHHHHGFHHHHHHHHHHHF
@M02850:329:000000000-KGLL7:1:1101:21671:23152 1:N:0:1
GACATTGACCACGCTCATCAGAAGGCTCGCCAAAATAAACGTTGCAAAAAGGATTCCTGGAAAAATGGTCGCACACAAAAATTTAAAAATAAATCTATTTCTTCTTTTTTGTGTGTCCTATGTGAGTCGTATTACCTGACTG
+
>FFGFGCFGFGGG?EEEHFHHHHFGDHHGGCE?EGFHFFHGFFGGFGHHHGGHG5BGFHHGHHGHEDFDGEGGGGHGGHGHHHHHGHGHEHHHHHGHHGGGHFFHHHHGEFFF2FFFFB33FGHHGGHGGFHHHHHHFHBGF
@M02850:329:000000000-KGLL7:1:1101:21671:23152 2:N:0:1
GCGTCAGTCAGGTAATACGACTCACATAGGACACACAAAAAAGAAGAAATAGATTTATTTTTAAATTTTTGTGTGCGACCATTTTTCCAGGAATCCTTTTTGCAACGTTTATTTTGGCGAGCCTTCTGATGAGCGTGGTCAA
+
AFDFFFGGGGGGGHHGHHGGGGGHHHHHHGHHHHHGGGHHHGGGHHHHHHHHHHHGHHHGHHFHHHHGHHGHHHHGGGCGFHEHHFHHGHHHHHGFHHHHHGEHGHGFGFGHHHHGGHCGFGCHFHHHHGHFGHFGGCHHHH
@M02850:329:000000000-KGLL7:1:1101:16325:23222 1:N:0:1
GCTCAGTCAGGTAATACGACTCACATAGGACACACAAAAAAGAAGAAATAGATTTATTTTTAAATTTTTGTGTGCGACCATTTTTCCAGGAATCCTTTTTGCAACGTTTATTTTGGCGAGCCTTCTGATGAGCGTGGTCAAT
+
BFFGGGGGGGGFGHFHHHGFGGHHHGHGFDFHHHGGGFHHFGFHGCHHGHHHHFDFGHHHFHHHHHHHHGHHHHFGCGEGHGHHHHHHFHHHEHHHHHHHFHHBGGHHHHHHHHEEFFGGFCHFGHHFHGHHFGGGGHHHDG
@M02850:329:000000000-KGLL7:1:1101:16325:23222 2:N:0:1
ATTGACCACGCTCATCAGAAGGCTCGCCAAAATAAACGTTGCAAAAAGGATTCCTGGAAAAATGGTCGCACACAAAAATTTAAAAATAAATCTATTTCTTCTTTTTTGTGTGTCCTATGTGAGTCGTATTACCTGACTGAGC
+
FFFGGGGGGGGGGGHHHHHHHGHHHGGGGGHHHHHHHGHHHDHHHHEGGFHFGBGHHHEHHGHHHFGG@EGGGGGHHHHHFHHGHFFFHB4DGHFHHHGHFEGHFHG?GG2FGEF3GHDHFHGHHCCGFFHHBBFBGFB1GE
@M02850:329:000000000-KGLL7:1:1101:14533:23237 1:N:0:1
GACATTGACCACGCTCATCAGAAGGCTCGCCAAAATAAACGTTGCAAAAAGGATTCCTGGAAAAATGGTCGCACACAAAAATTTAAAAATAAATCTATTTCTTCTTTTTTGTGTGTCCTATGTGAGTCGTATTACCTGACTG
+
>FFGGGFGGGGGGGGGGHHFHFHHFFHHG2EEEHHHHHHHGHHHGHHHHHGGHH5FGHGHGGHHHHHHGFEGGGGHGEHHHHHHHHHHHHHHHHHHBHHHHHHBGHHHHGGGHHHHHHFHHGHHHGFHGGHHFHGGFHHHHB
@M02850:329:000000000-KGLL7:1:1101:14533:23237 2:N:0:1
GCGTCAGTCAGGTAATACGACTCACATAGGACACACAAAAAAGAAGAAATAGATTTATTTTTAAATTTTTGTGTGCGACCATTTTTCCAGGAATCCTTTTTGCAACGTTTATTTTGGCGAGCCTTCTGATGAGCGTGGTCAA
+
AFDGGGGGGGGGGHHHHHHGGGGHHHHHHHHHFHHGGGGHHGGGHHHHHHGHHHHHHHHHHHHHHHHHHHGGHHGHGGGEEHHHHHHHHHHHHHHGHHHHHGHHHHGHHHHHHHHHGHGCCFCHHHHHHHHHHHGGGCHHHH
@M02850:329:000000000-KGLL7:1:1101:13878:23322 1:N:0:1
GCGTCAGTCAGGTAATACGACTCACATAACACAAAAAAGAAGAAATAGATTTATATTTAAATTTTTGTGTGCGACCATTTTTCCAGGAATCCTTTTTGCAACGTTTATTTTGGCGAGCCTTCTGATGAGCGTGGTCAATGTC
+
>FBGGGGGGGCGFHHHHHHGGGGHHHHHGHFFCFHEGFEFHHFHHHHHHHHHHH5DGHHHHHHHFGGHECFHEGGGEHHHHHFGHHHHHGHFHHHHGGFHHEEGFHHHHHHHGGCGGGGHGGHHHHFHHHGDFGHHEHHGHD
@M02850:329:000000000-KGLL7:1:1101:13878:23322 2:N:0:1
GACATTGACCACGCTCATCAGAAGGCTCGCCAAAATAAACGTTGCAAAAAGGATTCCTGGAAAAATGGTCGCACACAAAAATTTAAAAATAAATCTATTTCTTCTTTTTTGTGTTATGTGAGTCGTATTACCTGACTGACGC
+
AFFGGGGGGGGGGGGGGHHHHHHHHHHHGGGGGHHHHHHGGHHHGHHHHHGGHHHHHHHHHHHHHHHHDHGGGGGHGGHHHHHHHHHHHHHHHHGHHHHHHGHHHHHHHGGHHGHHHHHHGHHHGGHHGHHHHHHHHHHHGG
@M02850:329:000000000-KGLL7:1:1101:23773:23393 1:N:0:1
GCGTCAGTCAGGTAATACACTCACATAGGACACACAAAAAAGAAGAAATAGATTTATTTTTAAATTTTTGTGTGCGACCATTTTTCCAGGAATCCTTTTTGCAACGTTTATTTTGGCGAGCCTTCTGATGAGCGTGGTCAAT
+
AFCGGGGGGGGGGHHHHFHHFHHHHHHHGHHHHHGGGHHEFGFHHFFHHGHHHH5DFFHHHHHHHHHHHGHHHHGGGGGGHHGHHHHHHGHHHHHHHHHHGFHGHGGHHHHHHHHFFGGGGGHFHHHHHFHGHGGGGHGHHH
@M02850:329:000000000-KGLL7:1:1101:23773:23393 2:N:0:1
GACATTGACCACGCTCATCAGAAGGCTCGCCAAAATAAACGTTGCAAAAAGGATTCCTGGAAAAATGGTCGCACACAAAAATTTAAAAATAAATCTATTTCTTCTTTTTTGTGTGTCCTATGTGAGTGTATTACCTGACTGA
+
AFFGGGGGGGGGGGGGGHHHHHHHHHHHGGGGGHHHHHGHGGHHGHHHHHGGHHHHHHHHHHHHHHHHGHGGGGGHGGHHHHHHHHHHHHHHHHHHGHHGBHHHHHHHHGGHHHHHGHHHHHFHHHHHHHHHHHHHHHHHHG
@M02850:329:000000000-KGLL7:1:1101:13470:23532 1:N:0:1
GCGTCAGTCAGGTAATACGACTCACATAGGACACACAAAAAAGAAGAAATAGATTTATTTTTAAATTTTTGTGTGCGACCATTTTTCCAGGAATCCTTTTTGCAACGTTTATTTTGGCGAGCCTTCTGATGAGCGTGGTCAA
+
BFCGGGGGGGGGGHHHHHHGGGGHHHHHHHHHHHHGGGHHHGGGHHHHHHHHHH5DFHHHHHHHHHHHHHGHHHHHGGGGGHHHHHHHHHHGHHHGHHHHHGGHHHGHHHHHHHHHGHGGGGGHHHHHGHHHHHGGGGHHHH
@M02850:329:000000000-KGLL7:1:1101:13470:23532 2:N:0:1
CATTGACCACGCTCATCAGAAGGCTCGCCAAAATAAACGTTGCAAAAAGGATTCCTGGAAAAATGGTCGCACACAAAAATTTAAAAATAAATCTATTTCTTCTTTTTTGTGTGTCCTATGTGAGTCGTATTACCTGACTGAC
+
FFFGGGGGGGGGGGGHHHHHHHHGHHGGGGGHHHHHHHGGHHGHHHHHGGHHHHHHHHHHHHHHHGHHGGGGGHGGHHHHHHHHHHHHHHHHHHHHHHHHHHHHHHHGGHHHHHHHHHHHHHHHHHGFHHHHHHHHHHHHHH
@M02850:329:000000000-KGLL7:1:1101:24009:23577 1:N:0:1
ACATTGACCACGCTCATCAGAAGGCTCGCCAAAATAAACGTTGCAAAAAGGATTTCTGGAAAAATGGTCGCACACAAAAATTTAAAAATAAATCTATTTCTTCTTTTTTGTGTGTCCTATGTGAGTCGTATTACCTGACTGA
+
FFF3F1FDF1AEEG?0FGBGBE100BFEAAFEGCGBAGDEBGGGHBA0/AEHFH1DFEEAFFGHFBEGHGGEGGFEFC0>FGFFF1@G0F1122BFEGF2>DDGHB11/<0F00F2GF>2F2>BGFGC?FG<D2FGHB<1F1
@M02850:329:000000000-KGLL7:1:1101:24009:23577 2:N:0:1
GCGTCAGTCAGGTAATACGACTCACATAGGACACACAAAAAAGAAGAAATAGATTTATTTTTAAATTTTTGTGTGCGACCATTTTTCCAGGAATCCTTTTTGCAACGTTTATTTTGGCGAGCCTTCTGATGAGCGTGGTCAA
+
1BA1FAEDGFGG1DFFH1GGE0EHHCBGHBFFF0BAAFF0A/AC0F1BGBGH1FGEFGFFHHEHDGGHD@E0F>BBE?>>EGGHF1GFGGB?GFGFGHHFBEDFHCEHHFGGDGEFCH@//BCFGCGFFGHHFFGCACHH11
@M02850:329:000000000-KGLL7:1:1101:22486:23607 1:N:0:1
GACATTGACCACGCTCATCAGAAGGCTCGCCAAAATAAACGTTGCAAAAAGGATTCCTGGAAAAATGGTCGCACACAAAAATTTAAAAATAAATCTATTTCTTCTTTTTTGTGTGTCCTATGTGAGTCGTATTACCTGACTG
+
>DCFGGFFGG4GFGE?EHHHGHFHGHHFCEEGGHHHHGEH?BFGFHFBBFDCGG5AFGHFGBGHHHBGG5EEGEEFGGHGGHGHBGBGGFHHHGDFEGFFGHHHHGHHHEEHHHGHGEHHHFDGHHHBDGHHHHFHHBGFFG
@M02850:329:000000000-KGLL7:1:1101:22486:23607 2:N:0:1
GCGTCAGTCAGGTAATACGACTCACATAGGACACACAAAAAAGAAGAAATAGATTTATTTTTAAATTTTTGTGTGCGACCATTTTTCCAGGAATCCTTTTTGCAACGTTTATTTTGGCGAGCCTTCTGATGAGCGTGGTCAA
+
1@DFAEAGGFFGAFFHFBEF00A1FBGBG1GHHAGFACGHHEECFH10AEGFBGFFGFHFFGAGFBFE@F@BGGAFEE>E@GHGFB0FFHF/BEGHHHHHGGHFGHE?FGAGGHGH@1B@@CCHGHHHHHHHHECGGGHHFE
@M02850:329:000000000-KGLL7:1:1101:22403:23614 1:N:0:1
GACATTGACCACGCTCATCAGAAGGCTCGCCAAAATAAACGTTGCAAAAAGGATGCCTGGAAAAATGGTCGCACACAAAAATTTAAAAATAAATCTATTTCTTCTTTTTTGTGTGTCCTATGTGAGTCGTATTACCTGACTG
+
AFFGGGGGGGGGGGGGGHHHHHHC2GHHFGGGGHHHHHHHGHHHGHGFHGGGHH3BGGHHHGHHAHGHHHGGGGGHGGGHGHHHHHHHGGHGHHFHHHHHEHHHHHHHHGGHHHHGHFHHFHHHHGHHFGHHHHHHHHBGHG
@M02850:329:000000000-KGLL7:1:1101:22403:23614 2:N:0:1
GCGTCAGTCAGGTAATACGACTCACATAGGACACACAAAAAAGAAGAAATAGATTTATTTTTAAATTTTTGTGTGCGACCATTTTTCCAGGAATCCTTTTTGCAACGTTTATTTTGGCGAGCCTTCTGATGAGCGTGGTCAA
+
AFBGGGGGGGGGGHHHHHHGGGGHHHHHHHHHHHHGGGHHHGGGHHHHHGHGHHHHHHHHHHHHHHHHGHGHHHGHGGGGGHHHHHHHHHHFHHHHGHHHHGHHHFEHHHHHHHHHGHGGGGGHHHHHHHHGHHGGGGHHHH
@M02850:329:000000000-KGLL7:1:1101:13797:23778 1:N:0:1
GCGTCAGTCAGGTAATACGACTCACATAGGACACACAAAAAAGAAGAAATAGATGTATTTTTAAATTTTTGTGTGCGACCATTTTTCCAGGAATCCTTTTTGCAACGTTTATTTTGGCGAGCCTTCTGATGAGCGTGGTCAA
+
AFBFEFFBFGGGDGHFHHHGGGGHHFHFGGHHHHHGGGAGHEGGHGHFFFHHHH5DGHHHHHHHHHHHHHGGHHHHGGGGGGHHHHGHHHGHHHHBHGHHHCHHHHGFGGHHHHHHGHGCGGGHGHHHHHGFHGGGGGFFHH
@M02850:329:000000000-KGLL7:1:1101:13797:23778 2:N:0:1
GACATTGACCACGCTCATCAGAAGGCTCGCCAAAATAAACGTTGCAAAAAGGATTCCTGGAAAAATGGTCGCACACAAAAATTTAAAAATAAATCTATTTCTTCTTTTTTGTGTGTCCTATGTGAGTCGTATTACCTGACTG
+
AFFGGGGGGGGGGGGGGHHHHHHHHHHHGGGGGHHHHHHHGHHHGHHHHHGGHHHHHHHHHHHHHHHHHHGGGGGHGGHHHHHHHHHHHHHHHHHHHHHHHHHGHHHHHGGHHHHHHHHHHHHGHHHHG?FHHHHGHHFHHH
@M02850:329:000000000-KGLL7:1:1101:14527:23805 1:N:0:1
GACATTGACCACGCTCATCAGAAGGCTCGCCAAAATAAACGTTGCAAAAAGGATTCCTGGAAAAATGGTCGCACACAAAAATTTAAAAATAAATCTATTTCTTCTTTTTTGTGTGTCCTATGTGAGTCGTATTACCTGACTG
+
>DFGFGCGGGGGGGGGGHHGHCGF2GFGGGGGGHHFHHHHGHHGGHHHHHGGHH5BFFHHHGHHHHFHHHGGFGGHGGHHGHHHHHHHHHHHHHHHFFHHGGHGHHHHHGC?GGFHFFHHHGHGHGHHCFHHHHHFFFHHHG
@M02850:329:000000000-KGLL7:1:1101:14527:23805 2:N:0:1
GCGTCAGTCAGGTAATACGACTCACATAGGACACACAAAAAAGAAGAAATAGATTTATTTTTAAATTTTTGTGTGCGACCATTTTTCCAGGAATCCTTTTTGCAACGTTTATTTTGGCGAGCCTTCTGATGAGCGTGGTCAA
+
AFCGGGGGGGGGGHHHHHHGGGGHHHHHHHFHHHHGGGHHHGGEHHEHHHHHHHHHHHHHHHHHHHHHHHGHHHHGGGGGGHHHHHHHHHHHHHHHHHHHHGGGHHGGHHHHHHHHCHGGGGGHHHHHHHHHHHGGGGHHHH
@M02850:329:000000000-KGLL7:1:1101:9672:23807 1:N:0:1
GACATTGACCACGCTCATCAGAAGGCTCGCCAAAATAAACGTTGCAAAAAGGATACCTGGAAAAATGGTCGCACACAAAAATTTAAAAATAAATCTATTTCTTCTTTTTTGTGTGTCCTATGTGAGTCGTATTACCTGACTG
+
@BCFFDGFGGGEE0AEEHCHG1DGHCFH?EGEAGC11AGGACGA/EDGFE/AC11AABGGGHGFEGGFF@EEE@ECEFGEAG1FHHHGGAGHHGFDHFFEBFFGHHGFFGECGHE0BGBDBFFFFG1DCGHHHG>1DFCG11
@M02850:329:000000000-KGLL7:1:1101:9672:23807 2:N:0:1
GCGTCAGTCAGGTAATACGACTCACATAGGACACACAAAAAAGAAGAAATAGATTTATTTTTAAATTTTTGTGTGCGACCATTTTTCCAGGAATCCTTTTTGCAACGTTTATTTTGGCGAGCCTTCTGATGAGCGTGGTCAA
+
AFBFGGCBFDGGGGGHHHHGGGGHHHHHHHHHHHHGGEAHHGGGHHHGFHHHGHGHFHHHHHHHHHHHHHGHHHGHGGGGGHHHHHFFHHFFHFHEDGGHHEFHEFEFGHFHFHHHGBDGGGGGHHHHHHHGHFGGGGHGFF
@M02850:329:000000000-KGLL7:1:1101:8132:23873 1:N:0:1
GCGTCAGTCAGGTAATACGACTCACATAGGACACACAAAAAAGAAGAAATAGATATATTTTTAAATTTTTGTGTGCGACCATTTTTCCAGGAATCCTTTTTGCAACGTTTATTTTGGCGAGCCTTCTGATGAGCGTGGTCAA
+
>FDAEGGGGGGGFFGHHHHGGGGHHHHHHGHHHHHGGGGHHCGGHHGGHHHHGHDDEHHHHHGHGHHGHHGGHGFHGGGGGHHHHHHHHHGHGHHFHHHHHGFHFHGHEHGGHHHHGFGGGFDHHHHH2DDFFHGEDCHHHF
@M02850:329:000000000-KGLL7:1:1101:8132:23873 2:N:0:1
GACATTGACCACGCTCATCAGAAGGCTCGCCAAAATAAACGTTGCAAAAAGGATTCCTGGAAAAATGGTCGCACACAAAAATTTAAAAATAAATCTATTTCTTCTTTTTTGTGTGTCCTATGTGAGTCGTATTACCTGACTG
+
AFFGGGGGGGGGGGGGGHHHHHHHHHGHGGGGGHHHHHHHGHHHGHFHHGGGHHHHHHHHHHHHGHHHGGGGGGGHGGHHHHHHHHHHHGHFHHHGHHHHGHHHHHHHHGGGHHHHHHHHHHHFHHHHGFGGHHFHGHHHHH
@M02850:329:000000000-KGLL7:1:1101:22816:23893 1:N:0:1
GACATTGACCACGCTCATCAGAAGGCTCGCCAAAATAAACGTTGCAAAAAGGATTCCTGGAAAAATGGTCGCACACAAAAATTTAAAAATAAATCTATTTCTTCTTTTTTGTGTGTCCTATGTGAGTCGTATTACCTGACTG
+
AFFGGGFGGGGGGGGGGHBGGHHHHHHCG??EGHHHHHBGGFGHGGHHFHGEHH5BFFHFHHHHFHGFGHGGGGGHGGHFGFFGFGHFHHHHBGDGHBGEHHHGHHHHHGC2CFCBF3HHHEGFFHGFC/<GHH2D22FGFH
@M02850:329:000000000-KGLL7:1:1101:22816:23893 2:N:0:1
GCGTCAGTCAGGTAATACGACTCACATAGGACACACAAAAAAGAAGAAATAGATTTATTTTTAAATTTTTGTGTGCGACCATTTTTCCAGGAATCCTTTTTGCAACGTTTATTTTGGCGAGCCTTCTGATGAGCGTGGTCAA
+
BFBGGGGGGGGGFGHHHHHGGGGHHHHHHHGHHGHGGGHHHGGGHGHFHHHHHHHGHHHHHHHHHHHHHHGHHHHHGGE?FHHHEHHHHHHHHHHGHGHHHGGHDGGGHHHHHHHHFHCCCCGHHHHGHHHHHHGGDGHHHF
@M02850:329:000000000-KGLL7:1:1101:7485:23985 1:N:0:1
TTGACCACGCTCATCAGAAGGCTCGCCAAAATAAACGTTGCAAAAAGGATTCCTGGAAAAATGGTCGCACACAAAAATTTAAAAATAAATCTATTTCTTCTTTTTTGTGTGTCCTATGTGAGTCGTATTACCTGACTGACGC
+
AFBGGGGGGGGEGHGGCHGFA2GAEGCGGGHHHCHHGHGHGGHHHGGGHGHHHH5BFHHHHHEFGHGGGGGHGGHHHHHHHHHHHHHHGHHHHGHHHHHHHHHHHGGGHHHHHHHGHGHHHHHHGGHHHHHHHHHHHHHHGG
@M02850:329:000000000-KGLL7:1:1101:7485:23985 2:N:0:1
GCGTCAGTCAGGTAATACGACTCACATAGGACACACAAAAAAGAAGAAATAGATTTATTTTTAAATTTTTGTGTGCGACCATTTTTCCAGGAATCCTTTTTGCAACGTTTATTTTGGCGAGCCTTCTGATGAGCGTGGTCAA
+
AFBFGGGGGGGGGHHHHHHGGGGHHHHHGGHHHHHGGGHHHGGGHHFFHHHHGHHGHHHHHHGHHHGHHHGFGEHHGGGGGHHHHHHHHHHHHHHHHHHHHGGHGHFHHHGHHHHGFFFGGGGHHHHHGHHHHHGGGGHHHH
@M02850:329:000000000-KGLL7:1:1101:14365:24083 1:N:0:1
GCGTCAGTCAGGTAATACGACTCACATAGGACACACAAAAAAGAAGAAATAGATATATTTTTAAATTTTTGTGTGCGACCATTTTTCCAGGAATCCTTTTTGCAACGTTTATTTTGGCGAGCCTTCTGATGAGCGTGGTCAA
+
AFDEEGGFFFGGFGHFFHGFFGGGHGFHHHGHHHGGGAC2CEE1FFGHHGHHEHFGDGFHEGHHBHFHHHGGHCHHFGCGGFHFHHHHGHHHHHHHHHHHHGGGEHGEHHFHHHHF?GFGGGGGHHHHFHHECHGGGGHHHG
@M02850:329:000000000-KGLL7:1:1101:14365:24083 2:N:0:1
GACATTGACCACGCTCATCAGAAGGCTCGCCAAAATAAACGTTGCAAAAAGGATTCCTGGAAAAATGGTCGCACACAAAAATTTAAAAATAAATCTATTTCTTCTTTTTTGTGTGTCCTATGTGAGTCGTATTACCTGACTG
+
AFFGGGGGGGGGGGFGGHHHHGHHHHHHGGGGGHHHHHHHGGHHGHGGHHGGHHHHHHHHHHHHHHHHGHGGGGGHGGFHHHHHHHHHHHHHGHHHGHHHGHHHHHHHHGGHHHHHHHHHHHHHHHHHGFHHHHHHHHHHGG
@M02850:329:000000000-KGLL7:1:1101:19069:24146 1:N:0:1
GCGTCAGTCAGGTAATACGACTCACATAGGACACACAAAAAAGAAGAAATAGATGTATTTTTAAATTTTTGTGTGCGACCATTTTTCCAGGAATCCTTTTTGCAACGTTTATTTTGGCGAGCCTTCTGATGAGCGTGGTCAA
+
BDDFGGGGGGFGGHHHHHHGGGGGHGHHHGHHHHHGGGHHGGGGFGHHHHHHHH5DGFHHHHHHGHHHHHGGHGHEEEGGGHHHHHHHHHHHHHHHGHHHHGGHFHEHHFGHHHHHGGGGGGGHHHHHHHFHHHGGGGHHHH
@M02850:329:000000000-KGLL7:1:1101:19069:24146 2:N:0:1
GACATTGACCACGCTCATCAGAAGGCTCGCCAAAATAAACGTTGCAAAAAGGATTCCTGGAAAAATGGTCGCACACAAAAATTTAAAAATAAATCTATTTCTTCTTTTTTGTGTGTCCTATGTGAGTCGTATTACCTGACTG
+
AFFGGGGGGGGGGGGGGHHGHHHHHHHHGGGGGHHHHHHHGHHHGHHHHHGGHHHHHHHHHHHHHHHHHHGGGGGHGGHHHHHHHHGHHHHHHHHHHHHHFHHHHHHHHGGHHGHHHHHHHHHHHGHHGFGHHHHHHHHHHH
@M02850:329:000000000-KGLL7:1:1101:23567:24193 1:N:0:1
GCGTCAGTCAGGTAATACGACTCACATAGGACACACAAAAAAGAAGAAATAGATTTATTTTTAAATTTTTGTGTGCGACCATTTTTCCAGGAATCCTTTTTGCAACGTTTATTTTGGCGCGCCTTCTGATGAACGTGGTCAA
+
ADDAAA1FB1FBFFGHFG00B00AF1B1111BBC0//FACC/AB0B100DDF122ADGF2DG/GH2@@@EEB0GFBE/EEE1EF21FB2FE>FFFHHHFFDEDGG1E/00FHFBG2/1>////?BB@>22?11?F<GF<1<?
@M02850:329:000000000-KGLL7:1:1101:23567:24193 2:N:0:1
GACATTGACCACGCTCATCAGAAGGCTCGCCAAAATAAACGTTGCAAAAAGGATTCCTGGAAAAATGGTCGCACACAAAAATTTAAAAATAAATCTATTTCTTCTTTTTTGTGTGTCCTATGTGAGTCGTATTACCTGACTG
+
BFFGGFGGGGGGGGGGFHHHFFG3AGHFAEGGGFHHHHHFGFBHGGHHHCEDFBFHHHHGHHHHHFHBFGECEEGGGGGEGHHHGGGHFHFBDGFHFHHHHGHGHHHHFGCHHGHCDDGHGHGFFFHHGFGHFGFFFHHGHD
@M02850:329:000000000-KGLL7:1:1101:19955:24376 1:N:0:1
GACATTGACCACGCTCATCAGAAGGCTCGCCAAAATAAACGTTGCAAAAAGGATTCCTGGAAAAATGGTCGCACACAAAAATTTAAAAATAAATCTATTTCTTCTTTTTTGTGTGTCCTATGTGAGTCGTATTACCTGACTG
+
ADFCFFGGGGGGGGGGGFHHHHHHGHGHGGGGGHHHHHHHGHHHGHHHHHGGHH5FGHHHGHHHHHHH5GGGCGGHGGHHHHHHHHHHHHHHHHGHHHHHHHHHGHHGHGGGHHHHHHHHHHHHHHHHGFGHHHHHHHGHHB
@M02850:329:000000000-KGLL7:1:1101:19955:24376 2:N:0:1
GCGTCAGTCAGGTAATACGACTCACATAGGACACACAAAAAAGAAGAAATAGATTTATTTTTAAATTTTTGTGTGCGACCATTTTTCCAGGAATCCTTTTTGCAACGTTTATTTTGGCGAGCCTTCTGATGAGCGTGGTCAA
+
AFCGGGGFGGGGGHHHHHHGGGGHHHHHHHGHHHHGGGHHHGGGHHGHHHHHHHHHHHHHHHHHHHHHHHGGFHHHGGGGGHHHHHHHHHHHGHHHHHHHHGGGHHGGHHHHHHHHGHGGGGGHHHHHHHHGHHGFGCHHGG
@M02850:329:000000000-KGLL7:1:1101:17815:24453 1:N:0:1
GACATTGACCACGCTCATCAGAAGGCTCGCCAAAATAAACGTTGCAAAAAGGATTCCTGGAAAAATGGTCGCACACAAAAATTTAAAAATAAATCTATTTCTTCTTTTTTGTGTGTCCTATGTGAGTCGTATTACCTGACTG
+
BFFGGGGGGGGGGGGGGHHHHHHHHHHHGGGGGHHHHHHHGHHHGGHHHHGGFH5BGHHHHHHHHHHHHEGGGGGHGGHHHHFHHGHHGHHHFHHHHGHGHHHGHHHHHGGHHGGCHHHHHHHHHHHHGGHHHHGHHHHHHH
@M02850:329:000000000-KGLL7:1:1101:17815:24453 2:N:0:1
GCGTCAGTCAGGTAATACGACTCACATAGGACACACAAAAAAGAAGAAATAGATTTATTTTTAAATTTTTGTGTGCGACCATTTTTCCAGGAATCCTTTTTGCAACGTTTATTTTGGCGAGCCTTCTGATGAGCGTGGTCAA
+
AFDGGGGGGGGGGFHHHHHGGGGHHHHHGHHHHHHGGEHHHCEEHGHHHHHFHHGHHHGHHHHGHHHHHHGHHHGFEE?EEFHHHHHHHHHGHHGHHHEFFGFHFHEHFHFHHHHGFGCGGGGHHHHGHHGHHHGDFFHHHG
@M02850:329:000000000-KGLL7:1:1101:11759:24505 1:N:0:1
ACGCTCATCAGAAGGCTCGCCAAAATAAACGTTGCAAAAAGGATTCCTGGAAAAGTGGTCGCACACAAAAATTTAAAAATAAATCTATTTCTTCTTTTTTGTGTGTCCTATGTGAGTCGTATTACCTGACTGACGCACCACT
+
FFBGGGGEBGGGGFHHHHGCEFFHHHHHHHGGHHFHGHEGGGHHHHHGGHFEFH3BDDFGFEGGGHGGHHHHHGFBFGGHHHHHHHHFHHHHHHHHHHG?GHHHGHHHGHHFDGGHFHGFHHHHEFGHHHGHEHDG?CCFGG
@M02850:329:000000000-KGLL7:1:1101:11759:24505 2:N:0:1
GCGTCAGTCAGGTAATACGACTCACATAGGACACACAAAAAAGAAGAAATAGATTTATTTTTAAATTTTTGTGTGCGACCATTTTTCCAGGAATCCTTTTTGCAACGTTTATTTTGGCGAGCCTTCTGATGAGCGTACCACT
+
BFCGGGGGGGGGGHHHHHHGGGGHHHHHHHHHHHHGGGHGHGGGHHHHGHHHHHHHHHHHHHHHHHHHHHGHHHHHGGGCFHHHHHEHHHHHHHHHHHHHHGHHHHCFGHHHHHHHGGGGGGGHHHHHHHHGHHGGGGGHHG
@M02850:329:000000000-KGLL7:1:1101:23346:24517 1:N:0:1
GACATTGACCACGCTCATCAGAAGGCTCGCCAAAATAAACGTTGCAAAAAGGATGCCTGGAAAAATGGTCGCACACAAAAATTTAAAAATAAATCTATTTCTTCTTTTTTGTGTTATGTGAGTCGTATTACCTGACTGACGC
+
AFFGGFGGGGFFFG2EAGHGFCFG2GHHGCEFEHHHHEHBEFFAEFFHHFE?FG3AGFHHFHHHGFGHFHEEEEGHGGHGHEHGHEGEGHHHHHHHEHFHHHHGHHBGGCGHCCGHDGFHHH1G/FHHHGGFGHFHFH1CAD
@M02850:329:000000000-KGLL7:1:1101:23346:24517 2:N:0:1
GCGTCAGTCAGGTAATACGACTCACATAACACAAAAAAGAAGAAATAGATTTATTTTTAAATTTTTGTGTGCGACCATTTTTCCAGGAATCCTTTTTGCAACGTTTATTTTGGCGAGCCTTCTGATGAGCGTGGTCAATGTC
+
AFBGGGGGGGGGDGHHHHHGGGGHHHHHHHHHHGHHHGGFHHHHHHHHHHHHHHHHHHHHHHHHHHGHHHHHGGGGGHGHHHHHHHHHHHHHHHHHHGGHFHGHHHHGHHHHGHGGGFCHHHHHHHHGHHGGGGHHFHHHHH
@M02850:329:000000000-KGLL7:1:1101:18201:24560 1:N:0:1
GCGTCAGTCAGGTAATACGACTCACATAGGACACACAAAAAAGAAGAAATAGATTTATTTTTAAATTTTTGTGTGCGACCATTTTTCCAGGAATCCTTTTTGCAACGTTTATTTTGGCGAGCCTTCTGATGAGCGTGGTCAA
+
AF1FEEFEAGFFGFHHHGCAAA0FGFHH11F1BGGCEGHAE//AEG10B1FFEG2BFHFHHHEHHGFBGFE0>BFGEE/EEHEBGFFHHHHHHGH1GGHGHGHGHEEHHHHHHHHFGHGGCG/<BG1D2D1F1?A//<GFHB
@M02850:329:000000000-KGLL7:1:1101:18201:24560 2:N:0:1
GACATTGACCACGCTCATCAGAAGGCTCGCCAAAATAAACGTTGCAAAAAGGATTCCTGGAAAAATGGTCGCACACAAAAATTTAAAAATAAATCTATTTCTTCTTTTTTGTGTGTCCTATGTGAGTCGTATTACCTGACTG
+
AFFGGGGGGGGGGGGGGHHHHHHHHHHHGGGGGHGFFGHHGHHHGHHHHHGGGGGHGHHHHHHHHGHGFGGGGGGHGGHHFGFHHHHHGHHHHHHHHHEGGGHHHHHFHGGHHHHFHHGHHHHHHHHHCFGHGHHGGFCHHH
@M02850:329:000000000-KGLL7:1:1101:14494:24682 1:N:0:1
GACATTGACCACGCTCATCAGAAGGCTCGCCAAAATAAACGTTGCAAAAAGGATTCCTGGAAAAATGGTCGCACACAAAAATTTAAAAATAAATCTATTTCTTCTTTTTTGTGTGTCCTATGTGAGTCGTATTACCTGACTG
+
AFFGGGFGGGGGGGGGGHHGHHHHHGHHGGGGGHHHHHHHGHGHFHHHGHGGGG5BFGHGFHHHHHHHHHGGGGGHGGHHHHHHHHHHGHGHGGFHHHHHHGHHHHHHHGGFHHHGHGHHHHHHHHHHGGHHHHFHHGHHHG
@M02850:329:000000000-KGLL7:1:1101:14494:24682 2:N:0:1
GCGTCAGTCAGGTAATACGACTCACATAGGACACACAAAAAAGAAGAAATAGATTTATTTTTAAATTTTTGTGTGCGACCATTTTTCCAGGAATCCTTTTTGCAACGTTTATTTTGGCGAGCCTTCTGATGAGCGTGGTCAA
+
BFBGGGGGGGGGGHHHHHHGGGGHHHHHHHHHHHHGGGHHHGGGHHFFHHHHHHHHHHHHHHHHHHHHHHGGHHHHGGGGGHHHHHGHHHHHHHHHHHHHHGGHHGGHHHEGHHHHGGFGGGGHHHHHEHHGHEGGGGHHHH
@M02850:329:000000000-KGLL7:1:1101:18228:24686 1:N:0:1
CAGTCAGGTAATACGACTCACATTATTTTTAAATTTTTGTGTGCGACCATTTTTCCAGGAATCCTTTTTGCAACGTTTATTTTGGCGAGCCTTCTGATGAGCGTGGTCAATGTCACCACTGGAAGATCGGAAGAGCGGTTCA
+
FFFGGGGGFGGGGHHGGGGHHFHHFHHHHHHHHHHHHHGGHHHHGGGGGHHHHH3BGHHHHHHHHHHHHGHHHHGHHHHHHHHGGHGCGGGHHHHHHHHHHHGGGGHHHHHHHHHGHHHHHGHHHHFHHGGEDHHHGGEGGH
@M02850:329:000000000-KGLL7:1:1101:18228:24686 2:N:0:1
GACATTGACCACGCTCATCAGAAGGCTCGCCAAAATAAACGTTGCAAAAAGGATTCCTGGAAAAATGGTCGCACACAAAAATTTAAAAATAATGTGAGTCGTATTACCTGACTGACCACTGGAAGATCGGAAGAGCGTCGTG
+
AFFGGGCGGGGGGGGGGHHHHHHHHGHHGGGGGHHGHHHHGGHGGHHGHHGGHHHHHHHHHHHHHHHHGHGGGGGHGGHHHHFHHHHHHHHHHGHHHHHHGFHFHHHHHHHHHHHHHHHHHHHHHHHHH?DGGHHHGGGCDG
@M02850:329:000000000-KGLL7:1:1101:12794:24819 1:N:0:1
GACATTGACCACGCTCATCAGAAGGCTCGCCAAAATAAACGTTGCAAAAAGGATTCCTGGAAAAATGGTCGCACACAAAAATTTAAAAATAAATCTATTTCTTCTTTTTTGTGTTATGTGAGTCGTATTACCTGACTGACGC
+
>5FEGFGGCGBGCGGG?F5EFFBECCAGEEGF2E2GDGFBEGF1EGHFFHDGHH5B5EFFFHHH1FFH5@EEGGGFGAFFHGBHFFFFBGFDGFFHFHGB4FGEGFHGHGG?GHFGHEDGHDD?/?CFGGH2FB2FBFFFFC
@M02850:329:000000000-KGLL7:1:1101:12794:24819 2:N:0:1
GCGTCAGTCAGGTAATACGACTCACATAACACAAAAAAGAAGAAATAGATTTATTTTTAAATTTTTGTGTGCGACCATTTTTCCAGGAATCCTTTTTGCAACGTTTATTTTGGCGAGCCTTCTGATGAGCGTGGTCAATGTC
+
AFBGGGGFGGGGFHHHHHHGGGGHHGHHHHHHHGHGHFGFHHGHHHHHHHHHHHHHGHHHHHHHHHGHHHHHGGFFGGHHHHEGHHGHHHHHHHHHHGHHHHGHHHHHHGHFGHGF?DGHHHHHHHHGHHGGGGHHHHHHHF
@M02850:329:000000000-KGLL7:1:1101:22613:24857 1:N:0:1
GCGTCAGTCAGGTAATACGACTCACATAGGACACACAAAAAAGAAGAAATAGATTTATTTTTAAATTTTTGTGTGCGACCATTTTTCCAGGAATCCTTTTTGCAACGTTTATTTTGGCGAGCCTTCTGATGAGCGTGGTCAA
+
3DDFEGGFFGFF5FDGHFHGGGGCHHHHHFHHHHHGGGGFEEFFGHHGGHHHHH5FGHHFFHHHHHHHHGEHFFHGGGEECHHHHGGHFGHHGHGGFGFGHGGGHHEFFHHHHHHHGHGGGCCHHHHHHHGFHHGFFCGHFH
@M02850:329:000000000-KGLL7:1:1101:22613:24857 2:N:0:1
GACATTGACCACGCTCATCAGAAGGCTCGCCAAAATAAACGTTGCAAAAAGGATTCCTGGAAAAATGGTCGCACACAAAAATTTAAAAATAAATCTATTTCTTCTTTTTTGTGTGTCCTATGTGAGTCGTATTACCTGACTG
+
AFFGGGGGGGGGGGEGDHHHHHHHHHHHGGGGGHHFHHHHGGHHGHHHHHGGHHHHHHHGHHHHHHHHHHGCEGGFGGFHHHHHHHHHHHEFHHHHGHHHHHHGGHHHHGGHHGHGHHGGHHHHGHHHGCGHHHGFHHHHHF
@M02850:329:000000000-KGLL7:1:1101:16115:24882 1:N:0:1
GCGTCAGTCAGGTAATACGACTCACATAGACACACAAAAAAGAAGAAATAGATTTATTTTTAAATTTTTGTGTGCGACCATTTTTCCAGGAATCCTTTTTGCAACGTTTATTTTGGCGAGCCTTCTGATGAGCGTGGTCAAT
+
AFCGGGGGGGGGGHHHHHHGGGGHHHHHGBHHHHGGGHHFFEFHHHHHGFHHHH5DGHHHHHHHHHHGHGHHHHHGGGGGHHHHHHHFHHFHHFHHHHHHGGHHHGGHHHHHHHH?HFGGGGHHHHHHHHHHHGGDCHHHHH
@M02850:329:000000000-KGLL7:1:1101:16115:24882 2:N:0:1
GACATTGACCACGCTCATCAGAAGGCTCGCCAAAATAAACGTTGCAAAAAGGATTCCTGGAAAAATGGTCGCACACAAAAATTTAAAAATAAATCTATTTCTTCTTTTTTGTGTGTCTATGTGAGTCGTATTACCTGACTGA
+
AFFGGGGGGGGGGGGGGHHHHHHHHHHHGGGGGHHHHHHHGHHHGHEHHHGGHHHHHHHHHHHHGHHHFGGGGGGHGGHHHHHHHHHHHHHGHHHHGHHHHHHFHHHHHGGHHHHHHHHHHHHHHHHGGHHHHHGHHHHHHH
@M02850:329:000000000-KGLL7:1:1101:8535:24939 1:N:0:1
GACATTGACCACGCTCATCAGAAGGCTCGCCAAAATAAACGTTGCAAAAAGGATGCCTGGAAAAATGGTCGCACACAAAAATTTAAAAATAAATCTATTTCTTCTTTTTTGTGTGTCCTATGTGAGTCGTATTACCTGACTG
+
ADFGFGGGGGCFCFE0EGEGFHGH0FEFE?EEEFGFHHHHGAG/?GHFHE/AFD1BAEGEGHHFGFGF1D>@?EEFC?FGGFHDGHHBHHHHFHHHEGHHEHHHHGHBG//BFGFGFDHGD<2FHHFH@<FHFGFDGFBGHF
@M02850:329:000000000-KGLL7:1:1101:8535:24939 2:N:0:1
GCGTCAGTCAGGTAATACGACTCACATAGGACACACAAAAAAGAAGAAATAGATTTATTTTTAAATTTTTGTGTGCGACCATTTTTCCAGGAATCCTTTTTGCAACGTTTATTTTGGCGAGCCTTCTGATGAGCGTGGTCAA
+
AFBGGGGGGGFG5GFHFHHDFGGFHHHHHHHGHFFDFFHHHGGFHHHFHHHHHGGHHHHHHHGHGHHHFGFFGGHHEGGGGHFHHGBGHFHHHHHHHHHHHGGGGHFEHHHHHHHHGHGGGGGHHGHGHHHHGFDEGGHGHH
@M02850:329:000000000-KGLL7:1:1101:23794:24984 1:N:0:1
GCGTCAGTCAGGTAATACGACTCACATATGGACACACAAAAAAGAAGAAATAGACTTATTTTTAAATTTTTGTGTGCGACCATTTTTCCAGGAATCCTTTTTGCAACGTTTATTTTGGCGAGCCTTCTGATGAGCGTGGTCA
+
AFDGGGGGGGGGGHHHHHHCGGGHHHHHHHHHHHHHGGGHHHGGGHHHHHHHHH3DFGHHHHHHHHHHHHHGHHHHGGGGGGHHHHHGHHHGEHHHHHHHHHGGHHHGGHHGGHGHHGHGGGGGHHGHHHHHHHHGEEGHHG
@M02850:329:000000000-KGLL7:1:1101:23794:24984 2:N:0:1
GACATTGACCACGCTCATCAGAAGGCTCGCCAAAATAAACGTTGCAAAAAGGATTCCTGGAAAAATGGTCGCACACAAAAATTTAAAAATAAATCTATTTCTTCTTTTTTGTGTGTCCATATGTGAGTCGTATTACCTGACT
+
AFFGGGGGGGGGGGGGGHHHHHHHHHHHCGGGGGHGHHHHGHHHGHHHHHEGHHHHHHHHHHHHHHHH@GGGGGGHGGHHHHHHHHHHHHHEHHHHGHHHHHHHHHHHHGGHHHHGHHHHHHGHHHHHGGGHHHHHHHHHHH
@M02850:329:000000000-KGLL7:1:1101:16419:25011 1:N:0:1
GACATTGACCACGCTCATCAGAAGGCTCGCCAAAATAAACGTTGCAAAAAGGATGCCTGGAAAAATGGTCGCACACAAAAATTTAAAAATAAATCTATTTCTTCTTTTTTGTGTGTCCTAATGTGAGTCGTATTACCTGACT
+
AFFGGGGGGGGGGGGGGHHHHHGFGFHHGGGGGHHHHHHBE1FGDHHHHHFGHG3FFGHHHHHHHHHHHHGGGGGHGGGHHHHHHHHHHHHGHHFGHHHHFHHFHHGHHGGHHGFHHHGHHHHHHHHHHGGHHHHHHHFHHH
@M02850:329:000000000-KGLL7:1:1101:16419:25011 2:N:0:1
GCGTCAGTCAGGTAATACGACTCACATTAGGACACACAAAAAAGAAGAAATAGATTTATTTTTAAATTTTTGTGTGCGACCATTTTTCCAGGAATCCTTTTTGCAACGTTTATTTTGGCGAGCCTTCTGATGAGCGTGGTCA
+
AFCGGGGGGGGGGHHHHHHGGGGHHHHHHHHHHHHHGGGHHHGGGHHHHHGHHHHHHHHHHHHHHHHHHHHGHHFHHFGGGGHHHHHHHHHHGHHGHHHHHHGFHBHGHHHHHHHHHGEGGCGGHHHHHHHHFHGGCEGHHH
@M02850:329:000000000-KGLL7:1:1101:13028:25015 1:N:0:1
GACATTGACCACGCTCATCAGAAGGCTCGCCAAAATAAACGTTGCAAAAAGGATGCCTGGAAAAATGGTCGCACACAAAAATTTAAAAATTATGTGAGTCGTATTACCTGACTGACGCACCACTGGAAGATCGGAAGAGCGG
+
?5CFFGGFGGFAGF?EEHGGGCGGFHFHEECFGHHHHHHHGHHEGEHGHGCDFF32AAEACGHGGHHF5DE?EEGHDFHHHFFHHGFFHHHHHHFFHGGH/FGHFGHFHHEFFHHF??D/<GEFFBFGEHHHEGDEG0GB?@
@M02850:329:000000000-KGLL7:1:1101:13028:25015 2:N:0:1
GCGTCAGTCAGGTAATACGACTCACATAATTTTTAAATTTTTGTGTGCGACCATTTTTCCAGGAATCCTTTTTGCAACGTTTATTTTGGCGAGCCTTCTGATGAGCGTGGTCAATGTCACCACTGGAAGATCGGAAGAGCGT
+
BFCGGGGGGGGGBGHHHHHGGGGHHHHHHHHHHHHHHHHHHHGHHHHHGGGGGHHHHHHHHHGHHFHHHHHHHGFFHGGHHHHHHHHHGGGGGGGHHHHHHHHFHHGGGGGHGHHHHHHHHHHHHGHHHHHHHGGGGGHHG?
@M02850:329:000000000-KGLL7:1:1101:13590:25092 1:N:0:1
GCGTCAGTCAGGTAATACGACTCACATAACACAAAAAAGAAGAAATAGATTTATTTTTAAATTTTTGTGTGCGACCATTTTTCCAGGAATCCTTTTTGCAACGTTTATTTTGGCGAGCCTTCTGATGAGCGTGGTCAATGTC
+
BFCGGGGGGFGGGHHHHHHGGGGGHHHHHGHHGGHHHGGGHHHHGHHGFHHHGHFGHHHGGGGGHHGHHGHHGGGGGHHGHHHHHHGFGHHHHHHHHGHGHFFGHHHHHGHHGHGGGGGHHHHHHHHHHFGGGGHHHHHHHH
@M02850:329:000000000-KGLL7:1:1101:13590:25092 2:N:0:1
GACATTGACCACGCTCATCAGAAGGCTCGCCAAAATAAACGTTGCAAAAAGGATTCCTGGAAAAATGGTCGCACACAAAAATTTAAAAATAAATCTATTTCTTCTTTTTTGTGTTATGTGAGTCGTATTACCTGACTGACGC
+
AFFGGGFGGGGGGGGGGHHHHCHHHHHHGGGGGHHHHHHHGHHHGHHHHHGGHHHHHHHHHHHHHHHHFGGGGGGHGGHHHHHHHHHHHHHHHHHHHHHHHHHHHHHHHGGHHHHHHHHHHHHHGGHHHHHHHHHGFHHHGG
@M02850:329:000000000-KGLL7:1:1101:18931:25094 1:N:0:1
GACATTGACCACGCTCATCAGAAGGCTCGCCAAAATAAACGTTGCAAAAAGGATTCCTGGAAAAATGGTCGCACACAAAAATTCAAAAATAAATCCATTTCTTCTTTTTTGTGTGTCCTATGTGAGTCGTATTACCTGACTG
+
B5FEGFFFCGGGGGDGGHBFGHCHGGFAEEEGGHEHHF5FEFFHDFAFGHGG2G5FGGFFHGFHFFHFHFCECEEHGFFFHHGHHFHFEHGHEGHFFHHEHHGEFHGFGGCHHFFFGBHHG1B?GDGH@FGHHGHB1D0CDG
@M02850:329:000000000-KGLL7:1:1101:18931:25094 2:N:0:1
GCGTCAGTCAGGTAATACGACTCACATAGGACACACAAAAAAGAAGAAATGGATTTATTTTTGAATTTTTGTGTGCGACCATTTTTCCAGGAATCCTTTTTGCAACGTTTATTTTGGCGAGCCTTCTGATGAGCGTGGTCAA
+
CFCGGGGGGGGGGGHHHHHGGGGHHHHHHHHHHHHGGGHHGCEFHHHGEHHGHHHHHHGHHHGGHHHHHHGHHHEFGDCGGHHHHHHHHHHHHGHGHHHHHGGGHFGHHHGHHHHHGH?DGGGHHHHGHHHHGGGGGGFHHH
@M02850:329:000000000-KGLL7:1:1101:20483:25104 1:N:0:1
GCGTCAGTCAGGTAATACGACTCACATAGGACACACAAAAAAGAAGAAATAGATATATTTTTAAATTTTTGTGTGCGACCATTTTTCCAGGAATCCTTTTTGCAACGTTTATTTTGGCGAGCCTTCTGATGAGCGTGGTCAA
+
3BDGGGGGGGCGGCFHHFHGGGFHHHHHHHHGFFGEGGHHHGEFHHGHHHHHHH5DFHHHHHGGGHHGHHGCFFGHEGGGGHHHHFHHGHGHHHGGGHHHHGHHFHGHHHFHHGHGGGGCGCBGHHHGHHGGFH?GFFCHHH
@M02850:329:000000000-KGLL7:1:1101:20483:25104 2:N:0:1
GACATTGACCACGCTCATCAGAAGGCTCGCCAAAATAAACGTTGCAAAAAGGATTCCTGGAAAAATGGTCGCACACAAAAATTTAAAAATAAATCTATTTCTTCTTTTTTGTGTGTCCTATGTGAGTCGTATTACCTGACTG
+
AFFGGGGGGGGGGGGGGHHHHGHHHHHHGGGGGHHHHHHHGHHHGHHHHHGGHHHHHGHHHHHHHHHHHGGGGGGHGGHHHHHHHHHHGHHGHHHHHGHHEHHGHHHHHGGHHHHHHFHHHHFHHHHHGFGHHHHGHHEHHH
@M02850:329:000000000-KGLL7:1:1101:22519:25173 1:N:0:1
GCGTCAGTCAGGTAATACGACTCACATAGGACACACAAAAAAGAAGAAATAGATCTATTTTTAAATTTTTGTGTGCGACCATTTTTCCAGGAATCCTTTTTGCAACGTTTATTTTGGCGAGCCTTCTGATGAGCGTGGTCAA
+
AF?FGGGGGGGGGHHCHHH2EEEHHHGHFGGFHHFGGFHFHGGGHHFHHHHEHHFHF5FFHHHHFFGHHHFFHCFBEGGCFFFGGHHHFHEHHFEHFHGHFGBDHE@HHFHHHHHHCFFGGGGHHHHHBGFFFGDGG?GHB1
@M02850:329:000000000-KGLL7:1:1101:22519:25173 2:N:0:1
GACATTGACCACGCTCATCAGAAGGCTCGCCAAAATAAACGTTGCAAAAAGGATTCCTGGAAAAATGGTCGCACACAAAAATTTAAAAATAAATCTATTTCTTCTTTTTTGTGTGTCCTATGTGAGTCGTATTACCTGACTG
+
AFFGGGGGGGGGGGGGGHHHGHGHHHFFEGGGGHHGHHHHGHHHGHHGHGGGGHHHHHHHHHHHHFHGGGGGEGGHGGFHHHHHHHHHEHHBHFHHHHHGHGHBDGHHHGGHHHHFHHHHHHFHHHHHGFGHGHHGHHHHHG
@M02850:329:000000000-KGLL7:1:1101:11955:25296 1:N:0:1
GACATTGACCACGCTCATCAGAAGGCTCGCCAAAATAAACGTTGCAAAAAGGATGCCTGGAAAAATGGTCGCACACAAAAATTTAAAAATAAATCTATTTCTTCTTTTTTGTGTTATGTGAGTCGTATTACCTGACTGACGC
+
?DFCGGGGGGGGGGGGGGHHHHHHGHHGGGGGGFHHHBGBEGHGGHHHBGGGHHFEFHHHHHHFA1FGGH@EGGGGGGHGEEGHHHHHGHHFFGHHBDGH4GHGFHHGHGGHHHHFFGFHHHHHGFGHHFFFHHF0<GGBED
@M02850:329:000000000-KGLL7:1:1101:11955:25296 2:N:0:1
GCGTCAGTCAGGTAATACGACTCACATAACACAAAAAAGAAGAAATAGATTTATTTTTAAATTTTTGTGTGCGACCATTTTTCCAGGAATCCTTTTTGCAACGTTTATTTTGGCGAGCCTTCTGATGAGCGTGGTCAATGTC
+
AFCGGGGGGGGGGHHHGFHGGGGHHHHHHHHHHGHHHGGFHHGHHHHHHHHHHHHHHHHHHHHHHHGHHHHHGG@EGGHHHHGHHHHHHHHHHHHHHGFHHGGGHHHHHHHHGGGGGGCHHHHHFHHHHHGGGGHHHHHHHH
@M02850:329:000000000-KGLL7:1:1101:24388:25314 1:N:0:1
GCGTCAGTCAGGTAATACGACTCACATAGGACACACAAAAAAGAAGAAATAGATTTATTTTTAAATTTTTGTGTGCGACCATTTTTCCAGGAATCCTTTTTGCAACGTTTATTTTGGCGAGCCTTCTGATGAGCGTGGTCAA
+
BFBGGGGBGGGGGFHHHHHGGGGGHHHHF3AGHHHGGGHHHGGEHFFFFHHHHH5FGHHHHHEHGHHHHHGGFHHHGGGGGHHHHHHHHHHHHHGHHGHHHGHHHFFHHHHHHHGH/FFG/CGHHHHHHHHGGFGDDFEHFF
@M02850:329:000000000-KGLL7:1:1101:24388:25314 2:N:0:1
GACATTGACCACGCTCATCAGAAGGCTCGCCAAAATAAACGTTGCAAAAAGGATTCCTGGAAAAATGGTCGCACACAAAAATTTAAAAATAAATCTATTTCTTCTTTTTTGTGTGTCCTATGTGAGTCGTATTACCTGACTG
+
BFFGGGGGGGGGGGGGGHHHHHGHHHGHGGGGGHHHHGHHGEGHGHHFHHGGHHHHHGHHHHHHEGHEEGEEGGGHGGHHHHHHH4GHHHHHHHHHHHHHHGHFHHHHHGGHGHHFHHHHHHFFFGHHCFGHFHHHHHGHHG
@M02850:329:000000000-KGLL7:1:1101:19215:25323 1:N:0:1
GCGTCAGTCAGGTAATACGACTCACATATTTAAATTTTTGTGTGCGACCATTTTTCCAGGAATCCTTTTTGCAACGTTTATTTTGGCGAGCCTTCTGATGAGCGTGGTCAATGTCACCACTGGAAGATCGGAAGAGCGGTTC
+
@FDGGGGGF4DBGDEDGHHGGGGCHHHHHHFGDGHEHFFGGGFAEEGEGGHHHHDGHHHEHGHHHHHHHGEFHHFEHHHHHHHHHGEGGGGGHHHHHEFHHHGG/<E?GHFHHGHEHHHHHHGBGHHHHEGFCFGGHGGGGC
@M02850:329:000000000-KGLL7:1:1101:19215:25323 2:N:0:1
GACATTGACCACGCTCATCAGAAGGCTCGCCAAAATAAACGTTGCAAAAAGGATTCCTGGAAAAATGGTCGCACACAAAAATTTAAATATGTGAGTCGTATTACCTGACTGACGCACCACTGGAAGATCGGAAGAGCGTCGT
+
AFFGGGGGGGGGGGGGGHHHHHHHHHHHGGGGGHHHHHHHGHHHGHHHHHGGHHHHGHHHHHHGHHGHFGGGGGGHGGHHHHHHHHHHHHHGHHHGHGFHGHHHHGHHHHHHHGGGGGHHHHGHHHHHHHGGGGHHHGGGG<
@M02850:329:000000000-KGLL7:1:1101:22916:25450 1:N:0:1
GACATTGACCACGCTCATCAGAAGGCTCGCCAAAATAAACGTTGCAAAAAGGATGCCTGGAAAAATGGTCGCACACAAAAATTTAAAAATAAATCTATTTCTTCTTTTTTGTGTGTCCTATGTGAGTCGTATTACCTGACTG
+
AFFFGGGGGGGGGGGGEHGHHGHHGDHHGGGGGHHHHHBEEHHHGHHHHHGGBH3BGHHGHGHHHHEFHFGGGGGHFAGHHHHHHHEFHHHHHHHHBHFHHHHFHHHHHGGFHGFFHHGHGFFGH2GFCFHHHHDGHHHHHH
@M02850:329:000000000-KGLL7:1:1101:22916:25450 2:N:0:1
GCGTCAGTCAGGTAATACGACTCACATAGGACACACAAAAAAGAAGAAATAGATTTATTTTTAAATTTTTGTGTGCGACCATTTTTCCAGGAATCCTTTTTGCAACGTTTATTTTGGCGAGCCTTCTGATGAGCGTGGTCAA
+
BFCGGGGGGGGGGHHHHHHGGGGHHHHHHHHFHHHGGGHHHGGGHGGHHHHHHHHHHHHHHHHHHHHHHHGHHHCGGGFGGHHHHHHHHHGEHHGFGHHHHGHGHGEGHHHHHHHHGGCCFGGHHHHHHHHEHFGDGGHHHH
@M02850:329:000000000-KGLL7:1:1101:12743:25456 1:N:0:1
GCGTCAGTCAGGTAATACGACTCACATAACAAAAAAGAAGAAATAGATTTATTTTTAAATTTTTGTGTGCGACCATTTTTCCAGGAATCCTTTTTGCAACGTTTATTTTGGCGAGCCTTCTGATGAGCGTGGTCAATGTCAC
+
BFDEEEGGGGGGBGGHHFHGGGGHGHHHFHHFECEGGGHHFHHHGHHHHHHHHHEGGFHHHHHHGHHHHHCF?EGHGHGHHHHHBGHHHHHHHHHGHFFHGGHEEGHHHHGFEGGGGHHHHEHHHGHHGGGFFHHHGGHGBG
@M02850:329:000000000-KGLL7:1:1101:12743:25456 2:N:0:1
GACATTGACCACGCTCATCAGAAGGCTCGCCAAAATAAACGTTGCAAAAAGGATTCCTGGAAAAATGGTCGCACACAAAAATTTAAAAATAAATCTATTTCTTCTTTTTTGTTATGTGAGTCGTATTACCTGACTGACGCAC
+
AFFGGGGGGGGGGGGGGHHHHHHHGHHHGGGGGHHHHHFHDHHHGGHHHHGGHHGHHHHHHHHHHHHHFFGGGGGHGGHHHHHHHHHHHHHHHHHHHHHHFFHHHHHHHGGHHHHHHHHHHHGGHHHHHHHHHHHHHHGGGG
@M02850:329:000000000-KGLL7:1:1101:17373:25527 1:N:0:1
GTCAGTCAGGTAATACGACTCACATAGGACACACAAAAAAGAAGAAATTGATTTGTTTTTAAATTTTTGTGTGCGACCATTTTTCCAGGAATCCTTTTTGCAACGTTTATTTTGGCGAGCCTTCTGATGAGCGTGGTCAATG
+
1AFGGGGGGC113GFGHFCEGHHCGHCHHHHCFEEFAE/AEFHGHGFH1FEFFG1EGFGEHHGHEHHFGBFBEGGGCCGFHDDGHHGFHGFHHGHGBGHE1FGGGHHHE1E2D2EG@?/B/0G<GGFBGFGHCAAC?GHHH<
@M02850:329:000000000-KGLL7:1:1101:17373:25527 2:N:0:1
GACATTGACCACGCTCATCAGAAGGCTCGCCAAAATAAACGTTGCAAAAAGGATTCCTGGAAAAATGGTCGCACACAAAAATTTAAAAATAAATCTATTTCTTCTTTTTTGTGTGTCCTATGTGAGTCGTATTACCTGACTG
+
BFFGGFGGGFGGGGGGGHGHFHHHHHGHFGGGGGHHHHHHGHHHGHGHBHGGGHHHHHHHHHHHHHHHGGFGGGGGFGF1GHHHHGGHFEHHFHHGHHHHHFHHHHHHHGGHHHHHFHHHHHGHFHFHGFCGHHHHHHHGH1
@M02850:329:000000000-KGLL7:1:1101:24204:25559 1:N:0:1
GCGTCAGTCAGGTAATACGACTCACATAGGACACACAAAAAAGAAGAAATAGATGTATTTTTAAATTTTTGTGTGCGACCATTTTTCCAGGAATCCTTTTTGCAACGTTTATTTTGTCGAGCCTTCTGATGAGCGTGGTCAA
+
>D>FECEDGDGGGFGHHFHGGGGGHHHGHFFFGFHGFGAGFGGGHBFHGFHHFF5DFGHGHHHHHHHHFHGGHHHEDAEFGHGFHGFFHFFC2?GGFFHHHGHHHHGHHGEHHHHH2FDHC?DFFHFFFHFHHH/DDFFEFH
@M02850:329:000000000-KGLL7:1:1101:24204:25559 2:N:0:1
GACATTGACCACGCTCATCAGAAGGCTCGCCAAAATAAACGTTGCAAAAAGGATTCCTGGAAAAATGGTCGCACACAAAAATTTAAAAATAAATCTATTTCTTCTTTTTTGTGTGTCCTATGTGAGTCGTATTACCTGACTG
+
AFFGGGFGGGGGGGGFGHGFHHHHCHHHGGGGGHHHHHHHGHHHGHHHHGGCHGHGHHHHHHHHHGHGDFEEGGGHGGHHHHGFHHHHHHHHHHGHHHGHHGHHGHHHHGGHHFHGHFHHFGDFHHHHGFGHHHHGHHGHF<
@M02850:329:000000000-KGLL7:1:1101:22264:25618 1:N:0:1
GCGTCAGTCAGGTAATACGACTCACATAGGACACACAAAAAAGAAGAAATAGATTTATTTTTAAATTTTTGTGTGCGACCATTTTTCCAGGAATCCTTTTTGCAACGTTTATTTTGGCGAGCCTTCTGATGAGCGTGACCAC
+
@FBFEGEGGGGGGHHHHHHGGGGHHHHHFGHHHHHGGGGHHGGGHHGEHHGHDF5DFGGHHHHHHHHFHHCCFFHHGGCEGHHGHHHHGFHHHGHHFHHEFEFFHHGEHHHHHHFD/BBCGC/GHFFGHFFHHHCDDGFDHE
@M02850:329:000000000-KGLL7:1:1101:22264:25618 2:N:0:1
CACGCTCATCAGAAGGCTCGCCAAAATAAACGTTGCAAAAAGGATTCCTGGAAAAATGGTCGCACACAAAAATTTAAAAATAAATCTATTTCTTCTTTTTTGTGTGTCCTATGTGAGTCGTATTACCTGACTGACGCACCAC
+
FFFGFEEEGBGGGHHFHBFECGE?GGHHFHGG2GGEHDBAGGGHHFFHHGFFHHHHHHGGHGGGGFGDGHHAFBDHFHHECHFFG4GHGHH4GFFHHHHHEGHHHHHHHHHHHHBDHHFFGGHFHHHHHHGHHBGAB@DDHH
@M02850:329:000000000-KGLL7:1:1101:16259:25643 1:N:0:1
GCGTCAGTCAGGTAATACGACTCACATAGGACACACAAAAAAGAAGAAATAGATGTATTTTTAAATTTTTGTGTGCGACCATTTTTCCAGGAATCCTTTTTGCAACGTTTATTTTGGCGAGCCTTCTGATGAGCGTGGTCAC
+
AF@EEEGGFGGGFHGHHHCEFGGHGHHHHFHGCGHGCEGEGGEFHHFHHHFHHH5DFHHHHHHHHHGHHGGHGHHEFEGGGHHFHHHGFHHGHFHHHHHHHGHFHHEGCGCGHHHHGBDCC?@GHHHDD2DGBB?EDDHEHH
@M02850:329:000000000-KGLL7:1:1101:16259:25643 2:N:0:1
GACCACGCTCATCAGAAGGCTCGCCAAAATAAACGTTGCAAAAAGGATTCCTGGAAAAATGGTCGCACACAAAAATTTAAAAATAAATCTATTTCTTCTTTTTTGTGTGTCCTATGTGAGTCGTATTACCTGACTGACGCAC
+
BFFGGGGGGGGGGHHGHHHHHHGGGGGHHHHGHHGFHHGHHHHHGGHHHGHHHHHHHHHHHHHHGGGGGHGGHHHHHHHHHHHHHHHHHHHHHHHHHHHHHHHGGGHFGHEHHHHHHHHHHHGGHHHHHHHHGFHHHHGGGG
@M02850:329:000000000-KGLL7:1:1101:17682:25701 1:N:0:1
GCGTCAGTCAGGTAATACGACTCACATAGGACACACAAAAAAGAAGAAATAGATTTATTTTTAAATTTTTGTGTGCGACCATTTTTCCAGGAATCCTTTTTGCAACGTTTATTTTGGCGAGCCTTCTGATGAGCGTGGTCAA
+
BFDGGGGGGGGGGGFHHHHGGGGFHGHGFFFFFHFGE22A2AEFHFGFHGDBFG5DFGGHHHHHEGDGFFGH2BGHEEECECEGGHHHGHGHHHFHFHHHFGFGHHEHHHGHHHGHGHGGGG?FFHHHGHHFBDCGGCGGFH
@M02850:329:000000000-KGLL7:1:1101:17682:25701 2:N:0:1
GACATTGACCACGCTCATCAGAAGGCTCGCCAAAATAAACGTTGCAAAAAGGATTCCTGGAAAAATGGTCGCACACAAAAATTTAAAAATAAATCTATTTCTTCTTTTTTGTGTGTCCTATGTGAGTCGTATTACCTGACTG
+
BFFGGGGGGGGGGGGGGHHHHHHHHHHHGGGGGGHGHHHHGGHHGHHHHHGGHHHHHHHHHHHHHFHHGHGGEFGHGGHGHHHHHFHHHHHFFHGHHHHHHHHHHHHHHGGHHGHFFFHFHHBDHFHHGFHHCHHHHHHFHF
@M02850:329:000000000-KGLL7:1:1101:13144:25775 1:N:0:1
GCGTCAGTCAGGTAATACGACTCACATAAAAAGAAGAAATAGATTTATTTTTAAATTTTTGTGTGCGACCATTTTTCCAGGAATCCTTTTTGCAACGTTTATTTTGGCGAGCCTTCTGATGAGCGTGGTCAATGTCACCACT
+
BFCGGGGGGGGGGHHHHHHGGGGHHHHHHHHHGGHHHHHHHHHHHHHHHHHHHG5DGHHHGGHHHGGGGGGHHHHHHHHHHHHHHHHHHHHGHHHHGHHHHHHHHHGHGGGGGHHHHHHHHGHGGGGGHHHHHHHHHHHHHH
@M02850:329:000000000-KGLL7:1:1101:13144:25775 2:N:0:1
GACATTGACCACGCTCATCAGAAGGCTCGCCAAAATAAACGTTGCAAAAAGGATTCCTGGAAAAATGGTCGCACACAAAAATTTAAAAATAAATCTATTTCTTCTTTTTATGTGAGTCGTATTACCTGACTGACGCACCACT
+
AFFGGGGGGGGGGGGGGHHHHHHHHHHHGGGGGHHHHHFHGGHHGHHHHHGGHHHHHHGHHHHHHHHHHHGGGGEHGGHHGHHHHHFHHHHHGHHHHHHHHHHGHHHHHHHHHHHHHGGFGHHHHHHGHHHHHHGGGGGGHG
@M02850:329:000000000-KGLL7:1:1101:21673:25855 1:N:0:1
GCGTCAGTCAGGTAATACGACTCACATAGGACACACAAAAAAGAAGAAATAGATATATTTTTAAATTTTTGTGTGCGACCATTTTTCCAGGAATCCTTTTTGCAACGTTTATTTTGGCGAGCCTTCTGATGAGCGTGGTCAA
+
AFBCEFCGGGGGGFHHHGHGGFGHHHHHFCFHHHGGGGFGHGGFHHHHHHHHHH5DGFHHHHHHHHHHHHGHHGFFGGGGGHHHHGHHHGHHHHHHHHHHHGHFHHGHCGEHHHHGGEGCGGGHHHHHHHGHEHCD???GFG
@M02850:329:000000000-KGLL7:1:1101:21673:25855 2:N:0:1
GACATTGACCACGCTCATCAGAAGGCTCGCCAAAATAAACGTTGCAAAAAGGATTCCTGGAAAAATGGTCGCACACAAAAATTTAAAAATAAATCTATTTCTTCTTTTTTGTGTGTCCTATGTGAGTCGTATTACCTGACTG
+
BFFGGGFGGGGGGGFGDFGHGGFHHHHGGCFGGHHHHHHHGHHHGHHHHHGGGHHHHHHHHHHHHHHGFDECEGFGFGGFHHHHHFHHHHGFBHHHHHGHHHHHHHHHHGGHHHHHHHGHHEHBHHHGFFGHFHHHHHFHHF
@M02850:329:000000000-KGLL7:1:1101:17447:26023 1:N:0:1
GCGTCAGTCAGGTAATACGACTCACATAGGACACACAAAAAAGAAGAAATAGATCTATTTTTAAATTTTTGTGTGCGACCATTTTTCCAGGAATCCTTTTTGCAACGTTTATTTTGGCGAGCCTTCTGATGAGCGTGGTCAA
+
AF?FEGGBGGGGGHHHHHGDGEGHHHHHHHHFHHHGGGHFEGFGGHHHHHHHFH5DGHHGHHHHHHHHHHGHHHGHGGGGGHHHHHFHHHGHHHHHHHHGHGHHHHGHHHFHHFHHGGGGGGGHHHHHGHHHHHGGGCHGHH
@M02850:329:000000000-KGLL7:1:1101:17447:26023 2:N:0:1
GACATTGACCACGCTCATCAGAAGGCTCGCCAAAATAAACGTTGCAAAAAGGATTCCTGGAAAAATGGTCGCACACAAAAATTTAAAAATAAATCTATTTCTTCTTTTTTGTGTGTCCTATGTGAGTCGTATTACCTGACTG
+
AFFGGGGGGGGGGGGGGHHHHHHHHHHHGGGGGHHHHHHHGHHHGHGHHHGGEHHGHHHHHHHHHHHGGHGGGGFHGGGHHHHHHHHHHHHHHHHHHHHHHHHHHHHHHGCHHHHHHHHHHHGHHHHHGGHHHHHHHHGHHF
@M02850:329:000000000-KGLL7:1:1101:23317:26034 1:N:0:1
GCGTCAGTCAGGTAATACGACTCACATAGGACACACAAAAAAGAAGAAATAGATTTATTTTTAAATTTTTGTGTGCGACCATTTTTCCAGGAATCCTTTTTGCAACGTTTATTTTGGCGAGCCTTCTGATGAGCGTGGTCAA
+
BFBFFGGFGGFGGHHHGGHGGGGHHHHH5GHHGGHGGGAFHEEFHGHHHHHHHH5DGGHHHHHHFGDGHHGFHCFGGGGGGHGHFHHHHHHHHGGHHHHHHGGHGHEHHGFHHHHF?FGGGGGHHGHHHHGHFDGGGGHGGH
@M02850:329:000000000-KGLL7:1:1101:23317:26034 2:N:0:1
ACATTGACCACGCTCATCAGAAGGCTCGCCAAAATAAACGTTGCAAAAAGGATTCCTGGAAAAATGGTCGCACACAAAAATTTAAAAATAAATCTATTTCTTCTTTTTTGTGTGTCCTATGTGAGTCGTATTACCTGACTGA
+
FFFGGGFGFEGFGGGFHFHHHGGFHHCAEFGFGE3GHFGEGHAEHGBCHGGEFHFHHGHHFGECGGHDGFG?EEG?FAGAEGHHHHEFFE33FFHDHHHGHEHHHHHHGGGHGH0GGHHHHHBFHHGGF0GHHHFGHEGFBF
@M02850:329:000000000-KGLL7:1:1101:24140:26039 1:N:0:1
GCGTCAGTCAGGTAATACGACTCACATAGGACACACAAAAAAGAAGAAATAGATTTATTTTTAAATTTTTGTGTGCGACCATTTTTCCAGGAATCCTTTTTGCAACGTTTATTTTGGCGAGCCTTCTGATGAGCGTGGTACC
+
AFBGGGGGGGGGGHHHHHHDGGGGHHGHHFHHHGHGGGHGHGEFGHHHHHHHHHDFFHHHHHHHHHHHGHG?GHHHGGGGGHHHHHHHHHHHHHHHHHHHHGEHHHEGHHHHHHHHGHGGGGFHHHHHHHFHHHGGGGHHHH
@M02850:329:000000000-KGLL7:1:1101:24140:26039 2:N:0:1
ACCACGCTCATCAGAAGGCTCGCCAAAATAAACGTTGCAAAAAGGATTCCTGGAAAAATGGTCGCACACAAAAATTTAAAAATAAATCTATTTCTTCTTTTTTGTGTGTCCTATGTGAGTCGTATTACCTGACTGACGCACC
+
FFFGGGGGGGGGGHFHHHHGHGGGGGHHFHHHHGHEGDHFHHHGGHHGHHHHHEGHHHHHHHHGGGGGFGGHHHHHHHHHHHGHFDGHHGHHGFHHHHHHHHGGFHHHHHFGHHHFHHHGGGFHHHHGHHHGFGGHBGDGGG
@M02850:329:000000000-KGLL7:1:1101:7765:26055 1:N:0:1
CGTCAGTCAGGTAATACGACTCACATAGGACACACAAAAAAGAAGAAATAGATTTATTTTTAAATTTTTGTGTGCGACCATTTTTCCAGGAATCCTTTTTGCAACGTTTATTTTGGCGAGCCTTCTGATGAGCGTGGTCAAT
+
FDDGGGGGGGFBFHHHHHGGGGHHGHHHGHHHHHGGGHHHGGGHHGHGHHHHHH5BGHHHHHHHGHHHHGHGHFHGGGGGHHHHHHHHGHGHHHHHHHHFGHFGHGAGHHFHHGGEEGGGGGHHHHHGHHHGGGDGGEHHHH
@M02850:329:000000000-KGLL7:1:1101:7765:26055 2:N:0:1
GACATTGACCACGCTCATCAGAAGGCTCGCCAAAATAAACGTTGCAAAAAGGATTCCTGGAAAAATGGTCGCACACAAAAATTTAAAAATAAATCTATTTCTTCTTTTTTGTGTGTCCTATGTGAGTCGTATTACCTGACTG
+
AFFFGGBFGGGGGGGGEHHHHHHFHHHHGGGGGGHGHGGHGGHHGHHHHFGGHHHHHHHHHHHHHAGH5FEGGGGFEGHFEHGHHGHHHGHHHHHGGHHEHHHHHHHHHGGHHHHFGHHHHHGHHHHHG/FGGHHHHHHHGH
@M02850:329:000000000-KGLL7:1:1101:22725:26100 1:N:0:1
GACATTGACCACGCTCATCAGAAGGCTCGCCAAAATAAACGTTGCAAAAAGGATTCCTGGAAAAATGGCCGCACACATAAATTTAAAAATAAATCTATTTCTTCTTTTTTGTGTGTCCTATGTGAGTCGTATTACCTGACTG
+
354AGDGGFGGFEEFGEHHFB45BCGFAECE2EG233FFF?GHEGFD5AAEE2A5BAGEFFHFF1FGB2BEEEGGHG3F3E4GGHHF43B3F3F4G4FFG4B4G4?44?E/0B0B0FGBF21BB211@BF001>211@?GG1
@M02850:329:000000000-KGLL7:1:1101:22725:26100 2:N:0:1
GCGTCAGTCAGGTAATACGACTCACATAGGACACACAAAAAAGAAGAAATAGATTTATTTTTAAATTTTTGTGTGCGACCATTTTTCCAGGAATCCTTTTTGCAACGTTTATTTTGGCGAGCCTTCTGATGAGCGTGGTCAA
+
AFBCEEEB5AFFFGFEHGHCEFGFHHHGHB3FGHGGFCFHEAEFFGHC3FHFDH5GFHHHFHHHHHFFFGGHHG1@EAEEEGFHHDHFHFHECE3EGHFGGEHHBFEFGHGGFFGHGHGCCCCEBGHHBGHGGHGDC/<?11
@M02850:329:000000000-KGLL7:1:1101:23204:26108 1:N:0:1
GCGTCAGTCAGGTAATACGACTCACATAACAAAAAAGAAGAAATAGATTTATTTTTAAATTTTTGTGTGCGACCATTTTTCCAGGAATCCTTTTTGCAACGTTTATTTTGGCGAGCCTTCTGATGAGCGTGGTCAATGTCAC
+
>DDFEGGGGGFGG5GHHFFGGGGHHHFHHHGHGHHGFFHHHHHHEHFFEHHHHHGHHHHHHHHHGBFGFHGFGGGFHHHHBGFHBCFGFHHHHHGGHHFGEGHHHHHHHHGHGGCCDHHHHHGHHGFHGD??CFHHFHGHGH
@M02850:329:000000000-KGLL7:1:1101:23204:26108 2:N:0:1
GACATTGACCACGCTCATCAGAAGGCTCGCCAAAATAAACGTTGCAAAAAGGATTCCTGGAAAAATGGTCGCACACAAAAATTTAAAAATAAATCTATTTCTTCTTTTTTGTTATGTGAGTCGTATTACCTGACTGACGCAC
+
BFFFGGGGGGGGGGGGGHHHGFHHHHHHGGGGGHHGHHHHGHHHGHHGHHGFHHGGHHHHGHHHHHHH@FFGGGGHGGHGHHHHHHHHHHHFGHHHHHHHHHHHHHHHHGGHHHHHHHHFHHGGHHHHHHHHGHEHGHGDGG
@M02850:329:000000000-KGLL7:1:1101:22783:26119 1:N:0:1
GCGTCAGTCAGGTAATACGACTCACATAGGACACACAAAAAAGAAGAAATAGATGTATTTTTAAATTTTTGTGTGCGACCATTTTTCCAGGAATCCTTTTTGCAACGTTTATTTTGGCGAGCCTTCTGATGAGCGTGGTCAA
+
AFBGEEGGGGGGGGHHFHHGGGGHHHHHGGHHHHHGGGEHHEEGGGBHFGHHHH5DEGHHHHHHHFHBGHGHHGHHGGGGGHHHHHHHGHHGHHHFHHHHHGHHHFEHHGHHHHHHGHGGGGCHHHHHHHHGHHGGGGHHEH
@M02850:329:000000000-KGLL7:1:1101:22783:26119 2:N:0:1
TGACCACGCTCATCAGAAGGCTCGCCAAAATAAACGTTGCAAAAAGGATTCCTGGAAAAATGGTCGCACACAAAAATTTAAAAATAAATCTATTTCTTCTTTTTTGTGTGTCCTATGTGAGTCGTATTACCTGACTGACGCA
+
AAFGGFGAG1EEFHHDFHGHHFH?EEGGHFHHHHHGFGHGFGHHHGCHHHHHHHGHHHFFHHHHGGGC/EGCFHFEGGHBFEGGFFHFHHHDHHH2EGGHGFHHGGHHGHHHHHHGHGHHHHHGFGHHHHHGHEGFGHGCFG
@M02850:329:000000000-KGLL7:1:1101:17245:26123 1:N:0:1
ACCACGCTCATCAGAAGGCTCGCCAAAATAAACGTTGCAAAAAGGATTCCTGGAAAAATGGTCGCACACAAAAATTTAAAAATAAATCTATTTCTTCTTTTTTGTGTTATGTGAGTCGTATTACCTGACTGACGCACCACTG
+
FFFGGGGGGGGGGHHHHGHHHGGGGGHHHGHHHGHHHGHHHHHGGHHHHHHHHHEFHHHHHGHGGGGGHGGHHHHHHHHHHHHHHHHHHHHHHHHHHHHHHHGGHHHHHHHHHHGHHGFHHHHHGHHFHHHHHFGGFGHHHH
@M02850:329:000000000-KGLL7:1:1101:17245:26123 2:N:0:1
GCGTCAGTCAGGTAATACGACTCACATAACACAAAAAAGAAGAAATAGATTTATTTTTAAATTTTTGTGTGCGACCATTTTTCCAGGAATCCTTTTTGCAACGTTTATTTTGGCGAGCCTTCTGATGAGCGTGGTACCACTG
+
BFCGGGGGGGGGGHHHHHHGGGGHHHHHHHHHGGHHHGGGHHGHHHHHHHHHHHHHHHHHHHHHHHGHHHHHGGGGGHHHHHHHHHHHHHHHHHHHHGGHHHGHHHHHHHHHGGGCGGFHHHHHHHHHHECGGGHHHHHHHH
@M02850:329:000000000-KGLL7:1:1101:18850:26168 1:N:0:1
GACATTGACCACGCTCATCAGAAGGCTCGCCAAAATAAACGTTGCAAAAAGGATTCCTGGAAAAATGGTCGCACACAAAAATTTAAAAATTATGTGAGTCGTATTACCTGACTGACGCACCACTGGAAGATCGGAAGAGCGG
+
AFFGGGGG11CGGGGCFGFFFGF1FHHAAC/EGFHHHHHA/0FEFHHHEGCEGA1FGFGGHHHHBCFF@2>EG?EHGEHHHHHEGHHHFFFFHHFHHHGFEFFFHHFHHHHHFHHHGCCC?GAGFB0FGAGHH?/CA0GFCG
@M02850:329:000000000-KGLL7:1:1101:18850:26168 2:N:0:1
GCGTCAGTCAGGTAATACGACTCACATAATTTTTAAATTTTTGTGTGCGACCATTTTTCCAGGAATCCTTTTTGCAACGTTTATTTTGGCGAGCCTTCTGATGAGCGTGGTCAATGTCACCACTGGAAGATCGGAAGAGCGT
+
AFCGGGGGGGGGGHHHHHHGGGGHHHHHHHHHHHHHHHHGHHGGHHHHGGGGGHHHHHHHHHHHHHHHHGHHHGFGHHGGHHGHHHHHGHGCCCGHHHHHHHHHHHGFGGFGHHHHHHHHHGGHGHHHHHHHHGFGGEHGG?
@M02850:329:000000000-KGLL7:1:1101:14708:26202 1:N:0:1
GACATTGACCACGCTCATCAGAAGGCTCGCCAAAATAAACGTTGCAAAAAGGATCCCTGGAAAAATGGCCGCCCACAAAAATTTAAAAATAAATCTCTTTCTTCTTTTTTGTGTGACCTATGTGAGTCGTATTACCTGACTG
+
ABFBA31BAEG1A?FCA1A31BDA00100A/B/0A1FD11AG0AEG110///0A0001BGE1BG00110BEE//?F//F0/0FGH21F10B11>F21B212>12>F1>1//<<<F1211FF1FF2FG1B/0F<111F10?<1
@M02850:329:000000000-KGLL7:1:1101:14708:26202 2:N:0:1
GCGTCAGTCAGGCAATACGACTCACATAGGACACACATAAAAGAAGAAATAGATTTATTTTTAAATTTTTGTGTGCGACCATGTTTCCAGGAATCCTTTTTGCAACGTTTATTTTGGCGAGCCTTCTGATGAGCGTGGTCAA
+
AF>1A11ABFFG00B11BG0E00111D1B1B1B0FE/11FD1AF0GAF0B1AAF2BF2B221AGG22121>B0001/E//>@1B22222B0/>B1FFF2FDE1E11>>>0/>22>FE1</B/<<<11>2F1F@1B/?/<1?1
@M02850:329:000000000-KGLL7:1:1101:16887:26225 1:N:0:1
GCGTCAGTCAGGTAATACGACTCACATAGGACACACAAAAAAGAAGAAATAGATGTATTTTTAAATTTTTGTGTGCGACCATTTTTCCAGGAATCCTTTTTGCAACGTTTATTTTGGCGAGCCTTCTGATGAGCGTGGTCAA
+
AFBGGGGEGGGGGFHHHGHFEGGHHFHHGGFHGHGGGGHFEGFAHHGFFGHHGH5DFHHHHHGHHGHGHHGGHGHEGFGGGHHHHHHEHHGEHHGHHHGHGGFEHHGHHHFHHHHHCBCCGGGHHHHHHHGFEHCDG?GFHH
@M02850:329:000000000-KGLL7:1:1101:16887:26225 2:N:0:1
GACATTGACCACGCTCATCAGAAGGCTCGCCAAAATAAACGTTGCAAAAAGGATTCCTGGAAAAATGGTCGCACACAAAAATTTAAAAATAAATCTATTTCTTCTTTTTTGTGTGTCCTATGTGAGTCGTATTACCTGACTG
+
AFFGGGGGGGGGGGGGGHHHHHHHHHHGGGGGGHHHHHHHGHHHGHHHHHGGHHHHHHHHHHHHGHHHGHGGFGGHGGHHHHGHHHHHHHHHHHHHHHHHHHHGHHHGHGGHHGHHHHGHHGFGHHFHGFHHHHHHHHHHHH
@M02850:329:000000000-KGLL7:1:1101:15068:26313 1:N:0:1
GCGTCAGTCAGGTAATACGACTCACATAGGACACACAAAAAAGAAGAAATAGATATATTTTTAAATTTTTGTGTGCGACCATTTTTCCAGGAATCCTTTTTGCAACGTTTATTTTGGCGAGCCTTCTGATGAGCGTGGTCAA
+
>FBGGGGGGGGGBFGHHHHGGGGHFHFHHFHFHGGFGFFFHGE1GGGFFHHHHHFHFHHHHFGH5DFHFGEFFGGBEGG/EFHFHHHGHHGGFHFHHHHHHEBBDFEGHHHHG4DFGHGCDCCGBFHHHHBBG2@EGGHGGD
@M02850:329:000000000-KGLL7:1:1101:15068:26313 2:N:0:1
GACATTGACCACGCTCATCAGAAGGCTCGCCAAAATAAACGTTGCAAAAAGGATTCCTGGAAAAATGGTCGCACACAAAAATTTAAAAATAAATCTATTTCTTCTTTTTTGTGTGTCCTATGTGAGTCGTATTACCTGACTG
+
CFFGGGGGGGGGGGEGGHHHHHFGHHHHGGGGGHHHHHHHGFHHGHHHHGEFGHHHGHHHHHHHHHHHGDFEGGGHGGGHHHHHHFHHHHHFHHGHHHHHFHHFHHHHHGGHHFHHHHHHHGHHHHHGG?FGHHHHHHGFHF
@M02850:329:000000000-KGLL7:1:1101:20947:26315 1:N:0:1
GACATTGACCACGCTCATCAGAAGGCTCGCCAAAATAAACGTTGCAAAAAGGATGCCTGGAAAAATGGTCGCACACAAAAATTTAAAAATAAATCTATTTCTTCTTTTTTGTGTGTCCTATGTGAGTCGTATTACCTGACTG
+
AFFGGGGFGGGGGGGGGHHHHHHHHHGHGGGGGHHFHGFHGHGHGHHHHHGFHH3FHHHHGGHHHHFGHGGGGGGHGGHHHGHHHHHHEGFBHHHHGHHHHHHHHHHHGFGFHCGCHFHHHGFHHHHHGGFHHHHHHHHHFF
@M02850:329:000000000-KGLL7:1:1101:20947:26315 2:N:0:1
GCGTCAGTCAGGTAATACGACTCACATAGGACACACAAAAAAGAAGAAATAGATTTATTTTTAAATTTTTGTGTGCGACCATTTTTCCAGGAATCCTTTTTGCAACGTTTATTTTGGCGAGCCTTCTGATGAGCGTGGTCAA
+
AFCGGGGGGGGGGHHHHHHGGGGHHHGHGFHHHHHGGGHHHFGGHHGHHHHHHHHHHHHGHHHHHHHHGHGHHHHHFGGGGHHHHHFHHHHHHHHHHHHHHGGHHHEGHHHHHHHHGGCCCGGGHHHHHHHGHFGGGGHHHH
@M02850:329:000000000-KGLL7:1:1101:13129:26640 1:N:0:1
GACATTGACCACGCTCATCAGAAGGCTCGCCAAAATAAACGTTGCAAAAAGGATACCTGGAAAAATGGTCGCACACAAAAATTTAAAAATAAATCTATTTCTTCTTTTTTGTGTGTCCTATGTGAGTCGTATTACCTGACTG
+
AFFGGGGGGFGGFCFDGHHHHHFHFHHHGEGGGHHHGHHHGGFHFFFHGHGGHH3BCGHHFHHHHHHHEFECGGGHGGHHGHHHEHHGHHHHFFFHHHHHFHHFGHHHHGGHHGH0GHHGGGHHHGHHGFHHHHGDFGGHHG
@M02850:329:000000000-KGLL7:1:1101:13129:26640 2:N:0:1
GCGTCAGTCAGGTAATACGACTCACATAGGACACACAAAAAAGAAGAAATAGATTTATTTTTAAATTTTTGTGTGCGACCATTTTTCCAGGAATCCTTTTTGCAACGTTTATTTTGGCGAGCCTTCTGATGAGCGTGGTCAA
+
BFBGGGGGGCGGGFFGGHHGGGGHHFHFFBDGFHFGGGHA2AAFHHEFFGFHBGHHHHHHHHHHBHGHHHGHHHHHGGGGEGHHHHHHEHHFBHHHHHHHHGHGHH?GHHFGHHHFCHD?<BDHHHHFGHHHFH/CECHHHB
@M02850:329:000000000-KGLL7:1:1101:18875:26647 1:N:0:1
GCGTCAGTCAGGTAATACGACTCACATAGGACACACAAAAAAGAAGAAATAGATTTATTTTTAAATTTTTGTGTGCGACCATTTTTCCAGGAATCCTTTTTGCAACGTTTATTTTGGCGAGCCTTCTGATGAGCGTGGTCAA
+
ABDGGGG5FGGFEHGHGFFGGCGGCFHFHCDFFAHGCEFHA?EFHHGEHGHFFH5DGHGHHHHHFHHF5502F2FHGGGGCGHHHFHBGHHHGGHHHHGHFGGHHFE?0FHHHGHHC1CDCCCHHEHH>GGFHE@GDD/?<F
@M02850:329:000000000-KGLL7:1:1101:18875:26647 2:N:0:1
GACATTGACCACGCTCATCAGAAGGCTCGCCAAAATAAACGTTGCAACAAGGATTCCTGGAAAAATGGTCGCACACAAAAATTTAAAAATAAATCTATTTCTTCTTTTTTGTGTGTCCTATGTGAGTCGTATTACCTGACTG
+
BDFGGGGGGGCGEEEG?GHH4453BFHHGGGEGHHHHFFGEHHHGEF3AFGEAHHHHHHFHHHF1GGHGHEGCF>FFE1B?GGHFGFGFG3FBFGHHHHFFHHHHHHHHGCGBGGHHHHHHHHHFGHHFFCGHHFHHHHHH1
@M02850:329:000000000-KGLL7:1:1101:12096:26650 1:N:0:1
GCGTCAGTCAGGTAATACGACTCACATATGGACACACAAAAAAGAAGAAATAGATTTATTTTTAAATTTTTGTGTGCGACCATTTTTCCAGGAATCCTTTTTGCAACGTTTATTTTGGCGAGCCTTCTGATGAGCGTGGTCA
+
AFBGCGGFGFDG5GGFFGHGGGGHFHFHBFFFGHHHGGGHGHGGGFHFCGHGFH5DF5GHHHHHFHGFHHHGGGBFBEFG?>3GHHHHHHHBGHHGBFHHHHGHFHFGGHHEFHHHHGHGGGGGHHFHHEGHHEHGCD?CGH
@M02850:329:000000000-KGLL7:1:1101:12096:26650 2:N:0:1
GACATTGACCACGCTCATCAGAAGGCTCGCCAAAATAAACGTTGCAAAAAGGATTCCTGGAAAAATGGTCGCACACAAAAATTTAAAAATAAATCTATTTCTTCTTTTTTGTGTGTCCATATGTGAGTCGTATTACCTGACT
+
BBFGGFGGGGBGGGGGDHHHHFFGHHHHGGG?22FHHFHGGHHHGHGB21AFEGGHHHHFHGF2?GHFFGGGGG/BEF1BFGHHH4EFHHE3FFHHGGHHHHHHHHHHHGEHHHHHHHFG3GGHHGFHHGGFHHBGGHHFGG
@M02850:329:000000000-KGLL7:1:1101:14616:26806 1:N:0:1
GCGTCAGTCAGGTAATACGACTCACATAGGACACACAAAAAAGAAGAAATAGATCTATTTTTAAATTTTTGTGTGCGACCATTTTTCCAGGAATCCTTTTTGCAACGTTTATTTTGGCGAGCCTTCTGATGAGCGTGGTCAA
+
>DDGGGFFFGGGGBHHHHHGFEDHHHHHHHGHHHHF?2FGHGEAFHHGHHHHHHEFGHHHHHHHHHHHHHGHHHHHFGGGGHHHHHFHHHFHHGHGHHHHHGGGHHGHHHEHHHHH?FCDGCFHHHHHHHGF2FDGG/?<FG
@M02850:329:000000000-KGLL7:1:1101:14616:26806 2:N:0:1
GACATTGACCACGCTCATCAGAAGGCTCGCCAAAATAAACGTTGCAAAAAGGATTCCTGGAAAAATGGTCGCACACAAAAATTTAAAAATAAATCTATTTCTTCTTTTTTGTGTGTCCTATGTGAGTCGTATTACCTGACTG
+
BFFGGGGGGGGGGGGGGHHHHHHHGHHHGGGGGHHHGHHHGHHHGHHHHHGGHHHHHHHGHHHHHHHHHHGGGGGGGGHGHHHHHHHHHHHHGHGHHHHGHHHHHHHHGGGHHHHHHHHHHHHHGHHHFGHHHHHHHHHHHG
@M02850:329:000000000-KGLL7:1:1101:16974:26871 1:N:0:1
ATTGACCACGCTCATCAGAAGGCTCGCCAAAATAAACGTTGCAAAAAGGATTCCTGGAAAAATGGTCGCACACAAAAATTTAAAAATAAATCTATTTCTTCTTTTTTGTGTGTCCTATGTGAGTCGTATTACCTGACTGACG
+
FFFGGGGGGGGGGGHHHHHHHHHHHGGGGGHHHHHHHGHHHGHHHHHGGGHHHH5BGHHHHHHHHHHGGGGFHGGFG1FHHGHHHHHHHHHHHBHHHHHHHHHHHHGGGHHHHHHHHHHHHHHHHGGHHHHHHHHHHHHHHG
@M02850:329:000000000-KGLL7:1:1101:16974:26871 2:N:0:1
GCGTCAGTCAGGTAATACGACTCACATAGGACACACAAAAAAGAAGAAATAGATTTATTTTTAAATTTTTGTGTGCGACCATTTTTCCAGGAATCCTTTTTGCAACGTTTATTTTGGCGAGCCTTCTGATGAGCGTGGTCAA
+
AFCGGGGGGGGGGHHHHHHGGGGHHHHHHHGHHHHGGGGHHGGGHHHHHHHHHHHHHHHHHHHHHHHHHHGGHHHHGGGGGHHGHGHGHHHHHHGHHHHHHGHHFHGGHHHHHHHHGHFGGGGHHHHHHHHGGHGGGGHHGH
@M02850:329:000000000-KGLL7:1:1101:15218:27178 1:N:0:1
GCGTCAGTCAGGTAATACGACTCACATAGGACACACAAAAAAGAAGAAATAGATATATTTTTAAATTTTTGTGTGCGACCATTTTTCCAGGAATCCTTTTTGCAACGTTTATTTTGGCGAGCCTTCTGATGAGCGTGGTCAA
+
AFBFGGGGGGGGGGHHHHHGGGGHHHHHGFHHHHHGGGHHHGGFHHEGHHHHGHBDFHHHHHHHHHHHHHGHHHHHGGGGGGHHHHHHHHGHGHGHGHHHHGFGFHFHHHHHHHHGGGGGGCCHHHHHEHHHHBFDDCHHHG
@M02850:329:000000000-KGLL7:1:1101:15218:27178 2:N:0:1
GACATTGACCACGCTCATCAGAAGGCTCGCCAAAATAAACGTTGCAAAAAGGATTCCTGGAAAAATGGTCGCACACAAAAATTTAAAAATAAATCTATTTCTTCTTTTTTGTGTGTCCTATGTGAGTCGTATTACCTGACTG
+
BFFGGGGGGGGGGGGGGHHHHHHHHHHHGGGGGHHHHHHGGHHHGHHHHHGGHHHHGHHHHHHHGHHHGHGGFGGHGGHHHHGHGHHHHHHHHHHHHHHHHHHHHHHGHGGHHFHGHFHHHHHHHHHHGFGHFHFHHHGHHH
@M02850:329:000000000-KGLL7:1:1101:9028:27235 1:N:0:1
GACATTGACCACGCTCATCAGAAGGCTCGCCAAAATAAACGTTGCAAAAAGGATGCCTGGAAAAATGGTCGCACACAAAAATTTAAAAATAAATCTATTTCTTCTTTTTTGTGTGTCCTATGTGAGTCGTATTACCTGACTG
+
AFFDGF1DFFG1EEGGCHHFHHHBFA1AE//EEHGHHHGEEHFEAEGGHGEEFE10BGHHHHHHHHHGFFEEC/EGGEFEEHGHHFEFFFHHHGFHHHHHHHGHHFFGGE/GGBFBFGGGHFHHHHFFCFGHHHD1FG0CB<
@M02850:329:000000000-KGLL7:1:1101:9028:27235 2:N:0:1
GCGTCAGTCAGGTAATACGACTCACATAGGACACACAAAAAAGAAGAAATAGATTTATTTTTAAATTTTTGTGTGCGACCATTTTTCCAGGAATCCTTTTTGCAACGTTTATTTTGGCGAGCCTTCTGATGAGCGTGGTCAA
+
AFBGGGGGGGGGGHHHHHHGGGGHGHHHHFHBGFHGGGHHHCEGHHHHHHHHHHGHHHGHHHHHHGHHHHGFGHHFEFEGGGHHHHHHHGHHHHHHHHHHHGHGGGGFHHGHHHHHCHDCGGGHGHHHHHHHHHGGFGHBDF
@M02850:329:000000000-KGLL7:1:1101:18404:27354 1:N:0:1
GACATTGACCACGCTCATCAGAAGGCTCGCCAAAATAAACGTTGCAAAAAGGATTCCTGGAAAAATGGTCGCACACAAAAATTTAAAAATAAATCTATTTCTTCTTTTTTGTGTGTATGTGAGTCGTATTACCTGACTGACG
+
AFFGGBGFGGGGGGGFFHHHHHHGHFFHEG?EFFFHHHHHGGHHGHHGHGGGHH5BFGHFBGHHHHGFGH?CEEGHGGHGHHHHHFFHHHHHHHHHGHHFHHHHHHHGHGGGHGFHHHHHHGHGBCGHHHHHFHHHBGHHHD
@M02850:329:000000000-KGLL7:1:1101:18404:27354 2:N:0:1
GCGTCAGTCAGGTAATACGACTCACATACACACAAAAAAGAAGAAATAGATTTATTTTTAAATTTTTGTGTGCGACCATTTTTCCAGGAATCCTTTTTGCAACGTTTATTTTGGCGAGCCTTCTGATGAGCGTGGTCAATGT
+
>>AEAEFGGGGGGFHHHHHFDE?EGHHHHHHHCCGCHEEEFCGGHHFFHFFHGHFHHHHHHHHGFHHCBF21@ED/>/GFDGGCF4FFHHHD3FGHFHEEF32BCGHGFHHFHGHC?/CCGGHEFFHFBCFGGGGHHHFHHH
@M02850:329:000000000-KGLL7:1:1101:10306:27443 1:N:0:1
GCGTCAGTCAGGTAATACGACTCACATAGGACACACAAAAAAGAAGAAATAGATGTATTTTTAAATTTTTGTGTGCGACCATTTTTACAGGAATCCTTTTTGCAACGTTTATTTTGGCGAGCCTTCTGATGAGCGTGGTCAA
+
AFD1EGFF1AB0BFFGFGCGGCGHHB2GF1DGHFG?E/GHCEACFF10BG1GEG2DGFHHHHHHB@FGFHG0FG0GCG?/EFHHHHGGBFFFBGGHFHGHECFGGFGHGHEHHHHHGGG?@C?GDBGFEFFGC1@E?CHFHF
@M02850:329:000000000-KGLL7:1:1101:10306:27443 2:N:0:1
GACATTGACCACGCTCATCAGAAGGCTCGCCAAAATAAACGTTGCAAAAAGGATTCCTGTAAAAATGGTCGCACACAAAAATTTAAAAATAAATCTATTTCTTCTTTTTTGTGTGTCCTATGTGAGTCGTATTACCTGACTG
+
AFFGFFCGGGGEEGFGFHHHHHHHHFHCEGGGGGHHHHGHGFHHGHHHHGGGHHHHGHHBGHHGFGFH5FFCFGGHGGHHHHHHHGHHFGHHHHHHHHHHHHHHHHHHHGGHGGHGHFHHHHFHHHGHGFHHGHHBGHHHFH
@M02850:329:000000000-KGLL7:1:1101:21375:27460 1:N:0:1
GCGTCAGTCAGGTAATACGACTCACATAACACAAAAAAGAAGAAATAGATTTATTTTTAAATTTTTGTGTGCGACCATTTTTCCAGGAATCCTTTTTGCAACGTTTATTTTGGCGAGCCTTCTGATGAGCGTGGTCAATGTA
+
BFDFGGGGGGFGGHFHHGHGGGDFHHHHHHHHHFHHHGFGFHHHGHHHAGHHHH5DFHHFHHHGHHGHHBGFGGGGGHHHGHHGHHHGHHHHHHHHHGHHHHFHHHGHHHFHCHCDGGGHHHHHHFHHHGG<DGHHHGHHHH
@M02850:329:000000000-KGLL7:1:1101:21375:27460 2:N:0:1
ACATTGACCACGCTCATCAGAAGGCTCGCCAAAATAAACGTTGCAAAAAGGATTCCTGGAAAAATGGTCGCACACAAAAATTTAAAAATAAATCTATTTCTTCTTTTTTGTGTTATGTGAGTCGTATTACCTGACTGACGCA
+
FFFFGGGGGGGEGEGEHCFFFHHGHHGGGEGGFHHHFFHGGHHGGHGFHGGBGFHHHHHBGHHHHHHGHGGGGGEFGHHHHHHHHHHGHHEHHHHEHHHHFHHHHHHHGGFGGHHHHHHHGHHGFHHHHGHHHHFHHBHDDC
@M02850:329:000000000-KGLL7:1:1101:17008:27763 1:N:0:1
GACATTGACCACGCTCATCAGAAGGCTCGCCAAAATAAACGTTGCAAAAAGGATACCTGGAAAAATGGTCGCACACAAAAATTTAAAAATAAATCTATTTCTTCTTTTTTGTGTGTCCTATGTGAGTCGTATTACCTGACTG
+
@FFGGGGGGFFGFGDEEHFHHHHGGHHAEGGEGHHHHHHFEHFGGHHEGGGGGF3B3DGFGHHHHHHHDB/?FGGHGFAGGHHHHHHGGHFFHFHHHHHFHHHBGHHBGGGHGCCBGH3GHFGFHB@G/?CGGGGBFGCGHG
@M02850:329:000000000-KGLL7:1:1101:17008:27763 2:N:0:1
GCGTCAGTCAGGTAATACGACTCACATAGGACACACAAAAAAGAAGAAATAGATTTATTTTTAAATTTTTGTGTGCGACCATTTTTCCAGGAATCCTTTTTGCAACGTTTATTTTGGCGAGCCTTCTGATGAGCGTGGTCAA
+
AFBGGGGGGFGGGGHHGHHGGGGGHHHHHHGHFHHGGEHHHGGGHHHFFHHHHGHHHHHHHHHHHHHHHGGFGGHBFGGCGHHHFBGHHHHHFHGHHHHHFGHGHGC?GHEHHHHHGEGCGCGHHHHHHHHHHHGDGGHHHH
@M02850:329:000000000-KGLL7:1:1101:21798:27857 1:N:0:1
GCGTCAGTCAGGTAATACCACTCACATAGGACACACAAAAAAGAAGAAATAGATCTATTTTTAAATTTTTGTGTGCGACCATTTTTCCAGGAATCCTTTTTGCAACGTTTATTTTGGCGAGCCTTCTGATGAGCGTGGTCAA
+
BFDFEEGGGFGGBDGHH5C4FCGCFHHHFHCHFFBFGGGHHGGGGHHGHFHBGH55DGHHHHHGHHHFHFGHGGFFEEEEEHEGHHFHHHH?FGFCGHHHH?GFHH?FHHHHGHGHGHGGGGGHHHHHHGFFBHGADGHHGH
@M02850:329:000000000-KGLL7:1:1101:21798:27857 2:N:0:1
GACATTGACCACGCTCATCAGAAGGCTCGCCAAAATAAACGTTGCAAAAAGGATTCCTGGAAAAATGGTCGCACACAAAAATTTAAAAATAAATCTATTTCTTCTTTTTTGTGTGTCCTATGTGAGTTGTATTACCTGACTG
+
AFFGGGGGGGGGGGGCGHHHHHGHHHHHGGGGGHHHHHHHGHHFGHHHHGGFGHHHHHHHHHHHGGHHGHGGGGGGGGHGHHHHHHHHHGHHFHHHHHHHHHHHHHHHHGGHHGHFHBHHHHB3GFHGHGGHHHHFFHFHGH
@M02850:329:000000000-KGLL7:1:1101:13000:27975 1:N:0:1
GCGTCAGTCAGGCAATACGACTCACATAGGACACACAAAAAAGAAGAAATAGATTTATTTTTAAATTTTTGTGTGCGACCATTTTTCCAGGAATCCTTTTTGCAACGTTTATTTTGGCGAGCCTTCTGATGAGCGTGGTCAA
+
A1AFGEFAGGGG0ABEDFC0A?FFCHHHBFGBGHHGGEHFFEE/GHHFFGFBFH2DFGHFHHHHEHGFEGCFFGFBEEEEGGDGHHCHFBCHFBGEFGHHHEHDGHGFGHGGHHHHCCCCCCGFHHHHEFHF1BCCCCHHFG
@M02850:329:000000000-KGLL7:1:1101:13000:27975 2:N:0:1
GACATTGACCACGCTCATCAGAAGGCTCGCCAAAATAAACGTTGCAAAAAGGATTCCTGGAAAAATGGTCGCACACAAAAATTTAAAAATAAATCTATTTCTTCTTTTTTGTGTGTCCTATGTGAGTCGTATTACCTGACTG
+
ABFGGGGGGGGGGCEEDGFHHHGHFAGHGCEEEHHFHGHFF1FGGHHHEGGEHHHGFHHGHHHHHEHFF@EC/E>FEGHHGHGGHBHHHGGFHHGFFHFFBBHHHHHHGG?GHFHCGFEHHHFHGGHFG/FGFHHBGFHHHH
@M02850:329:000000000-KGLL7:1:1101:18836:28063 1:N:0:1
GCGTCAGTCAGGTAATACGACTCACATAGGACACACAAAAAAGAAGAAATAGATATATTTTTAAATTTTTGTGTGCGACCATTTTTCCAGGAATCCTTTTTGCAACGTTTATTTTGGCGAGCCTTCTGATGAGCGTGGTCAA
+
AFDAECFEEGGGGHHGHHGE0EEGHHGHHHGHGAEAE/00F/A/BGHHHGGHHH2DGHEHFHHHHHGHHHGBGFFHEGG@EHHHHHHHFGHHHHGFGHFHHCEFFHGFHHAGHF2FCHGCGGCHE1FG2GF2FG/E<CCDFB
@M02850:329:000000000-KGLL7:1:1101:18836:28063 2:N:0:1
GACATTGACCACGCTCATCAGAAGGCTCGCCAAAATAAACGTTGCAAAAAGGATTCCTGGAAAAATGGTCGCACACAAAAATTTAAAAATAAATCTATTTCTTCTTTTTTGTGTGTCCTATGTGAGTCGTATTACCTGACTG
+
AFFGGGGGGGFG?EEDFFFGHCHFCHHHGGGGGHHHHHHHGGHHFFFHHEAEHGHHHHHHHHHHHHHHDGE>EEGHGGHHHHHHFHHGHGHDGGHHHH?F4FHHFHHHHGGHHGHBFHFHGGHHFHHHGFFGGHHHHH2?F1
@M02850:329:000000000-KGLL7:1:1101:16210:28106 1:N:0:1
GCGTCAGTCAGGTAATACGACTCACATAACACAAAAAAGAAGAAATAGATTTATTTTTAAATTTTTGTGTGCGACCATTTTTCCAGGAATCCTTTTTGCAACGTTTATTTTGGCGAGCCTTCTGATGAGCGTGGTCAATGTC
+
AFDGGGGGGFFGFFHFFBHGGEEGHHHGHHHHHGHHHCFEHHGHFGHHFHHFHH5FDGGHHHHHHHGEGFGH1EEEGHHFHFFHHHFGHHBGGHBHHGGHHGEHFHHHHBGGGGG?/@CFHFHHHHHHHGCDDCHHFFDGDD
@M02850:329:000000000-KGLL7:1:1101:16210:28106 2:N:0:1
GACATTGACCACGCTCATCAGAAGGCTCGCCAAAATAAACGTTGCAAAAAGGATTCCTGGAAAAATGGTCGCACACAAAAATTTAAAAATAAATCTATTTCTTCTTTTTTGTGTTATGTGAGTCGTATTACCTGACTGACGC
+
AFFGGGGGGGFGGGGGGHHHHHHHHHHHGGGGGHHHHHHHGHHHGHHHHHGGHFFHHHHGHHHHHHHHGHGGGGGGGGHHHGGHHFHGHHGGHHHEHHHFHHH?GHHHHGGHHHHHHHGHHHHHGGHHHFHGHHFFHHHHGF
@M02850:329:000000000-KGLL7:1:1101:18219:28166 1:N:0:1
GCGTCAGTCAGGTAATACGACTCACATAAAAAAAGAAGAAATAGATTTATTTTTAAATTTTTGTGTGCGACCGTTTTTCCAGGAATCCTTTTTGCAACGTTTATTTTGGCGAGCCTTCTGATGAGCGTGGTCAATGTCACCA
+
AFBGGGGGGGGGGHHHHHHGGGGHHHHHHGHHGGGGHHHFGHHHGHHHGHHHHHAFGHHHGHGHHEGHGGGGFFGHGGHHFHHHHHHFHHHHHGHGGHGGHHGGHHHHGHGGGGGHGHHHHHHGHHGDGGHHHGHHHHFHFD
@M02850:329:000000000-KGLL7:1:1101:18219:28166 2:N:0:1
GACATTGACCACGCTCATCAGAAGGCTCGCCAAAATAAACGTTGCAAAAAGGATTCCTGGAAAAACGGTCGCACACAAAAATTTAAAAATAAATCTATTTCTTCTTTTTTTATGTGAGTCGTATTACCTGACTGACGCACCA
+
AFFGGGGGGGGGGGGGGHHGHHHHGHHHGGGGGGHHHHHHGFHHGHGHHHGGHGHHHHHHHHHHHGGGEGGFFGGHGGHHHHHHHHFEFHHFHHFHHHHFFHHHHHHHHGGHHHHHHHHGFGHGHHHHHHGHHHHHGGGGGF
@M02850:329:000000000-KGLL7:1:1101:16580:28214 1:N:0:1
GACATTGACCACGCTCATCAGAAGGCTCGCCAAAATAAACGTTGCAAAAAGGATGCCTGGAAAAATGGTCGCACACAAAAATTTAAAAATAAATCTATTTCTTCTTTTTTGTGTGTCCTATGTGAGTCGTATTACCTGACTG
+
ABFGGGCCFGFCG22EEGFH4FGFC2GH2F?E?HHFEGEGGGGFGHGE2GE1FF32G5GAFFFGF13BD5>/>EEHGFE1?C3BGF3BHCEHHGBG4GFGGBG44BGFHGCB0?B?F1GGGBFGHGD1CEHFCFHHH1CGHE
@M02850:329:000000000-KGLL7:1:1101:16580:28214 2:N:0:1
GCGTCAGTCAGGTAATACGACTCACATAGGACACACAAAAAAGAAGAAATAGATTTATTTTTAAATTTTTGTGTGCGACCATTTTTCCAGGAATCCTTTTTGCAACGTTTATTTTGGCGAGCCTTCTGATGAGCGTGGTCAA
+
AFBGGGGGFGGGGHHHHHHGFGGHHHFFHHGHHHHGGFGHFGGFFHHHHGHGHHGHHHGHHHHHHHHHFHGGHFABEFGGGHFGHGEHGHHHHHHHHHHHGGHHHGGFHHGHHHHFGHC@<DGHHHHHGHHHHHGGGGFFDH
@M02850:329:000000000-KGLL7:1:1101:19170:28299 1:N:0:1
ACATTGACCACGCTCATCAGAAGGCTCGCCAAAATAAACGTTGCAAAAAGGATTGCTGGAAAAATGGTCGCACACAAAAATTTAAAAATAAATCTATTTCTTCTTTTTTGTGTGTCCTATGTGAGTCGTATTACCTGACTGA
+
FFFGGGGGGE1A1ECA1B3GFBACG1FEGGE?HFHGBFDEHFHFHEGGAEEC1D0BD1BB@GFHFHFHHGGGGGGGFFFHAFD2@FEG0GEFHHHHHDGFEDHFHF1<<EBFGABB>2GHHDD2BFG/<@<1@2@@G0<GH1
@M02850:329:000000000-KGLL7:1:1101:19170:28299 2:N:0:1
GCGTCAGTCAGGTAATACGACTCACATAGGACACACAAAAAAGAAGAAATAGATTTATTTTTAAATTTTTGAGTGCGACCATTTTGCCAGGAATCCTTTTTGCAACGTTTATTTTGGCGAGCCTTCTGATGAGCGTGGTCAA
+
A11AA1EA111BBFGHHGHGC0EFC1FGHCB1F0EEEG0B//BF0GCGGBHHFGHHHGH2GBAB@2D12FE/BB11>E@/>FGHG21BGHG?>11FGH2>BEFFFEGEFG/FBGHGGHCCCGCHHFHGFHHHFBCCFCHBD1
@M02850:329:000000000-KGLL7:1:1101:12684:28376 1:N:0:1
GCGTCAGTCAGGTAATACGACTCACATAGGACACACAAAAAAGAAGAAATAGATTTATTTTTAAATTTTTGTGTGCGACCATTTTTCCAGGAATCCTTTTTGCAACGTTTATTTTGGCGAGCCTTCTGATGAGCGTGGTCAA
+
ABDGGGGFGBDGEGHGFC4EEGGHFCHHBFHGCHBEEFFGHCE1GH33FGEBDHFFDGFHDGGHHHHHDBE22B14FGG?EHHHHHFHBGFEECFHHFBGHGHF4BEFGEGBFH?EBBCC@CCHFHHHBGFDB1<ADGHBHH
@M02850:329:000000000-KGLL7:1:1101:12684:28376 2:N:0:1
GACATTGACCACGCTCATCAGAAGGCTCGCCAAAATAAACGTTGCAAAAAGGATTCCTGGAAAAATGGTCGCACACAAAAATTTAAAAATAAATCTATTTCTTCTTTTTTGTGTGTCCTATGTGAGTCGTATTACCTGACTG
+
AFFFGGGGGGGGGEEEFHHHHHHCFHGGCEEEGHHHHHFHGHHHGHGHGHGGHHHHHHHHFHHFHHHHFGGGGGGHFGHHHHGHHGHHHHHGHHEHFHFHGGHGHHHHHGGHHFHGGHHHHHDHFGHHGCGHHHGHHHHCHF
@M02850:329:000000000-KGLL7:1:1101:18874:28458 1:N:0:1
GCGTCAGTCAGGTAATACGACTCACATAGGACACACAAAAAAGAAGAAATAGATTTATTTTTAAATTTTTGTGTGCGACCATTTTTCCAGGAATCCTTTTTGCAACGTTTATTTTGGCGAGCCTTCTGATGAGCGTGGTCAA
+
BFBGGGGGFGGGGHHHHHHGGGGHHHHHGHHHCHHGGGHHHGGGHHHGHHHHHH5DGHHHHHHHGHHHHGGHGHHHGGGGGHHHHHHFHHGHHHFHHHHHHGHHHFEGFHHHHHHGDHGGGCGHHHHHHHHHFGCGGGHGGG
@M02850:329:000000000-KGLL7:1:1101:18874:28458 2:N:0:1
GACATTGACCACGCTCATCAGAAGGCTCGCCAAAATAAACGTTGCAAAAAGGATTCCTGGAAAAATGGTCGCACACAAAAATTTAAAAATAAATCTATTTCTTCTTTTTTGTGTGTCCTATGTGAGTCGTATTACCTGACTG
+
BFFFGGGGGGGGGGGGGHHHHHHHHGHGGGGGGHHHHHHHGHGHGHHHHHGGHHHHHHHGHHHHHHHHGHGEGGGGGGHHHHGHHHHHHHHHHHHHHHHHFHHGHHHHHGGHHHHHHHHHHEFFFFHHGFFHHHGHHHFHHG
@M02850:329:000000000-KGLL7:1:1101:16699:28744 1:N:0:1
CAGTCAGGTAATACGACTCACATAGGACACACAAAAAAGAAGAAATAGATTTATGTTTAAATTTTTGTGTGCGACCATTTTTCCAGGAATCCTTTTTGCAACGTTTATTTTGGCGAGCCTTCTGATGAGCGTGGTCAATGTC
+
FFFGGDGFGGGFGHGFEDGHHHHFF3DEECAEGGHHFGEAAGHHBHHHGHHHHHDDFHFHFHHHHHAEF2B@EGEGGHFHEF?FGGGEBFFGGFHFHGHB4GE?ECGHHHFHGG?>D@BFD1BF22@DF1CA<DFGF11DF1
@M02850:329:000000000-KGLL7:1:1101:16699:28744 2:N:0:1
GACATTGACCACGCTCATCAGAAGGCTCGCCAAAATAAACGTTGCAAAAAGGATTCCTGGAAAAATGGTCGCACACAAAAATTTAAAAATAAATCTATTTCTTCTTTTTTGTGTGTCCTATGTGAGTCGTATTACCTGACTG
+
?FFFEFFGG11E1AFGGGGFDGBFHHGFEECEEFHGHFHFGB0/AGHHGHGCHFFHFHHHFFHHEGFEHDEE/EEH?FHFGC@B@FGFHEFHHHHGHHDFGDFGFGH1FGGFGGEHGHHHHHFGFE1@BFGFBGHHFFFHHG
@M02850:329:000000000-KGLL7:1:1102:15726:1586 1:N:0:1
GCGTCAGTCAGGTAATACGACTCACATAGGACACACAAAAAAGAAGAAATAGATTTATTTTTAAATTTTTGTGAGCGACCATTTTTCCAGGAATCCTTTTTGCAACGTTTATTTTGGCGAGTCTTCTGATGAGCGTGGTCAA
+
AB1111AAA1GGGHG3FD00E00BEEG11F1100A///0B/A/F0F100D1AF2A2B22FHHH1@2@@F1E0B211/>///BGHBG01@@0/BG111BG11/1211>/00<12B>2/1////0@FGH1F21>11>EG//111
@M02850:329:000000000-KGLL7:1:1102:15726:1586 2:N:0:1
GACATTGACCACGCTCATCAGAAGGCTCGCCAAAATAAACGTTGCAAAAAGGATTCCTGGAAAAATGGTCGCACACAAAAATTTAAAAATAAATCTATTTCTTCTTTTTTGTGTGTCCTATGTGAGTCGTATTACCTGACTG
+
AFFBBGDFG1EC1E?EEHGF1FGFGHHF?EEEEHHHFHGEAGGEGGGF0/BEGDEG2FF>GBFCF0B11D>>EEEFAFEC/FFEGDGBG0FFDFHHGFEFFFHFGHGHHEEFFFFBB1GGDDBFBB@1@FFC<G>1FD0<FG
@M02850:329:000000000-KGLL7:1:1102:18057:1658 1:N:0:1
GACATTGACCACGCTCATCAGAAGGCTCGCCAAAATAAACGTTGCAAAAAGGATTCCTGGAAAAATGGTCGCACACAAAAATTTAAAAATAAATCTATTTCTTCTTTTTTGTGTGTCCTATGTGAGTCGTATTACCTGACTG
+
AFFGGG5GGGGGCFCFDHHHGFFFACCGG?EAEHHHFHHHGHHHGHHHHHGDFFGHHGHEHGHHHHEBBECGGGGHGFHHEFHHHFGHFHHHHHHHGHHHFGHHHHHHFEEHHCGHHHHHFGGFHHHHGGHFHHH2GHHFFF
@M02850:329:000000000-KGLL7:1:1102:18057:1658 2:N:0:1
GCGTCAGTCAGGTAATACGACTCACATAGGACACACAAAAAAGAAGAAATAGATTTATTTTTAAATTTTTGTGTGCGACCATTTTTCCAGGAATCCTTTTTGCAACGTTTATTTTGGCGAGCCTTCTGATGAGCGTGGTCAA
+
AFBGGGGGGGGGGHBHHHHGGGGHHHHHGFHHHHHGGGHGHGGGHHGHHHHHHHHHHHHHHHHHHHHHHHGHHHHHGGGGGHHHGHHHHHHHGHHHHHHHHGHHGHGHHHHHFHHHGHGGGGGHHHHHGHHHHEGGGGHHHH
@M02850:329:000000000-KGLL7:1:1102:13946:1804 1:N:0:1
GCGTCAGTCAGGTAATACGACTCACAAAGAAGAAATAGATTTATTTTTAAATTTTTGTGTGCGACCATTTTTCCAGGAATCCTTTTTGCAACGTTTATTTTGGCGAGCCTTCTGATGAGCGTGGTCAATGTCACCACTGGAA
+
?FD11E1AFGBB1DGGHHC0FE?GFHH0FH0B10FGGFEFHBFEFF2AEGFHB12FCGFFGF/F/EEHHFFG01DD0FEF11F@GHH/DB1@E/0BFDGH2F/F@E??EHHHHEGHFGC1B/?@<FGFFBGHHG1DFFGB0<
@M02850:329:000000000-KGLL7:1:1102:13946:1804 2:N:0:1
GACATTGACCACGCTCATCAGAAGGCTCGCCAAAATAAACGTTGCAAAAAGGATTCCTGGAAAAATGGTCGCACACAAAAATTTAAAAATAAATCTATTTCTTCTTTGTGAGTCGTATTACCTGACTGACGCACCACTGGAA
+
BBFGGGGGGGGGGGGGFHHHGHGCHHHHGGGGCHHHGHHHGFGHGHHEHHGGFHHGFHHHHHGG1GHFDFEFGGGHGEHGHHFHHHHGHHHFHHGHHHHHFHHGHHHHGHHHHGGCGHFGHHGHGFHGHHGDGGDHHHHHFG
@M02850:329:000000000-KGLL7:1:1102:18804:2115 1:N:0:1
GCGTCAGTCAGGTAATACGACTCACATAGGACACACAAAAAAGAAGAAATAGCTTTATTTTTAAATTTTTGTGTGCGACCATTTTTCCAGGAATCCTTTTTGCAACGTTTATTTTGGCGAGCCTTATGATGAGAGCGGTCAA
+
1111A11FG110FD3D31GC?0AGGADGHB1BAGFE/F00A///0B10B1AB12DA1DFHEHF1B22G2G/>0>>D/E/>EGHHF1FGHB0/BB>GB22B1>GD1B<GEFED22B2/B/<//<011112@22111/<//<.1
@M02850:329:000000000-KGLL7:1:1102:18804:2115 2:N:0:1
GACATTGACCACGCTCATCAGAAGGCTCGCCAAAATAAACGTTGCAAAAAGGATTCCTGGAAAAATGGTCGCACACAAAAATTTAAAAATAAATCTATTTCTTCTTTTTTGTGTGTCCTATGTGAGTCGTATTACCTGACTG
+
AFFGF3EFFCG1EEGCCCFFGFB10GC0E?EEEC/1D1FGC0FECDGFGAEAGD1GBGDFHHFHHHHEHHEEF@CGFEFGGFF1E@FFFHHHH2GFBHFEBFGFFDBDFE/B0FGC2BG2G1B>GHB1//@<GGGFD1001<
@M02850:329:000000000-KGLL7:1:1102:14804:2273 1:N:0:1
GCGTCAGTCAGGTAATACGACTCACATAGGACACACAAAAAAGAAGAAATAGATTTATTTTTAAATTTTTGTGTGCGACCATTTTTCCAGGAATCCTTTTTGCAACGTTTATTTTGGCGAGCCTTCTGATGAGCGTGGTCAA
+
A1AF1E1FFGGFA1EGHHCFE0AFGFFFG1GHFHHE?FGAEE//0GFGFDGHEDGGGBGBGFAFFHHB2DE00>>@/EE/>FGHFB0@FEB/FC1B1FGHG?EFDBEGFFAD2BFF@1C///>G1GFH@D12@??CE/C11?
@M02850:329:000000000-KGLL7:1:1102:14804:2273 2:N:0:1
GACATTGACCACGCTCATCAGAAGGCTCGCCAAAATAAACGTTGCAAAAAGGATTCCTGGAAAAATGGTCGCACACAAAAATTTAAAAATAAATCTATTTCTTCTTTTTTGTGTGTCCTATGTGAGTCGTATTACCTGACTG
+
BFFGFGGGGGGGGGGGGHHFHHHHHHHHGGEGGHHHHHHHFCBGGHHFGHEGGHHHFGHHHBGFHHHHGHFGGGFHGGHHEHHHHHHHEHHEDGHHHHHHHHHGFHHHHGGFGBFBGFHHHFGFBGHFCGHHHHGBFH2GHG
@M02850:329:000000000-KGLL7:1:1102:14717:2333 1:N:0:1
GCGTCAGTCAGGTAATACGACTCACATAGGACACACAAAAAAGTAGAAATAGATTTATTTTTAAATTTTTGTGTGCGACCATTTTTCCAGGAATCCTTTTTGCAACGTTTATTTTGGCGAGCCTTCTGATGAGCGTGGTCAA
+
AFDFAEEE1FGGBEDFHF0F?EC1FGH1A1FBFHHGGEHGA/E12F2EFHHHFFGBDBGFFFHHHHHFFGGEFGGGEGGGCFHFFHHHGHHGBGFFGHHFFGHFDGEGHC/FGHHH/GG@C?CHHHHEHHHFG<CCFGEGE1
@M02850:329:000000000-KGLL7:1:1102:14717:2333 2:N:0:1
GACATTGACCACGCTCATCAGAAGGCTCGCCAAAATAAACGTTGCAAAAAGGATTCCTGGAAAAATGGTCGCACACAAAAATTTAAAAATAAATCTATTTCTTCTTTTTTGTGTGTCCTATGTGAGTCGTATTACCTGACTG
+
A5B5A5FBGGGGFEGDFFHGHHHHFHHFGCEG2FADDBBBEFEGEE5E21EEBGGHFEGFB@@GH13FFFEEEGCFAEF1?FFGGF3G3B333BFH4FGHDFGHHHGHGEGHHCGCGGHHFBFHGHFHGFFHHGGFHHGHH1
@M02850:329:000000000-KGLL7:1:1102:15940:2372 1:N:0:1
CATTGACCACGCTCATCAGAAGGCTCGCCAAAATAAACGTTGCAAAAAGGATTCCTGGAAAAATGGTCGCACACAAAAATTTAAAAATAAATCTATTTCTTCTTTTTTGTGTGTCCTATGTGAGTCGTATTACCTGACTGAC
+
FFFGGGGGGGGGGGGHHHHHHHGHHGGGGGGHHHHHHHGHHHGHHHHHGGHHHHHHHHHHHHHHGHHHGGGGGHGGHHHHHHHHHHHHHGHHHHHHHHHHHHHHHHHGGFGHHHHHHHHHHHHHHHGFHHHHHHHHHHHHHH
@M02850:329:000000000-KGLL7:1:1102:15940:2372 2:N:0:1
GCGTCAGTCAGGTAATACGACTCACATAGGACACACAAAAAAGAAGAAATAGATTTATTTTTAAATTTTTGTGTGCGACCATTTTTCCAGGAATCCTTTTTGCAACGTTTATTTTGGCGAGCCTTCTGATGAGCGTGGTCAA
+
AFCGGGGGGGGGGHHHGHHGGGGHHHHHHHHHHHHGGGHHHGGFHHFHHHHHHHHHHHHHHHHHHHHHHHGGHHHHGGGGGHHHHHHHHHHHHGHHHHHHHGHFHHEGHHHHHHHHGHGGGGGHHHHHHHGHHHGGGGHHHH
@M02850:329:000000000-KGLL7:1:1102:14538:2416 1:N:0:1
GCGTCAGTCAGGTAATACGACTCACATAGGACACACAAAAAAGAAGAAATAGATTTATTTTTAAATTTTTGTGTGCGACCATTTTTCCAGGAATCCTTTTTGCAACGTTTATTTTGGCGAGCCTTCTGATGAGCGTGGTCAA
+
?F@FEEGFGGFFFG3BFGHEEEEFHFHHHBGFGHGFGFEGG?EA0FFCGHGHFGAFBEFHHHFHFGFHHBEFFB>1?EEEEFGH2BGBFFCCBBGCFHHHHCFGFGEEFFAGHFDFCHG/C/<GG1GH>FGBF1<?CCEFHE
@M02850:329:000000000-KGLL7:1:1102:14538:2416 2:N:0:1
GACATTGACCACGCTCATCAGAAGGCTCGCCAAAATAAACGTTGCAAAAAGGATTCCTGGAAAAATGGTCGCACACAAAAATTTAAAAATAAATCTATTTCTTCTTTTTTGTGTGTCCTATGTGAGTCGTATTACCTGACTG
+
AFFGGGG5GGGGGGGGGFHFFF5GAHBHEGGGGGHHHHHHGHHHGHHHFHEGGHHHHGHHHHHHHHHGFDFFFGGHGGFHHHHHGFHHHHHGGHHHHHFHHFHHHHGHHGGHHHHGBGHHHHGFFHHHCGHHHHFGHHHGHH
@M02850:329:000000000-KGLL7:1:1102:16442:2473 1:N:0:1
GACATTGACCACGCTCATCAGAAGGCTCGCCAAAATAAACGTTGCAAAAAGGATTCCTGGAAAAATGGTCGCACACAAAAATTTAAAAATAAATCTATTTCTTCTTTTTTGTGTGTCCTATGTGAGTCGTATTACCTGACTG
+
ADFGG3FGAGGGEA?E0FHHHHFFFAFGG?EAAGA1EAEFAA0FEHG1AGEEFHHBGFFFBCF0FHBGHEC?EEEFGG00/B1E2GGHFGDEDEGGFDHHGGFBHHHHHG?CGGFGF1GDFHHHGH1>/FHGHHFDHEFFBG
@M02850:329:000000000-KGLL7:1:1102:16442:2473 2:N:0:1
GCGTCAGTCAGGTAATACGACTCACATAGGACACACAAAAAAGAAGAAATAGATTTATTTTTAAATTTTTGTGTGCGACCATTTTTCCAGGAATCCTTTTTGCAACGTTTATTTTGGCGAGCCTTCTGATGAGCGTGGTCAA
+
AFBEGCGGGGGGGEGGHHHGFGGGHGHHHHCFHHHGDECHH?ECGGCF3GHHHHHHHFHHHHHGGHHHHHGFHHCHGGGGGHHHGHGHHHHFHHHHHHHHHGGGHFGGGHHHHHHHGHFGGGCHGHHGHHHBGHGGGGHHHH
@M02850:329:000000000-KGLL7:1:1102:12514:2844 1:N:0:1
GCGTCAGTCAGGTAATACGACTCACATAGGACACACAAAAAAGAAGAAATAGATTTATTTTTAAATTTTTGTGTGCGACCATTTTTCCAGGAATCCTTTTTGCAACGTTTATTTTGGCGAGCCTTCTGATGAGCGTGGTCAA
+
BDAAEEEGFFDFBGGFHHEFEEGHHHHFHHHHHHHGGEEHHGFEGFFFFGHHGHFGHHHHHHGFHHHHHHGHGHHHGGGGGFFGHHHFFHGA?GHFGEHFHEGGHCE/GHEHGFFHGHGC@@DGHFHHBDGGHHGEDG/FGG
@M02850:329:000000000-KGLL7:1:1102:12514:2844 2:N:0:1
ATTGACCACGCTCATCAGAAGGCTCGCCAAAATAAACGTTGCAAAAAGGATTCCTGGAAAAATGGTCGCACACAAAAATTTAAAAATAAATCTATTTCTTCTTTTTTGTGTGTCCTATGTGAGTCGTATTACCTGACTGACG
+
FFFEGGGGGEGCFGHHHCFHHGHHHGGGGEHHHHHHHFGHHGHHGFHGGHHHHHHHHGHEHHGHHGHGGGGGHGGHFHHHHHHFFGHHHGHGFHFHHHHHEHHHHHGG2GFGHHHHHHHHGFBGHGFHHHHHHGHHHHHHHG
@M02850:329:000000000-KGLL7:1:1102:16177:2873 1:N:0:1
GCGTCAGTCAGGTAATACGACTCACATAGGACACACAAAAAAGAAGAAATAGATTTATTTTTAAATTTTTGTGTGCGACCATTTTTCCAGGAATCCTTTTTGCAACGTTTATTTTGGCGAGCCTTCTGATGAGCGTGGTCAA
+
CFCGGGGGGGGGGHHHHHHGGGGHHHHHHGHHHHHGGGHHHGGFHHGHHHHHHHHHHHHHHHHHGHHHHHGHHHHHGGGGGHHHHHHHHHHHHHHHGHHHHGHHHHGHHHHHHHHHGHGGGGGHHHHHHHHHHHGGGGHHHH
@M02850:329:000000000-KGLL7:1:1102:16177:2873 2:N:0:1
CATTGACCACGCTCATCAGAAGGCTCGCCAAAATAAACGTTGCAAAAAGGATTCCTGGAAAAATGGTCGCACACAAAAATTTAAAAATAAATCTATTTCTTCTTTTTTGTGTGTCCTATGTGAGTCGTATTACCTGACTGAC
+
FFFGGGGGGGGGGGGHHHHHHHHHHHGGGGGHHHHHHHGHHHGHHHFHGGHHHHHHHHHHHHHHHHHHGGGGGHGGHHHHHHHHHHGHGHFHHHHHHHFHHHHHHHHGGHHHHHHHHHHHHHHHHHGFHHHHHHHHHHHHHH
@M02850:329:000000000-KGLL7:1:1102:9367:2880 1:N:0:1
GACATTGACCACGCTCATCAGAAGGCTCGCCAAAATAAACGTTGCAAAAAGGATTCCTGGAAAAATTGTCGCACACAAAAATTTAAAAATAAATCTATTTCTTATTTTTTGTGTGTCCTATGTGAGTCGTATTACCTGACTG
+
AFFGGGDBGCGGGFEAEHFG4FHB2EH2A?E2AGHHH55BEHH1EGFFH11E2B53BDAGFHFHGGFGGH?C/EGHGGHG1BGE4EGHFHHHDG4BBFGG4?D4BFGF?<E00BF?2BDGHBFGFHFF/FCGEGFGHH0<DF
@M02850:329:000000000-KGLL7:1:1102:9367:2880 2:N:0:1
GCGTCAGTCAGGTAATACGACTCACATAGGACACACAAAAAAGAAGAAATAGATTTATTTTTAAATTTTTGTGTGCGACAATTTTTCCAGGAATCCTTTTTGCAACGTTTATTTTGGCGAGCCTTCTGATGAGCGTGGTCAA
+
>FDGE11GFFGGGHFHHHA0E0E1BGHCFHHGAFHFGAFHHGFGAA10BGHHDHHGBGFHGHEFDG21FFEBGFHEECGCGHHHHFHEFGHA0FGGHHHHGEHFHHGEHH/GHHGHGGG?CGCHHHHHHHHHHHGCCCGHGH
@M02850:329:000000000-KGLL7:1:1102:20874:2965 1:N:0:1
GCGTCAGTCAGGTAATACGACTCACATAGGACACACAAAAAAGAAGAAATAGATTTATTTTTAAATTTTTGTGTGCGACCATTTTTCCAGGAATCCTTTTTGCAACGTTTATTTTGGCGAGACTTCTGATGAGCGTGGTCAA
+
AFBGGG2FGGGGGHHHHHHGGGGHHHHHHHGFFHHGGAFHHGGFHFHFGHHGFHHFHHHFHGEHEHHFGGCGEBGHGGGGGHHHHHFHHHHHHHHHHHHHHGGFFHEGHHHHGHHGGECDGFGHHHHGFHHGHHGFGCGHFE
@M02850:329:000000000-KGLL7:1:1102:20874:2965 2:N:0:1
GACATTGACCACGCTCATCAGAAGTCTCGCCAAAATAAACGTTGCAAAAAGGATTCCTGGAAAAATGGTCGCACACAAAAATTTAAAAATAAATCTATTTCTTCTTTTTTGTGTGTCCTATGTGAGTCGTATTACCTGATTG
+
AFFGGGGGGGGGGGGGGHHHHHHHHHHHHGGGGHHHHGHHGHHHGHHHHHGGHHHHHHHHHHHHHHHHHHGGGGGHGGFHHHHHHHHHFGFFHHHHHHHHGHGGHHHHHGGHHFHHHHHHHHGHHHHHGGHHHHHGHHG2FD
@M02850:329:000000000-KGLL7:1:1102:13575:2985 1:N:0:1
CATTTTGCATCTGTTCGCTCAGGGATTCGAACGGCCACCGACGGTACCTGAACTGGCCGCTTACCAGCAACGGCTGGCGGAAGGCGCAACGCGTGGCGATCTACTGGTGGATATGATCGCGCAGTTGCGCGGCGTGGTGGCG
+
FFFGGGGGGGGGGHHHGGGHGHHGGHHHGHHHGGGGGGHGGGGGGHGHHHHHHHHGFHGGGGGGHHHHHHHGGGGGGGGGGGDDFGGGGGGGGCGGGGGGGHHHHHGGHGHFGHHHHHGGGGGGGHHGGGGGGGDFFAEFFF
@M02850:329:000000000-KGLL7:1:1102:13575:2985 2:N:0:1
AGCTCAACGTGCCGGAGGCCAGCGTCTTGCTCCAATTGTCCAACGAGACGCTGTCCACCGCCCGCTCGGGCAATGCACGGAAAAGCGCCGCTATCTGCTCCAGATATTCGGTCGCCGGCAGTTCGCCCGGCGAATATTCCTG
+
FFFGGGGGEG4GGGFEGGGGHHGGGGGGHHHHHHHHHHHHHHHHGG?FGGGGGGHHHHHGGGGGGGGGGGGGGHHHHHGGGGGHHHGGGGGGGGHHGHHHHHHHHGHHHHHGGGGGGGGGGHHHGGGGGGGGCGGGGGGGGE
@M02850:329:000000000-KGLL7:1:1102:12191:3011 1:N:0:1
GACATTGACCACGCTCATCAGAAGGCTCGCCAAAATAAACGTTGCAAAAAGGATTCCTGGAAAAATGGTCGCACACAAAAATTTAAAAATAAATCTATTTCTTCTTTTTTGTGTGTCCTATGTGAGTCGTATTACCTGACTG
+
AFFGGGGGGGGGGGGGGHHHHHHHHHHHGGGGGHHHHHHHGHHHGHHHHHGGHHHHHHHHHHHHHHHHHHGGGGGHGGHHHHHHHHHHHHHHHHHHHHHHHHHHHHHHHGGHHHHHHHHHHHHHHHHHGGHHHHHHHHHHHG
@M02850:329:000000000-KGLL7:1:1102:12191:3011 2:N:0:1
GCGTCAGTCAGGTAATACGACTCACATAGGACACACAAAAAAGAAGAAATAGATTTATTTTTAAATTTTTGTGTGCGACCATTTTTCCAGGAATCCTTTTTGCAACGTTTATTTTGGCGAGCCTTCTGATGAGCGTGGTCAA
+
AFBGGGGGGGGGDGHHHHHGGGGHHHHHHHHHHHHGGGHHHGGGHHGHGHHHHGHHHHHHHHHHHHHHHHGHHHHHGGGGGHHHHHHHHHHHHHHHHHHHHGHFGHGGHHHHHHHHGGCDGGGHHHHHHHHHHHGGGGHHHG
@M02850:329:000000000-KGLL7:1:1102:22107:3363 1:N:0:1
GACATTGACCACGCTCATCAGAAGGCTCGCCAAAATAAACGTTGCAAAAAGGATTCCTGGAAAAATGGTCGCACACAAAAATTTAAAAATAAATCTATTTCTTCTTTTTTGTGTTATGTGAGTCGTATTACCTGACTGACGC
+
AFFFGGGGGBGGGGGGGCHGHHHHGHGHGGGGGHHFHFHHGGHHGHHHHGGGHGHHHHHGGHHGHGFGGHGFGGGGGGHHHHHEHHHHHHHGHHHHHHHGGHHHHHHHHGGHHGGHHHHFHEGHCFHHHHFGH2FFGGFFEF
@M02850:329:000000000-KGLL7:1:1102:22107:3363 2:N:0:1
GCGTCAGTCAGGTAATACGACTCACATAACACAAAAAAGAAGAAATAGATTTATTTTTAAATTTTTGTGTGCGACCATTTTTCCAGGAATCCTTTTTGCAACGTTTATTTTGGCGAGCCTTCTGATGAGCGTGGTCAATGTC
+
AFCGGGGGGGGGGHHHHHHGGGGHHGHHHHHHHGHHHGEFHGBGHHHHHHHHHHHHHHHHHHHHHHGGHFGFGGGGGGHHHHBHHHHHHHHFHHHHHGHGHHGHGHHHHHHHGGGGGGGHHHHHHHGHHHGGGGHHHHHHHH
@M02850:329:000000000-KGLL7:1:1102:9185:3406 1:N:0:1
GCGTCTGTCAGGTAATACGACTCACATAGGACACACAAAAAAGAAGAAATAGATTTATTTTTAAATTTTTGTGTGCGACCATTTTTCCAGGAATCCTTTTTGCAACGTTTATTTTGGCGAGCCTTCTGATGAGCGTGGTCAA
+
AFBGGGGBGGGGGHHGHHHGGGGGHGGHHFFHFHGGGGFHHCG1GGCGFHGHHHGHHGHHHHHHGHGHFFG???CBEGGCGHHHHHHHHHEHFHHHHHHHHGHHHHGGBGHHH4GHCFCCG/CHHHGHHHGGHHGAGGHHHH
@M02850:329:000000000-KGLL7:1:1102:9185:3406 2:N:0:1
GACATTGACCACGCTCATCAGAAGGCTCGCCAAAATAAACGTTGCAAAAAGGATTCCTGGAAAAATGGTCGCACACAAAAATTTAAAAATAAATCTATTTCTTCTTTTTTGTGTGTCCTATGTGAGTCGTATTACCTGACAG
+
BFFGGGGGGGGGGGGGGHHHHHHHGHHHGGGGGHHHHFFHGGFHGGHHFHGGHHHHHHHHHHHHHHHHHHGGGGGHGGHHHHHHHHHGGHHHHHHHHHHHGHHHHHHHHGGHHHHGHHHGHHGFHGHGGGHHHHHHHHHHHH
@M02850:329:000000000-KGLL7:1:1102:13897:3435 1:N:0:1
GACATTGACCACGCTCATCAGAAGGCTCGCCAAAATAAACGTTGCAAAAAGGATTCCTGGAAAAATGGTCGCACACAAAAATTTAAAAATAAATCTATTTCTTCTTTTTTGTGTGTCCTATGTGAGTCGTATTACCTGACTG
+
AFFGGGGBGGGEFGGGGHHHFHGHHHHHCGCEGFEHHHHGGHHHGHFHGHFFFHHHHHGGHHHFGFHHFH/EGGGHGGFGHHHHHHEFHHGFGHGFHHHHHHHFHHHHHGFHBGHHH3DGHFHH3BGHCGHHHHHFHFFHHF
@M02850:329:000000000-KGLL7:1:1102:13897:3435 2:N:0:1
GCGTCAGTCAGGTAATACGACTCACATAGGACACACAAAAAAGAAGAAATAGATTTATTTTTAAATTTTTGTGTGCGACCATTTTTCCAGGAATCCTTTTTGCAACGTTTATTTTGGCGAGCCTTCTGATGAGCGTGGTCAA
+
BFCGGGGGGGGGGHHHHHHGGGGHHHHHHHHGHHHGGGHHHGGGHHHHHHHHHHHHHHHHHHHHHHHHHHGHHHHHGGGGGHHHHGHHHHHHHHHHHHHHHGGGDGFGHHHHHHHFGGDCCGGHHHHHHHHFHHGGGGHHHF
@M02850:329:000000000-KGLL7:1:1102:12444:3510 1:N:0:1
GACATTGACCACGCTCATCAGAAGGCTCGCCAAAATAAACGTTGCAAAAAGGATTCCTGGAAAAATGGTCGCACACAAAAATTTAAAAATAAATCTATTTCTTCTTTTTTGTGTGTCCTATGTGAGTCGTATTACCTGACTG
+
AFFGGGGGGGGGFGEGGGGHHHGGHHFHGGGGGHHHHHFHGHGHGHHHHHGGEFGHFHHHHHHHHGEFHHGGGGGGGGFFHHHHHHGHHHHGHHEGGHHHHHHFHHHGHGGHHHHHHHHHHEDHHGGHFCHHHHHHHHBGGH
@M02850:329:000000000-KGLL7:1:1102:12444:3510 2:N:0:1
GCGTCAGTCAGGTAATACGACTCACATAGGACACACAAAAAAGAAGAAATAGATTTATTTTTAAATTTTTGTGTGCGACCATTTTTCCAGGAATCCTTTTTGCAACGTTTATTTTGGCGAGCCTTCTGATGAGCGTGGTCAA
+
[truncated: 9,684,368 more chars]
