# Supplementary material for: Low-Input, High-Resolution 5′ Terminal Filovirus RNA Sequencing with ViBE-Seq
Source: Viruses. 2024 Jul 1;16(7):1064. doi: 10.3390/v16071064 (PMC11281615; doi:10.3390/v16071064)
Supplement: Supplementary file 1 [file viruses-16-01064-s001.zip › Data_S1/MARV_virion.fastq]

@M02846:212:000000000-JLNFJ:1:1101:20445:2191 1:N:0:1
GCGTCAGTCAGGTAATACGACTCACATAACAAAAAAGATGAAGAATGTTTTGTGTTACTTATATCAAAGCTTTTTAATTTTTTAATTTTATATATTGGTTTTTCTTAATTTACATTCACATCGACATTCTAGAAATTTAACT
+
BFBGCEGBFGGFGHHHGHHGF?EBGGHHFHGHFA22A1BB55F5A3G5FFACAG2EBFHHFFGHHHGGHGHFGHGHFFHFFHEGFGHGHFGFFFDGFHH1GGGGFGGHHFHFHFHHHBGGEGGCCDDFGGHF2DGDDBGEDD
@M02846:212:000000000-JLNFJ:1:1101:20445:2191 2:N:0:1
TCTACAAGCACCTCTTTTAAATACATTAGGAAAAGAATTAAGTTACCGTTTAGTTCAAAAAAACCACGTCATGTTTTCTCTGATGACAAGTGATAAAACTTCGTAGTTAAATTTCTAGAATGTCGATGTGAATGTAAATTAA
+
AFFGG1GGGCG1FAE1G131133B1D211111BGHAA1E111DF2D1AA/0A11DBB22BGEAECEE////01D@DCDDHG112B211FFGHBFGFBF1B12/>0?FD2B2BGGGFF2>F>1FGA/?2B>B2GFBF22BGBD
@M02846:212:000000000-JLNFJ:1:1101:12654:2235 1:N:0:1
GCGTCAGTCAGGTAATACGACTCACATATTACTTATATCAAAGCTTTTTAATTTTTTAATTTTATATATTGGTTTTTCTTAATTTACATTCACATCGACTTTTTAGAAATTTAACTACGAAGTTTTATCACTTGTCATCAGA
+
1DA1EA1GFFFBBAA3EGCF00E1A1F1GHFF2G2FGDF2D11B11FG1/A2DFE1A/BDD2221222DFDD1BFF/0D@G2GD2G22BF12BG2F/0E//@1B/B@21B1GG>GEH1//?EFFHH2EFDDFH1BFBFGD1B
@M02846:212:000000000-JLNFJ:1:1101:12654:2235 2:N:0:1
GCTGTAATCTACAAGCACCTCTTTTAAATACATTAGGAAAAGAATTAAGTTACCGTTGAGATCAAAAAAACCACGCCATGTTTTCTCTGATGACAAGTGATAAAACTTCGTAGTTAAATTTCTAGACTGTCGATGTGAATGT
+
@FFGGFGBDGGGGB4GHHHHHHHHHHGHFGHHHHHGEGFHGFEGHHFHEHHHHGGGE1F3CGFGHGH1EGGFHGGGCEFHEGBFHFHHHFHEHHFFCG44FHFGHFFHFFBCFFEFGFFHFHHHGH3BCBDFEEEGFF3FF3
@M02846:212:000000000-JLNFJ:1:1101:16687:2243 1:N:0:1
GCGTCAGTCAGGTAATACGACTCACATAGGACACACAAAAAAGATGAAGAATGTTTTGTGTTACTTATATCAAAGCTTTTTAATTTTTTAATTTTATATATTGGTTTTTCTTAATTTACATTCACATCGACATTCTAGAAAT
+
11>E1AEGGGE0B13DF1A0EE0FFAFBDGC1000E/F0CFE/F1111110A1DDGHFHHHHHHHFBD2@DB2B1BGF11@/1BFDEEEH12BF22BGDBGHB1BE0FFBHF2>FFHHGH2FD2G2F1/0>?A2FHFFDGFH
@M02846:212:000000000-JLNFJ:1:1101:16687:2243 2:N:0:1
GCTGTAATCTACAAGCACCTCTTTTAAATACATTAGGAAAAGAATTAAGTTACCGTTGAGATCAAAAAAACCACGTCATGTTTTCTCTGATGACAAGTGATAAAACTTCGTAGTTAAATTTCTAGAATGTCGATGTGAATGT
+
AFFGFGBDFDFGGHFHGHHGFHHHHHH5GGHFFFBGFGHFBCCGBGFHGFGHHGGGGGHGHFHFFHHHGGGGFGGHGEFGGHEHFFFGHHHHFHGDGGHGFHHHHGBGHFFFAFHHFFHHHHHGEHFFHHF/GGFHFFDDG3
@M02846:212:000000000-JLNFJ:1:1101:15585:2297 1:N:0:1
GCGTCAGTCAGGTAATACGACTCACATAACAAAAAAGATGAAGAATGTTTTGTGTTACTTATATCAAAGCTTTTTAATTTTTTAATTTTATATATTGGTTTTTCTTAATTTACATTCACATCGACATTCTAGAAATTTAACT
+
AFDEEG1FG1FFGHCFEHC0AEGHG1EGBGHFGFHEGGHHH11GHFHBFGHHGHHHHGHHHDHFB2D1FGFGFFGH1GHHHHGH@FHHHFF@G2GHFGHHFGEFHHFFFFFDGFHHGFBGHHAG/ECHHFGBDF1FHH>2FD
@M02846:212:000000000-JLNFJ:1:1101:15585:2297 2:N:0:1
GCTGTAATCTACAAGCACCTCTTTTAAATACATTAGGAAAAGAATTAAGTTACCGTTGAGATCAAAAAAACCACGTCATGTTTTCTCTGATGACAAGTGATAAAACTTCGTAGTTAAATTTCTAGAATGTCGATGTGAATGT
+
AFFGGGGGGGGFGHGHFHHHHHHHHFGHFHHCHHHHGHGHHGGHGHFHIFHIHGFFEFHHHHHHHHHHGGGGHGGHHGHHH4DHEFHHHHGEHGFHHHFBGHHGHHFFBF2GFFHHHHHHHHFFBDBFHFHH//FGHH3FH3
@M02846:212:000000000-JLNFJ:1:1101:13194:2400 1:N:0:1
ATCTACAAGCACCTCTTTTAAATACATTAGGAAAAGAATTAAGTTACCGTTGAGATCAAAAAAACCACGTCATGTTTTCTCTGATGACAAGTGATAAAACTTCGTAGTTAAATTTCTAGAATGTCGATGTGAATGTAAATTA
+
BFFGGGGGGGGGGGHHHHHHHHHHHHHHHHHGGHHHGHHHHHHHHHHHGGGGGHHHHHHHHHGGGGHGGHHGHHHHHHHHHHHHGHGGHHHHHFHHHHHHHHHGHHGGHHHHHHHHHHHHGHHHHHGGHHHHGFHHHHGHHF
@M02846:212:000000000-JLNFJ:1:1101:13194:2400 2:N:0:1
GCGTCAGTCAGGTAATACGACTCACATAGTTACTTATATCAAAGCTTTTTAATTTTTTAATTTTATATATTGGTTTTTCTTAATTTACATTCACATCGACATTCTAGAAATTTAACTACGAAGTTTTATCACTTGTCATCAG
+
AFBGGGEGFGCGEGHHHHHGGFGHHGGFGHHC5GHHHHGGHFDGHFHHHHHGHHHHGGHHHHHHHGFHHGFFHHHHGGHHHHHHHHHFHHHFHHHHH?HGGGHHHHB43FGHHHGEHHHGDEEFDHEGFHHHHHHHFHHHHB
@M02846:212:000000000-JLNFJ:1:1101:19308:2486 1:N:0:1
ATCTACAAGCACCTCTTTTAAATACATTAGGAAAAGAATTAAGTTACCGTTGAGATCAAAAAAACCACGTCATGTTTTCTTTGATGACAAGTGATAAAACTTCGTAGTTAAATTTCTAGAATGTCGATGTGAATGTAAATTA
+
BFFGGGFGGGGGGHHHHHHCHGHHHFFHHHHHHHHHGHHHHHHFGHHHGGGGGHHHGFFFHHGGGGHGGHHGHHHHGHHHHHHFBHHHHGHHHHHHHHHGHHHGHHGGHHHGHHHHHHHHHHGDHEHFHBGHHHHDHHHHHF
@M02846:212:000000000-JLNFJ:1:1101:19308:2486 2:N:0:1
GCGTCAGTCAGGTAATACGACTCACATAACTTATATCAAAGCTTTTTAATTTTTTAATTTTATATATTGGTTTTTCTTAATTTACATTCACATCGACATTCTAGAAATTTAACTACGAAGTTTTATCACTTGTCATCAAAGA
+
AF@GEGGGGBFGFHHCHHHFEGGHHHHHHFFHGHHHHHHGGHHHHHHHHHHGHHCHGFHHHHHFFHHGHGHHHGGHHHG5GHFHHGHHGHHFHHGFGEFHHFF4B@FFGFHEFFGFA/F/FFGFDHFHGGFFBGGFFD2FGH
@M02846:212:000000000-JLNFJ:1:1101:18100:2759 1:N:0:1
GCGTCAGTCAGGTAATACGACTCACATAGGACACACAAAAAGATGAAGAATGTTTTGTGTTACTTATATCAAAGCTTTTTAATTTTTTAATTTTATATATTGGTTTTTCTTAATTTACATTCACATCGACATTCTAGAAATT
+
DFCGGGGGGGGGGHHHHHHGGGGHHHHHHHHHHHHGGGHHHGGHHHHHHHHHFHHHHHHHHHHHHHHHHHGHHHHHHHHHHHHHHHHGHHHHHHHHHHHHHHHHHGGGHHHHHHHHHHHHGHHHHHHGHGGGHHHHHHHHHH
@M02846:212:000000000-JLNFJ:1:1101:18100:2759 2:N:0:1
GCTGTAATCTACAAGCACCTCTTTTAAATACATTAGGAAAAGAATTAAGTTACCGTTGAGATCAAAAAAACCACGTCATGTTTTCTCTGATGACAAGTGATAAAACTTCGTAGTTAAATTTCTAGAATGTCGATGTGAATGT
+
ADFGBGFGGGGG5GGHHHHFFHHHHCGBFBFBD5FGHBFFHHGHHGGHGFFFGFDEG?GHHHGEEHHG0?EEHGGEEGHEGHHE4GFHH4GHHGFD1FGBDD@GFF3FGG2FGEHEHGGHGGHGEFGFBFGC/F3?FFFFHG
@M02846:212:000000000-JLNFJ:1:1101:21561:2795 1:N:0:1
GCGTCAGTCAGGTAATACGACTCACATAACAAAAAAGATGAAGAATGTTTTGTGCTACTTATATCAAAGCTTTTTAATTTTTTAATTTTATATATTGGTTTTTCTTAATTTACATTCACATCGACATTCTAGAAATTTAACT
+
>FDEC?AEGGGGADDFHHHDGGGBGHH3GHFGAAAEAFABGG55BFH5GFHHHF5A5FGFGHHHHE5B5?GHFFGEGHHFHH/G3FFDGFHFFFE44B3?GFFHHHHFGHHHGHFGFHHBBGE3EAEHHHGF2FFFDGFBG2
@M02846:212:000000000-JLNFJ:1:1101:21561:2795 2:N:0:1
CTGTAATCTACAAGCACCTCTTTTAAATACATTAGGAAAAGAATTAAGTTACCGTTGAGATCAAAAAAACCACGTCATGTTTTCTCTGATGACAAGTGATAAAACTTCGTAGTTAAATTTCTAGAATGTCGATGTGAATGTA
+
FFFFGGGGGFGGFFGHHHFHFGHHGFHHHHGGFGHHHHHGFGGHHHHHGFHHHGFEGAHGGHHHHHHG0EEHGFGAFHGHHFHHGHHGHHGHHHHFFHHHHGDGHHHHGGEFGHGGHHHHGFFFB?FEFGAEFGGHHFDFGB
@M02846:212:000000000-JLNFJ:1:1101:12535:2797 1:N:0:1
GCGTCAGTCAGGTAATACGACTCACATAACAAAAAAGATGAAGAATGTTTTGTGTTACTTATATCAAAGCTTTTTAATTTTTTAATTTTATATATTGGTTTTTCTTAATTTACATTCACATCGACATTCTAGAAATTTAACT
+
2B2E22E5FGFBBGHHDHGFDAECGHH353332BGEGFHH5DFFFHH55F2GBG23FFHHFGHF5G5B@GHHHHHHGHE44G@EBGGGF4F@FFHFBHHHHGGGFFGHHHFFHHFHHBGHFHEFE?CB3FFBBD3BBFF333
@M02846:212:000000000-JLNFJ:1:1101:12535:2797 2:N:0:1
GCTGTAATCTACAAGCACCTCTTTTAAATACATTAGGAAAAGAATTAAGTTACCGTTGAGATCAAAAAAACCACGTCATGTTTTCTCTGATGACAAGTGATAAAACTTCGTAGTTAAATTTCTAGAATGTCGATGTGAATGT
+
BFFGGGGFGGGGFHFHFHHHHHHHHHHCFHHFFGFFHHHHFHGHHHHFFHGHHHGGDGHHHHHHFHHHGGGGHGGGHGHHFDGF4GHHHGHHGHDGHHHFGFHFHHHHHGHHGEHHHHHGHHHHE4BGHHHHFGHFHHHHH3
@M02846:212:000000000-JLNFJ:1:1101:20210:2845 1:N:0:1
GCGTCAGTCAGGTAATACGACTCACATAGGACACACAAAAAAGATGAAGAATGTTTTGTGTTACTTATATCAAAGCTTTTTAATTTTTTAATTTTATATATTGGTTTTTCTTAATTTACATTCACATCGACATTCTAGAAAT
+
CFCGGGGGGGGGBGHHHHHGGGGHHHHHHHHHHHHGGGHHHGGGHHHHHBGGHHHGHHHHHHHHHHHGHGHHHHHHHHGHHHHHHHHHGHGHHHHHHFHHHHHHHHHGGHGHHHHHHHHHHHHHHGHHGFGGGHFHHGGHHH
@M02846:212:000000000-JLNFJ:1:1101:20210:2845 2:N:0:1
AGCACCTCTTTTAAATACATTAGGAAAAGAATTAAGTTACCGTTGAGATCAAAAAAACCACGTCATGTTTTCTCTGATGACAAGTGATAAAACTTCGTAGTTAAATTTCTAGAATGTCGATGTGAATGTAAATTAAGAAAAA
+
BFFGGEFGGGGGGGGHHHHHHHHHHHHHHGFHHHGHHHHGHGGGFHHHGHGHHHHGGGGHGGHGGHHHHHHHEHHHHHHBBGFHHBGHHHBGHHHHGFBFFHFHHHHFHHHEFHHHHHFAF4BFG4FGFHHFFGHHBHHHGH
@M02846:212:000000000-JLNFJ:1:1101:20746:2916 1:N:0:1
GCGTCAGTCAGGTAATACGACTCACATAACACAAAAAAGATGAAGAATGTTTTGTGTTACTTATATCAAAGCTTTTTAATTTTTTAATTTTATATATTGGTTTTTCTTAATTTACATTCACATCGACATTCTAGAAATTTAA
+
AFBGGGGGGGGGFHHFHHHDGGGGHFHHFHHHGFHHHEGFHHHEHFGHGFGHHGGGHFEFHHHHGH5GGFBGHGHHHHHHHHHGCHGGBGHFHHHHHHHHGHHGGHHGH4HHFFHGHHGHHDGHEHGGGFFHFFHHEGHHHF
@M02846:212:000000000-JLNFJ:1:1101:20746:2916 2:N:0:1
GCTGTAATCTACAAGCACCTCTTTTAAATACATTAGGAAAAGAATTAAGTTACCGTTGAGATCAAAAAAACCACGTCATGTTTTCTCTGATGACAAGTGATAAAACTTCGTAGTTAAATTTCTAGAATGTCGATGTGAATGT
+
AFFGGFGGGFGBG4CGHHHHHHHHHHHHHHHHGHHHHGHHHHGHHHHHGHHHHFEFGGHGHGHHHGGHGGGGHGGHEGHHFFHHGHHHFFHGGHGGHGFFBGFFHHGFGGFHFFBFHHHGHHHHHH3FFGHHHGHH3FDGF3
@M02846:212:000000000-JLNFJ:1:1101:15806:2986 1:N:0:1
CTGTAATCTACAAGCACCTCTTTTAAATACATTAGGAAAAGAATTAAGTTACCGTTGAGATCAAAAAAACCACGTCATGTTTTCTCTGATGACAAGTGATAAAACTTCGTAGTTAAATTTCTAGAATGTCGATGTGAATGTA
+
FFFGGGGGGGGGGHHHHHHHHHHHHHHHGHHHHHGGHHHHHGGHHHFHHGHHHGFFEHGGHHHHHHHGGGGHGGHHGHHHHHHHHGHHGHHHHHHGDGHHHHHHHHHHGHHGGHFGHGHHHHHHHGHGHHHEGHGFHHHHBD
@M02846:212:000000000-JLNFJ:1:1101:15806:2986 2:N:0:1
GCGTCAGTCAGGTAATACGACTCACATAAAAAAAGATGAAGAATGTTTTGTGTTACTTATATCAAAGCTTTTTAATTTTTTAATTTTATATATTGGTTTTTCTTAATTTACATTCACATCGACATTCTAGAAATTTAACTAC
+
?FAEGGGGGFGGFFHHHHHGGGGGHGFGHGHGGGGGHHGHFBGHHHEFHHFHHHHHHHHFHHHHGHEFHHFHHHHFHFHHGHHHGHHGFHHGHHEFDEHEFHHGHHHHHHHFHHHFFFHFEFE?DFGHGGEHFGHHHFGEHB
@M02846:212:000000000-JLNFJ:1:1101:18873:3181 1:N:0:1
TCTACAAGCACCTCTTTTAAATACTGCAGCCCAGTTAGCCTCTTGGATTATGTTTTATATTTCTCATCTTCAAAATTTAAAAAAAAAAAAAGTTGAAGGTTTGTATTGTGGCCATAATTAATCTTTCCAATTCGTACTAGCC
+
BFFGGGGFG4GGGHHHHHFGDGGGFFHG3GCA2EGGHFGHHHHHHHGFHGHHHHHHGFGHHHHGHHHHHHFFHHHHHHHGHHF?E@ECF?//B44B4BC33B/244?33B?C02222B?33@FFHBGG2>@GD/<2?ADFE?
@M02846:212:000000000-JLNFJ:1:1101:18873:3181 2:N:0:1
GCGTCAGTCAGGTAATACGACTCACATAAGTAGGATAGTGATTGTGCAGAGAGGCCTCTGGCTGGAGCATGACAAGACCACTAAACTCAGGAAAAAGAGAAGGAGAATTTTCTTCTTCCATTACTTGTGATAAGCTATTTCC
+
AF1AEEABBEF0BECFCGHGGFGGHCHHHFE2DDDGBEDFGFFGGEF2F1GHGGCGHHHHFHCFE00GA@G1@1100>CGAGGECCFGDGHFFFBB>>B>>FFCFHAGHH2G11GGHGFB2BFBHFF11B>G2<FFFBFHGH
@M02846:212:000000000-JLNFJ:1:1101:15380:3190 1:N:0:1
TCTACAAGCACCTCTTTTAAATACATTAGGAAAAGAATTAAGTTACCGTTGAGATCAAAAAAACCACGTCATGTTTTCTCTGATGACAAGTGATAAAACTTCGTAGTTAAATTTCTAGATATGTGAGTCGTATTACCTGACT
+
CFFGGGGGGGGGGHHHHHHHHHHHHHHHHHHHHHHGHHHHFGHHHHHGGGGHHHHHHHGHHGGGGHGGHEGHHHHHHHHHHHHHHHHHHHHHHGHHGHHGHGGHHGGHHHHHHHHHHHHHHHHHHHHHHGFHHHHHHHHHGF
@M02846:212:000000000-JLNFJ:1:1101:15380:3190 2:N:0:1
GCGTCAGTCAGGTAATACGACTCACATATCTAGAAATTTAACTACGAAGTTTTATCACTTGTCATCAGAGAAAACATGACGTGGTTTTTTTGATCTCAACGGTAACTTAATTCTTTTCCTAATGTATTTAAAAGAGGTGCTT
+
BFCGGGGGGGGGGHHGHHHGGGGFFGFHHHHGHHHFHHHHHHHHHGGHGGHHHGHHHHHHHHHHHHHFHFHGHHHHHHHHGGGGGAGGGCGGGHEHHGHGGGFHGHGHHHGHGBHHHGGHHBDDHHHFHFHFHHGHF<FFFF
@M02846:212:000000000-JLNFJ:1:1101:11524:3352 1:N:0:1
GCGTCAGTCAGGTAATACGACTCACATAGGACACACAAAAAAGATGAAGAATGTTTTGTGTTACTTATATCAAAGCTTTTTAATTTTTTAATTTTATATATTGGTTTTTCTTAATTTACATTCACATCGACATTCTAGAAAT
+
ABD2FGGDGBFG5FGGHHHGGEGGHGHGHHGHGHFEEEHHHGGGHGHGGFHFDDEGFFEBGG5GHHHFGHFHGHEHHGFHBCGFHHHHGHHHHHGGFGGHHHFFH/FFGHHHHHHHHGHGHHFFHFHGDFGFDFHFBDDGDF
@M02846:212:000000000-JLNFJ:1:1101:11524:3352 2:N:0:1
GCTGTAATCTACAAGCACCTCTTTTAAATACATTAGGAAAAGAATTAAGTTACCGTTGAGATCAAAAAAACCACGTCATGTTTTCTCTGATGACAAGTGATAAAACTTCGTAGTTAAATTTCTAGAATGTCGATGTGAATGT
+
AFFGGGGGGGGGGHCCGHHHHHHHHGHHHHHGHHHHHHHHHHGEHHHFHHHHHHEFGGHGHHHHGGFEGGGGFGGFHFHHHFHFHHHFHGHHHHGHFHHHGHHHHG3GHGFHGGGFFBEHHHHHHHFGHGH/FFF0?HFHH3
@M02846:212:000000000-JLNFJ:1:1101:15106:3353 1:N:0:1
GCGTCAGTCAGGTAATACGACTCACATAGGACACACAAAAAAGATGAAGAATGTTTTGTGTTACTTATATCAAAGCTTTTTAATTTTTTAATTTTATATATTGGTTTTTCTTAATTTACATTCACATCGACATTCTAGAAAT
+
CFDGGGGGGGGGGHHGHHHGGGGHHHHHHHHHHHHGGGHHHGGGHHHHHHHHHHHHHHHHHHHHHHHHHHHHHHHHHHHHHHHHHHHHGHHHHHHHHHHHHHHHHHHGGHHHHHHHHHHHHHHHHHHHGHGGGHHHHHHHHH
@M02846:212:000000000-JLNFJ:1:1101:15106:3353 2:N:0:1
TCTACAAGCACCTCTTTTAAATACATTAGGAAAAGAATTAAGTTACCGTTGAGATCAAAAAAACCACGTCATGTTTTCTCTGATGACAAGTGATAAAACTTCGTAGTTAAATTTCTAGAATGTCGATGTGAATGTAAATTAA
+
BFFGGGGGGGGGGHHHHHHHHHHHHHHGHHHHHHHEHHHHHHHHHHHGGGGHHHHHHHHHHGGGGHGGHGGHHGHGHHHHFHHHHHHHHHHHHHHGHHHGGGEFGGGHHFGHHGHHHHGHGHGFHHFEGHHHHHDHGGHEHF
@M02846:212:000000000-JLNFJ:1:1101:19357:3421 1:N:0:1
GTCAGTCAGGTAATACGACTCACATACTTATATCAAAGCTTTTTAATTTTTTAATTTTATATATTGGTTTTTCTTAATTTACATTCACATCGACATTCTAGAAATTTAACTACGAAGTTTTATCACTTGTCATCAGAGAAAA
+
AFFGGGGGGGGGGHHHFGGGGHHHHHHHHHHHHHHFHHGHHHHHHHHHIHIGHHHHHHHHHHHHHHHGHHGGHHHHHHHHHHHHHHHEHFHGHGGGHHHHHHHHHHGHHHGHHGGHGGHHHHHHHHHHGHHHHHHGHHHHHH
@M02846:212:000000000-JLNFJ:1:1101:19357:3421 2:N:0:1
GCTGTAATCTACAAGCACCTCTTTTAAATACATTAGGAAAAGAATTAAGTTACCGTTGAGATCAAAAAAACCACGTCATGTTTTCTCTGATGACAAGTGATAAAACTTCGTAGTTAAATTTCTAGAATGTCGATGTGAATGT
+
BFFGGGGGGGGGGHHGHHHHHHHHHGFFHHHFFHHHHHHGHHGHHHHHHHHHIHGGGGGHEFHHHFHGGGFEEGGHFGHHHGHHHHHHBDGHHHHHEFFFFHHHGHHHFGFGFFHHHHHHHGHHGGGHHFHHEEFHHGHGH?
@M02846:212:000000000-JLNFJ:1:1101:19364:3662 1:N:0:1
GCTGTAATCTACAAGCACCTCTTTTAAATACATTAGGACAAGAATTAAGTTACCGTTGAGATCAAAAAAACCACGTCATGTTTTCTCTGATGACAAGTGATAAAACTTCGTAGTTAAATTTCTAGAATGTCGATGTGAATGT
+
>2AAEGFGGGGGGFFC44CFHHGGHBGFBDFBGF5FBF3BGCFGF55FA5DGFHDF11131FDHHHGEGF?1FF?FGFA4BFHEFHGHHGHHEGFH0?EGHD4FGBFEGGF2FFEGFFFD3FGHBB3FF3BGE/3033FGB@
@M02846:212:000000000-JLNFJ:1:1101:19364:3662 2:N:0:1
GCGTCAGTCAGGTAATACGACTCACATAACAAAAAAGATGAAGAATGTTTTGTGTTACTTATATCAAAGCTTTTTAATTTTTTAATTTTATATATTGGTTTTTCTTAATTTACATTCACATCGACATTCTAGAAATTTAACT
+
CFBGGGGGGGGGGGHGHHHGGGGHHHHHHHHHHGHGGGHHHHFFHHHFHHEFFGHHGHHHHHHHHHHHFHHFHHHHGHHGHHGHHHHHHHGHHHHHGHFHHFGHHFFFHHHHHHHHHHFGHHD3EEFHHHHGFFGFBDHHHE
@M02846:212:000000000-JLNFJ:1:1101:14572:3693 1:N:0:1
GCGTCAGTCAGGTAATACGACTCACATAACACAAAAAAGATGAAGAATGTTTTGTGTTACTTATATCAAAGCTTTTTAATTTTTTAATTTTATATATTGGTTTTTCTTAATTTACATTCACATCGACATTCTAGAAATTTAA
+
>DAEEGGFGGGGFGHGHHHEEDGHHH5GHGFHHDGHGGGGHHGHHHHHHHGGGAFBCGHHHEHBFHHHHFHHHHHGHHGFHHFHGHHHHHGHGBHHHFFHGHHGGFFHHHHHHHHBHHFHHGHGGHGGGFHHFGHFHHHHHH
@M02846:212:000000000-JLNFJ:1:1101:14572:3693 2:N:0:1
GCTGTAATCTACAAGCACCTCTTTTAAATACATTAGGAAAAGAATTAAGTTACCGTTGAGATCAAAAAAACCACGTCATGTTTTCTCTGATGACAAGTGATAAAACTTCGTAGTTAAATTTCTAGAATGTCGATGTGAATGT
+
AFFGGGGGGGGGGHHHHHHHHHHHGHFHHHHHHHFFHHGHHHGHHHHHHFHHHHGFGGHHHHHHHHHHGGGGHGGGAFFFFHFFHGHHHHHGGHHHHHHHHHHHHHBHGFH2FFFHHHHGHHGHGHGHHHHHHGHFHHHHH3
@M02846:212:000000000-JLNFJ:1:1101:14039:3703 1:N:0:1
GCTGTAATCTACAAGCACCTCTTTTAAATACATTAGGAAAAGAATTAAGTTACCGTTGAGATCAAAAAAACCACGTCATGTTTTCTCTGATGACAAGTGATAAAACTTCGTAGTTAAATTTCTAGAATGTCGATGTGAATGT
+
BFFGGGGGGFGGGHFHHHHHGHHHHGFHHHHHHHHHGHHEFHGHGHHHHHHHHHFGGCEHHFHFFHHEFFGDHGGHEGHFHGGGFHHHHHBGFHHBGGHHHHHHHHHFBFGBGGHHHGHGHHHHFHGHH44GE?3B3FDGH3
@M02846:212:000000000-JLNFJ:1:1101:14039:3703 2:N:0:1
GCGTCAGTCAGGTAATACGACTCACATAACACAAAAAAGATGAAGAATGTTTTGTGTTACTTATATCAAAGCTTTTTAATTTTTTAATTTTATATATTGGTTTTTCTTAATTTACATTCACATCGACATTCTAGAAATTTAA
+
1FDEAFEGGFGG1AF3GFHCEGGHHGHHHHHHHGHFHAEEFF1GFB0GDEGFFCFHCCGFGHEFEFEFDGGB1BDFFGFGDGD1EG1@EGHFHFEFFB21FEFEFFHFHHFFFFFFHD12>2GG/E/<EB122FDGE1FFHG
@M02846:212:000000000-JLNFJ:1:1101:21916:3709 1:N:0:1
CCTTATCTTATACCTATTAGACTTTACACTGGTCAATGTTTATGACTGTTGTGCATTTGCTATGGTTTCCTTCTCATAATAATCTCCATAAATGTTACTTCACTCTGTTTCTTAACTCATGTCATAAACAAAGTCCAAAAAA
+
FFFGGGGGGGGGGHHHHHHHHHHHHHHHHHHHHHHHHHHHHHHHHHHHIIHHGHIHIHHHHGHHHHHHHHHHHHHHHHHHHHHHHGHHHHHGHHHHHHHHHHHHGHHHHHHHHHHHHGHHHHEHHHHHGHHGEGHHHGHHHG
@M02846:212:000000000-JLNFJ:1:1101:21916:3709 2:N:0:1
TTATTAGTATAGTGGTAAGGAAGCGGAGTATCATTTCAGCGTTATCTCATACAGTATAACCCTAATCTTTATTGCTCCCATGAGAATATGATTGATTTGGTAATGGAAATAGCTCTCCATATTACTGTAGATGATTGGGTTG
+
BFFGGFGGGGGCGHGFHHHHHHHHGGGGGHHHHHHGHFEFEEEGHHHHGHHHHHHHHHHHGHHHHHHHHHHHHHHHHHGHHHHGHGHHFFHEFHFFHHHHHHGHFHHHHHHHHHHHHHFHHHFHHHHFHBHHHGFFFF/<F/
@M02846:212:000000000-JLNFJ:1:1101:14511:3726 1:N:0:1
GCGTCAGTCAGGTAATACGACTCACATAGGACACACAAAAAAGATGAAGAATGTTTTGTGTTACTTATATCAAAGCTTTTTAATTTTTTAATTTTATATATTGGTTTTTCTTAATTTACATTCACATCGACATTCTAGAAAT
+
AFBGGGGGGGGGGHHGHHHFGGGHHHHHHFHHHHHGGGHHHGGGGGHHHHHHHHBHHHHGGFHHHHHHHHGHHGFFHHGHHHHHFHGHGHHEFFHHHHGHEHGGEHHGGHHHHGHGHHHHHGGFHHHHGHCGGHHHHEHHHG
@M02846:212:000000000-JLNFJ:1:1101:14511:3726 2:N:0:1
GCTGTAATCTACAAGCACCTCTTTTAAATACATTAGGAAAAGAATTAAGTTACCGTTGAGATCAAAAAAACCACGTCATGTTTTCTCTGATGACAAGTGATAAAACTTCGTAGTTAAATTTCTAGAATGTCGATGTGAATGT
+
AFFFGGGGGGGGGHGGHHHHGHHHHHHHGHHHHHHHHHGHHHGHHHHHHGHHHFGGGGHHHGHHHHHHGGGGFGGHEG1G4EGHEHHGFHHHHHHHEDHHHHHHHGHFFFBGFGGHHHGFHHHHHHHHHHGFGGEHHH33G3
@M02846:212:000000000-JLNFJ:1:1101:9328:3777 1:N:0:1
GCGTCAGTCAGGTAATACGACTCACATAACAAAAAAGATGAAGAATGTTTTGTGTTACTTATATCAAAGCTTTTTAATTTTTTAATTTTATATATTGGTTTTTCTTAATTTACATTCACATCGACATTCTAGAAATTTAACT
+
CFCGGGGGGGGGGHHHHHHGGGGHHHHHHHHHHHHGGGHHGHHHHHHHHHHHHHHHGHHHHHHHHGHHHHHHHHHHGHHHHHGHFHHHHHHHHHHHHHHHHGGHHHHGHHHHHHHHHGHHHGGHGGGHHHHHGHHHHHHHHF
@M02846:212:000000000-JLNFJ:1:1101:9328:3777 2:N:0:1
TCTACAAGCACCTCTTTTAAATACATTAGGAAAAGAATTAAGTTACCGTTGAGATCAAAAAAACCACGTCATGTTTTCTCTGATGACAAGTGATAAAACTTCGTAGTTAAATTTCTAGAATGTCGATGTGAATGTAAATTAA
+
CFFGGGGGGGGGGHHGHHHHHHGHHHHGHGHHHHGGHHHHGHHHEHGEFGGHFFHHHHHHHGGGGHGGEHGHHHHHHGGHHHGHHHHHHHGHGHHHFHHHHHGFEFEFGHFHHHHHHHBGHHHHHHGHFFGHHHHBGGFHHH
@M02846:212:000000000-JLNFJ:1:1101:12381:3796 1:N:0:1
CAAGCACCTCTTTTAAATACATTAGGAAAAGAATTAAGTTACCGTTGAGATCAAAAAAACCACGTCATGTTTTCTCTGATGACAAGTGATAAAACTTCGTAGTTAAATTTCTAGAATGTCGATGTGAATGTAAATTAAGAAA
+
FFFGGGGGGGGGGHHHHHHHHHHHHHHHHHHGHHHHHHGHHHGGGGGGHHHHHHHHHGGGGHGGHHGHHHHHHHFHHHHHHHHHHHHHFHHHHHHHHHGHHGGHHHHHHHHHHFHGHFGHHHGHHHHHHGGHHHHHHGHHHH
@M02846:212:000000000-JLNFJ:1:1101:12381:3796 2:N:0:1
GCGTCAGTCAGGTAATACGACTCACATAAAAAAAGATGAAGAATGTTTTGTGTTACTTATATCAAAGCTTTTTAATTTTTTAATTTTATATATTGGTTTTTCTTAATTTACATTCACATCGACATTCTAGAAATTTAACTAC
+
CFBGGGGGGFGGGHHHHHHGGGGHHHHGHFFFEGDGHHHHHHHHHHHHHAGHHHHHHHHHHGHHHGHHEHHFHHGFHHHHGHFHHHGFHFHHFHHHHHHGGHHHHEFHHHHGHHHHHFHHGGGFFHHFHHDGGFHGHHBGG2
@M02846:212:000000000-JLNFJ:1:1101:16280:3811 1:N:0:1
GCGTCAGTCAGGTAATACGACTCACATAACAAAAAAGATGAAGAATGTTTTGTGTTACTTATATCAAAGCTTTTTAATTTTTTAATTTTATATATTGGTTTTTCTTAATTTACATTCACATCGACATTCTAGAAATTTAACT
+
11AEEF?AFDAG1DGG3GHFCGA1BCFH11110AAAAC1G1DFFCBEF22B00BBGBEHEF222DB21D0GHHHHA1FF2@FEFFH22EBEDHEFGHDF/BFEHFGBGHFHB22>DGGHHFF<0EECHHHG22<>>GGBG1F
@M02846:212:000000000-JLNFJ:1:1101:16280:3811 2:N:0:1
GCTGTAATCTACAAGCACCTCTTTTAAATACATTAGGAAAAGAATTAAGTTACCGTTGAGATCAAAAAAACCACGTCATGTTTTCTCTGATGACAAGTGATAAAACTTCGTAGTTAAATTTCTAGAATGTCGATGTGAATGT
+
BFFGFGGGGGFGGHGHHHHHHFHHHHHHHHHGHHFGHHHHHHGFHHHGFHFHGBECEEHHEHHHFHFHGGG1EFEGEFHHFHHHGHFGGFGH4FFGHEGEDGEGFHFDEF?GG/BGGGHFHHGHH4EGHFHHCGDFGHBFG?
@M02846:212:000000000-JLNFJ:1:1101:23700:3879 1:N:0:1
GCGTCAGTCAGGTAATACGACTCACATAACACAAAAAAGATGAAGAATGTTTTGTGTTACTTATATCAAAGCTTTTTAATTTTTTAATTTTATATATTGGTTTTTCTTAATTTACATTCACATCGACATTCTAGAAATTTAA
+
BFBGEFFGGGGGGGHHHHHGGGGHHHHHHHFHEGHHHGGEHHHHHHHHHHHHHHHHHHHHHHHHHHHFHFHHHHHGHHHHHFFHGHHHHHHHHHHHHGEHHHHGGHHHHHHHHHHHHHHHHHHHGHGGGHGHGHHHGHHHHH
@M02846:212:000000000-JLNFJ:1:1101:23700:3879 2:N:0:1
CTGTAATCTACAAGCACCTCTTTTAAATACATTAGGAAAAGAATTAAGTTACCGTTGAGATCAAAAAAACCACGTCATGTTTTCTCTGATGACAAGTGATAAAACTTCGTAGTTAAATTTCTAGAATGTCGATGTGAATGTA
+
FFFGGFGGGGGGFGFFHHHFGGHHHHHHFHCHHGHFHHHHHGHHHHGHHHGHGEAEEA3GHGFFFFHGED?FGGHGGHHFHHHGHGFHBGFHH33FB4@BGHHHHHHGFBCCGHFFFFHHHHE4F3GHBDHEFBG?DGFGFG
@M02846:212:000000000-JLNFJ:1:1101:14903:3895 1:N:0:1
GCGTCAGTCAGGTAATACGACTCACATAACATCGACATTCTAGAAATTTAACTACGAAGTTTTATCACTTGTCATCAGAGAAAACATGACGTGGTTTTTTTGATCTCAACGGTAACTTAATTCTTTTCCTAATGTATTTAAA
+
BFCGGGGGGGGGGHHGHGHGGGGHHHHHHGGHHGHGGGGHHFHHHHHHHHHHHHHGGHGEGFHHHHHGHHGHHHHHHHHHHHHHHHHHHHGGGGHGHGGGGGGHGHHFHHGFGHGHHGHHHHHHHHHHHGHFHHHHHHHHHH
@M02846:212:000000000-JLNFJ:1:1101:14903:3895 2:N:0:1
CTGTAATCTACAAGCACCTCTTTTAAATACATTAGGAAAAGAATTAAGTTACCGTTGAGATCAAAAAAACCACGTCATGTTTTCTCTGATGACAAGTGATAAAACTTCGTAGTTAAATTTCTAGAATGTCGATGTTATGTGA
+
FFFGGGGGGGGGGGHHHHHGHHHHHGFHHGHGHHFHHHHHHGHGHHHHHHHHFGFFEHHHGHHHHGEGGGGHGGHHGEHFHHHHHGHGHGHHHGHHHHHHHHHFHHHHGFHGFHHHHGFHGGHGHHHHHHHAAGHHHHHHED
@M02846:212:000000000-JLNFJ:1:1101:11594:3938 1:N:0:1
GCGTCAGTCAGGTAATACGACTCACATAAAAAAAGATGAAGAATGTTTTGTGTTACTTATATCAAAGCTTTTTAATTTTTTAATTTTATATATTGGTTTTTCTTAATTTACATTCACATCGACATTCTAGAAATTTAACTAC
+
CFCGGGGGGGGGGHHHHHHGGGGHHHHHHHHHGGGGHHHHHHGHHHHHHHHHHHHHHHHHHHHHHHHHHHHHHHHHHHHHGHHHHHHHHHHHHHHHHHHGGHHHHHHHHHHHHHHHHHHHGGGGGHHHHHHHHHHHHHHHHH
@M02846:212:000000000-JLNFJ:1:1101:11594:3938 2:N:0:1
TCTACAAGCACCTCTTTTAAATACATTAGGAAAAGAATTAAGTTACCGTTGAGATCAAAAAAACCACGTCATGTTTTCTCTGATGACAAGTGATAAAACTTCGTAGTTAAATTTCTAGAATGTCGATGTGAATGTAAATTAA
+
BFFGGGGGGGGGGHHHHHHHHHHHHHHHHHHHGHHEHHHHFHHHHHHGGGGHHHHHHHHHGGGGGHGGHHGHHHHGHHHHHHHGHHHHHHHGGFHHHHHGHHGHHGGHGFHHHHHHHFHHHHHHHHGFHHGHHGFHGGHHHG
@M02846:212:000000000-JLNFJ:1:1101:14523:4015 1:N:0:1
GCGTCAGTCAGGTAATACGACTCACATAATTGGTTTTTCTTAATTTACATTCACATCGACATTCTAGAAATTTAACTACGAAGTTTTATCACTTGTCATCAGAGAAAACATGACGTGGTTTTTTTGATCTCAACGGTAACTT
+
AFBEEGGGGGGGAGGGFFHGGEGHHHHGFGDGFGHHGGGHFGEHHFHFHHFHHHFGFGHGGGFHHHFFGFFFFHFHFHHGEHF?DGHHHFFHFFHDGGGHFD@FEFFHFCGE3FAFECGFHEE?CCE3FHHHHHGGACCGHD
@M02846:212:000000000-JLNFJ:1:1101:14523:4015 2:N:0:1
TCTACAAGCACCTCTTTTAAATACATTAGGAAAAGAATTAAGTTACCGTTGAGATCAAAAAAACCACGTCATGTTTTCTCTGATGACAAGTGATAAAACTTCGTAGTTAAATTTCTAGAATGTCGATGTGAATGTAAATTAA
+
A5FGGGCAEC44FGHHHHHHGHHHHHBHHHGFHHHGHGFFBGGHFBFEFEGGHHGFFHHHGGGGFHGFGEEHGGFHGGBFHHHFHHHHHHFGBHFHHFHHEB/FGF/4GHFFBFFGFHHHHGGHHGGGEDDHHFDFF2GFGD
@M02846:212:000000000-JLNFJ:1:1101:18010:4140 1:N:0:1
GCGTCAGTCAGGAAATACGTCTCACATAGGACACACAAAAAAGATGAAGAATGTTTTGTGTTACTTATATCAAAGCTTTTTAATTTTTTAATTTTATATATTGGTTTTTCTTAATTTACATTCACATCGACATTCTAGAAAT
+
1F?GAEGD1FBG1BFF3FA10BGH1FGHHCEFBH0AEFGH/EEEBAG1FA0G1GAGHHBB0B2FH2EGBHHBGDDBDEGEFHHDHGBGEGFGHHE2F2FGHHBHGHHGGFFGH2GHF>FDHEB2DDGHGHG?BG1DFHH11>
@M02846:212:000000000-JLNFJ:1:1101:18010:4140 2:N:0:1
GCTGTAATCTACAAGCACCTCTTTTAAATACATTAGGAAACGAATTAAGTTACCGTTGAGATCAAAAAAACCACGTCATGTTTTCTCTGATGACAAGTGATAAAACTTCGTAGTTAAATTTCTAGAATGTCGATGTGAATGT
+
BFFGFFGGGBFFGHHHHHHHHHHHGHHFHHHGHHHGHHHHFGGGHHHHHHHGDHGFFGHHHHHHHHHHGGGGHGGHEFGHBEHHEHHHHFBHHFFFHFHFFHHHGHGHECFHGGHHEFBGHFHHHEHHHFFHHGGHGHHHH3
@M02846:212:000000000-JLNFJ:1:1101:17859:4141 1:N:0:1
GCGTCAGTCAGGTAATACGACTCACATAACACAAAAAAGATGAAGAATGTTTTGTGTTACTTATATCAAAGCTTTTTAATTTTTTAATTTTATATATTGGTTTTTCTTAATTTACATTCACATCGACATTCTAGAAATTTAA
+
AFBGGGGGGGDGGGGHHGDGEGGHHHHHGFHHGGGGG?FGGDEHFHHFGGHEHHHHGGGHHHHHHGHHHFFFHFGFGHEFFHHHGEFDGFHGGHFE4GEBGFHGGGFHHGBFHHFGFBGHFHHGEHCFGGFFGEDFGHFHHF
@M02846:212:000000000-JLNFJ:1:1101:17859:4141 2:N:0:1
GCTGTAATCTACAAGCACCTCTTTTAAATACATTAGGAAAAGAATTAAGTTACCGTTGAGATCAAAAAAACCACGTCATGTTTTCTCTGATGACAAGTGATAAAACTTCGTAGTTAAATTTCTAGAATGTCGATGTGAATGT
+
AFFFGGFGGGGGGHHGHHGGGHGHHHGHGHHGHHHHGHEHHHGGGHHHHHHHGFGFGGHHFHHHHHHHGGGGHGCGFGHHHFFGHBH4EFHHHHGFAFGFHHHGFHHFHGFFFGHHHFHFHHHHGGHHGGHHHGHHHHHGG3
@M02846:212:000000000-JLNFJ:1:1101:15649:4168 1:N:0:1
GCTGTAATCTACAAGCACCTCTTTTAAATACATTAGGAAAAGAATTAAGTTACCGTTGAGATCAAAAAAACCACGTCATGTTTTCTCTGATGACAAGTGATAAAACTTCGTAGTTAAATTTCTAGAATGTCGATGTGAATGT
+
BFFGGGGGGGGGGHHHHHHHHHHHHHHHHHHHHHHHHHHHHHGHHHHHHHHHHHGGGGHHHHHHHHHHGGGGHGGHHGHHHHHHHHHHHHHHHHHHHHHHHHHHHHHHHGHHGGHHHHHHHHHHHHHGGGHGHGHHHHHHH3
@M02846:212:000000000-JLNFJ:1:1101:15649:4168 2:N:0:1
TCAGTCAGGTAATACGACTCACATAATTGGTTTTTCTTAATTTACATTCACATCGACATTCTAGAAATTTAACTACGAAGTTTTATCACTTGTCATCAGAGAAAACATGACGTGGTTTTTTTGATCTCAACGGTAACTTAAT
+
CFFGGGGGGGGGGHHHGGFGHHHHFHHHHHBGHGGHHHHHHHGHHHHGHIHHHHGHGGGHHGHHHHHHFHFFHHHHDFHGFFGHHHHHHHHFHHHGHHHHHGHHHHHHHHFDFGGEGEFGGGFGHHHHGHGG?<G/GDHBGD
@M02846:212:000000000-JLNFJ:1:1101:18610:4170 1:N:0:1
AATCTACAAGCACCTCTTTTAAATACATTAGGAAAAGAATTAAGTTACCGTTGAGATCAAAAAAACCACGTCATGTTTTCTCTGATGACAAGTGATAAAACTTCGTAGTTAAATTTCTAGAATGTCGATGTGAATGTAAATT
+
AFFGGFGGGCGGGHHHGHHHHHHHHHHHHHHHHHHHHGHHHHHHFHHHHGGGGHFHHHGHGHHGGGGHGGHFEHHFHHHHHHHHGHHHHHHHEHHHHHHHHHHHGFFGGHGHHHGHHHHHGDGGEHHAFHGFFGHGDGHHGH
@M02846:212:000000000-JLNFJ:1:1101:18610:4170 2:N:0:1
GCGTCAGTCAGGTAATACGACTCACATAATATTGGTTTTTCTTAATTTACATTCACATCGACATTCTAGAAATTTAACTACGAAGTTTTATCACTTGTCATCAGAGAAAACATGACGTGGTTTTTTTGATCTCAACGGTAAC
+
BFBGGGCFFFGGGHFFGHGFFGGFCGGHFHHHFHH5CGEFHHHHFHBDHHHHH5FGHHHGHGGGBFHHGHGFFHHHHHHHC?FCFFHHHHHGHHFHGHGHHHDFG3?GFHHFHHG3EFFGHFA/E/CGEFGGFHHHGG?GGB
@M02846:212:000000000-JLNFJ:1:1101:18203:4216 1:N:0:1
GCGTCAGTCAGGTAATACGACTCACATAGGACACACAAAAAAGATGAAGAATGTTTTGTGTTACTTATATCAAAGCTTTTTAATTTTTTAATTTTATATATTGGTTTTTCTTAATTTACATTCACATCGACATTCTAGAAAT
+
AF@EGGGGFGGGGGFHHHHGGGGFHFHHHHHHHHHGGGGGHGGGHHHHHFHHHHHHHHFHHFHHGHHHHHHHHHFHFHHHHHHHHFHHGHHHEHHHHHHHGHHGGEHGGHHHHHHHHHGGHHHHHHHHGHGGGHHGHHGFGF
@M02846:212:000000000-JLNFJ:1:1101:18203:4216 2:N:0:1
GCTGTAATCTACAAGCACCTCTTTTAAATACATTAGGAAAAGAATTAAGTTACCGTTGAGATCAAAAAAACCACGTCATGTTTTCTCTGATGACAAGCGATAAAACTTCGTAGTTAAATTTCTAGAATGTCGATGTGAATGT
+
AFFGGGGGGGGGGHHGHHGHHGHHHHHHHHHHHHHHHHHHHHGGHHHGHHHFHFGGGGHHHHHHHHHHGGGCHGDHEGHHHFHHHGHHFFGHHHHHH1>FHGGHHFFHHGFHGGHFHHFHHHHHHGFHHGHHHGHHHHFFH2
@M02846:212:000000000-JLNFJ:1:1101:14728:4241 1:N:0:1
GCGTCAGTCAGGTAATACGACTCACATAACACAAAAAAGATGAAGAATGTTTTGTGTTACTTATATCAAAGCTTTTTAATTTTTTAATTTTATATATTGGTTTTTCTTAATTTACATTCACATCGACATTCTAGAAATTTAA
+
ABDGGGGFFGFCFFG5FHHEGGGFGHHHHHHCDGHHHCGFBHHDFFFGGHFG2CAFGFHHFFHFFHHHEFHFHHGHHFHFBGFEEHGFHFHGHGHHHHFFGGHGGHFHFHHHGHHHHFHGGFHH/F?/BFGHFFBB?GFFGF
@M02846:212:000000000-JLNFJ:1:1101:14728:4241 2:N:0:1
GCTGTAATCTACAAGCACCTCTTTTAAATACATTAGGAAAAGAATTAAGTTACCGTTGAGATCAAAAAAACCACGTCATGTTTTCTCTGATGACAAGTGATAAAACTTCGTAGTTAAATTTCTAGAATGTCGATGTGAATGT
+
AFFGGGGGGCGGGHGHHHHGHHHGHHHHHHHHGGHHHHHHHGGHGHHHHHHHGHGGGFHGHHHHHHHHGGGFHGGHHGFHFFFFHEFHGFHGFHGFHHGBGHHHHHFHFFCHGGHHHHHHHHHHFFFHHHHHGEHHHHHGHD
@M02846:212:000000000-JLNFJ:1:1101:17052:4261 1:N:0:1
ATCTACAAGCACCTCTTTTAAATACATTAGGAAAAGAATTAAGTTACCGTTGAGATCAAAAAAACCACGTCATGTTTTCTCTGATGACAAGTGATAAAACTTCGTAGTTAAATTTCTAGAATGTCGATGTGAATGTAAATTA
+
BFFGGGGGGGGGGHHHHHFHHHHHHHGHHHHHHHHHGHHHHHHGHHHHGGGGHHHHHHHHHHGGGGHGGGHGHHHHHHHHHHHHFHHHHHHHHFHHHHHHHHHGHHGGHHHHHHHHGHHHHGHFHHEFHHHHHHHHHDFHHH
@M02846:212:000000000-JLNFJ:1:1101:17052:4261 2:N:0:1
GCGTCAGTCAGGTAATACGACTCACATATTACTTATATCAAAGCTTTTTAATTTTTTAATTTTATATATTGGTTTTTCTTAATTTACATTCACATCGACATTCTAGAAATTTAACTACGAAGTTTTATCACTTGTCATCAGA
+
CFCGGGGGGGFFGGHHHHHGGGGGHHHHHHGGGFHHHHHHHHHHHHHHHHHHHGGGGHHHHHHHHHHGHHHHHHHGGHHEH5GHHHGFHHHGHFHHGEGGGHHHHFHFHHHHHFFHHHGGEGGHHHHHGGHHHHHHHHHGF2
@M02846:212:000000000-JLNFJ:1:1101:21535:4304 1:N:0:1
GCGTCAGTCAGGTAATACGACTCACATAGGACACACAAAAAAGATGAAGAATGTTTTGTGTTACTTATATCAAAGCTTTTTAATTTTTTAATTTTATATATTGGTTTTTCTTAATTTACATTCACATCGACATTCTAGAAAT
+
AFAGCGGGGGGGGHHHHGEFDGGHHHHGHHHHEHHEGGHFFGGAHFHHHHEHHHHHHHHHHHBGHGHHFHGHBHHFHGHHHHHHHHHHGHHHHHHGHHHHHHHGHHHGGHHHHGHHGFEHHHGHHGHHGFGGGHEH332@GH
@M02846:212:000000000-JLNFJ:1:1101:21535:4304 2:N:0:1
GCTGTAATCTACAAGCACCTCTTTTAAATACATTAGGAAAAGAATTAAGTTACCGTTGAGATCAAAAAAACCACGTCATGTTTTCTCTGATGACAAGTGATAAAACTTCGTAGTTAAATTTCTAGAATGTCGATGTGAATGT
+
BFFGGGGGGGGGGHHHHHHHHHHHHGHHHHHGHHHHHHGHHHGHHHHHHHHGHGGGGGHHHHHHHHHGGGGGHGCFGGHHHGHHHHHHHHHHHF3FGFFHHHHGHGFHHGGHGGHHHHHFHHHHEFGFGFHEHGGHFFGHE3
@M02846:212:000000000-JLNFJ:1:1101:11537:4378 1:N:0:1
GCGTCAGTCAGGTAATACGACTCACATAACACAAAAAAGATGAAGAATGTTTTGTGTTACTTATATCAAAGCTTTTTAATTTTTTAATTTTATATATTGGTTTTTCTTAATTTACATTCACATCGACATTCTAGAAATTTAA
+
CFBGGGGGGGGGGHHHHHHGGGGHHHHHHHHHHGHFHGGGHHHHHHHHHHHHHHHHHHHHHHHHHHHHHHHHHHGHHHHHHHHHGHHHHHHHHHHHHHHHHHHGGHHHHHHHHHHHHHHHHHGHGHGGGGHHHHHHHHHHHH
@M02846:212:000000000-JLNFJ:1:1101:11537:4378 2:N:0:1
ATCTACAAGCACCTCTTTTAAATACATTAGGAAAAGAATTAAGTTACCGTTGAGATCAAAAAAACCACGTCATGTTTTCTCTGATGACAAGTGATAAAACTTCGTAGTTAAATTTCTAGAATGTCGATGTGAATGTAAATTA
+
CFFGGGGGGGGGGGHHHHHHHHHHGHGGHHHHHHHHGHHHHHHHHHHHGFGGHHHHHFHHHHGGG?GEGEGGHHHHHHFHHGHHHHFFGHHHHHHHHHHHHHHGFFGGFHHHHHHHHHFHFHHHHAEGHFHFFHH?DHHHGG
@M02846:212:000000000-JLNFJ:1:1101:18688:4401 1:N:0:1
GCGTCAGTCAGGTAATACGACTCACATAACACAAAAAAGATGAAGAATGTTTTGTGTTACTTATATCAAAGCTTTTTAATTTTTTAATTTTATATATTGGTTTTTCTTAATTTACATTCACATCGACATTCTAGAAATTTAA
+
AF>EE1AGGBAE1AFFHHCCEGGGHFFHFGGHHGGEE?EAGHFAGDAFAAGHFCH0BFBGDDFD2DGGBE1GGGFHF/GFFG2GG/1FFDGGGHHGHEHHGHHFEHHHHHHFGHHEHGBFGFGGC0EAEFHBDD211BGHH2
@M02846:212:000000000-JLNFJ:1:1101:18688:4401 2:N:0:1
GCTGTAATCTACAAGCACCTCTTTTAAATACATTAGGAAAAGAATTAAGTTACCGTTGAGATCAAAAAAACCACGTCATGTTTTCTCTGATGACAAGTGATAAAACTTCGTAGTTAAATTTCTAGAATGTCGATGTGAATGT
+
BFFGGGGGGGGGGHHHHHHHGHHHHHHGHHHGDGHGHHHHHGFHFHHEGFHHHHGGDGFHFFHHGGFGGGGDGGEGGGHHHFHHHHFHHHHGHHHHHHHGEHHHHHHHBFGGGGHHHGHHHHHHHHHHGHHFEABCBHFFH3
@M02846:212:000000000-JLNFJ:1:1101:11030:4415 1:N:0:1
GCTGTAATCTACAAGCACCTCTTTTAAATACATTAGGAAAAGAATTAAGTTACCGTTGAGATCAAAAAACCACGTCATGTTTTCTCTGATGACAAGTGATAAAACTTCGTAGTTAAATTTCTAGAATGTCGATGTGAATGTA
+
BFFGGGGGGGGGGHHHHHHHHHHHHHHHHHHHHHHHHHHHHHGHHHHHHIHHHHGGGGHHHHHHHHHHGGGHGGHHGHHHHHHHHHHHHHGHHHHGHHHHHHGHHHHHGHHGGHHHHHGHHHHHHHHFGHGHGHFBHHHHHH
@M02846:212:000000000-JLNFJ:1:1101:11030:4415 2:N:0:1
TGTCGTCTGCGTCAGTCAGGTAATACGACTCACATAGGACACACAAAAAAGATGAAGAATGTTTTGTGTTACTTATATCAAAGCTTTTTAATTTTTTAATTTTATATATTGGTTTTTCTTAATTTACATTCACATCGACATT
+
DAAGGGFGFGFGGGGHHHHGGGGHGFFGGCGHHHGHHHHHFHFGGGHEHEFEDHGHGHHGHHEHHHHHHEHHHHHGHHHHHHHHGHGHHHHHHHHHGEHHHHHHHGHHHHHEGGHGAGHHHHHHHHFGFGHHHFHHDGF?/G
@M02846:212:000000000-JLNFJ:1:1101:15518:4427 1:N:0:1
GCGTCAGTCAGGTAATACGACTCACATATTACTTATATCAAAGCTTTTTAATTTTTTAATTTTATATATTGGTTTTTCTTAATTTACATTCACATCGACATTCTAGAAATTTAACTACGAAGTTTTATCACTTGTCATCAGA
+
CFCGGGGGGGGGGHHHHHHGGGGHHHHHHHHHHHHHHHHHHHHHHHHHHHHHHHHHGHHHHHHHHHHHHHHHHHHGGHHHHHHHHHHHHHHHHHHHGHGGGHHHHHHHHHHHHHHHHHGGHGGHHHHHHHHHHHHHHHHHHF
@M02846:212:000000000-JLNFJ:1:1101:15518:4427 2:N:0:1
TCTACAAGCACCTCTTTTAAATACATTAGGAAAAGAATTAAGTTACCGTTGAGATCAAAAAAACCACGTCATGTTTTCTCTGATGACAAGTGATAAAACTTCGTAGTTAAATTTCTAGAATGTCGATGTGAATGTAAATTAA
+
CFFGGGGGGGGGGHHHHHHHHHHHHHHHHHHHHHHGHHHHHHHHGHHGFGEHHHHHHHHHHGGGFHGGHGGHHHHHHHHHHHHHHGHGHHHHHHHHHHHHGHGHHGGFHHHHGHHHHFHGHHEHFHGHHGHHHHFHHHHHHG
@M02846:212:000000000-JLNFJ:1:1101:10908:4440 1:N:0:1
CTGTAATCTACAAGCACCTCTTTTAAATACATTAGGAAAAGAATTAAGTTACCGTTGAGATCAAAAAAACCACGTCATGTTTTCTCTGATGACAAGTGATAAAACTTCGTAGTTAAATTTCTAGAATGTCGATGTGAATGTA
+
FFFGGGGGGGGGGHHHHHHHHHHHHHHHGHHHFHHHGHHHHGGHHHFHGGHHHGGG?GGHHHHHHHHGGGGHGGHHGHGFHHHHHHHFHGHHHGGHFHHGHHHHHHGGFGHGFHHHGHHHHHHHFBDHFHHGGDGHFHFHHH
@M02846:212:000000000-JLNFJ:1:1101:10908:4440 2:N:0:1
GCGTCAGTCAGGTAATACGACTCACATAACACAAAAAAGATGAAGAATGTTTTGTGTTACTTATATCAAAGCTTTTTAATTTTTTAATTTTATATATTGGTTTTTCTTAATTTACATTCACATCGACATTCTAGAAATTTAA
+
AFBGGGGGGGGGDGHHGHGGGEGHHHHHHHHHHGCGHGGEFFGHFEHFFHFFGFCAGBFHHHGFFHHHF3FGFGHHHHHHGHHGGGHHGHFHHHHHHHBGHHHGGHHHHFFHHGHHFHHHFBHEEHFFDFHFGHFFFHGGF2
@M02846:212:000000000-JLNFJ:1:1101:15804:4471 1:N:0:1
GCGTCAGTCAGGTAATACGACTCACATAAAAAAAGATGAAGAATGTTTTGTGTTACTTATATCAAAGCTTTTTAATTTTTTAATTTTATATATTGGTTTTTCTTAATTTACATTCACATCGACATTCTAGAAATTTAACTAC
+
AFBGGGGGGGGFGHFBGHHGGGGHHHHHHHGGGGGGHHHHHFHHHHGEHHGHHHFHEHFHHHFGHHHEHEHHFGHGHHH4FHEHFHGHFHGHHHHHHHGFGHHHHHHHGHHHHHHHHFHEGHCDDGHHHGHHHHHHHHHHHF
@M02846:212:000000000-JLNFJ:1:1101:15804:4471 2:N:0:1
GCTGTAATCTACAAGCACCTCTTTTAAATACATTAGGAAAAGAATTAAGTTACCGTTGAGATCAAAAAAACCACGTCATGTTTTCTCTGATGACAAGTGATAAAACTTCGTAGTTAAATTTCTAGAATGTCGATGTGAATGT
+
BFFGFGGGGGGGGHHHHHHHHHHHFHHHFHHGGHHHGHHHHGGHHHHHHHHHHHGFGGHHHHHHHHHHGGGGHG?FHGHGGFHHHHHGHHHHHGFHHFFHEHHGHHFGHFCHGGBHGHHHHHHHEDFHGGHFHGBC3GFHH?
@M02846:212:000000000-JLNFJ:1:1101:13192:4589 1:N:0:1
GCGTCAGTCAGGTAATACGACTCACATAGTTTTGTGTTACTTATATCAAAGCTTTTTAATTTTTTAATTTTATATATTGGTTTTTCTTAATTTACATTCACATCGACATTCTAGAAATTTAACTACGAAGTTTTATCACTTG
+
>FDFCGGFGGGC5DFHHGHGGFGGHBGDGFF5DFBGGGHHFEFFHHGFHHEFBFHFGHHGHHHGCHGHFHFBDGHHGBHFGHHGFHFHHFFHHHGHGHHFHGE31FGEGHHHHHFGFGBFHHHEHHDGGFEHFHFFFGFHH2
@M02846:212:000000000-JLNFJ:1:1101:13192:4589 2:N:0:1
GCTGTAATCTACAAGCACCTCTTTTAAATACATTAGGAAAAGAATTAAGTTACCGTTGAGATCAAAAAAACCACGTCATGTTTTCTCTGATGACAAGTGATAAAACTTCGTAGTTAAATTTCTAGAATGTCGATGTGAATGT
+
BFFGGGGGGGGGGHHHHHHGHHHGHHHHHGHHFHHHGHHHFHCGHHHHHFHIHHGGGCHHGHHHHHHHGGGFHGGHHGHHHGHHGHHHHHGFHHHHFBGHHHHHHHFBHGFGGGGHHHHHHHHHHHFHHHGHHEHHEFHHG3
@M02846:212:000000000-JLNFJ:1:1101:19133:4611 1:N:0:1
GCGTCAGTCAGGTAATACGACTCACATATAAGATGAAGAATGTTTTGTGTTACTTATATCAAAGCTTTTTAATTTTTTAATTTTATATATTGGTTTTTCTTAATTTACATTCACATCGACATTCTAGAAATTTAACTACGAA
+
AF?AE2EEGGGCEFGFHHHGCEEHHCGH5DEGEGHBGGHHGGGHHFHHHHFHFHFHHHFHH53GHHHHGHHHGFHHHGGHHGHHFHHHHFHHHGHHGFFHFH4GHHHHHHHHFHEHHDF??GGHGHHEF4G4GHEHHHHCDF
@M02846:212:000000000-JLNFJ:1:1101:19133:4611 2:N:0:1
GCTGTAATCTACAAGCACCTCTTTTAAATACATTAGGAAAAGAATTAAGTTACCGTTGAGATCAAAAAAACCACGTCATGTTTTCTCTGATGACAAGTGATAAAACTTCGTAGTTAAATTTCTAGAATGTCGATGTGAATGT
+
BFFGGGGGGGGGGHFHGHHHHGHHHGHHHHHHCHHHGHGHHGGHHHHHHHHHHGGFGGHGHHHHGFHHGG?FHGGHHGHHHHHHHHHHHHHHHHFFHGHGHHHHHHFFHGCFGGHGEGHHFHBHHHHHHFHEGGGGF3DDG3
@M02846:212:000000000-JLNFJ:1:1101:20303:4629 1:N:0:1
GCGTCAGTCAGGTAATACGACTCACATAGGACACACAAAAAAGATGAAGAATGTTTTGTGTTACTTATATCAAAGCTTTTTAATTTTTTAATTTTATATATTGGTTTTTCTTAATTTACATTCACATCGACATTCTAGAAAT
+
BFCGGGGGGGGGGHGHHHHGGGGHHHHHHGHHHHHGGGGHHGGGHHHHHGHHHHFFFHHFGHHHGHHHHHHGHHHHHHHHHHHHHHHHGHHGHHHHHHHHHHGFHHHGGHHHHGHHHHHHHHHGHHHHGHGGGHHHHHFFHH
@M02846:212:000000000-JLNFJ:1:1101:20303:4629 2:N:0:1
ATCTACAAGCACCTCTTTTAAATACATTAGGAAAAGAATTAAGTTACCGTTGAGATCAAAAAAACCACGTCATGTTTTCTCTGATGACAAGTGATAAAACTTCGTAGTTAAATTTCTAGAATGTCGATGTGAATGTAAATTA
+
BFFGGGGGFAGGGHHHGHHHHCFFHHHFHHGHHFFFGHHHBHFHHGHFGCEEHFFHFGCGFAEFG?EGEECFHEGHHHHHGHHHHHHFHFFHHGBGHHHHFGFEEGFFGHGFHHHHHGFH3FHHFHHEF03FBGFGHHHHGG
@M02846:212:000000000-JLNFJ:1:1101:11201:4688 1:N:0:1
TCTACAAGCACCTCTTTTAAATACATTAGGAAAAGAATTAAGTTACCGTTGAGATCAAAAAACCACGTCATGTTTTCTCTGATGACAAGTGATAAAACTTCGTAGCTAAATTTCTAGAATGTCGATGTGAATGTAAATTAAG
+
BFFGGGGGGGGGGHCHHHGHCHHHHHHHHHGHHHBFGHHHHHGHHHHGGGGHHGHHHHHHHGGGGGGGHGHHHHHHHHHHHHHHHHGEFFGHHHHHHHHGHGGHGGHHHHHHHHHHHHHHH4FGHADGHHGHHFFHHHEFHB
@M02846:212:000000000-JLNFJ:1:1101:11201:4688 2:N:0:1
GCGTCAGTCAGGTAATACGACTCACATAACACAAAAAAGATGAAGAATGTTTTGTGTTACTTATATCAAAGCTTTTTAATTTTTTAATTTTATATATTGGTTTTTCTTAATTTACATTCACATCGACATTCTAGAAATTTAG
+
BFBGGGGFGGGGGHHGGEHFEGFHHHHHHHHHDGFHEGFFHHHBGAEGHGFFHHFGHGHHGHHHHHHHFGEFGHHHFGFHGHHFFGHHHHHFHGHHEHHGEGHGGGGHHDHHHHHGHBEHFDHHGFGDFGHGHHHDDGHFH2
@M02846:212:000000000-JLNFJ:1:1101:10793:4715 1:N:0:1
GCGTCAGTCAGGTAATACGACTCACATAGGACACACAAAAAAGATGAAGAATGTTTTGTGTTACTTATATCAAAGCTTTTTAATTTTTTAATTTTATATATTGGTTTTTCTTAATTTACATTCACATCGACATTCTAGAAAT
+
AF@FGGGFGGGGFFHBGHEDEGGHHHHHHGGHGHHGGGHHHGGGHHEHFGHGHFHHGHGFGHHEHHGHGHHEHHEHFHGGHHFHHGHHGHHFHFHHGFHHGEEFHFGFGHBHHHHHGHHGHHHGHHHHGHGGGHHGFFHFFG
@M02846:212:000000000-JLNFJ:1:1101:10793:4715 2:N:0:1
GCTGTAATCTACAAGCACCTCTTTTAAATACATTAGGAAAAGAATTAAGTTACCGTTGAGATCAAAAAAACCACGTCATGTTTTCTCTGATGACAAGTGATAAAACTTCGTAGTTAAATTTCTAGAATGTCGATGTGAATGT
+
CFFGGFGGGGGGGHFHHHHHHHHHGGHFHHHHHGHHFHHGHHGHHHGEHHHHFHGGDAHFEHHHHHFGGCGEGGCGGGAGFGHHFFGFHGFFGHHHHHHHHGHHHGHHHGGHGGHHHHGHHHHHGEGFHGFAGGGHDGGFFF
@M02846:212:000000000-JLNFJ:1:1101:13103:4778 1:N:0:1
TCTACAAGCACCTCTTTTAAATACATTAGGAAAAGAATTAAGTTACCGTTGAGATCAAAAAAACCACGTCATGTTTTCTCTGATGACAAGTGATAAAACTTCGTAGTTAAATTTCTAGAATGTCGATGTGAATGTAAATTAA
+
BFFFFDGFGGGGGHHHHHHHHGHFH55AGGHGHHHFHGFGFFFGHHFEGGGHGHFHHFGFACA>?FFDHHGHBEG42FHHGFBHBFGHHHHFHHFHFHGGDGFHFCFB4GHHHFHFFFEFFFGGEAFDF4GDGFGGH2GFHH
@M02846:212:000000000-JLNFJ:1:1101:13103:4778 2:N:0:1
GCGTCAGTCAGGTAATACGACTCACATAGGACACACAAAAAAGATGAAGAATGTTTTGTGTTACTTATATCAAAGCTTTTTAATTTTTTAATTTTATATATTGGTTTTTCTTAATTTACATTCACATCGACATTCTAGAAAT
+
?F@EEEFGFGGG1AG3AFCFGAEGCAGGBBGHGH0EEGGCGEEEGGHH1101FBGEGAFFFFHHHHFHDF2FHHHHFFHBFFG2FGBGEG1DGFHBFHFHGHGGHAFFFHGFHDGGFHGHHH12GGFFCCC/AFFHHH21@D
@M02846:212:000000000-JLNFJ:1:1101:17110:4784 1:N:0:1
GCGTCAGTCAGGTAATACGACTCACATAATCAAAGCTTTTTAATTTTTTAATTTTATATATTGGTTTTTCTTAATTTACATTCACATCGACATTCTAGAAATTTAACTACGAAGTTTTATCACTTGTCATCAGAGAAAACAT
+
AFDAEGFGGF5FDGHHGCHDA2EGGHHHHCFHFDGFHHHGGHGGFHHGEHFHFHHGHHGGHFGHFFGGEH5BEFHHFHHBGHFHFGFHFFGGGGHHHFHHHHHHHHGHHGGEH/FHFGHHHGHB4BFHFGHFGHH22CGHHG
@M02846:212:000000000-JLNFJ:1:1101:17110:4784 2:N:0:1
GCTGTAATCTACAAGCACCTCTTTTAAATACATTAGGAAAAGAATTAAGTTACCGTTGAGATCAAAAAAACCACGTCATGTTTTCTCTGATGACAAGTGATAAAACTTCGTAGTTAAATTTCTAGAATGTCGATGTGAATGT
+
BFFCGGGGGGGGGGHHHHHGHHHGHHHHHHHHHHHHHHHHHEGGHHHHHGFHHFEFFFHHHHGHHHHHGGGGHFGHFGAHHFBHGHFBGHHHHHHFHGHGGHHGHGHGFEEGEFHHHHHHHFHGFHHHHBFHHEHAGFDBG3
@M02846:212:000000000-JLNFJ:1:1101:15301:4801 1:N:0:1
GCGTCAGTCAGGTAATACGACTCACATATACTTATATCAAAGCTTTTTAATTTTTTAATTTTATATATTGGTTTTTCTTAATTTACATTCACATCGACATTCTAGAAATTTAACTACGAAGTTTTATCACTTGTCATCAGAG
+
BFBGGGGGGGGGGHHHHGHGGGGHHGHHHHHHGHHHHHHFFFHHHHHHHHHHHHGGHGHHHHHHHHHHHHGHHHGGHHHHHHHHGHHHHGHHFHHGFGAGHHHHHHHHHHHHHHHHHGGHGGHHHHHHHHHHHHHHHHHHHF
@M02846:212:000000000-JLNFJ:1:1101:15301:4801 2:N:0:1
GTAATCTACAAGCACCTCTTTTAAATACATTAGGAAAAGAATTAAGTTACCGTTGAGATCAAAAAAACCACGTCATGTTTTCTCTGATGACAAGTGATAAAACTTCGTAGTTAAATTTCTAGAATGTCGATGTGAATGTAAA
+
AFFGGGCGGGFGFHFHGGHGHGHHHGHHHHHHHHHHHHGGHHGHHHHHGHHGFGG1FGDGHHHHHGGGGHGGAFFHHHHHHHHHFHHHHHGHDGGFHFHFHHHEFFFCGGAGGF4F4BDGHHHFFFFDEHAGGHHEFFFGGG
@M02846:212:000000000-JLNFJ:1:1101:23781:4885 1:N:0:1
GCGTCAGTCAGGTAATACGACTCACATAACACAAAAAAGATGAAGAATGTTTTGTGTTACTTATATCAAAGCTTTTTAATTTTTTAATTTTATATATTGGTTTTTCTTAATTTACATTCACATCGACATTCTAGAAATTTAA
+
AFDGGGGFGGCFGHHFFHHGGGGBFGHFHHGHHEGGFGGEHHHGHFBGFHHHHHGHGGFHHGHGBGD5FDDHHHHHHHHHHEHHGHHHHHHHHGHEHHGHHHHGGHHEBHGHHFHHHHHHEFHHDH/ADBFHFF3DFGGHFF
@M02846:212:000000000-JLNFJ:1:1101:23781:4885 2:N:0:1
GCTGTAATCTACAAGCACCTCTTTTAAATACATTAGGAAAAGAATTAAGTTACCGTTGAGATCAAAAAAACCACGTCATGTTTTCTCTGATGACAAGTGATAAAACTTCGTAGTTAAATTTCTAGAATGTCGATGTGAATGT
+
AFFGGGGGGGGGGHHHHHHHHHHHHHHGHHHHHHHHGHFHGHGHGHHHHGHGFFECEGHFHHHHHHHHGGGGGGGHHGFHGHHGFFFHHHGHGHGHHHGHHHHHHGHHGAFGEFHHHHHHHHGHHFHHHHHHHGHFHEFHH3
@M02846:212:000000000-JLNFJ:1:1101:19354:4912 1:N:0:1
GCGTCAGTCAGGTAATACGACTCACATAGGACACACAAAAAAGATGAAGAATGTTTTGTGTTACTTATATCAACGCTTTTTAATTTTTTAATTTTATATATTGGTTTTTCTTAATTTACATTCACATCGACATTCTAGAAAT
+
ADDEAECFGDGGAFFHHHH2EEAFFFFF5GFH2FFEEFG11A1AEF5DE533DFHFBF2BGGGEFBGBGHHHH3>@AFEHF13FEDGHGHFHHHHGHEFFFFGHFHGGGHHHEHHDF4GFHGGB1GHHCHCGDFFFDGBDFD
@M02846:212:000000000-JLNFJ:1:1101:19354:4912 2:N:0:1
GCTGTAATCTACAAGCACCTCTTTTAAATACATTAGGAAAAGAATTAAGTTACCGTTGAGATCAAAAAAACCACGTCATGTTTTCTCTGATGACAAGTGATAAAACTTCGTAGTTAAATTTCTAGAATGTCGATGTGAATGT
+
AFFFGGFFFDFFFFFHHHHFGBHGHHHFHHHGHHHGGFBFBEGHGHBG5DF5HHGFE11FEHFHHHFEFGGEHFE?GFA4GGHHHBGFFBFFHFHH1FFFHFF3FF3B4???/?FFHHHHFDG4?GDGBGHHFF30?GFGH?
@M02846:212:000000000-JLNFJ:1:1101:13537:4965 1:N:0:1
CAAGCACCTCTTTTAAATACATTAGGAAAAGAATTAAGTTACCGTTGAGATCAAAAAAAACCACGTCATGTTTTCTCTGATGACAAGTGATAAAACTTCGTAGTTAAATTTCTAGAATGTCGATGTGAATGTAAATTAAGAA
+
FFFFGGGGGGGGGHHHHHHHHHHHHGGHHGHGHHHHGHHHHHHGGGGGFHHHHHHHHGGGGGHGFHHGHHHHGHHHHHGHHHGHHHGHHHHHHHGHHHHGHHFGHHHHHHHHHHHHFHGGHHGGGHGHHHHHHHHHHHGHHH
@M02846:212:000000000-JLNFJ:1:1101:13537:4965 2:N:0:1
GCGTCAGTCAGGTAATACGACTCACATAAAAAAAGATGAAGAATGTTTTGTGTTACTTATATCAAAGCTTTTTAATTTTTTAATTTTATATATTGGTTTTTCTTAATTTACATTCACATCGACATTCTAGAAATTTAACTAC
+
BFBGCGGGGGGFBDGGHHCFDGGGHHHHHHHGEEEGHHEHGHGHHHHHHHFFHCGHHHHEHHHHHHFHHHHHFGHHHGHHGHGHGHHHHGHHGHGHHHHGGHFHHHHHHHHHHGHHEHHHGFGGGHGHHH3DGFHHHHGHHC
@M02846:212:000000000-JLNFJ:1:1101:18187:4966 1:N:0:1
GCGTCAGTCAGGTAATACGACTCACATAACAAAAAAGATGAAGAATGTTTTGTGTTACTTATATCAAAGCTTTTTAATTTTTTAATTTTATATATTGGTTTTTCTTAATTTACATTCACATCGACATTCTAGAAATTTAACT
+
BFDEFGC5FBGFFFGHHHEGFDFBGFHHGHGGCGGFGGHFHHHHHGGGGHEGGGHEHHHHHHHHHHHHFHHHHHHHHHGHGHFHFHHHHHHHHHHHHHHHHGGHHHGHHHHHHGHHHGGHGHGHGGGHHGHHGHHHHHHHHG
@M02846:212:000000000-JLNFJ:1:1101:18187:4966 2:N:0:1
ATCTACAAGCACCTCTTTTAAATACATTAGGAAAAGAATTAAGTTACCGTTGAGATCAAAAAAACCACGTCATGTTTTCTCTGATGACAAGTGATAAAACTTCGTAGTTAAATTTCTAGAATGTCGATGTGAATGTAAATTA
+
AFFFG1AGC1BFGGCGHHFGHD3GHFDGF1FGHGHGGFGFFHHD2FG1F/BEAFGFHGHGEHGGGGEEABECGG2@FHBF2GHHH1DEGEHHGHHHGHFG1F2?FGE/EGHHFGFHGHFGGHGHFHGEHHFGFBHBBFFGHF
@M02846:212:000000000-JLNFJ:1:1101:20921:4983 1:N:0:1
TCTACAAGCACCTCTTTTAAATACATTAGGAAAAGAATTAAGTTACCGTTGAGATCAAAAAAACCACGTCATGTTTTCTCTGATGACAAGTGATAAAACTTCGTAGTTAAATTTCTAGAATGTCGATGTGAATGTAAATTAA
+
CFFGGGGGGGGGGHHHGHHHHHHHHHHGGHHHHHGGHHHHHGGHHHGGGGGHHHHHHHHHHGGGGGGGHHGHHHHHHHHHHHHHHHHHHHFGHHHHGHHHHHGHHGGHHHHHGHHGHHGHHHHHHHGHHGHEHHFHFHGHHH
@M02846:212:000000000-JLNFJ:1:1101:20921:4983 2:N:0:1
GCGTCAGTCAGGTAATACGACTCACATAATATCAAAGCTTTTTAATTTTTTAATTTTATATATTGGTTTTTCTTAATTTACATTCACATCGACATTCTAGAAATTTAACTACGAAGTTTTATCACTTGTCATCAGAGAAAAA
+
BFBFGEGGGGGGFHHHHHHGGGGHHGHHHHGHGHHHHGHHHHHHHHHGHFGHHHGFGHHHHHHHHFHHHGGFFHHHHHGHHGHHEHHFHHGFCEGHBGHHHHHHHHHHFFGGCGHGGEGHGBFHHGHFHHHHHGHHFHHHG0
@M02846:212:000000000-JLNFJ:1:1101:22471:5016 1:N:0:1
GCGTCAGTCAGGTAATACGACTCACATAACACAAAAAAGATGAAGAATGTTTTGTGTTACTTATATCAAAGCTTTTTAATTTTTTAATTTTATATATTGGTTTTTCTTAATTTACATTCACATCGACATTCTAGAAATTTAA
+
AF1EEEGEEFGGFGHCFHGGGFCHHHHGHHFGGGFGEAEFFHFHHGHGGBEGH0BFFGHHFGEEHHFDGDDGFFHHHFFHHFGFECCGHGFHHFHFHDGFHFFEGFHFGGHHHHHHHFHEHHHHGCECCG1GDH2B1FGHHH
@M02846:212:000000000-JLNFJ:1:1101:22471:5016 2:N:0:1
TAATCTACAAGCACCTCTTTTAAATACATTAGGAAAAGAATTAAGTTACCGTTGAGATCAAAAAACCACGTCATGTTTTCTCTGATGACAAGTGATAAAACTTCGTAGTTAAATTTCTAGAATGTCGATGTGAATGTAAATT
+
AFDDFFGGGC4FGGHHFHHHHFFHHHHGHHFHFHFHHFGGHHFD5EGHHHGGG1GHHHHFHHHHGF?GGGHEEGGGHGHHHFHHH4BGHF3BGFGHHFFFHGHHFHHEFHHFHHEGHHHGB3FGHHEAFHHHFGGHBDDBFB
@M02846:212:000000000-JLNFJ:1:1101:14941:5107 1:N:0:1
GCTGTAATCTACAAGCACCTCTTTTAAATACATTAGGAAAAGAATTAAGTTACCGTTGAGATCAAAAAAACCACGTCATGTTTTCTCTGATGACAAGTGATAAAACTTCGTAGTTAAATTTCTAGAATGTCGATGTGAATGT
+
BFFGGGGGGGGGGHHHHGHHHHHHHHHHHHHHHHHHHHHHHHGHHHHHIHHHHHGGGGHHHHHHHHHHGGGGHGGHHFHHHHHHHHHHHHHHHHHHHHHHHHHHHHGHHGHHGGHHHHHHHHHHHHHHHHHGHGHHHHHHHF
@M02846:212:000000000-JLNFJ:1:1101:14941:5107 2:N:0:1
GTCAGTCAGGTAATACGACTCACATAAAAAAAGATGAAGAATGTTTTGTGTTACTTATATCAAAGCTTTTTAATTTTTTAATTTTATATATTGGTTTTTCTTAATTTACATTCACATCGACATTCTAGAAATTTAACTACGA
+
BFFGGGGGGGFFGGHHHGGGGHHHHHHHHHGGGFFHHHHHHHGHHHHHBGH3DFHHHHHHFFHHHGHFHHFHHHHHHHGHHHHHFFFFFHHHHFHEHGGFHGHGHHHHHHHHBFGFGHFEC?FHFGHEFFDHHHHHHFFG?D
@M02846:212:000000000-JLNFJ:1:1101:11419:5111 1:N:0:1
GCGTCAGTCAGGTAATACGACTCACATAACACAAAAAAGATGAAGAATGTTTTGTGTTACTTATATCAAAGCTTTTTAATTTTTTAATTTTATATATTGGTTTTTCTTAATTTACATTCACATCGACATTCTAGAAATTTAA
+
BFCGGGGGGGGGFFGHHHHGGGGHHFHHGHHHGGHHHGGGHHHHHGFHHFFFHHHHHHHGHHHHHHHHHFHHHHHHHHHHHHHHGHHHHHHGGHHHHHHGGHHGGHHFHHHHHHHHGHHHHGHHGHGFGHHHHFHHFHHHHG
@M02846:212:000000000-JLNFJ:1:1101:11419:5111 2:N:0:1
AATCTACAAGCACCTCTTTTAAATACATTAGGAAAAGAATTAAGTTACCGTTGAGATCAAAAAAACCACGTCATGTTTTCTCTGATGACAAGTGATAAAACTTCGTAGTTAAATTTCTAGAATGTCGATGTGAATGTAAATT
+
BFFGGGGGGGGGGHHHHHHGHHHHHHHGHHHHFHHHHGHGHHHGHHHHFEFFGHGGHHHGFHHGGGGGGGHHGHHHGHHHHHFGHHHEHHHFGHGHHFHHHHHEFFFEFHHHHHHGHGHGHGHHHFGHGHHGGE3FFFGFHB
@M02846:212:000000000-JLNFJ:1:1101:20233:5132 1:N:0:1
GCGTCAGTCAGGTAATACGACTCACATAGGACACACAAAAAAGATGAAGAATGTTTTGTGTTACTTATATCAAAGCTTTTTAATTTTTTAATTTTATATATTGGTTTTTCTTAATTTACATTCACATCGACATTCTAGAAAT
+
AFBGGGFGGFGFEFGGHGGAEGGHHHGHFGBHCHHGGEFHHGGGHBHFHDFGHGHHHAHHHHHGHBHHHHHHHHHFFFHHHHHHFHHEGACHHHHGHHHHHHHHHHHGGHHGHHHHHHHGHHHHHHHHGHGGGHHHHFBG2D
@M02846:212:000000000-JLNFJ:1:1101:20233:5132 2:N:0:1
GCTGTAATCTACAAGCACCTCTTTTAAATACATTAGGAAAAGAATTAAGTTACCGTTGAGATCAAAAAAACCACGTCATGTTTTCTCTGATGACAAGTGATAAAACTTCGTAGTTAAATTTCTAGAATGTCGATGTGAATGT
+
CFFGGGGGGGGGGHFHHHGHGHHHHHHHGGHHHHHHGGEHFHGEHHHHIHHHHFGGGGHHHHHHHHHHGGGFFGGHGGFHHHHHHHHHHHHHHHHHHGFHHHHHHHFHFGG2FFHHBHFHHHHHHHHHGHHGHGEHFFHHG3
@M02846:212:000000000-JLNFJ:1:1101:17568:5157 1:N:0:1
TAATCTACAAGCACCTCTTTTAAATACATTAGGAAAAGAATTAAGTTACCGTTGAGATCAAAAAAACCACGTCATGTTTTCTCTGATGACAAGTGATAAAACTTCGTAGTTAAATTTCTAGAATATCGATGTGAATGTAAAT
+
AFD3FGFFGFGGGFHHHDGDGGGHFGF1GHF1FGFCGFGFGHFFFHHHHG?GFCFFHHFF1DFEE/AEHGE/FACG2F2FEGGHF1B12BEHH11FHFFBB1GHFC0FFGHHF2D2BFEGHHFHF2BEGEDGHHHEF>GGDG
@M02846:212:000000000-JLNFJ:1:1101:17568:5157 2:N:0:1
GCGTCAGTCAGGTAATACTACTCACACACAAAAAAGATGAAGAATGTTTTGTGTTACTTATATCAAAGCTTTTTAATTTTTTAATTTTATATATTGGTTTTTCTTAATTTACATTCACATCGATATTCTAGAAATTTAACTA
+
>DD1EEF3DBGBGGDH3G3DE1BFF1FEA0FG0/A/A1111A10BDG2FGH00BFEEFHHHHH2DDFDC1F1FGHHFD@BF/?@GFBFE1FGG2@GBGFCFFC1FGBEE2F2GG2GF122BEC/?E2FHGF21FBFFHGGH1
@M02846:212:000000000-JLNFJ:1:1101:9771:5159 1:N:0:1
GCGTCAGTCAGGTAATACGACTCACATAGGACACACAAAAAAGATGAAGAATGTTTTGTGTTACATATATCAAAGCTTTTTAATTTTTTAATTTTATATATTGGTTTTTCTTAATTTACATTCACATCGACATTCTAGAAAT
+
25@EECGFGGFBGHHHFFDEDGG3FFGHHFHFFFHFGGFHGC?FHFFBGE3GFDDGHHHHHEDDGFHGHHHHHDGF@GHFHEGHHHHEEHEHHFHHHHEDEGHEFHHEFGHHFGHHGHHHHHHHHHHHGHFDCHFFGHGHFF
@M02846:212:000000000-JLNFJ:1:1101:9771:5159 2:N:0:1
GCTGTAATCTACAAGCACCTCTTTTAAATACATTAGGAAAAGAATTAAGTTACCGTTGAGATCAAAAAAACCACGTCATGTTTTCTCTGATGACAAGTGATAAAACTTCGTAGTTAAATTTCTAGAATGTCGATGTGAATGT
+
BFFGGGGGGGGGGHHGHHCHHHCHHFHHFBGHHHHHGFHHHHFFHHHHGFHHHHGGGGGGHHHHHHHFEFGGHGGHFGGFHHFFEHEHHHHFHEHHFGFHHEHFHGHGGAFFEFHFHHGHHHHHE4FHHFHHCFEFF3GFF?
@M02846:212:000000000-JLNFJ:1:1101:15792:5173 1:N:0:1
GCGTCAGTCAGGTAATACGACTCACATAAAAAAAGATGAAGAATGTTTTGTGTTACTTATATCAAAGCTTTTTAATTTTTTAATTTTATATATTGGTTTTTCTTAATTTACATTCACATCGACATTCTAGAAATTTAACTAC
+
BFDFGGGGGGGGFFHHHHHDGGGHHHHHHHHHGGGGHHHHHHHHGHHHHHHHHHHHHHHHHHHHGHHHHHHHHHHHGHHHGHHHGHGHHHHHHHHHHHHGGHHHHHHHHHHHHHHGHHFFGHGGGHHHHGHHHHHHHHHHHG
@M02846:212:000000000-JLNFJ:1:1101:15792:5173 2:N:0:1
AGCACCTCTTTTAAATACATTAGGAAAAGAATTAAGTTACCGTTGAGATCAAAAAAACCACGTCATGTTTTCTCTGATGACAAGTGATAAAACTTCGTAGTTAAATTTCTAGAATGTCGATGTGAATGTAAATTAAGAAAAA
+
BFFGGGGGGGGGGHHHHHHHGHHHHHHHHGGHHHFHFGGHHGGGGHHHHHHHGHHGGCEHGGEEGHFHGHHFEHHHHHHGHHHHHHHHHHGHFHHHEGFGFHHHGHGHHEHHGHHHHHHGGHGHHFFH?FFHHHHHEHHGFH
@M02846:212:000000000-JLNFJ:1:1101:13451:5285 1:N:0:1
AGATGAAGAATGTTTTGTGTTACTTATATCAAAGCTTTTTAATTTTTTAATTTTATATATTGGTTTTTCTTAATTTACATTCACATCGACATTCTAGAAATTTAACTACGAAGTTTTATCACTTGTCATCAGAGAAAACATG
+
AFFGGGGGGGGGGHHHHHHHHHHHHHHHHHHHHHHHHHHHHHHHHHHGHHHHHHHHHHHHHHHHHHGGHHGHHHHHGHHHGHHHHHHGHGGGHHHHHHHHHHHHHHHHHGGHGGHHHHGHHHHHGHHHHHHHHHHHHHHHHG
@M02846:212:000000000-JLNFJ:1:1101:13451:5285 2:N:0:1
CTGTAATCTACAAGCACCTCTTTTAAATACATTAGGAAAAGAATTAAGTTACCGTTGAGATCAAAAAAACCACGTCATGTTTTCTCTGATGACAAGTGATAAAACTTCGTAGTTAAATTTCTAGAATGTCGATGTGAATGTA
+
FFFGGGGGGGGGGHHHHHHHHHHHHHHHHHHHHHHHHHHHHGHHHGHHHHHHHGFGGGFHHHHHHHHGGGGHGGHHGGHHHHHHHHGHHFHHFHHGGHHHHHHHHHHGGGHGGHHHHFHHHHHGHHGHGHHFGHCHHHHHFH
@M02846:212:000000000-JLNFJ:1:1101:24584:5290 1:N:0:1
GCGTCAGTCAGGTAATACGACTCACATAACAAAAAAGATGAAGAATGTTTTGTGTTACTTATATCAAAGCTTTTTAATTTTTTAATTTTATATATTGGTTTTTCTTAATTTACATTCACATCGACATTCTAGAAATTTAACT
+
CFCGGGGGGGGGGHHHHHHGGGGHHHHHHHHHHHHGGGHHHHHHHHHHHHHHHHHHHHHHHHHHHHHHHHHHHHHHHHHHHHGHHHHHHHHHGHHHHHHHHGGHHHHHHHHHHGHHHHHHHHGHGGGHHHHHGHHHHHHHGG
@M02846:212:000000000-JLNFJ:1:1101:24584:5290 2:N:0:1
GCTGTAATCTACAAGCACCTCTTTTAAATACATTAGGAAAAGAATTAAGTTACCGTTGAGATCAAAAAAACCACGTCATGTTTTCTCTGATGACAAGTGATAAAACTTCGTAGTTAAATTTCTAGAATGTCGATGTGAATGT
+
AFFGGGGGGGGGGHHGGHDGFHHHGFGHFHHGHHHHGBHH2CFHHHHBGHHHGHFEEGHFHHHHGHHHGGGDGFEFHGEFGF4GHGHGHGFF4GHHHGGHFHHHHHHHBC2BFFHG?HHHHHGHHH3BFGFEFA3BGHFGH3
@M02846:212:000000000-JLNFJ:1:1101:21270:5301 1:N:0:1
GCGTCAGTCAGGTAATACGACTCACATAAAAAAAGATGAAGAATGTTTTGTGTTACTTATATCAAAGCTTTTTAATTTTTTAATTTTATATATTGGTTTTTCTTAATTTACATTCACATCGACATTCTAGAAATTTAACTAC
+
BBDEEGCGBDBGGHHHHGHDEGGHHFHHGFFHEE1AGFEFGHEFBBGHGAEBGHHFFFHHHHHHFFGHHGHFHHHGHH4FGHHGF4GHHGHGHHHFFFHFG3GGH4FHHFH4GHGHHHHHCHEFCDDGHEBHHHGGHHHFFG
@M02846:212:000000000-JLNFJ:1:1101:21270:5301 2:N:0:1
GCTGTAATCTACAAGCACCTCTTTTAAATACATTAGGAAAAGAATTAAGTTACCGTTGAGATCAAAAAAACCACGTCATGTTTTCTCTGATGACAAGTGATAAAACTTCGTAGTTAAATTTCTAGAATGTCGATGTGAATGT
+
>FFGGGGGGGGGGHCEHHHHHHGHHHHGHHHGHHHEFHHHHHGGHHHHHHHHHGGGDGHHHHHHGEHHGGGGHGGHHGHHHGBGHGHEHHHGHHGBGDHEHHHHGHHHGGFFGEHHHHHHHGHHHGHHHHEFHGGFEBHHG3
@M02846:212:000000000-JLNFJ:1:1101:18892:5308 1:N:0:1
GCGTCAGTCAGGTAATACGACTCACATAGGACACACAAAAAAGATGAAGCATGTTTTGTGTTACTTATATCAAAGCTTTTTAATTTTTTAATTTTATATATTGGTTTTTCTTAATTTACATTCACATCGACATTCTAGAAAT
+
>FDFGGCGGFAA5DFFGHHG?DFHHFG35CFHGHGGGEEHEE?FGHHEE3AFGHHHF1?G?3FFFGHHHGHGFEFGFHHHHHGH4GHDEGHHHHFFHHHHHHHHHEHGGHHHHHHFHGHHHHFHHFHHCHGGGHFHFHDGFH
@M02846:212:000000000-JLNFJ:1:1101:18892:5308 2:N:0:1
GCTGTAATCTACAAGCACCTCTTTTAAATACATTAGGAAAAGAATTAAGTTACCGTTGAGATCAAAAAAACCACGTCATGTTTTCTCTGATGACAAGTGATAAAACTTCGTAGTTAAATTTCTAGAATGTCGATGTGAATGT
+
CFFGGGGGGGGGGHHHHHGHHHHHHHHHHHHHHGHHHHHHHHGHHHHHHHGHHGGFGGGHFHHHHHHHGGGFHGGHHGHHHHHBDHHGFFFHHHHHAGG4GHHHHHHFHGFHGEHHHFHHHGHGFHFHGGHHGGHHB3FBF3
@M02846:212:000000000-JLNFJ:1:1101:8148:5328 1:N:0:1
TGTAATCTACAAGCACCTCTTTTAAATACATTAGGAAAAGAATTAAGTTACCGTTGAGATCAAAAAAACCACGTCATGTTTTCTCTGATGACAAGTGATAAAACTTCGTAGTTAAATTTCTAGAATGTCGATGTGAATGTAA
+
BFFGGGGGGGGGGHHHHHHHHHHHHHHHHHHHHHHHHHFGGHHHHHHGHHHHGGGGHHHHHHHHHHGGGGHGGFHGHHHGHHHHHHHHHHHHHHHHFHHHHHHHHHHGHHGGHHHHHGHHHHHFHHHHHHFGHHHHFHHHHH
@M02846:212:000000000-JLNFJ:1:1101:8148:5328 2:N:0:1
GCGTCAGTCAGGTAATACGACTCACATAGGACACACAAAAAAGATGAAGAATGTTTTGTGTTACTTATATCAAAGCTTTTTAATTTTTTAATTTTATATATTGGTTTTTCTTAATTTACATTCACATCGACATTCTAGAAAT
+
BFDEGG?FGFGGGGHHHHFGGGGGHGHHGHHHHHHGGGHHHGGGHHHHHHHHHFFGBHFGHHHHHGHHHHHGHFHHHHHHHHFHHGHHGHHHHHHHHGHHHGHHHHHGGHHGHHHHHHHHFHHBHFHH?HCDGHGHHHFHHH
@M02846:212:000000000-JLNFJ:1:1101:9977:5330 1:N:0:1
GCGTCAGTCAGGTAATACGACTCACATAAAAAGATGAAGAATGTTTTGTGTTACTTATATCAAAGCTTTTTAATTTTTTAATTTTATATATTGGTTTTTCTTAATTTACATTCACATCGACATTCTAGAAATTTAACTACGA
+
CFDGGGGGGGGGGGHHHHHGGGGHHHHHHHHHGGHHHHHHGHHHHHHHHHHHHHHHHHHGHFHHHHHHHHHHHHHHHHGHHHHHHHHHHHHHHHHHHGGHHHHHHHHHGHHHHHHHHHGHGGGHHHHHHHHHHHHHHHHHGG
@M02846:212:000000000-JLNFJ:1:1101:9977:5330 2:N:0:1
ACAAGCACCTCTTTTAAATACATTAGGAAAAGAATTAAGTTACCGTTGAGATCAAAAAAACCACGTCATGTTTTCTCTGATGACAAGTGATAAAACTTCGTAGTTAAATTTCTAGAATGTCGATGTGAATGTAAATTAAGAA
+
AFFGGGGGGGGGGHHHFFHHHGHHHHGFHBHHGGBDHHHHHHGHGFEGHFEBHHHH3GEFGCHGGHHGFHHHHGHHHHEEHHFFBGFGHFHHGHHHHHDFHHGFHHHHFFGHHHHEHHHHGEAFGHGHGHHHHHEHFDFF3G
@M02846:212:000000000-JLNFJ:1:1101:6718:5332 1:N:0:1
GCGTCAGTCAGGTAATACGACTCACATATTACTTATATCAAAGCTTTTTAATTTTTTAATTTTATATATTGGTTTTTCTTAATTTACATTCACATCGACATTCTAGAAATTTAACTACGAAGTTTTATCACTTGTCATCAGA
+
A5A2E2EGGFFFGGHFDGHFEAEHCFFHHHHHHHHHEHHEHHBBGHHFFGGFHHHBEGB5FFGHHGHEF5GHFHHGGGHHBGHFHEGHHHHGHDGFGBEFGHBGGHHBF4?FGDBFGH/?/E/BGFHHHFFGEFGHHFFB22
@M02846:212:000000000-JLNFJ:1:1101:6718:5332 2:N:0:1
GCTGTAATCTACAAGCACCTCTTTTAAATACATTAGGAAAAGAATTAAGTTACCGTTGAGATCAAAAAAACCACGTCATGTTTTCTCTGATGACAAGTGATAAAACTTCGTAGTTAAATTTCTAGAATGTCGATGTGAATGT
+
AFFGGGGGGGGFFFCGHHHGHFHHHHHHGHHGHHGHHHGHFHGGHHHHHBG5FGEFGGHEEHFHHHHHGGGGHAFHFEHFGFFFHHHHHGHHEHB3?GFFHHHHHHGHEAFHGEFHHGHHGHEHFHFGHHGFFGHHHHDHHB
@M02846:212:000000000-JLNFJ:1:1101:11665:5408 1:N:0:1
GCGTCAGTCAGGTAATACGACTCACATACGGACACACAAAAAAGATGAAGAATGTTTTGTGTTACTTATATCAAAGCTTTTTAATTTTTTAATTTTATATATTGGTTTTTCTTAATTTACATTCACATCGACATTCTAGAAA
+
BFDGGGGGGGGGEGHHHHHGGEGHHHHHHHGGGGHHGGGGHHGGGHHHHHHHGHHHHHHHHHHHHHHHHHHHHHHHHHHHHHGHHHHHHGHHHHHHHHHHHHHGHHHHGGHHHHHHHHHHHHHHHHGHEGHGGGHHHHHHHH
@M02846:212:000000000-JLNFJ:1:1101:11665:5408 2:N:0:1
TCTACAAGCACCTCTTTTAAATACATTAGGAAAAGAATTAAGTTACCGTTGAGATCAAAAAAACCACGTCATGTTTTCTCTGATGACAAGTGATAAAACTTCGTAGTTAAATTTCTAGAATGTCGATGTGAATGTAAATTAA
+
?FFGGGGGGGGGGHHHGHGHHHHHHGGHHHFHHHHGGHFHHHGHGHGEFGGHHGHHHHHHHGFGEHGGEGGHHFFHHHFHHGHHHHHHHGHHGGHEDHHCFHFFHGEHGHFHFHHHHGFHHFDHEHGHHHF3DH3GHF33FD
@M02846:212:000000000-JLNFJ:1:1101:22632:5477 1:N:0:1
GCGTCAGTCAGGTAATACGACTCACATATTACTTATATCAAAGCTTTTTAATTTTTTAATTTTATATATTGGTTTTTCTTAATTTACATTCACATCGACATTCTAGAAATTTAACTACGAAGTTTTATCACTTGTCATCAGA
+
AFDAEGEBFFDBFGHFF10AE0EHHHHGGHHCGFHGBGHFFH1EG1GFHHHHFHGBCEFGHHGHHGHFHGHGDGHGGHHHEHH2FHHHH2FBF221BE@>E2GG2221BFGHHHHHHGA///<FBGH1BFFGHEHFHFHHB1
@M02846:212:000000000-JLNFJ:1:1101:22632:5477 2:N:0:1
GCTGTAATCTACAAGCACCTCTTTTAAATACATTAGGAAAAGAATTAAGTTACCGTTGAGATCAAAAAAACCACGTCATGTTTTCTCTGATGACAAGTGATAAAACTTCGTAGTTAAATTTCTAGAATGTCGATGTGAATGT
+
BFFGGGGGGGGGGHHGHHHHHHHHHHHHHHFHHCDGBGHHHHGHHHHFFEGHHFEFGGHHHHHFGHHHGGGDEEEEFFHHHFHHGHHHBGHHHHGHHHHHHHHEHHFHFEFHGCFHHHGHHHGHGGHHHGHGHGHFHHHGH3
@M02846:212:000000000-JLNFJ:1:1101:16458:5494 1:N:0:1
GCGTCAGTCAGGTAATACGACTCACATAACAAAAAAGATGAAGAATGTTTTGTGTTACTTATATCAAAGCTTTTTAATTTTTTAATTTTATATATTGGTTTTTCTTAATTTACATTCACATCGACATTCTAGAAATTTAACT
+
CFBGGGGFGGGGFGHHHHHGGGGFHFHHHHHHGHGGGGHHHHHHHBGGHHHHHHHHHHHHHHHHHHHHHHHHHHGHHHHHHHGHHHHHHHHHHHHHHHHHHGGHHHHGGGHHHGHHHGGFHHCCGGGHHHHHHGFFHHHHGB
@M02846:212:000000000-JLNFJ:1:1101:16458:5494 2:N:0:1
GCTGTAATCTACAAGCACCTCTTTTAAATACATTAGGAAAAGAATTAAGTTACCGTTGAGATCAAAAAAACCACGTCATGTTTTCTCTGATGACAAGTGATAAAACTTCGTAGTTAAATTTCTAGAATGTCGATGTGAATGT
+
A1DFGGGG3GGGGHHFHCC0C1GHHCEGHFG1FGHBGFFBC0EGGFHBFGGFHDAFEECAEHHGHHGFGG//FF/FGGFG2BFCBFHGF1GHHHFGF@BGF@GGF1112>BGFG22B2BGGHFE2DGBGHHHHGEGHFFBG1
@M02846:212:000000000-JLNFJ:1:1101:20147:5522 1:N:0:1
GCGTCAGTCAGGTAATACGACTCACATAACACAAAAAAGATGAAGAATGTTTTGTGTTACTTATATCAAAGCTTTTTAATTTTTTAATTTTATATATTGGTTTTTCTTAATTTACATTCACATCGACATTCTAGAAATTTAA
+
BFBGEFGGGGGGGHHHFHHGGGFFFCHFDGHGEFACCEDEFF5GBFGHHHHHF1ABCGGHHFHFHHEFHHHHHHHHHFGFFHHHGHHGGHHHHHHEHHHGHHFFGFEGFHHFHHFFHHHHHGHH?GGGGHHH33GDHDFHHB
@M02846:212:000000000-JLNFJ:1:1101:20147:5522 2:N:0:1
GCTGTAATCTACAAGCACCTCTTTTAAATACATTAGGAAAAGAATTAAGTTACCGTTGAGATCAAAAAAACCACGTCATGTTTTCTCTGATGACAAGTGATAAAACTTCGTAGTTAAATTTCTAGAATGTCGATGTGAATGT
+
AFFGGGGGGGGGGGHHHHHHHHCHHHHFHHHHHHHHHGHHFHEAFHHFHFHHHHGEEGGFHHHHFGFHGGGGHGGGHGHHHHGHFFGHHH44FFHHHFHHHHHHHGHGFECGFEGHHHHHGGHHGHGHFFGHGGHFFHFHF3
@M02846:212:000000000-JLNFJ:1:1101:24058:5586 1:N:0:1
GCGTCAGTCAGGTAATACGACTCACATAACAAAAAAGATGAAGAATGTTTTGTGTTACTTATATCAAAGCTTTTTAATTTTTTAATTTTATATATTGGTTTTTCTTAATTTACATTCACATCGACATTCTAGAAATTTAACT
+
AF1EE1AF111BGBFDFG0F0E0AF12F1BGA00E///11DFG1011FDGEG00BF2F222A2FGDFDF011DFGGGFGG2FEEFEDF2@12F2222E1?BF/CFGDFHGFF22FG1F1FGFCGEFCDG2>GEFFFF1DB1B
@M02846:212:000000000-JLNFJ:1:1101:24058:5586 2:N:0:1
GGCTGTAATCTACAAGCACCTCTTTTAAATACATTAGGAAAAGAATTAAGTTACCGTTGAGATCAAAAAAACCACGTCATGTTTTCTCTGATGACAAGTGATAAAACTTCGTAGTTAACTTTCTAGAATGTCGATGTGAATG
+
11CGAGDGGFGGG1F1BGG0B0FFBFD11DBFGGBGFHHHHB0A0F11DGGDBEHGGGGAGFHGHFFFG/>E/EFE/FFEFDG2>FGDGFFHB21B@0@1E2FF1F1>>F/0F/<BFF12FF1BEFBHFGH2FA/20>GDF2
@M02846:212:000000000-JLNFJ:1:1101:16911:5603 1:N:0:1
GCGTCAGTCAGGTAATACGACTCACATAACACAAAAAAGATGAAGAATGTTTTGTGTTACTTATATCAAAGCTTTTTAATTTTTTAATTTTATATATTGGTTTTTCTTAATTTACATTCACATCGACATTCTAGAAATTTAA
+
AFBGGGGGGGFGGGHFHHHGGGGHHHHHHHFHHGHHHGEEFHHGHGHHGFHHFHEGHGHHFHHHHHHFHHHGHHGHEEFGFHHGGEGHHHHHGHHHHHHBFGHGGHHGHHHHHHHHHGEFHFFHGHFGGHHEFFFFBGHHHF
@M02846:212:000000000-JLNFJ:1:1101:16911:5603 2:N:0:1
GCTGTAATCTACAAGCACCTCTTTTAAATACATTAGGAAAAGAATTAAGTTACCGTTGAGATCAAAAAAACCACGTCATGTTTTCTCTGATGACAAGTGATAAAACTTCGTAGTTAAATTTCTAGAATGTCGATGTGAATGT
+
AFFGGGGGGGGGGHHHHHHHHHHHHHHHHHHGHGHHHHHHFHGFFFHHHHGGHBEFEGHHHHHHHHHHGGGEGGGFGF1GFHHHHEHHHHHHGHHHHHHHGHHHGHE4GF2GG/4GHHGHHEFHFHGHHHHGHGHGGFHEH3
@M02846:212:000000000-JLNFJ:1:1101:11371:5605 1:N:0:1
GCGTCAGTCAGGTAATACGACTCACATAGGACACACAAAAAAGATGAAGAATGTTTTGTGTTACTTATATCAAAGCTTTTTAATTTTTTAATTTTATATATTGGTTTTTCTTAATTTACATTCACATCGACATTCTAGAAAT
+
BFD2EEEGGGFGFFHHFHGCCGGFHHBEGFHHHGFGGGHFHGGGGFHHGHFDFGBGEGBGFGHFFHHFHEHHHHHHHHFHFFCFGHGHCHFHGHBHHHGHFHHHGGAFGHEHHGGFHFHFHHHFHFHH?FGGGHGHHHHGGB
@M02846:212:000000000-JLNFJ:1:1101:11371:5605 2:N:0:1
GCTGTAATCTACAAGCACCTCTTTTAAATACATTAGGAAAAGAATTAAGTTACCGTTGAGATCAAAAAAACCACGTCATGTTTTCTCTGATGACAAGTGATAAAACTTCGTAGTTAAATTTCTAGAATGTCGATGTGAATGT
+
BFFGGGGGGGGGFFCGHGGHHHGHGHGHHHHHGHHHGHHHHGGHHHHHHHGHGHGGGGHHHHHHFHHHGGGDGGEHHGHGGHFBGGHFDHHHHHHHHFHHGHHHHHGHHGEHFAFHHHHHHHFHFHHHHGHHHGHFHHDDG3
@M02846:212:000000000-JLNFJ:1:1101:22051:5607 1:N:0:1
TGTAATCTACAAGCACCTCTTTTAAATACATTAGGAAAAGAATTAAGTTACCGTTGAGATCAAAAAAACCACGTCATGTTTTCTCTGATGACAAGTGATAAAACTTCGTAGTTAAATTTCTAGAATGTCGATGTGAATGTAA
+
BFFGGGGGGGGGGHGHHHHHHHHHFHHGGHHGGHHHHHHHGEFHFHHGHHGHGGGFEFEFGHHHHHGGGGGGGHHGHHHHHHHFHHF4GGH3DGFHHEHHHGHHHHHGHHEGHHHGHHHHHFHHHHGFHHAFHHHHGHFHHH
@M02846:212:000000000-JLNFJ:1:1101:22051:5607 2:N:0:1
GCGTCAGTCAGGTAATACGACTCACATATTACTTATATCAAAGCTTTTTAATTTTTTAATTTTATATATTGGTTTTTCTTAATTTACATTCACATCGACATTCTAGAAATTTAACTACGAAGTTTTATCACTTGTCATCAGA
+
BFDGGGGGGGGGGGEFGGGCFGFHHHHHHHHHHHHFHHHHFGFHE5GHHHHHHHHHGHHHFHHHHHHHHHHHFGHGGGHHHFHHHGHGHHHFHGHHCHG?FHFGDHGGFHHHHFHHHFDGE/FHHFHHHHHGG?GFHFGHD2
@M02846:212:000000000-JLNFJ:1:1101:12461:5649 1:N:0:1
TGTTTGACCAATGAGAATCAAGTATTCCAGCGATGCGTTTAATGAGCACAGGAAACACACTTTCTCTCTTCTCTTTTGCTTCTTAATACCCATCTACTGAAAATCTTGCAGGAAAGATCTCCCCTCCCGTCACTGCACTCTG
+
BFFGGGGGFFGGGFFGHGFFHHFHHHHHHGCGEHGGF2EEHHGHHGHGHFHEHHCGGGHGHHHFHGBGEHHHGHHHHHFHHHHHGHHFHCEGHHF@GHHHGFFHHHHFGFHHFHHEFGHHHGHGHG/?ACFDCFHFHHEHGG
@M02846:212:000000000-JLNFJ:1:1101:12461:5649 2:N:0:1
GGAAACAGACAGAGAGGCACACGACACAACAAGACAACACACACACACAGACACACACAAACAGAGAGGGAGAGAAAGAAAAGATTTGAGCGTTTACAGCGGGTTGCATCAGAATTGTATGCAATGGGCAAAGTCGAACAAA
+
BFFGGCGGFCFFFHHGFFF2FGEGFCEGGEHF2BGGHGAFAE?EGDF11FBGGFGGGGGEF1BCFCHA1?A?>1?FGCFFEGFFB?F3G/B/EEEEFHHFB//>//@2>2FFDG11F1@DFFGF1110>FFG01<.><<-/<
@M02846:212:000000000-JLNFJ:1:1101:21172:5660 1:N:0:1
GCTGTAATCTACAAGCACCTCTTTTAAATACATTAGGAAAAGAATTAAGATACCGTTGAGATCAAAAAAACCACGTCATGTTTTCTCTGATGACAAGTGATAAAACTTCGTAGTTAAATTTCTAGAATGTCGATGTGAATGT
+
2DFGGF6BGGGGGC4AFCAB4F5DHFHFFFF3FGGF55B3FG2A35F5H555FAE1A1FBAGF33BAAEEG?EC1BGEFFDDFHHFHGB4BGBGFHHDG4BDDG3FGFBFFBC/GGG44B3BBFBGBGFGHG/?FCG2BDFB
@M02846:212:000000000-JLNFJ:1:1101:21172:5660 2:N:0:1
GCGTCAGTCAGGTAATACGACTCACATAACAAAAAAGATGAAGAATGTTTTGTGTTACTTATATCAAAGCTTTTTAATTTTTTAATTTTATATATTGGTTTTTCTTAATTTACATTCACATCGACATTCTAGAAATTTAACT
+
AFBGGGGGGGGGFGHHHHHGGGGHHHHHHHHHFHHGGGGHHHGHHHHEFHHHHHHGHHHHHHHHHGHHGHHHHHEHFHHFHHCHHHHHHHGGGHEHGHGGHGGHHHHHFHHFHGHHEHFDHHEHGGGHHHHFGDDHHGHFFF
@M02846:212:000000000-JLNFJ:1:1101:9471:5662 1:N:0:1
GCGTCAGTCAGGTAATACGACTCACATAACAAAAAAGATGAAGAATGTTTTGTGTTACTTATATCAAAGCTTTTTAATTTTTTAATTTTATATATTGGTTTTTCTTAATTTACATTCACATCGACATTCTAGAAATTTAACT
+
AFBEGGGGGGGFGGFHFFDGCGGHFBHHGHHHFAGCGEGBGHGHEHHGHHHHBFHHHHFHHEHEHFFFFHB@DFBCGFGDEFEHHGFGDGHHFHEHHGHHHGGHGHHHFHFGHFHGFHHHFFEHGGGGFDGFFF?FFBGHH2
@M02846:212:000000000-JLNFJ:1:1101:9471:5662 2:N:0:1
AGCACCTCTTTTAAATACATTAGGAAAAGAATTAAGTTACCGTTGAGATCAAAAAAACCACGTCATGTTTTCTCTGATGACAAGTGATAAAACTTCGTAGTTAAATTTCTAGAATGTCGATGTGAATGTAAATTAAGAAAAA
+
ABFFGGGG1BAG3E1GFGGFBGFGGGHHH0BG1D1DGFGHHG/EE/GHEGEGBFGGCEEEGC/EEA@@GBE21FFGHBBGG1FA@GFHHHHHEHFHEF0F?GFHBFHHHHGG2BG1>B?CFB<B>E2GBBGDGDGHGFFBHH
@M02846:212:000000000-JLNFJ:1:1101:23037:5680 1:N:0:1
GCGTCAGTCAGGTAATACGACTCACATAATCAAAGCTTTTTAATTTTTTAATTTTATATATTGGTTTTTCTTAATTTACATTCACATCGACATTCTAGAAATTTAACTACGAAGTTTTATCACTTGTCATCAGAGAAAACAT
+
BFDEGEEDGGGGGHHHGHHGGGGHHHHHHHHGFHHFHHFHHHHHHHHHGHHFHHHHHHHHHHHHHHHGGHHHHGHHHHHGHGHFHHHHGHGGGHHHHHHHHHHHHHHHHHGGHGGHHHHHHHHGHHGFFHHEHHHHHHHHHH
@M02846:212:000000000-JLNFJ:1:1101:23037:5680 2:N:0:1
GCTGTAATCTACAAGCACCTCTTTTAAATACATTAGGAAAAGAATTAAGTTACCGTTGAGATCAAAAAAACCACGTCATGTTTTCTCTGATGACAAGTGATAAAACTTCGTAGTTAAATTTCTAGAATGTCGATGTGAATGT
+
BFFGGGGGGGFGGFHCHHHGHHHHHHHHGHHFHHHHHFHHGHGHHHHHHHHHHFEEEFHHGHHHHHHHGGCGHGGEHGHHFHHHHHEFFHHHHHHHEHHHHHHHHFHHHGGHGFHHHHHHHHHFGHHHFHFEEFFGBHHHG3
@M02846:212:000000000-JLNFJ:1:1101:10711:5694 1:N:0:1
GCGTCAGTCAGGTAATACGACTCACATAACAAAAAAGATGAAGAATGTTTTGTGTTACTTATATCAAAGCTTTTTAATTTTTTAATTTTATATATTGGTTTTTCTTAATTTACATTCACATCGACATTCTAGAAATTTAACT
+
BFBGGFGDGGGGGHHHHHHGGGGHHHHHGHHHHHHGGGHHHHHHHGHGHFHHHHHHHHGHHHHHHHHHGHGHHHHHHGHGHHGHHHHHHHHHHHHHHHHHHGGHHHHHHHHHHHHHHHHHHHGHGGGEHHHHHHHHHHHHHF
@M02846:212:000000000-JLNFJ:1:1101:10711:5694 2:N:0:1
ATCTACAAGCACCTCTTTTAAATACATTAGGAAAAGAATTAAGTTACCGTTGAGATCAAAAAAACCACGTCATGTTTTCTCTGATGACAAGTGATAAAACTTCGTAGTTAAATTTCTAGAATGTCGATGTGAATGTAAATTA
+
CFFGGGGGGGGGGGHHHHHHHGHHHHHHHHGHFHHHEFHHHHHHHHHHGFGGEHHHHHGGHHGGGGGGGGHGHH4FHHHHHHHHHHGFHFHHHHHHHGFFFHFFFGGFHHHHHHHHEHHHHHHHHHA?4F3F33GFHHGGD2
@M02846:212:000000000-JLNFJ:1:1101:20443:5708 1:N:0:1
GCGTCAGTCAGGTAATACGACTGGACACACAAAAAAGATGAAGAATGTTTTGTGTTACTTATATCAAAGCTTTTTAATTTTTTAATTTTATATATTGGTTTTTCTTAATTTACATTCACATCGACATTCTAGAAATTTAACT
+
>DDEEG?GGGGCB5FFBHGCEEEGGAGFFG?FGFGGGGEGHF5FCGHDDFG1BFAFHHGHHHEGH55FHF3FGHHHHHHHGGGEHEBFBEFGHHHHHHFHHGGEHGGGFHEHFHFFHEHHHFEBBADHHHGHHBGFFHHFHD
@M02846:212:000000000-JLNFJ:1:1101:20443:5708 2:N:0:1
GCTGTAATCTACAAGCACCTCTTTTAAATACATTAGGAAAAGAATTAAGTTACCGTTGAGATCAAAAAAACCACGTCATGTTTTCTCTGATGACAAGTGATAAAACTTCGTAGTTAAATTTCTAGAATGTCGATGTGAATGT
+
AFFGGGGGGGGGFHHCHHHHHHHHHHHGFFHGHHHHHEHHHHGHHHHHEFGHHHGGGGEFEFHHHHHHGCEEGG?FGGHHHHGHHGHHHHHGHHFHHHFGFHHHHGHHHGCFEFH4EHHFGHGHHHEHHDGGFGGHFHHHHB
@M02846:212:000000000-JLNFJ:1:1101:11150:5716 1:N:0:1
GCGTCAGTCAGGTAATACGACTCACATAACACAAAAAAGATGAAGAATGTTTTGTGTTACTTATATCAAAGCTTTTTAATTTTTTAATTTTATATATTGGTTTTTCTTAATTTACATTCACATCGACATTCTAGAAATTTAA
+
2@>AEEEBGFFFB5FFHHHGEGGHHHGGHHHHHGHHGGGAFFGHHHGHHBGHHFGBGFFHH5GEGHHHHFHBGGFFHEEGHEGHEGFHHHGHHHFGHHFHHHHGGHHFHGHHBGHF4FGEG4FGFEEDDHGHFHEGBGFGHH
@M02846:212:000000000-JLNFJ:1:1101:11150:5716 2:N:0:1
GCTGTAATCTACAAGCACCTCTTTTAAATACATTAGGAAAAGAATTAAGTTACCGTTGAGATCAAAAAAAACCACGTCATGTTTTCTCTGATGACAAGTGATAAAACTTCGTAGTTAAATTTCTAGAATGTCGATGTGAATG
+
AFFGGGGGGGGGGHFHHGGHHGHHHHGFHHHHHHHHHHGHHHGHHHHHGGHIHHGF?EHHEHHHHFHHGGGGGCFGHHGGHHHHHGFGHGHHHGHGHHHHHFHHGHFB?GEFGFEHDGHFHHDGHGEFFHFG/GEFHHHHGF
@M02846:212:000000000-JLNFJ:1:1101:9334:5736 1:N:0:1
GCGTCAGTCAGGTAATACGACTCACATAACAAAAAAGATGAAGAATGTTTTGTGTTACTTATATCAAAGCTTTTTAATTTTTTAATTTTATATATTGGTTTTTCTTAATTTACATTCACATCGACATTCTAGAAATTTAACT
+
>FDGGGGGGGFFDGGGHGFGGFFFHHHGHFHHGGHFGGHGHHHHGGHHFGHEGHHHHFHHHGHHFHHHHHHHHHHFCHHHHHGHHHHHGHHHHHHHHHHGHGFFHFHHHHHHGHHHHHFFHHCHGGGFHHHFHFFGHHHGGD
@M02846:212:000000000-JLNFJ:1:1101:9334:5736 2:N:0:1
GCTGTAATCTACAAGCACCTCTTTTAAATACATTAGGAAAAGAATTAAGTTACCGTTGAGATCAAAAAACCACGTCATGTTTTCTCTGATGACAAGTGATAAAACTTCGTAGTTAAATTTCTAGAATGTCGATGTGAATGTA
+
AFFGGGGGGGGGGHFHHHHHHHHHHHGHHHHHHHHHHHGHHHGHHHGHGHIIHHGGGGHHGHHHHHHHGGGHG1GEGHHHHGHHHHHHHHHGHHHHGHHHHHGHHHHGGGHGGHHHHHGFHHHGGFHHHHGFGHHGEHHEGD
@M02846:212:000000000-JLNFJ:1:1101:12736:5789 1:N:0:1
GCGTCAGTCAGGTAATACGACTCACATAGGACACACAAAAAAGATGAAGAATGTTTTGTGTTACTTATATCAAAGCTTTTTAATTTTTTAATTTTATATATTGGTTTTTCTTAATTTACATTCACATCGACATTCTAGAAAT
+
2D2A?EAGGGGGFHGHHCDGGGFGHHGHHGHHHAGCFGHHHGGG3AFGGFHFGHFHFFGHFEGF55GFHBGFHHFHHFFFHHBGHFHGCGGFHEHFHFGFGGFFFCAFGHGFGHGHHHHHGHHGHHBFDGGF?FHHGHB22>
@M02846:212:000000000-JLNFJ:1:1101:12736:5789 2:N:0:1
GCTGTAATCTACAAGCACCTCTTTTAAATACATTAGGAAAAGAATTAAGTTACCGTTGAGATCAAAAAAACCACGTCATGTTTTCTCTGATGACAAGTGATAAAACTTCGTAGTTAAATTTCTAGAATGTCGATGTGAATGT
+
>FBGGGGGGGCDGHFDHHHHFHHGHGHHFFHFHCFHHHGHHHGGHHHHGGFHIF?FEEHBGFHHHHHHGGG?GG1FEGHG4@FHEFHGEHHHHHHHHHHHGHHFGFBFBEFGGFDGFHHFFHFHBGHGHGHHGEF0FDF333
@M02846:212:000000000-JLNFJ:1:1101:25743:5880 1:N:0:1
GCGTCAGTCAGGTAATACGACTCACATAACAAAAAAGATGAAGAATGTTTTGTGTTACTTATATCAAAGCTTTTTAATTTTTTAATTTTATATATTGGTTTTTCTTAATTTACATTCACATCGACATTCTAGAAATTTAACT
+
AFBEE?EFGFFG5FFBGHHGDFDHHHHHHHHHAGHGCGGHHHFFGFHGHHHEAGHGHFHHHHHHHHEHHCDDGHHHHHHGHGGHEFHHHFHHGHFHGGGFFGFHHHDGHHHHHHHHHFBGFFFHEGDGDHBH2BFGHHBGHE
@M02846:212:000000000-JLNFJ:1:1101:25743:5880 2:N:0:1
GCTGTAATCTACAAGCACCTCTTTTAAATACATTAGGAAAAGAATTAAGTTACCGTTGAGATCAAAAAAACCACGTCATGTTTTCTCTGATGACAAGTGATAAAACTTCGTAGTTAAATTTCTAGAATGTCGATGTGAATGT
+
CFFGGGGGGCGGGHHHGHHHHHFHHHHHGHHHCHHGHHHHHHGHHHHBHFHHGFFFGGAHHHHHGGHHGGGCHGGFHGHEGHHHHGHGGGHHFFFHHFHGHHHHHHHHHGFHGFHHHHHHHGHHGEGHHFHEFGFHHHHGFF
@M02846:212:000000000-JLNFJ:1:1101:14783:5980 1:N:0:1
GCGTCAGTCAGGTAATACGACTCACATAACGAAGTTTTATCACTTGTCATCAGAGAAAACATGACGTGGTTTTTTTGATCTCAACGGTAACTTAATTCTTTTCCTAATGTATTTAAAAGAGGTGCTTGTAGATTACAGAGAC
+
BF@EEECGGGGGG5FGHHHGGGGFHHHHHHGGGGGHHHHHHHHFHHHHHHGHHHHHHHHGHHHGHGGGGHFAEFGGGGFHHHHHHGGEGGHHHHHHGGHHHHHHHHGHHHHHHHHHHHHGHA?FGFHFHHGFHHGHFHHEHH
@M02846:212:000000000-JLNFJ:1:1101:14783:5980 2:N:0:1
CTGTAATCTACAAGCACCTCTTTTAAATACATTAGGAAAAGAATTAAGTTACCGTTGAGATCAAAAAAACCACGTCATGTTTTCTCTGATGACAAGTGATAAAACTTCGTTATGTGAGTCGTATTACCTGACTGACGCAGAC
+
FDFGGGGGGGGGGHGHHHHHGHHGHHFHHHEHHHHHHHHHHGHHHHHHFHHHHGGGFEHFHHHGHHHGGGGHGGHGGHGHHHHHHHHHGHHGFHHFHHFFHHBHFHEGFGEGGFHHHHHGGFHHFHHBGE?GHB2CDGG?F0
@M02846:212:000000000-JLNFJ:1:1101:21348:5987 1:N:0:1
GTTGTAATCTACAAGCACCTCTTTTAAATACATTAGGAAAAGAATTAAGTTACCGTTGAGATCAAAAAAACCACGTCATGTTTTCTCTGATGACAAGTGATAAAACTTCGTAGTTAAATTTCTAGAATGTCGATGTGAATGT
+
BFFFGCGGGGBG5FHHGHHHFHHHHGBGHFHHHHHHGHHHHHGFHHHFHHHHHGGGG?EHGHHHGHHEEGGGHGGHHGHHHHHHHHHHHHHGHHGHHGGHHGHHHHHHHGHHFGHGFGHHHHHFFHHHHHHGHGGFGHFHHD
@M02846:212:000000000-JLNFJ:1:1101:21348:5987 2:N:0:1
GCGTCAGTCAGGTAATACGACTCACATAACTTATATCAAAGCTTTTTAATTTTTTAATTTTATATATTGGTTTTTCTTAATTTACATTCACATCGACATTCTAGAAATTTAACTACGAAGTTTTATCACTTGTCATCAGAGA
+
BFBGGGGGGGGGGBGHHHDDGGFHHHHHBCGHHHHHHFH3GHHFHHHGHHHHFHGGHHHFHHHHHHHHHEGHGGGHHHHHHHHGHHHHGHHHHHDGEDGHHHFFEFGHHHFHHHGHCGADGHHHFHHHHHHHHHHHHHHEEG
@M02846:212:000000000-JLNFJ:1:1101:23259:6092 1:N:0:1
GCGTCAGTCAGGTAATACGACTCACATAACAAAAAAGATGAAGAATGTTTTGTGTTACTTATATCAAAGCTTTTTAATTTTTTAATTTTATATATTGGTTTTTCTTAATTTACATTCACATCGACATTCTAGAAATTTAACT
+
BF@GGGFGGDGFGHHHHHHGGGGGGBGHHHHHGHHGGFHHHHHHHHHHHHHHHHHHHHHHHHHHHHHHHHHHHHHHHHHHHHGHFHHHHFHHHHHHEHHHHGGHHHHFHHHHHHHHHHHHHHGFEAFHHHHHGHHHHHHHHE
@M02846:212:000000000-JLNFJ:1:1101:23259:6092 2:N:0:1
ATCTACAAGCACCTCTTTTAAATACATTAGGAAAAGAATTAAGTTACCGTTGAGATCAAAAAAACCACGTCATGTTTTCTCTGATGACAAGTGATAAAACTTCGTAGTTAAATTTCTAGAATGTCGATGTGAATGTAAATTA
+
BFFGGGGGGGGGFHHGHHGGHFGHHGHHHHH55BGGFCGHHGHHHHHGGGGGEHGHHFGHF1EGGGHG?EHGHEHGHHHHHHBFHEFHHH1FGHHHHGHGHEEFGBECFFH4GHHHHHGFGHFBGEFGHFBGFFFDDFDFBB
@M02846:212:000000000-JLNFJ:1:1101:16536:6128 1:N:0:1
GCGTCAGTCAGGTAATACGACTCACATAAATGTTTTGTGTTACTTATATCAAAGCTTTTTAATTTTTTAATTTTATATATTGGTTTTTCTTAATTTACATTCACATCGACATTCTAGAAATTTAACTACGAAGTTTTATCAC
+
AFBGGGGGFGGGGHHHHHHDGGGHGFHHGHFHHHGHGGFHFFHHHHHHHHHHHGHHHHHHHHHHGHHGHHHGHGHHGHHHHHHHHHGGHHHGHHHHHHHHHFFHHHHGHGGGHHHHFFFHHHHGHHHHHGGHEGHHFBDFFG
@M02846:212:000000000-JLNFJ:1:1101:16536:6128 2:N:0:1
GCTGTAATCTACAAGCACCTCTTTTAAATACATTAGGAAAAGAATTAAGTTACCGTTGAGATCAAAAAAACCACGTCATGTTTTCTCTGATGACAAGTGATAAAACTTCGTAGTTAAATTTCTAGAATGTCGATGTGAATGT
+
BFFGGGGGGGGGGHHGHHHHHHHHHHHGHHHHHHHHGDHHHHGHHHFHHGHGHHGFGGHGEHHHHHHHGGGGHGGHHFHHBEFHHHHHHEHGGGGHHHHHHHH??FFHBFHHEFGFGFFHHHHHHGHHHGHHEFHHHHHHH?
@M02846:212:000000000-JLNFJ:1:1101:17907:6132 1:N:0:1
GCGTCAGTCAGGTAATACGACTCACATAACAAAAAAGATGAAGAATGTTTTGTGTTACTTATATCAAAGCTTTTTAATTTTTTAATTTTATATATTGGTTTTTCTTAATTTACATTCACATCGACATTCTAGAAATTTAACT
+
BFDGGGGGGGGGFFHBBF4CEDEHHFHGGHHHGCG?ACGHFHFGFGH5EGFFFGEGFFFFHFBFGFHBFEF5GDGEFFFHHFEEHHHHHBGHHFGH4FG1FECGFFFDGHHHHDFH4GHHHGGFGGGFHGFHHHBGHHHBGF
@M02846:212:000000000-JLNFJ:1:1101:17907:6132 2:N:0:1
GCTGTAATCTACAAGCACCTCTTTTAAATACATTAGGAAAAGAATTAAGTTACCGTTGAGATCAAAAAAACCACGTCATGGTTTCTCTGATGACAAGTGATAAAACTTCGTAGTTAAATTTCTAGAATGTCGATGTGAATGT
+
AFBGDGGGGGGGGHHHHHHCGGHHHHHHHHHHHGHHHGHHHHGHHHGFHHHGHGGFFGHBGHHHHHHHGGGGHGGHHGGHFFHFFGHHGHHHHHHHGHFHHHHGHHHBGEEHGGHHGHHHHHGHGHHHFHFEEEFHHHH3G3
@M02846:212:000000000-JLNFJ:1:1101:8535:6229 1:N:0:1
GCGTCAGTCAGGTAATACGACTCACATAACACAAAAAAGATGAAGAATGTTTTGTGTTACTTATATCAAAGCTTTTTAATTTTTTAATTTTATATATTGGTTTTTCTTAATTTACATTCACATCGACATTCTAGAAATTTAA
+
AFDGGGF5FGFGDFHHGHHDE2BFGHHHFH3GHGHFCEGEHG5ADGFGH55FFGGFHGHHHHFH5GGHGHHHHFHHHHBGFHFGGH3GFHHFHHHHHEHGDGHGGGGHH4GHHGHHHGHHFFHHG3EAFHHHHFED?GHHHB
@M02846:212:000000000-JLNFJ:1:1101:8535:6229 2:N:0:1
TCTACAAGCACCTCTTTTAAATACATTAGGAAAAGAATTAAGTTACCGTTGAGATCAAAAAACCACGTCATGTTTTCTCTGATGACAAGTGATAAAACTTCGTAGTTAAATTTCTAGAATGTCGATGTGAATGTAAATTAAG
+
BFFGGGGFGGGGGHHHHHHFFHHHDHDHHFHFCG3F2GHHFHHFGHFGEG11GHHHHFFBGGFFHGGEHEHHEG5GFBGHFHHFB33F?GHHHGHDHHHHBCFHFFFGG4GHHBGHD43B3F4GAFBGFG4FBDGBB?FFF3
@M02846:212:000000000-JLNFJ:1:1101:22063:6308 1:N:0:1
GCGTCAGTCAGGTAATACGACTCACATAACAAAAAAGATGAAGAATGTTTTGTGTTACTTCTATCAAAGCTTTTTAATTTTTTAATTTTATATATTGGTTTTTCTTAATTTACATTCACATCGACATTCTAGCAATTTAACT
+
1DD1E11AF1GFFGHFHF0A00BFFCFH1A1100FFF/FFHG1A0F1FGGGHFFBGBFFF1F@GHG2@1BGHFGFAFGFBEFCGFGHHF2@GH2GHHBG/BFAFFFG2FHHBFFGGH2GD>BE0</CGHG221B1<BF>2FD
@M02846:212:000000000-JLNFJ:1:1101:22063:6308 2:N:0:1
GCTGTAATCTACAAGCACCTCTTTTAAATACATTAGGAAAAGAATTAAGTTACCGTTGAGATCAAAAAAACCACGTCATGTTTTCTCTGATGACAAGTGATAAAACTTCGTAGTTAAATTTCTAGAATGTCGATGTGAATGT
+
BFFGGGCGGGGGFDAFGHHHHHHHHHGGHFHGHHHGHEDC2322BG5GGHHHHHEGGEFFHHHGHFDAE0EDHGGHGGHHHHHBDHHHHGHHBH33EGHFGHFFE3GHHG00?FGHBFGHHEHH4DDGBGGECF2?1B2BGB
@M02846:212:000000000-JLNFJ:1:1101:19098:6312 1:N:0:1
GTAATCTACAAGCACCTCTTTTAAATACATTAGGAAAAGAATTAAGTTACCGTTGAGATCAAAAAAACCACGTCATGTTTTCTCTGATGACAAGTGATAAAACTTCGTAGTTAAATTTCTAGAATGTCGATTATGTGAGTCG
+
BFFGGGGGGGGGGHHHHHGHGHHHHHHHDHGHHHHHHHEFGHHHFHHHIHHGGGGEHHGHHHHHFGGGGHGGHHEHHHHHHHHHHHHHFBFEGHHHHGGHHGHHHHGHHGGHFHFHHHHHGGHHHFFHFHGGGHEHEHFGHC
@M02846:212:000000000-JLNFJ:1:1101:19098:6312 2:N:0:1
GCGTCAGTCAGGTAATACGACTCACATAATCGACATTCTAGAAATTTAACTACGAAGTTTTATCACTTGTCATCAGAGAAAACATGACGTGGTTTTTTTGATCTCAACGGTAACTTAATTCTTTTCCTAATGTATTTAAAAG
+
CFBGGGGGGGGGGHHHHHHAFGGGGGHFGHHGHGGGGHHHGHGFHHHHHHHHHGDHGGHHHHHHHHHHFHHHHHHHEHHHGHGAGH3FEFGGHGGGGGGEEHHHHHHHGCFHGGHHHHHHGGHHHHHHFFHHHHHHHG2F22
@M02846:212:000000000-JLNFJ:1:1101:24915:6321 1:N:0:1
CTGTAATCTACAAGCACCTCTTTTAAATACATTAGGAAAAGAATTAAGTTACCGTTGAGATCAAAAAAACCACGTCATGTTTTCTCTGATGACAAGTGATAAAACTTCGTAGTTAAATTTCTAGAATGTCGATGTGAATGTA
+
FFFGGGGGGGGGGHHHHHHHHHHHHHHHHHHHHHHHHHHHHGHHHGFFHHHHIGGGGHHHHHHHHHGGGGGHGGHHGHHHHHHHHHHHHHHHHHFHHHFHHHGHHGHHGHGGGHHHEHHHHHHHGHHHHHHEGHHHHHHHGG
@M02846:212:000000000-JLNFJ:1:1101:24915:6321 2:N:0:1
GCGTCAGTCAGGTAATACGACTCACATAACAAAAAAGATGAAGAATGTTTTGTGTTACTTATATCAAAGCTTTTTAATTTTTTAATTTTATATATTGGTTTTTCTTAATTTACATTCACATCGACATTCTAGAAATTTAACT
+
BFBGGGCGGFGGFGHHHHDGGGGHHHHHHHFFCFGEEGHHHFHFFGHGHHHGHHGHFGHHHHHHGHFFGHHFHFHHHHEDGHGHFHHGHHHHHHGHFHHHGGGGFHHHHHHHFDHHFFGHHBECEEFHGHHHFHFHHHHBFB
@M02846:212:000000000-JLNFJ:1:1101:23377:6408 1:N:0:1
GGCAGCGCTGTTGCGCTGCCGCCCTGCGGTTGGCCAACCCGCGTGCCGCCAAATTGACATTTGAAGTCCCGCGCGTTTTCACTTGGCTGCCTCCTGCATACGTTGTGCGATTTGCTGCTTAACCTTCTCCAGCAGTGCCGCG
+
BFFG?GGGGFGCGHFGAECH?EEGGHHGGEECEHFGEEAE>EFGCGHGGCE@HHHHGHH4BGHHHHFFHGFGGCBFGCFHFGGHHHHHFGHFHECFFHHFGGBGEFDF<.<CGFDGBGHB0GGGGGHFHGHHHEFFCHECC-
@M02846:212:000000000-JLNFJ:1:1101:23377:6408 2:N:0:1
GGCGCACTGCGACAGCGTAGAGAAGGCGCTGGGCAAGGCGAAAGAAAACAAATTGACCGTCAGCGTCGGCGAATACTGCAGCAAGAAAGTGCTGGGTGTCTGCCTGCAGAAGAAGCGCAGCTACTGCCAGTTCGACCGCAAC
+
AFC1A1000BAAEE0FE0A/F1110B/AAE?E//F/EEEE/>//0>0FBFGF1F1@11EG//?CCE////////?FDGH1?F0<0GHG1?112FG?</<C11FF11F011<FFFGBC?@<-CDB<00<C0C00CGE-;----
@M02846:212:000000000-JLNFJ:1:1101:23412:6428 1:N:0:1
GCGTCAGTCAGGTAATACGACTCACATAATCGACATTCTAGAAATTTAACTACGAAGTTTTATCACTTGTCATCAGAGAAAACATGACGTGGTTTTTTTGATCTCAACGGTAACTTAATTCTTTTCCTAATGTATTTAAAAG
+
CFCGGGGGGGGGGHHHHHHGGGGHHHHHHHHEGGGGHHHHGHHGHHHHHHHHHGGHGGHHHHHHHHHHHHHHHHHHGHHHHHHHHHHHGFFGHGHGGGGGGHHHHHHHGGGHGHHHHHHHHHHHHHHHHHHHGHHHHHHFHD
@M02846:212:000000000-JLNFJ:1:1101:23412:6428 2:N:0:1
ATCTACAAGCACCTCTTTTAAATACATTAGGAAAAGAATTAAGTTACCGTTGAGATCAAAAAAACCACGTCATGTTTTCTCTGATGACAAGTGATAAAACTTCGTAGTTAAATTTCTAGAATGTCGATTATGTGAGTCGTAT
+
BFFFGGGGGGGGGHF4GHGHHHHHHHHHGHGGGHHEEGFHBHHHFHHFFCEEAGFHHHHGHGGA?EEFFECGHFHFHHHHHHHFFGFHHGHGHEFHHHHHFHEA?FGFHGHFEHHHHGHHF4FGHAGGFGHHHB3?FFCFHF
@M02846:212:000000000-JLNFJ:1:1101:15785:6452 1:N:0:1
GCGTCAGTCAGGTAATACGACTCACATAGGACACACAAAAAAGATGAAGAATGTTTTGTGTTACTTATATCAAAGCTTTTTAATTTTTTAATTTTATATATTGGTTTTTCTTAATTTACATTCACATCGACATTCTAGAAAT
+
AFBGGGGGGGGGFFHGGFGGGGGHHHGHBFFHHHHGGGHFHGDFEHHHFHHGHFFHFHHHHHHEHHHFHGHHGHFHHHEFGEFHHHFHCGFHHGHHHHHGHFHFFHHGGHHHHHHHHHEFEHHBEHHFGGGDDFGFFHHHBG
@M02846:212:000000000-JLNFJ:1:1101:15785:6452 2:N:0:1
GCTGTAATCTACAAGCACCTCTTTTAAATACATTAGGAAAAGAATTAAGTTACCGTTGAGATCAAAAAAACCACGTCATGTTTTCTCTGATGACAAGTGATAAAACTTCGTAGTTAAATTTCTAGAATGTCGATGTGAATGT
+
AFFGGGGGGGGGGHHGHHHHHHHGHHHHHHHCHHHHHHGHEHGFHHHHHHHHHHGGGDHHHHHHHHHHGGGDHGCE1FHHHHHHHBHHGHGGHHHHHHHFHHHHHHGFHEFFAFHGHHHHFHGHBGGGFGFAHGHGBHGFF3
@M02846:212:000000000-JLNFJ:1:1101:20790:6461 1:N:0:1
AGCACCTCTTTTAAATACATTAGGAAAAGAATTAAGTTACCGTTGAGATCAAAAAAACCACGTCATGTTTTCTCTGATGACAAGTGATAAAACTTCGTAGTTAAATTTCTAGAATGTCGATGTGAATGTAAATTAAGAAAAA
+
DFFGGGGGGGGGGHHHHHHHHHHHHHHHHGHHHHHHHHHHHGGGGHHHIHHHHHHGGGGHGGHHGHHHHHHHHHHHHHHHHHHHHHHHHHHHHHHHGHFGGHHGHHHHHHHHHHHHHHHGGHHHHHHHHHHHHHHHHHHHHH
@M02846:212:000000000-JLNFJ:1:1101:20790:6461 2:N:0:1
GCGTCAGTCAGGTAATACGACTCACATAACAAAAAAGATGAAGAATGTTTTGTGTTACTTATATCAAAGCTTTTTAATTTTTTAATTTTATATATTGGTTTTTCTTAATTTACATTCACATCGACATTCTAGAAATTTAACT
+
BFCGGGGGGGGGGHHHHHHGGGGHHHHFHHHHHHGGGGHHHHHEFFGFGHGHHHHHHHHHHHHHHHGHGHFHHHHHHHHHHGGHHHHGHHHHHHHHHHHHHGGHHHHFHHGHHGHHHHHHHG?HEEGGHHHHB?FGHHHFGG
@M02846:212:000000000-JLNFJ:1:1101:24118:6471 1:N:0:1
GCGTCAGTCAGGTAATACGACTCACATAACAAAAAAGATGAAGAATGTTTTGTGTTACTTATATCAAAGCTTTTTAATTTTTTAATTTTATATATTGGTTTTTCTTAATTTACATTCACATCGACATTCTAGAAATTTAACT
+
AFD2EGCFGGGGGFHHHHHGGGGHHHHGGHHHFGDFCEFHFHHHGHHDGFHHHHHHGHHHHGHHFHHGDGHEHHHHHHHHHHGGHHHHHHHHHGHHGHHHGGEGHHHHHGFHHGHHHGFHGHGHGGGFHHH3FGFFGHHHHF
@M02846:212:000000000-JLNFJ:1:1101:24118:6471 2:N:0:1
GCTGTAATCTACAAGCACCTCTTTTAAATACATTAGGAAAAGAATTAAGTTACCGTTGAGATCAAAAAAACCACGTCATGTTTTCTCTGATGACAAGTGATAAAACTTCGTAGTTAAATTTCTAGAATGTCGATGTGAATGT
+
AFFGGGGGGGGGGHHHHHHHHHHHGHHGHHGHHHHFHEGFHHEGHHHHGHHHHHGGGGHG1FHHHHHHGGFDGGCFHGFFHGHFBGHFGGFHHHGHGFHHHGFHHHGHGGBFCFFFFFGFHFBGHHHHHHHEHA201GFFF1
@M02846:212:000000000-JLNFJ:1:1101:13832:6490 1:N:0:1
GCGTCAGTCAGGTAATACGACTCACATAACACAAAAAAGATGAAGAATGTTTTGTGTTACTTATATCAAAGCTTTTTAATTTTTTAATTTTATATAGACGACACAGATCGGAAGAGCGGTTCAGCAGGAATGCCGAGACCGA
+
AF@AAAEGF1FG1F3AGFAEEEEBEEC1AFG1FF0GHCGGFAFGEBAG1FGFGCHFHGFB2BDBGFD2FGBFBF@GGHHFFGHEGEBEGGHFHFFHBHGGCE@EHHHHFF?/F/AAGCC/><GG1DCAGHGHH1A//>/.A-
@M02846:212:000000000-JLNFJ:1:1101:13832:6490 2:N:0:1
ATATAAAATTAAAAAATTAAAAAGCTTTGATATAAGTAACACAAAACATTCTTCATCTTTTTTGTGTTATGTGAGTCGTATTACCTGACTGACGCAGACGACACAGATCGGAAGAGCGTCGTGTAGGGAAAGAGTGTAGATC
+
AFFGGGGGGGGGGGHFHHHHHHHGGHHGF5FGHHHFHH5DEGHEEHCGFHG5FHFHHHHHHHGCHGHHGHEFFGGHHGFHHGHHHHHHGHGHHGGF/E1//>//??CGHGG?C/BFGCGG@FGE2FBGHAFF0<?GGBB111
@M02846:212:000000000-JLNFJ:1:1101:6872:6511 1:N:0:1
GCGTCAGTCAGGTAATACGACTCACATAACAAAAAAGATGAAGAATGTTTTGTGTTACTTATATCAAAGCTTTTTAATTTTTTAATTTTATATATTGGTTTTTCTTAATTTACATTCACATCGACATTCTAGAAATTTAACT
+
>D?A?F1BE1B0BDGHF1F0EE?FF1AFEBGHAA/EA/FFDE11BF1GHFHHHFGFGHHHHFFBGF21F0@@1GGHHHFHHFGCCGFHGFHHHHGHGFHHFFFCGGH2BGB2BDGFGH12FHCCEACFHBD22<>BGFG2FD
@M02846:212:000000000-JLNFJ:1:1101:6872:6511 2:N:0:1
GCTGTAATCTACAAGCACCTCTTTTAAATACATTAGGAAAAGAATTAAGTTACCGTTGAGATCAAAAAAACCACGTCATGTTTTCTCTGATGACAAGTGATAAAACTTCGTAGTTAAATTTCTAGAATGTCGATGTGAATGT
+
AFFGGGGGGGFFFHHCEGHHHHHHHHFHCHHFFHHHHHEFHFFHHHHHHFFHGGGGDDHGEHHHGGHHGGCEGGEEEFHHGHHHEFHHGEHHFBGHGHFBGFGGGFHEHFGHGEHHHFFHHHHHHEBHHFHHGFHGHHFFH?
@M02846:212:000000000-JLNFJ:1:1101:6172:6518 1:N:0:1
GCGTCAGTCAGGTAATACGACTCACATAACAAAAAAGATGAAGAATGTTTTGTGTTACTTATATCAAAGCTTTTTAATTTTTTAATTTTATATATTGGTTTTTCTTAATTTACATTCACATCGACATTCTAGAAATTTAACT
+
AF@EGFEGGFGFBEDHHGHGGGDFHHFFCHFHCCFFGGHHGHFGGFFGHFHFHHHHHHHGFGFH@GHHDHHHGHHAFFGHHHGGHGHHHHGHHHGHHHFEHGGEHHHGHHHHHGHHHFFHHHGHGGGHHHHHGHHHHFHHE3
@M02846:212:000000000-JLNFJ:1:1101:6172:6518 2:N:0:1
CTGTAATCTACAAGCACCTCTTTTAAATACATTAGGAAAAGAATTAAGTTACCGTTGAGATCAAAAAAACCACGTCATGTTTTCTCTGATGACAAGTGATAAAACTTCGTAGTTAAATTTCTAGAATGTCGATGTGAATGTA
+
FFFFF6FGFB5EGFHHHCHGHHHHGFGHFBGGHFFHD5FF3F2GFHGFHHGGFFEEDAFEFGH33FEEGEFFGDEHGHFFHHHHFFHHHHHFHFHHFG4FGHFGHFFFEFGGFHFHDGHHHFGFHHHGGEG/FBHH2?FGF2
@M02846:212:000000000-JLNFJ:1:1101:10246:6551 1:N:0:1
GCTGTAATCTACAAGCACCTCTTTTAAATACATTAGGAAAAGAATTAAGTTACCGTTGAGATCAAAAAAACCACGTCATGTTTTCTCTGATGACAAGTGATAAAACTTCGTAGTTAAATTTCTAGAATGTCGATGTGAATGT
+
BFFGGGGGGFGGGHGGHHHHHHHHHHHHHHHHHFFHHHFHHGGHHHHHHGHHHHGGGGFEHHHGHHHHGGGGGGGHHGHHHHHHHHHHGFHHHHHFGHHHHHGHGHGFHGHGGGHHGFFHGHHGFFGHHHHHGGHHHFHHHF
@M02846:212:000000000-JLNFJ:1:1101:10246:6551 2:N:0:1
CGTCAGTCAGGTAATACGACTCACATATGGACACACAAAAAAGATGAAGAATGTTTTGTGTTACTTATATCAAAGCTTTTTAATTTTTTAATTTTATATATTGGTTTTTCTTAATTTACATTCACATCGACATTCTAGAAAT
+
FFBGGGGD4GGGGHGHHHGGGGHHGGFHGBGGFHHGGGHFHFEAGHHHHHHHHFHHHHGHGFFGHHFFGFE5BGGBHHHHHFHHFHHFEHFGHHHD4GHHHHHGHHHGGGGGBFHHHGHHHHHDF4FF?3B/BHFGHFDBFG
@M02846:212:000000000-JLNFJ:1:1101:18705:6596 1:N:0:1
ATCTACAAGCACCTCTTTTAAATACATTAGGAAAAGAATTAAGTTACCGTTGAGATCAAAAAAACCACGTCATGTTTTCTCTGATGACAAGTGATAAAACTTCGTAGTTAAATTTCTAGAATGTCGATGTGAATGTAAATTA
+
CFFGGGGGGGGGGHHHHHHHHHHHHGHHHHHHHHHGGHHHHGHHHHHHFEGGHHHHHHHGGHGCEFHGGGHGHHHHHHHHHHHGHHHHHHHGGHHHHGHHHHHGHHGGHHHFHHHHHFHHHHHGHHFFHFGHHGHGHHEFHD
@M02846:212:000000000-JLNFJ:1:1101:18705:6596 2:N:0:1
GCGTCAGTCAGGTAATACGACTCACATAGGACACACAAAAAAGATGAAGAATGTTTTGTGTTACTTATATCAAAGCTTTTTAATTTTTTAATTTTATATATTGGTTTTTCTTAATTTACATTCACATCGACATTCTAGAAAT
+
AFDEGGGGGGGGFGGHFHHE?EGHHHHCHBFHCFHGGFFF1EEFHHHGHHFHHFHEHHGHHHHHHHHHHHGF@EGHHHGHHHHHHHGHGHFGHHHHFDGHHHEHHHHGGHHHHDFHHHHHGHGFHFGB<?CFGHHHGFD2DG
@M02846:212:000000000-JLNFJ:1:1101:25552:6634 1:N:0:1
GCGTCAGTCAGGTAATACGACTCACATAGGACACACAAAAAAGATGAAGAATGTTTTGTGTTACTTATATCAAAGCTTTTTAATTTTTTAATTTTATATATTGGTTTTTCTTAATTTACATTCACATCGACATTCTAGAAAT
+
AF?2EEC5GFGG5ADGBAA2EGDFHFFFG3FGGHCEGCGCGEFFHEFFHF3EFGFFHGFHGF5E5GGGHHHHHHHGHGFHHHBHGHHHGHGHF4GHHHFDGHHHFHHGGBFFFFBHEGFHHHGF3DG1/0B<DF1F22211F
@M02846:212:000000000-JLNFJ:1:1101:25552:6634 2:N:0:1
GCTGTAATCTACAAGCACCTCTTTTAAATACATTAGGAAAAGAATTAAGTTACCGTTGAGATCAAAAAAACCACGTCATGTTTTCTCTGATGACAAGTGATAAAACTTCGTAGTTAAATTTCTAGAATGTCGATGTGAATGT
+
AFFGGGGGGGGGGHHHHHHHHHHHHHHHHHHGHHHHHEFGHHAGHHHHHGHHHEGGGEEHAGHHGHHHCG?1GGGHHGHHHHHEFHHHHHHGHFHHFHHGHHHHHHHGGGFHGGHHHGHHHEHHHHEHHFHHGGHHHHHHH3
@M02846:212:000000000-JLNFJ:1:1101:19924:6654 1:N:0:1
CGTCAGTCAGGTAATACGACTCACATATGACACACAAAAAAGATGAAGAATGTTTTTTGTTACTTATATCAAAGCTTTTTAATTTTTTAATTTTATATATTGGTTTTTCTTAATTTACATTCACATCGACATTCTAGAAATT
+
FFCGGGGGGGGGGHGHHHGGGGHHHHHHHHFHHHGGGHHHGGGHHGGHHHHHHHHHGGGHHHHHHHHGHHHHHGEFGHHHHHHHHGHGHGHHHHHHHHHHHHGGHHGGHHHHGHHHHHFHHHFHHHHGHGGGHHHHHHHHGH
@M02846:212:000000000-JLNFJ:1:1101:19924:6654 2:N:0:1
GCTGTAATCTACAAGCACCTCTTTTAAATACATTAGGAAAAGAATTAAGTTACCGTTGAGATCAAAAAAACCACGTCATGTTTTCTCTGATGACAAGTGATAAAACTTCGTAGTTAAATTTCTAGAATGTCGATGTGAATGT
+
BFFGGGGGGGGGGHHHFHHHHHHHHHHHHHHGFHHHHHHHGHGHHGHHHGHHHHGGGGHHHGHHHHGHGGEGCFGHGGHHHHHGHBGHFHGHHGGHEHGHHHHHGHEHHEFGGGHHHHHHGHHFFHFHHGFEHGHGHFFHH3
@M02846:212:000000000-JLNFJ:1:1101:22901:6669 1:N:0:1
GCGTCAGTCAGGTAATACGACTCACATAACACAAAAAAGATGAAGAATGTTTTGTGTTACTTATATCAAAGCTTTTTAATTTTTTAATTTTATATATTGGTTTTTCTTAATTTACATTCACATCGACATTCTAGAAATTTAA
+
BFB?FEAGGB5BBFGGHHH2EDAGHBGGHCFGFFHHHG1F3GDDF53BEFHHHHFC2BFFHHHB@FBG5GFFF5FFHHHGHHGH/FBBFGHHHGH4F4EDGHHEGFGHG4?4BFBDBGFFFEHFEB?D/GHD?D333B?GD2
@M02846:212:000000000-JLNFJ:1:1101:22901:6669 2:N:0:1
GCTGTAATCTACAAGCACCTCTTTTAAATACATTAGGAAAAGAATTAAGTTACCGTTGAGATCAAAAAAACCACGTCATGTTTTCTCTGATGACAAGTGATAAAACTTCGTAGTTAAATTTCTAGAATGTCGATGTGAATGT
+
AFFFGGGGGGGGGHFHHHHGHHHFHHHHHGHHHGFFH5FGGHFFHHHHHHHGFGDFA1FBGHFFHHFAFGG?HGGHGGGHHGHHHBGHGHHHFFHHGFHHHHHHHHHHHGFHGGHHHFHHGHHFHBHGGHHHHGHCDHDGF3
@M02846:212:000000000-JLNFJ:1:1101:15991:6711 1:N:0:1
ATCTACAAGCACCTCTTTTAAATACATTAGGAAAAGAATTAAGTTACCGTTGAGATCAAAAAAACCACGTCATGTTTTCTCTGATGACAAGTGATAAAACTTCGTAGTTAAATTTCTAGAATGTCGATGTGAATGTAAATTA
+
CFFGGGGGGGGGGHHHHHHHHHHHHHHHHHHHHHHHGHHHHHHHHHHHGGGGHHHHHHHHHHGGGGHGGHHGHHHHHHHHHHHHHHHHHHHHHHHHHHHHHHHGHHGGHHHHHHHHHHHGHHHHHHHGHHHHHHHHHHHHHH
@M02846:212:000000000-JLNFJ:1:1101:15991:6711 2:N:0:1
GCGTCAGTCAGGTAATACGACTCACATAACAAAAAAGATGAAGAATGTTTTGTGTTACTTATATCAAAGCTTTTTAATTTTTTAATTTTATATATTGGTTTTTCTTAATTTACATTCACATCGACATTCTAGAAATTTAACT
+
BFBGGGGGGGGGGGFHHHHGGGGHHHHHHHHHCGHGGGHHHGEFGHHHHHHHHHHHHHHHHGHHHHHHFHGHHHHHHHHHHHGHHHHGHHHFHHHHGGHHHGGHHHHHHHHHHHHHGHHHHHGGGGFHHHHGFFFGHFHHHF
@M02846:212:000000000-JLNFJ:1:1101:14225:6797 1:N:0:1
GCGTCAGTCAGGTAATACGACTCACATAACAAAAAAGATGAAGAATGTTTTGTGTTACTTATATCAAAGCTTTTTAATTTTTTAATTTTATATATTGGTTTTTCTTAATTTACATTCACATCGACATTCTAGAAATTTAACT
+
>DAEEGGGGGCGGGHHHHHGGGGGHBGHHHHHHGHGFGHHHGGHHHFAGFGEEGEHHHHHHHHGGHHGHHGGHHHHGHGHGHGAFGHHHHHFHHHHHHHHHGGHHHGHHEFEHHHFFGHHHHGHGG?GHHHFEF3GHHHGGF
@M02846:212:000000000-JLNFJ:1:1101:14225:6797 2:N:0:1
GCTGTAATCTACAAGCACCTCTTTTAAATACATTAGGAAAAGAATTAAGTTACCGTTGAGATCAAAAAAACCACGTCATGTTTTCTCTGATGACAAGTGATAAAACTTCGTAGTTAAATTTCTAGAATGTCGATGTGAATGT
+
BFFFGGGGGGGGGHGHHHHGHHHHCHHHHHHHHHGHHHHHHHEFHHGGFFHHHHCCE?GHEHHHHHHHGFGDHG?EAFHHHHHHHGGEHBHHHHGHGHFFHHHFHHHHHGHFGGGHHHHHHHHHHFHHHHFEHGHHHGHHHD
@M02846:212:000000000-JLNFJ:1:1101:10392:6828 1:N:0:1
GCGTCAGTCAGGTAATACGACTCACATAACAAAAAAGATGAAGAATGTTTTGTGTTACTTATATCAAAGCTTTTTAATTTTTTAATTTTATATATTGGTTTTTCTTAATTTACATTCACATCGACATTCTAGAAATTTAACT
+
111EE1E3FGFGGGFBGHHGEGCH1F2AGF11BAF?EFFGFFBG0GFAFDFFGHHHEF2DED2FGFHFGHHEFFFF1BEFFGGGHFFFHHHBFDFDGHFHFGGHHHH22GGGHBFGFFD2DGFFGGGHHHGHFHHHDBD2F2
@M02846:212:000000000-JLNFJ:1:1101:10392:6828 2:N:0:1
GCTGTAATCTACAAGCACCTCTTTTAAATACATTAGGAAAAGAATTAAGTTACCGTTGAGATCAAAAAACCACGTCATGTTTTCTCTGATGACAAGTGATAAAACTTCGTAGTTAAATTTCTAGAATGTCGATGTGAATGTA
+
BFFFGGGGGGGGGHHHHHGHHHHHHHHHHHHHHHGHHHFFHHGHHHEHHHHHHHGGG1EGEHHHHHHHGGGHGGHGFHHGGFHHHHHGGHHHGFGFHHGHHGFHGHHEFE2FFHHHEGHHGHFFF3FGHHHGGHHEFFHHHB
@M02846:212:000000000-JLNFJ:1:1101:8460:6849 1:N:0:1
TACAAGCACCTCTTTTACATACATTAGGACAAGAATTAAGTTACCGTTTAGATCAAAAAAACCACGTCATGTTTTCTCTGATTACCAGTGATAAAACTTCGTAGTTAAATTTCTAGAATGTCGATGTGAATGTAAATTAAGA
+
ADFG111A1AF0FHH1G13FEA1A31B1F1A00001D11A2222B/FA0A11DG1111/AAEGA/////B1D22B2B2211B2211BB@FFDBD11B11FFC0F>222FE2>F>2BB1B1BB//F20B222F>2G2>F<111
@M02846:212:000000000-JLNFJ:1:1101:8460:6849 2:N:0:1
GCGTCAGTCAGGTAATACGACTCACATATGGACACACAAACAAGATGAAGAATGTTTTGTGTTACTTATATCAAAGCTTTTTAATTTTTTAATTTTATATATTGGTTTTTCTTATTTTACATTCACATCGACTTTCTATAAA
+
1D>EEA1AFGCG1DD3FH00EAABF12122A111BA/EE0/F/BGD1FGD1FB1FE2F00FEFGB@G@@EGHGH1101B1FBFFB2BF@EA1B@EFGFHHHEH2@>GGEGHFB>22B2>1>B21D1>>1/0<//11222B>2
@M02846:212:000000000-JLNFJ:1:1101:14494:6861 1:N:0:1
GCGTCAGTCAGGTAATACGACTCACATAGGACACACAAAAAAGATGAAGAATGTTTTGTGTTACTTATATCAAAGCTTTTTAATTTTTTAATTTTATATATTGGTTTTTCTTAATTTACATTCACATCGACATTCTAGAAAT
+
?FAAEGCGGGGGGGHHHHHGGAEHHGHHHCGHCHHGGGGHGCEGHFBGHHHHHHHHHFHHFFHHHHHHEHHHHHGBFGHGHHHHHHHHGGGHHHH4FFGHHHBFHHHGGHHHFHHHHHHGEHDHHHHHDHF?FHHHHD2G2G
@M02846:212:000000000-JLNFJ:1:1101:14494:6861 2:N:0:1
GCTGTAATCTACAAGCACCTCTTTTAAATACATTAGGAAAAGAATTAAGTTACCGTTGAGATCAAAAAAACCACGTCATGTTTTCTCTGATGACAAGTGATAAAACTTCGTAGTTAAATTTCTAGAATGTCGATGTGAATGT
+
AFFGGGGGGGGGGHHHHHHHHHHHHHGFGGHFHHHHHHHHHHEFHHEFFHHFHHGGGGAFHHHHHEFEFCGGHGGHHGHHHHHHHHHHHHHEFHHHGHHHHFHFHHHHHGFFGGGHHGHHHHHDGHBHHHHHGGFGFHEF3?
@M02846:212:000000000-JLNFJ:1:1101:17085:6864 1:N:0:1
GCGTCAGTCAGGTAATACGACTCACATAGGACACACAAAAAAGATGAAGAATGTTTTGTGTTACTTATATCAAAGCTTTTTAATTTTTTAATTTTATATATTGGTTTTTCTTAATTTACATTCACATCGACATTCTAGAAAT
+
>D2EEEEFGFGGGGCHGHCFGGGGHHGHFGHHHHHGGGHHEGGGHHEFFGGGGGGHHHFFHHFHEHGFHGGHFHHHGHGBGEGFHFHHG1FFHHHFHFFGHHHHHHHGFHHGHHHHHGHEHHHHHHHHEBD?EHHHGBGHGH
@M02846:212:000000000-JLNFJ:1:1101:17085:6864 2:N:0:1
GCTGTAATCTACAAGCACCTCTTTTAAATACATTAGGAAAAGAATTAAGTTACCGTTGAGATCAAAAAAACCACGTCATGTTTTCTCTGATGACAAGTGATAAAACTTCGTAGTTAAATTTCTAGAATGTCGATGTGAATGT
+
BFFCFGGGGGGGGGFHHHHHGHHHGHFHHHFHHFHHHHHHHHGHHFHHHGFBFGGEEGHEGHHHHAGGG@EEEFGGEFHFFHHGHEHFFBHHFHFHHHFFFHHHHHFGFGBGGGHFHFGHHHHHHBDGHGHHHGHHFFBDDB
@M02846:212:000000000-JLNFJ:1:1101:24368:6875 1:N:0:1
GCGTCAGTCAGGTAATACGACTCACATAACACAAAAAAGATGAAGAATGTTTTGTGTTACTTATATCAAAGCTTTTTAATTTTTTAATTTTATATATTGGTTTTTCTTAATTTACATTCACATCGACATTCTAGAAATTTAA
+
BFDGGGGGGGGGBGHGHHHDFFGHHHHHHHHHGGFHHGGGFHHHHHGEHHFGFHGHCGHFHHHHHHHGHHGFHHHGFHHHHGHHGHHHHHGHHHFDGGHGHHHGGFHHGHHHHHHGHHHHFHHHGEEDFHGHHHFFFHFHHF
@M02846:212:000000000-JLNFJ:1:1101:24368:6875 2:N:0:1
GCTGTAATCTACAAGCACCTCTTTTAAATACATTAGGAAAAGAATTAAGTTACCGTTGAGATCAAAAAAACCACGTCATGTTTTCTCTGATGACAAGTGATAAAACTTCGTAGTTAAATTTCTAGAATGTCGATGTGAATGT
+
AFFGGGGGGGGGGGHGHHHHHHHHHGHHHHHHHHHHHHHHHHGHHHHHHHHGHHGAEGHGGHHHHHHHGGGFHGGHGGHHHFFHEHHHFFHHGHGGHDGHHHHHHHHGHGFHGGGHHHHFHFHHHFGHHFFHHGHHFHFEH3
@M02846:212:000000000-JLNFJ:1:1101:19474:6896 1:N:0:1
GCGTCAGTCAGGTAATACGACTCACATAATTCACATCGACATTCTAGAAATTTAACTACGAAGTTTTATCACTTGTCATCAGAGAAAACATGACGTGGTTTTTTTGATCTCAACGGTAACTTAATTCTTTTCCTAATGTATT
+
CFCGGGGGGGGGFFGHHHGGGGGGHFHHGHHHFHFHHGHGGGHHHHGHHHHHGHHHHHHGGGGEGHHHHHHHHBEHHHFHHHHHHFHHHHHHFFGGGGHGHFGGGFGHHHHHHHGGFGGHHHGHHHHHHHHHHHEHHHHHHH
@M02846:212:000000000-JLNFJ:1:1101:19474:6896 2:N:0:1
TGTAATCTACAAGCACCTCTTTTAAATACATTAGGAAAAGAATTAAGTTACCGTTGAGATCAAAAAAACCACGTCATGTTTTCTCTGATGACAAGTGATAAAACTTCGTAGTTAAATTTCTAGAATGTCGATGTGAATTATG
+
BFDFG6GFGFGGFHHHGHGHHHHGGBGFHFFHHFHGGGEFEHFHFFFGEFFGGFEGHG1AFHFFHHGGGEGG?GEEGHGFHFHGHEEGHGHHHHHFBHFHGFHHHHGA?2/EHFFBHFHFHHGHGHFHHEAFFFHFGHHHH3
@M02846:212:000000000-JLNFJ:1:1101:22800:6905 1:N:0:1
GCGTCAGTCAGGTAATACGACTCACATAACAAAAAAGATGAAGAATGTTTTGTGTTACTTATATCAAAGCTTTTTAATTTTTTAATTTTATATATTGGTTTTTCTTAATTTACATTCACATCGACATTCTAGAAATTTAACT
+
1BAEEAEGCCFFG1GGG1A0EEEBEFAFHGHHGFC//AFG1AG1FFGHHFGHAFFHBDDHHHHFDGE110B11FGFH2FFHGGHFFHHF2FHF2GHB1FGFGEFHHH22B>BFGHHHHGFGGE0EEG2GFGGBGBDGHFGGF
@M02846:212:000000000-JLNFJ:1:1101:22800:6905 2:N:0:1
GCTGTAATCTACAAGCACCTCTTTTAAATACATTAGGAAAAGAATTAAGTTACCGTTGAGATCAAAAAAAACCACGTCATGTTTTCTCTGATGACAAGTGATAAAACTTCGTAGTTAAATTTCTAGAATGTCGATGTGAATG
+
BFBFGFGGGGGGGHGHHCHHFFHHHGHFFFFDGHHHHGGGBHGHHHFHHHHHHHGGGGGHEFHHHHHHGGGEGHGGEGGHHHHHHHGGFHGFFHBFFHHHGBHHFDGCGFGH2FFFGHFHHHHHF4F3FGGHG/??BGFHH2
@M02846:212:000000000-JLNFJ:1:1101:20396:6906 1:N:0:1
TCTACAAGCACCTCTTTTAAATACATTAGGAAAAGAATTAAGTTACCGTTGAGATCAAAAAAACCACGTCATGTTTTCTCTGATGACAAGTGATAAAACTTCGTAGTTAAATTTCTAGAATGTCGATGTGAATGTAAATTAA
+
CFFGGGGGGGGGGHHHHHHHHHHHHHHDBGGHGHHGHHHHEHHHHHHGGGGFHFHHHHHHHGGGGHGGHHGHHHHHHGHHHHHHHHHHHHHHHHGFHHHHHHFHGGGHHHHHHHHHGHHFHHHHHFGHHHHHHHFHGHGHHG
@M02846:212:000000000-JLNFJ:1:1101:20396:6906 2:N:0:1
GCGTCAGTCAGGTAATACGACTCACATAGGACACACAAAAAAGATGAAGAATGTTTTGTGTTACTTATATCAAAGCTTTTTAATTTTTTAATTTTATATATTGGTTTTTCTTAATTTACATTCACATCGACATTCTAGAAAT
+
BFDGGGGGGGGGGHGHHHHGGGGGHHHHHHHHFHHGGFHGEFGFHH5FFFHFHHHHHHHGHFGHHHHGHHHGHFFHHHHHHHHHHGHGGH@EHHHHGBHHHHHEGGHGGHFHGHHHHHHHHHHHHEGH?CCFGHHHHGFGHG
@M02846:212:000000000-JLNFJ:1:1101:13861:6961 1:N:0:1
GCGTCAGTCAGGTAATACGACTCACATAGTTTTGTGTTACTTATATCAAAGCTTTTTAATTTTTTAATTTTATATATTGGTTTTTCTTAATTTACATTCACATCGACATTCTAGAAATTTAACTACGAAGTTTTATCACTTG
+
CFBGGGGGGGGGGHHHHHHGGGGHHHHFGGGHHHHHHHGHHHGHHHHGHHHHHHHHHGFHHHHHGFCGHHHHHHHHHHHHHHHGGHHHHFHHHHHHHHHHHHHHGHGGGHGHHHFHHHHHHHHHHHGGHGGHHHHHHHHHH2
@M02846:212:000000000-JLNFJ:1:1101:13861:6961 2:N:0:1
AGCACCTCTTTTAAATACATTAGGAAAAGAATTAAGTTACCGTTGAGATCAAAAAAACCACGTCATGTTTTCTCTGATGACAAGTGATAAAACTTCGTAGTTAAATTTCTAGAATGTCGATGTGAATGTAAATTAAGAAAAA
+
AFFFGGGGGGGGGHHHHHFHGFFCH5FFFGHHHHGHHHHFHGFEFHF2FHHHED1EEEGHGGEFGHHHHHGHHHGGFHFGHHFHHHEHFFDFHHHHEGBEFHEHGGHHHHHB4GFFHFACFGGFFFFHD?DFHHHHFBGEGF
@M02846:212:000000000-JLNFJ:1:1101:17248:6961 1:N:0:1
GCGTCAGTCAGGTAATACGACTCACATAAGACACACAAAAAAGATGAAGAATGTTTTGTGTTACTTATATCAAAGCTTTTTAATTTTTTAATTTTATATATTGGTTTTTCTTAATTTACATTCACATCGACATTCTAGAAAT
+
AFBCGGGGGGGFFDGHHGHGGGGGHFHGHFGHHHGGGGH1CEGGHHHGHFHHGHHHCFHHHHHHHHHHHHHHHFBHHHHHHHGGHHHHGGHHHHHHGFHHHHHHHHHGGHHHFHHHGFHHHHHHHGHHGHGGGHHHFF2GDH
@M02846:212:000000000-JLNFJ:1:1101:17248:6961 2:N:0:1
GCTGTAATCTACAAGCACCTCTTTTAAATACATTAGGAAAAGAATTAAGTTACCGTTGAGATCAAAAAAACCACGTCATGTTTTCTCTGATGACAAGTGATAAAACTTCGTAGTTAAATTTCTAGAATGTCGATGTGAATGT
+
AFFGGGGGGGCGGHFHHHGHHHHHHHHHGGHHHHGHGHFHHHGHHHFHHHHGHHGGGGEHEHHHHHHHGGGAGGFHHGHHHHHHHGHHHHHHHHGHHHHGGHHHHHHHHGFEAFHHGHHHHHGFBFGFHHHFHGGHHHHHG3
@M02846:212:000000000-JLNFJ:1:1101:21606:7039 1:N:0:1
GCGTCAGTCAGGTAATACGACTCACATAACACAAAAAAGATGAAGAATGTTTTGTGTTACTTATATCAAAGCTTTTTAATTTTTTAATTTTATATATTGGTTTTTCTTAATTTACATTCACATCGACATTCTAGAAATTTAA
+
BFDGGGGGGCGGGHHHHHHGGGGHHHHHCHFHHGHHHGGGHHHFHGHHHHHHHGGFHHHHHHHHGHHHGHGHHHHHHHHHHHHHGHFHHHHHHHHFHHGFHHHGGHHHHHHHHHHHHHHHHFHHGHGGGHHHGHHHHHHHGH
@M02846:212:000000000-JLNFJ:1:1101:21606:7039 2:N:0:1
AGCACCTCTTTTAAATACATTAGGAAAAGAATTAAGTTACCGTTGAGATCAAAAAAACCACGTCATGTTTTCTCTGATGACAAGTGATAAAACTTCGTAGTTAAATTTCTAGAATGTCGATGTGAATGTAAATTAAGAAAAA
+
CFFGGGFGGGGGGGHHHHHHHHGHHHHHGGHGHGHGFGHHHGGGGGHHHHHHHHHGGGGHGGHHGHHHFFHHHHHHHHHBGHGGGHGHHHHHHHHFGHHGFHHHHHHHHHGEFHHHHHHHGHHHHGHHHHHHGHHHEGFHHH
@M02846:212:000000000-JLNFJ:1:1101:18522:7047 1:N:0:1
GCTGTAATCTACAAGCACCTCTTTTAAATACATTAGGAAAAGAATTAAGTTACCGTTGAGATCAAAAAAACCACGTCATGTTTTCTCTGATGACAAGTGATAAAACTTCGTCGTTAAATTTCTAGAATGTCGATGTGAATGT
+
1B3BFGGGGGCGGHF00BABGHH3GCFFHGHHGHHHGHEFFHGGHGH1GHFGGHGGGGEECFDCH1B/EEEC/FFEF/F1FFGCGFHHHGHHHGE1BB12BBG1FHFHHEF/><///>FBFHF>2>GHGH2/<?2BBDGGG@
@M02846:212:000000000-JLNFJ:1:1101:18522:7047 2:N:0:1
GCGTCAGTCAGGTAATACGACTCACATAACAAAAAAGATGAAGAATGTTTTGTGTTACTTATATCAAAGCTTTTTAATTTTTAAATTTTATATATTGGTTTTTCTTAATTTACATTCACATCGACATTCTAGAAATTTAACT
+
AF?GGGGGGGGGGGHGGHHGGAEHHHHHHHFHGFHA?FHHGFEH3FHHHGHAF2FGHFHHBBDGFBFHFFGHHHHGFFHHHHHF3FGFHHHHHEHH4DGHHGGHHHHFHHHGHFHHHFH4FFAGGGGGHHHFBGFGHHFFFB
@M02846:212:000000000-JLNFJ:1:1101:25686:7064 1:N:0:1
GCGTCAGTCAGGTAATACGACTCACATATATCAAAGCTTTTTAATTTTTTAATTTTATATATTGGTTTTTCTTAATTTACATTCACATCGACATTCTAGAAATTTAACTACGAAGTTTTATCACTTGTCATCAGAGAAAACA
+
BFBGGGGGGGGGFGHHHHHGGGGHHGHHHHHHHHGHHHHHHHHHHHHHHGHGHHHHHHHHHHHHHGHHGGHHHHHHHHHHHHHHGHGHHGHGGGHHHGHGHHHHHGHHHHHGGHGGHHHHHHHHHHHHHGGHHHDGHHHHHA
@M02846:212:000000000-JLNFJ:1:1101:25686:7064 2:N:0:1
CTGTAATCTACAAGCACCTCTTTTAAATACATTAGGAAAAGAATTAAGTTACCGTTGAGATCAAAAAAACCACGTCATGTTTTCTCTGATGACAAGTGATAAAACTTCGTAGTTAAATTTCTAGAATGTCGATGTGAATGTA
+
FFFGGGGGGGGGGHGHHHHHHHHHGHHHHHHGHHHHGFHHGGGHHHHHHHHHIGFGCAGGHHHHHHHGGGGHGGEHGHHHHFHHGHHHHHHHDHHHHHGHHHHHHHHHGFHEFHHHHHHGHGHEGFHHHEHFGEGFFDHHHF
@M02846:212:000000000-JLNFJ:1:1101:23630:7067 1:N:0:1
GCGTCAGTCAGGTAATACGACTCACATAGGACACACAAAAAAGATGAAGAATGTTTTGTGTTACTTATATCAAAGCTTTTTAATTTTTTAATTTTATATATTGGTTTTTCTTAATTTACATTCACATCGACATTCTAGAAAT
+
>F?EEFGFGFGGGGHHHHHG?EDHHHHHGGGHFHHGGGGFGGG1FGHEFHHHHDHHHEHHGHFFGHGHGHHHHGHGFGHGHHHFEBHHGHGHHHHGHHHGFEFHHHHGGGHHHHHHHFHHFHHFBFHFDBDFGFHHFD2FBD
@M02846:212:000000000-JLNFJ:1:1101:23630:7067 2:N:0:1
GCTGTAATCTACAAGCACCTCTTTTAAATACATTAGGAAAAGAATTAAGTTACCGTTGAGATCAAAAAAACCACGTCATGTTTTCTCTGATGACAAGTGATAAAACTTCGTAGTTAAATTTCTAGAATGTCGATGTGAATGT
+
@FFGGFGGGGGFGFHGHHHHHHHHHHHHHHHGHHHHHHBFHHGHHHHGHHHHHHGFGGHFHHHHHHHGEEGDHGGEAFHFHHGHHGHHHHHHGGHHHGGHFFFGGFHFHGFHGGHHHHGHGHHGHGHHHHFHHGHFFH3DD3
@M02846:212:000000000-JLNFJ:1:1101:15703:7095 1:N:0:1
GCGTCAGTCAGGTAATACGACTCACATAACAAAAAAGATGAAGAATGTTTTGTGTTACTTATATCAAAGCTTTTTAATTTTTTAATTTTATATATTGGTTTTTCTTAATTTACATTCACATCGACATTCTAGAAATTTAACT
+
AFDEGGGFGGCGBDGHFFEFG?EHHGHFHCHGHFGFGGHHGHFEHHGDGHHEHHFFGFHHHHHHHHHGHGHFGHHHGFDHHGGHGHHHHGHHHHHHGGHHHGGHHHGHHHHHHHHHHGHHHH?GGGGHHD??FB?BGHHHGF
@M02846:212:000000000-JLNFJ:1:1101:15703:7095 2:N:0:1
GCTGTAATCTACAAGCACCTCTTTTAAATACATTAGGAAAAGAATTAAGTTACCGTTGAGATCAAAAAAACCACGTCATGTTTTCTCTGATGACAAGTGATAAAACTTCGTAGTTAAATTTCTAGAATGTCGATGTGAATGT
+
BFFGGGFGGGGGGGHHGHHHHHHHHHHHHHHHHGHEHHEHHGGEHHHHHHHHHHGGGGFHEHHGFHFHGGGGHGFHHGHHHHHHGHHHHHHGFHHHHHGGHHHHHFHHHEGEAFHGH4EHHFHHDFGHEHHAHGFF3DGH33
@M02846:212:000000000-JLNFJ:1:1101:22436:7113 1:N:0:1
GCGTCAGTCAGGTAATACGACTCACATAATGTTTTGTGTTACTTATATCAAAGCTTTTTAATTTTTTAATTTTATATATTGGTTTTTCTTAATTTACATTCACATCGACATTCTAGAAATTTAACTACGAAGTTTTATCACT
+
AFBGEGGGGGCGGFGHHHGFEFGHHGHHGHGHGHHEHHFFEHFHHHHHHBFFFHGFHEHHHHHHGHGHHFHHHFGFHHHHHHFHGGGHHGHHGGGHH4GFBFGFGH?FFG?FFF44B3GHHHHFDHFH?AHEEDGGHFFFGH
@M02846:212:000000000-JLNFJ:1:1101:22436:7113 2:N:0:1
GCTGTAATCTACAAGCACCTCTTTTAAATACATTAGGAAAAGAATTAAGTTACCGTTGAGATCAAAAAAACCACGTCATGTTTTCTCTGATGGCAAGTGATAAAACTTCGTAGTTAAATTTCTAGAATGTCGATGTGAATGT
+
BFFGGGGGGGGGFHHHHHHHHHHHHHHFFHHHHHHHFHHGGHGHHHHHHHHHGHGGGGHGHHHHHGHHGGGFHGCHGGFH4GGHHGHGFHHGHHGHGHHHHHHGHFFHFAFHGGHHHHHHHHHHHF3GHFHGHGHHFFHHG3
@M02846:212:000000000-JLNFJ:1:1101:23744:7137 1:N:0:1
GATGGACAGAGCAGCATGTGGAGACCCACACTGTGAACTTTTGCTCCAGGAAGTACTGCAGGAACATACCAGGAAAGCCAAGAGAATCCACAGACCCTTTGAAGGAGGTGGATTGCTGCTCCAGGCTCTGGGACAGCCAAGG
+
CFFGGGGGGGGGGHHHHHHGHHHHGGHHGGGHHHHHHHHHHHHHHHHHHHHHHGFHHEHHHHGHHHHHHHGHGGHHHHHGHHHHHHGGHHHHHHHHHHHHHHHHHHHGEGGHHHGGHHHHHHGHHHHHHHGHHHGGHEHFHG
@M02846:212:000000000-JLNFJ:1:1101:23744:7137 2:N:0:1
CATGTCTGAGCTCAGACTCTCCTTGGGTGGGGCTTGCTGCAGATGCTGTGGGTGATGGTGGTATGGCTCCCAGGCCAATGCAGTTTTGTTCCCAGGGGGATTATGGCTGCCTCTACTGCGTCACACAGGTTGCCAAAGAAGG
+
FFFGFGFGGFGGGHHHHHHHHHGHFFHEGGGGGGHGGFGGHHGFHEHHFGHGEEGHHEBFEEGHHFFBHCCBHGHFHHBFHGHHBGHHFHHGHFGFGCGEEFHGB3F2FGFBGGHGHBGGGF/A2G<GHDFGFG1FCF0?F0
@M02846:212:000000000-JLNFJ:1:1101:20435:7148 1:N:0:1
TGTAATCTACAAGCACCTCTTTTAAATACATTAGGAAAAGAATTAAGTTACCGTTGAGATCAAAAAAACCACGTCATGTTTTCTCTGATGACAAGTGATAAAACTTCGTAGTTAAATTTCTAGAATGTCGATGTGAATGTAA
+
CFFGGGGGGGGGGGHHHHHHHHHHHHHHHHHHHHHHHHHHGHHHHHHHHHHIGGGGHHHHHHHHHHGGGGHGGHHGHHHHHHHHHHHHHHHHHHHHHHHHHHHHHHGGHHGGHHHHHHHHHHHHGHHHHHHGHHHHHHHHHH
@M02846:212:000000000-JLNFJ:1:1101:20435:7148 2:N:0:1
GCGTCAGTCAGGTAATACGACTCACATATTTTTAATTTTATATATTGGTTTTTCTTAATTTACATTCACATCGACATTCTAGAAATTTAACTACGAAGTTTTATCACTTGTCATCAGAGAAAACATGACGTGGTTTTTTTGA
+
BFBGGGGGGGGGGHFHHHFGGGGHHHHHHHHHHGBGHHHGHHHHHHHGHHHGGHHGHFHHHHHHHHHHGHHHGHFEGHHHGHGGHHHHHHHHFHGDG?FHHHHHHHHHHHHHHHHHGGHFHHHHEHHGHGGGGHGHGGGGG/
@M02846:212:000000000-JLNFJ:1:1101:6115:7160 1:N:0:1
GCGTCAGTCAGGCAATACGACTCACATAAAAAAAGATGAAGAATGTTTTGTGTTACTTATATCAAAGCTTTTTAATTTTTTAATTTTATATATTGGTTTTTCTTAATTTACATTCACATCGACATTCTAGAAATTTAACTAC
+
AF@A11ABA1BC0AFA11B0AAEA112FBAG1A/A/AF1111BB1FGHHAGFHHGGFHH2G@2FFGH01FFFHF@FGBEG@?BGG2FFFGHBGHHHHHHFG0FGG2FGFHHDFE>BEHHHGGGACBGF>FGG1DGFFD1DG@
@M02846:212:000000000-JLNFJ:1:1101:6115:7160 2:N:0:1
GCTGTAATCTACAAGCACCTATTTTAAATACATTAGGAAAAGAATTAAGTTACCGTTGAGATCAAAAAAACCACGTCATGTTTTATCTGATGATAAGTGATAAAACTTGGTAGTTAAATTTCTAGAATGTCGATGTGAATGA
+
AFFEG133BAA1BFGHF0AB11DDHHB1F2B1D21A111BEEF0AF11F2DF2BEGG//1/DGGBFFF?C////E/??>1@2BF212@22B1E22BFF2D2GH11>1111>1BBFF2GFHB22FBBGFHH2///201DDDF1
@M02846:212:000000000-JLNFJ:1:1101:10987:7174 1:N:0:1
CAAGCACCTCTTTTAAATACATTAGGAAAAGAATTAAGTTACCGTTGAGATCAAAAAAACCACGTCATGTTTTCTCTGATGACAAGTGATAAAACTTCGTAGTTAAATTTCTAGAATGTCGATGTGAATGTAAATTAAGAAA
+
FFFFGGGGGGGGGHHHHHGHHHHHHHHGFHFFGFHHFHHHHHHGFEAGHEHHHHHHHGFGGHGGFEGHHHHHHHHHHGFHHHHHHHHHHHHHHHGHHHGHGGFHGHHHHHHHHHGHHHHHHGGFGHHHHHHHHHFHFFHEHH
@M02846:212:000000000-JLNFJ:1:1101:10987:7174 2:N:0:1
GCGTCAGTCAGGTAATACGACTCACATAATATTGGTTTTTCTTAATTTACATTCACATCGACATTCTAGAAATTTAACTACGAAGTTTTATCACTTGTCATCAGAGAAAACATGACGTGGTTTTTTTGATCTCAACGGTAAC
+
BFBGGGGFGFGGFHHHHHHGGGGHFGHHHHHHHGHHHHGGHHHEHHHHHFHHHHHHHHHFHGCEGHHDHF5GFGHGGFGHHGC1?FBFGFHFHHHGHHHHGHFHHGHFCHGAGHBG?F>FFGHGGGGGFFHHHE2FE/?<FD
@M02846:212:000000000-JLNFJ:1:1101:14539:7210 1:N:0:1
GCTGTAATCTAAAAGCACCTCTTTTAAATACATTAGGAAAAGAATTAAGTTACCGTTGAGATCAAAAAAACCACGTCATGTTTTCTCTGATGACAAGAGATAAAACTTCGTAGTTAAATTTCTAGAATGTCGATGTGAATGT
+
A131F1AGFGG1FGHHFCGH0F1GF311AAGDEDFFEGFFEGGEHED11F2FGD?A/EGB/DFGFD1AEEGCCF/BFF>FBG2BGFHFFBFFGHHGF000111>1B>FG/0>?FGHF2B2>GD2>2<G11B//?>0BB2BF>
@M02846:212:000000000-JLNFJ:1:1101:14539:7210 2:N:0:1
GCGTCAGTCAGGTAATACGACTCACATAACACAAAAAAGATGAAGAATGTTTTGTGTTACTTATATCAAAGCTTTTTAATTTTTTAATTTTATATATTGGTTTTTCTTAATTTACATTCACATCGACATTCTAGAAATTTAA
+
BF@GGGGGGFGGGFHHHGHFEGGHHHHBGHFHHGHGHGCFHHGHHFFHHHHHHGHHHGFHHHEHFHHEHBGHGHHHHHHGHHHHGECGHHHFHHHHGHHHHHHGGHHHHHHGHHHFHHHBDGHFEFEDFGHFHB33GGFHHF
@M02846:212:000000000-JLNFJ:1:1101:19569:7213 1:N:0:1
GGTAATACGACTCACATAGGACACACAAAAAAGATGAAGAATGTTTTGTGTTACTTATATCAAAGCTTTTTAATTTTTTAATTTTATATATTGGTTTTTCTTAATTTACATTCACATCGACATTCTAGAAATTTAACTACGA
+
CFFGGGGGGGGGGHHHHHGHHHHHHGGGHHHGGGHHHHHGHHHHHHHHHHHHHHHHHHHHHHHHHHHHHHHHHHHHHHGHHHHHHHHHHHHHHGHHHGGHHHHHHHHHHHHHHHHHHHGHGGGHHHHHHHHHHHHHHHHHGC
@M02846:212:000000000-JLNFJ:1:1101:19569:7213 2:N:0:1
AAGCACCTCTTTTAAATACATTAGGAAAAGAATTAAGTTACCGTTGAGATCAAAAAAACCACGTCATGTTTTCTCTGATGACAAGTAATAAAACTTCGTAGTTAAATTTCTAGAATGTCGATGTGAATGTAAATTAAGAAAA
+
CFFGGGGGGGGGGHFHHHHHHHHHHHHHHHGHHHHHHHHHHHGGGGGHHHHHHHHHGGGGHGGHHGGHHHHHHHHHHHHGHHHFHFGHHHHHHHHHHEHHGGHGHHHHHHHHGHHHHHGGHGHHFFHGFFHHHHHHHGHHHH
@M02846:212:000000000-JLNFJ:1:1101:20096:7270 1:N:0:1
GCGTCAGTCAGGTAATACGACTCACATAACAAAAAAGATGAAGAATGTTTTGTGTTACTTATATCAAAGCTTTTCAATTTTTTAATTTTATATATTGGTTTTTCTTAATTTACATTCACATCGACATTCTAGAAATTTAACT
+
ABDGGGGGGFGFGBGHHHHGGGGHHHHG5GFHHHHGD1FG5FGB3EGHGHGHHHB3GFGHHFHFGHHFFHBGHHHHBGHHHHGH3EGHHHFHHHHHHHHHHGGHHHHFHGHHHHHHFBE?FGEFEGEHHGFG3F3FGHFGGD
@M02846:212:000000000-JLNFJ:1:1101:20096:7270 2:N:0:1
GCTGTAATCTACAAGCACCTCTTTTAAATACATTAGGAAAAGAATTAAGTTACCGTTGAGATCAAAAAAACCACGTCATGTTTTCTCTGATGACAAGTGATAAAACTTCGTAGTTAAATTTCTAGAATGTCGATGTGAATGT
+
BFFGGGGGGFCGGF4CGHHHHBFHHFFHHGHHHHGHGHHHB3FGHHFGHGHFHHGGGDFFHHHHGGHHGEGFHGGHHFHHHHHHFHHFHGFHHHHGHHGGHHHEFHHHFEGHGFFHHHHHHHHHGFHHHHHHHGGHFF3GH3
@M02846:212:000000000-JLNFJ:1:1101:25476:7287 1:N:0:1
GCGTCAGTCAGGTAATACGACTCACATAGGACACACAAAAAAGATGAAGAATGTTTTGTGTTACTTATATCAAAGCTTTTTAATTTTTTAATTTTATATATTGGTTTTTCTTAATTTACATTCACATCGACATTCTAGAAAT
+
AF@GG2EFGBFGBFGHHHGGGGGHHHHGHGHHHHGGGGHHHGGGHGHGHHEFGHHHFHFHFFHHHHFHFHHHHFFHHHHHFEGHHHHHGHGGFFFHHHHHHHHHFHHAEGFFHFHHHHHHHHEF3EGHGHGFGHHHFEDGBF
@M02846:212:000000000-JLNFJ:1:1101:25476:7287 2:N:0:1
GCTGTAATCTACAAGCACCTCTTTTAAATACATTAGGAAAAGAATTAAGTTACCGTTGAGATCAAAAAAACCACGTCATGTTTTCTCTGATGACAAGTGATAAAACTTCGTAGTTAAATTTCTAGAATGTCGATGTGAATGT
+
AFFGGGGGGGGGGHHHHGHHHHHHHHHHHHHHHHHHHFHGHHGHHHHHHHHGHFFGGEEHHHHHHHHFGGGFHGGHHGHHHHHHHHHHHHHHHHGHHHHFHHHHHHHHHGGHGGGHHHHHGHHFHHHHHHHHEGHFFFHFH3
@M02846:212:000000000-JLNFJ:1:1101:6359:7347 1:N:0:1
GCGTCAGTCAGGTAATACGACTCACATAACACAAAAAAGATGAAGAATGTTTTGTGTTACTTATATCAAAGCTTTTTAATTTTTTAATTTTATATATTGGTTTTTCTTAATTTACATTCACATCGACATTCTAGAAATTTAA
+
BF@EGGGGGGGFBFHHG5GGEEEFHHFGFHHHHGFFFGGFFHFHEDHHHFGFHHHHHGGHHGHHHHGHHHGHGGHHFEFHHHHFEGGGHHHHGHHGHHFFFGHGGFHHHHFFHGBFHF?EFHHH/EEGGHDBGGHHHEHGHH
@M02846:212:000000000-JLNFJ:1:1101:6359:7347 2:N:0:1
ATCTACAAGCACCTCTTTTAAATACATTAGGAAAAGAATTAAGTTACCGTTGAGATCAAAAAAACCACGTCATGTTTTCTCTGATGACAAGTGATAAAACTTCGTAGTTAAATTTCTAGAATGTCGATGTGAATGTAAATTA
+
AFBGGGGGBGFGGHFHHHGH4BFFHFHGHHHGHFFHG2FGHHHHHHHGGGGGEGFFD3CGHFGGG?EGEGHGGFHHFHHFHHGHHFHFHEHHHHHHHHDFHFBEEGAFFHGFHHHHHGHHFHHFHHHEFGHEHFHFHHFFHF
@M02846:212:000000000-JLNFJ:1:1101:24714:7389 1:N:0:1
GCGTCAGTCAGGTAATACGACTCACATAACACAAAAAAGATGAAGAATGTTTTGTGTTACTTATATCAAAGCTTTTTAATTTTTTAATTTTATATATTGGTTTTTCTTAATTTACATTCACATCGACATTCTAGAAATTTAA
+
CFCGGGGGGGGGFGHHHHHGGGGHHHHHHHHHHGHHHGGGHHHHHHEHHHHHHHFGHHHHHHHHHHHGFHHHHHHHHHHHHHHHGGHHHHHHHHHHGHHHGHHGGHHHHHHHHHHHHHGHHHHHGGGGGHHHGHHHHHHHHH
@M02846:212:000000000-JLNFJ:1:1101:24714:7389 2:N:0:1
ATCTACAAGCACCTCTTTTAAATACATTAGGAAAAGAATTAAGTTACCGTTGAGATCAAAAAAACCACGTCATGTTTTCTCTGATGACAAGTGATAAAACTTCGTAGTTAAATTTCTAGAATGTCGATGTGAATGTAAATTA
+
AFFGGBGFFAGGGCHHFHGHGFHHHGHFDGHGBFFHGHHHHGHFFHHHGGGGHHEFHHHHHGGGGGHGGHHGHHHHHHHGHHHHHHGHGHHGHHHHHFHHFHHGFHGGHHHHHGHFHHEFFHHFHHFEFBFF33GFFDFGFF
@M02846:212:000000000-JLNFJ:1:1101:21155:7395 1:N:0:1
GCGTCAGTCAGGTAATACGACTCACATAGGACACACAAAAAAGATGAAGAATGTTTTGTGTTACTTATATCAAAGCTTTTTAATTTTTTAATTTTATATATTGGTTTTTCTTAATTTACATTCACATCGACATTCTAGAAAT
+
BFCGGGGGGGGGFEGGHGHGGGGHHFHHCBBFFHGGGGHHHGGEHGGFFEFHHHGFFFHHFGHHHHHGHHHGFHGHHHGHHHHHHHHHGHHHHHHHGHHHHHHHHHHGGHHHHHGGGHBHHHHFHFHHAGGGGHHHHEGFGD
@M02846:212:000000000-JLNFJ:1:1101:21155:7395 2:N:0:1
GCTGTAATCTACAAGCACCTCTTTTAAATACATTAGGAAAAGAATTAAGTTACCGTTGAGATCAAAAAAACCACGTCATGTTTTCTCTGATGACAAGTGATAAAACTTCGTAGTTAAATTTCTAGAATGTCGATGTGAATGT
+
BFFGGGGGGGGGGHHHHHHHHHHHHHHHHHHGHHGHHGHHGHFHHHHHHHHIHHGGGGHHHHHHGHHHGGGGHGGHGGHE4GHFHHHGFFHGHFGH1GHHHHHHHHHHHEFGGGHGHEHHHHHFFHFHHHHEHEDGD3GFG3
@M02846:212:000000000-JLNFJ:1:1101:19879:7430 1:N:0:1
GCTGTAATCTACAAGCACCTCTTTTAAATACATTAGGAAAAGAATTAAGTTACCGTTGAGATCAAAAAAACCACGTCATGTTTTCTTTGATGACAAGTGATAAAACTTCGTAGTTAAATTTCTAGAATGTCGATGTGAATGT
+
BFFFFGGGGFGGGH44FFHFGGHFFDGHCHFGDGFGDGFCFBEGBFH5GFGFFHGAEAFFA5GEFHHFGE?EHGGCGECGHFHHHFGH44BFGEFGHHHFFFFHHFHHHG0EEFFGHHFFBHGGGHEHHD4GAFFHFD?FF?
@M02846:212:000000000-JLNFJ:1:1101:19879:7430 2:N:0:1
AGGTAATACGACTCACATATTTTGTGTTACTTATATCAAAGCTTTTTAATTTTTTAATTTTATATATTGGTTTTTCTTAATTTACATTCACATCGACATTCTAGAAATTTAACTACGAAGTTTTATCACTTGTCATCAAAGA
+
BFFGGGGGGGFGFGHHHFHFHHGHCGCGHHHFFHGHHHBHHHHHGHEGGHHHGHGHFHHHHGHBFFHHFHHEHGGFHFGDGHGHHFFH54GFBGGF??FHHHGGEHBHFHHHFHHHGGEEFFHFHHHHFHFFBDHHHHHFHG
@M02846:212:000000000-JLNFJ:1:1101:15611:7496 1:N:0:1
GCGTCAGTCAGGTAATACGACTCACATAACACAAAAAAGATGAAGAATGTTTTGTGTTACTTATATCAAAGCTTTTTAATTTTTTAATTTTATATATTGGTTTTTCTTAATTTACATTCACATCGACATTCTAGAAATTTAA
+
CFCGGGGGGGGGGHHHHHHGGGGHHHHHHHHHHGHHHGGGHHHFHHHHHHHHHHHHHHHHHHGHHHHHHGHHHHHHHHHHHHHHGHGHHHHHHHHHHHHHHHHGGHHHHHHHHHHHHHHHHHHHGHGGGHHHHHGHHHHHHF
@M02846:212:000000000-JLNFJ:1:1101:15611:7496 2:N:0:1
GCTGTAATCTACAAGCACCTCTTTTAAATACATTAGGAAAAGAATTAAGTTACCGTTGAGATCAAAAAAACCACGTCATGTTTTCTCTGATGACAAGTGATAAAACTTCGTAGTTAAATTTCTAGAATGTCGATGTGAATGT
+
@FFFGGFFGGFGGGFHHHHHHHGHHHHGGHHFHHHBHHHFFB2FGGBFHFFHHHGGG11FGHHFFHGGCEEGHGGGHGGHGHHHHHGFHFHEBFH3CGHFHHFHHHEHFCF2FAFFHFGFHGHH44BGHHHHHGHG3GGHHF
@M02846:212:000000000-JLNFJ:1:1101:18217:7505 1:N:0:1
GCGTCAGTCAGGTAATACGACTCACATATTTTGTGTTACTTATATCAAAGCTTTTTAATTTTTTAATTTTATATATTGGTTTTTCTTAATTTACATTCACATCGACATTCTAGAAATTTAACTACGAAGTTTTATCACTTGT
+
BFCGGGGGGGGGGGHHHHHGGGGHHHHHHHHHHHHHHHHHHHHHHHHHHHHHHHHHHHHHHHHGHHHHHHHHHHHHHHHHHHGGHHHHGHHHHHHHHHHHHHHGHGGGHHHHGGHHHHHHHHHHHGGHGGHHHHHHHHHHHH
@M02846:212:000000000-JLNFJ:1:1101:18217:7505 2:N:0:1
GCTGTAATCTACAAGCACCTCTTTTAAATACATTAGGAAAAGAATTAAGTTACCGTTGAGATCAAAAAAACCACGTCATGTTTTCTCTGATGACAAGTGATAAAACTTCGTAGTTAAATTTCTAGAATGTCGATGTGAATGT
+
AFFGGGGGGGGGGHHHHHGGHHHHHGHGHHHGHHFHHHGHEFGHHHHHHHHHHFGFGGHGGHGHHHGEGEF1GGDGAFHFGGHHHHFFHFHHHGHHHHHHHHHHHHBFHEGGGGFHGHHHHEHFGHHHBFDFGGHHFGGBH3
@M02846:212:000000000-JLNFJ:1:1101:6288:7505 1:N:0:1
GCGTCAGTCAGGTAATACGACTCACATAACACAAAAAAGATGAAGAATGTTTTGTGTTACTTATATCAAAGCTTTTTAATTTTTTAATTTTATATATTGGTTTTTCTTAATTTACATTCACATCGACATTCTAGAAATTTAA
+
AFDGGAEGGGGGF5GG6FEGGGDHBGBHHHHHGCFGFGGEFHGHHHHHHFHHGHFHFHGHHHEGGGHHHHFHHFHHHFHGHGHEGEGHFHHGHFGHGGGHFFEFGGHHHHHHHHFDGHFGGEFH?BEADHGHHF2FD1FHF2
@M02846:212:000000000-JLNFJ:1:1101:6288:7505 2:N:0:1
GCTGTAATCTACAAGCACCTCTTTTAAATACATTAGGAAAAGAATTAAGTTACCGTTGAGATCAAAAAAACCACGTCATGTTTTCTCTGATGACAAGTGATAAAACTTCGTAGTTAAATTTCTAGAATGTCGATGTGAATGT
+
AFFGGGGGGGGGGGHHHHHHHHHHHGHHGHGHGHGFHHHHHGGHHHHHHGHGHHGFGDGHHHHHHHHHGGGGGGGHHGHHHGHHFHFHHHHHGFHHHHHFFHGHGHHHHEBGFEGGHDFHGDH44BGGHDGHHGFH3DGFG3
@M02846:212:000000000-JLNFJ:1:1101:25812:7523 1:N:0:1
CAAGCACCTCTTTTAAATACATTAGGAAAAGAATTAAGTTACCGTTGAGATCAAAAAAACCACGTCATGTTTTCTCTGATGACAAGTGATAAAACTTCGTAGTTAAATTTCTAGAATGTCGATGTGAATGTAAATTAAGAAA
+
FFFGGGGGGGCFGHHHHHHHHHHGGHHBGHHDHHGFHHFFHHHEGGGHHHHGHHHHHGGGEEGGHHGHHHGGHHHHHHHHHHHHHHHHHHHHHFFHHFFFFEFHHHHHHHHGHHEHHHHHHGGHH4GHHHDGHDGFFHHHHH
@M02846:212:000000000-JLNFJ:1:1101:25812:7523 2:N:0:1
GCGTCAGTCAGGTAATACGACTCACATAACAAAAAAGATGAAGAATGTTTTGTGTTACTTATATCAAAGCTTTTTAATTTTTTAATTTTATATATTGGTTTTTCTTAATTTACATTCACATCGACATTCTAGAAATTTAACT
+
AFBGGEEFGGGGGHFHHFGFEGGHHFGHFGGFGFEEGFHGFHHHHHHDGHHHFFHHGHHHHHHHFHHHFFHHBDGGCGGHHHGGBGHHHGHEGHFHHGHHHGGGHEFDGHHGHBGHHHBDHHGFE/FHGHEFH3FGHHHBFF
@M02846:212:000000000-JLNFJ:1:1101:24143:7530 1:N:0:1
GCGTCAGTCAGGTAATACGACTCACATAACAAAAAAGATGAAGAATGTTTTGTGTTACTTATATCAAAGCTTTTTAATTTTTTAATTTTATATATTGGTTTTTCTTAATTTACATTCACATCGACATTCTAGAAATTTAACT
+
AFD?E2EDGGFG5BEFGBA2EFEFHHFHHHGHHAAEEEFDB55EGFFFFBFFHGFCDGHFFHHDG5@@FGHFHHHGG4FF4GECBGGGFEGFHGHFBFGHGEECHGHFHFFGGHHHHGGGFGDBEEDHHHF33GBFBGGFHB
@M02846:212:000000000-JLNFJ:1:1101:24143:7530 2:N:0:1
GCTGTAATCTACAAGCACCTCTTTTAAATACATTAGGAAAAGAATTAAGTTACCGTTGAGATCAAAAAAACCACGTCATGTTTTCTCTGATGACAAGTGATAAAACTTCGTAGTTAAATTTCTAGAATGTCGATGTGAATGT
+
BFFGGCGGGGGGGHFHHGHHHHGHHHHHHHHHHHHGH5EGFHGFGGHHFHHHHHGGGGHGHHHGHHHEGEGGGGGHHGHHHHHHHHHHHHFHGHHHGFHFGHHGHHEFFGBGFGHHF4DGHHGHHEHHFFGEAFHHFHFFHG
@M02846:212:000000000-JLNFJ:1:1101:27144:7540 1:N:0:1
ATCTACAAGCACCTCTTTTAAATACATTAGGAAAAGAATTAAGTTACCGTTGAGATCAAAAAAACCACGTCATGTTTTCTCTGATGACAAGTGATAAAACTTCGTAGTTAAATTTCTAGAATGTCGATGTGAATGTAAATTA
+
CFFGGGGGFGGGGHHHHHHHHGHHHGFHHHHHHHHHGHHFGHHHHHHHGFGFHHHHGHHHHHGGGGHFDFHGHHHHHHHHHHHFHHHHHHHHHHHHHHFGHHHGHHGGHGGFHHHHHGHEGFHHHGGGHHHFFHHFHHEHHE
@M02846:212:000000000-JLNFJ:1:1101:27144:7540 2:N:0:1
GCGTCAGTCAGGTAATACGACTCACATAAAAAAAGATGAAGAATGTTTTGTGTTACTTATATCAAAGCTTTTTAATTTTTTAATTTTATATATTGGTTTTTCTTAATTTACATTCACATCGACATTCTAGAAATTTAACTAC
+
AFDGGGGGGGGGFFFGHHDDEGGHFHFHHHHHGG?EGHHFHHHHHFHHFHHGHHHHHHHHHHHHHHGFHFHGFGFHHHHHGGGHGHHHGHHHHFHHHHHGGHHHHFHHHHHFHHFBGGHH/?E?FFFFHEB3?GHHGFDHHF
@M02846:212:000000000-JLNFJ:1:1101:16741:7569 1:N:0:1
GCGTCAGTCAGGTAATACGACTCACATAACAAAAAAGATGAAGAATGTTTTGTGTTACTTATATCAAAGCTTTTTAATTTTTTAATTTTATATATTGGTTTTTCTTAATTTACATTCACATCGACATTCTAGAAATTTAACT
+
AFDAEE25FFGC5DFFHGDFDGGHHFGHFCBGCGHEGGHBGHFFHGFHHEHHFGFGHFHHFFDFGDFG52GHHHHEHHHHHFEEFBHFFHHHHHHHHGHEHGG3FHHFFHEFBHHGHHEGHHGH?E?BD2FFHF1FHHFFGD
@M02846:212:000000000-JLNFJ:1:1101:16741:7569 2:N:0:1
GCTGTAATCTACAAGCACCTCTTTTAAATACATTAGGAAAAGAATTAAGTTACCGTTGAGATCAAAAAAACCACGTCATGTTTTCTCTGATGACAAGTGATAAAACTTCGTAGTTAAATTTCTAGAATGTCGATGTGAATGT
+
BFFGGGGGGGGGGHFHHHHHHHHHHHFHHGHHHHHGHHGGHHGHHHHHGHHHHHGGGGGHHHGHHHHHGGGGHGGHHGHHHHHHHHHFHHFGHHHGHHHHHGHHHHFHHEFHGGHHHHHHHHHGHEGHGHHHHGHHBHHGBB
@M02846:212:000000000-JLNFJ:1:1101:5248:7570 1:N:0:1
GCGTCAGTCAGGTAATACGACTCACATAACACAAAAAAGATGAAGAATGTTTTGTGTTACTTATATCAAAGCTTTTTAATTTTTTAATTTTATATATTGGTTTTTCTTAATTTACATTCACATCGACATTCTAGAAATTTAA
+
2DDEEEEFGFGG5FGFHBGGGGAHHFHFHHGHHGFFFEFFGEFFBGGHHBGHFH2GHHHG5DGFHFHFFHBFFHHHGHFHHHHHGHHHHHHBEBFHFGHBHHHGGHHHHFHFFHHFHHBGHHHEFFGG?GHHHGBGGFHFHF
@M02846:212:000000000-JLNFJ:1:1101:5248:7570 2:N:0:1
GCTGTAATCTACAAGCACCTCTTTTAAATACATTAGGAAAAGAATTAAGTTACCGTTGAGATCAAAAAAACCACGTCATGTTTTCTCTGATGACAAGTGATAAAACTTCGTAGTTAAATTTCTAGAATGTCGATGTGAATGT
+
BFFGGFGGGGGGFHFHHHHCHHHHHHFGGHHHFHHHHBDGHHEHHHHHGHHGHHGGGFHHHHGHHGHGGEG?FGGHHGHHHHHHEFFHHHHHHFFHHHHGHHHGHHFGFGFHGFBGHHEHHHHHGBGGBGHEHEGGHDHEHB
@M02846:212:000000000-JLNFJ:1:1101:9765:7571 1:N:0:1
GCGTCAGTCAGGTAATACGACTCACATAACACAAAAAAGATGAAGAATGTTTTGTGTTACTTATATCAAAGCTTTTTAATTTTTTAATTTTATATATTGGTTTTTCTTAATTTACATTCACATCGACATTCTAGAAATTTAA
+
BFBGEGGGGGGGGHHHHHHGGGGHHHHHHHHHHGHHHGGGHHHHHHHHHHHHHHGHHHHHHHHHHHHHHGHHHHHHHHGHHHHHGHFHHHHHHHHHHHHHHHHGGHHHHHHHHHHHHHHHHHHHGHGGGHHHHHHHHHHHHH
@M02846:212:000000000-JLNFJ:1:1101:9765:7571 2:N:0:1
TCTACAAGCACCTCTTTTAAATACATTAGGAAAAGAATTAAGTTACCGTTGAGATCAAAAAAACCACGTCATGTTTTCTCTGATGACAAGTGATAAAACTTCGTAGTTAAATTTCTAGAATGTCGATGTGAATGTAAATTAA
+
AFFGGGGGGGGGGHHHHHFHHHGHFHHHGHHGHHHGHHHHFFGHHHHGFGDGBAHHGHHHHGGGGHGGHGGHHHFFHHHHHHEHHHGFGHHFEFHHHFHGHHGGHGGHHFBFHGHHFHHHHBGHHAFBGHFFHFFFGDFFHG
@M02846:212:000000000-JLNFJ:1:1101:14826:7580 1:N:0:1
ATCTACAAGCACCTCTTTTAAATACATTAGGAAAAGAATTAAGTTACCGTTGAGATCAAAAAAACCACGTCATGTTTTCTCTGATGACAAGTGATAAAACTTCGTAGTTAAATTTCTAGAATGTCGATGTGAATGTAAATTA
+
AFFGGGGGGGFGGHGHHHHHHHHHHHHHHHHHGGHHGHGHHHHHHHHHGGGGHHHGHHHHBGGGGGHGGHHGGHHHGHHHHHHHHHHHHGFGHHGFHHHHHHHGHHGGHHHEHGFFHFHHBHHHHHHGHGHFGFHHHHHHHH
@M02846:212:000000000-JLNFJ:1:1101:14826:7580 2:N:0:1
GCGTCAGTCAGGTAATACGACTCACATATTTGTGTTACTTATATCAAAGCTTTTTAATTTTTTAATTTTATATATTGGTTTTTCTTAATTTACATTCACATCGACATTCTAGAAATTTAACTACGAAGTTTTATCACTTGTC
+
BFBGG??GGGGGFGHGHHHFGGGFFHHBGHHHHFGGHHHHFFFGHEFFHAEFHHHGHHGHHHGHEGHGH@GHFFHHHHGHHGGHHHHHHHHGHGGGHBGHHH?GEEEHHHHGF3DGHHFFDGHH??F/FHHHFGHHHHHEGD
@M02846:212:000000000-JLNFJ:1:1101:13651:7590 1:N:0:1
GCGTCAGTCAGGTAATACGACTCACATAACTTATATCAAAGCTTTTTAATTTTTTAATTTTATATATTGGTTTTTCTTAATTTACATTCACATCGACATTCTAGAAATTTAACTACGAAGTTTTATCACTTGTCATCAGAGA
+
BFBGFCFFGGFFGGGFFHAFGGF3G3GFDGHHDF5FGHB3F2GFHHHA3GHHHHFHGHHFGEHBGHFHHGGHHGGHHHFHHHHHHGHHHBGFGHEHG?GHHHB44BBFHHHGFHBFGFGFEHHHHHHHHHGGHHHHHHHECF
@M02846:212:000000000-JLNFJ:1:1101:13651:7590 2:N:0:1
GCTGTAATCTACAAGCACCTCTTTTAAATACATTAGGAAAAGAATTAAGTTACCGTTGAGATCAAAAAAACCACGTCATGTTTTCTCTGATGACAAGTGATAAAACTTCGTAGTTAAATTTCTAGAATGTCGATGTGAATGT
+
BFFGGGGGGGGGGHGHGHHHHHHHHHHHHHHHGHHHHHHHGHGHHHHHHHHGHHGGGGHHGHHHHHHHGGGGHGGHHEHHHHHHHHHHHGHFHHHHHHHGFFHHHHGHGGFBFGHGHGHHHHHHFFBHHHHEHGHCDFHFH3
@M02846:212:000000000-JLNFJ:1:1101:10926:7607 1:N:0:1
CGTCAGTCAGGTAATACGACTCACATAGCACAAAGGTGCCTGGCCAATGGGATGAGAGTGTTGGTGAGCGTTAACCAGTGATTGCAAGTTAAATACCAGTTGAGAAATCCAGGTGAATTGTTTTCACATTGACTGCTCCCCA
+
FFCGGGGGGGGGGHHHHHGGFGHHHHHGHHHHHHHHGGHHDHHHHHGGHHHHHGHHHHFGHHHHEFHFHGGGGGHHHHHHHHHHHHHHGHHHHGHHHHHGGHHHHHHHHHHHHFFHHHHHHHHGHGGHHHHHHHHHHHHGGE
@M02846:212:000000000-JLNFJ:1:1101:10926:7607 2:N:0:1
GCTGTAATCTACAAGCACCTCTTTTAAATACATTAGGACCCATCCAATGCACCCCTACCAAGATACCAGCAAAGGAGTAGCCAACTATGGCCTAGCCAACTATGGCCACCAGAGTGGGGAGCAGTCAATGTGAAAACAATTC
+
BFFGGGGGGGGGGHBGFHFHHHHHHGHFHHHHHGHGHFFEEHHGHHHHGGHHHGGGGHHHEFAGHGHGFGGFHHGEEHGFHFF2FG3F4FGHHHGHHHBFBFF43CGHGHGHEEB3C//?EGHHDGHGHHF33D?GHHHFH2
@M02846:212:000000000-JLNFJ:1:1101:18356:7609 1:N:0:1
GCGTCAGTCAGGTAATACGACTCACATAAAAAAAGATGAAGAATGTTTTGTGTTACTTATATCAAAGCTTTTTAATTTTTTAATTTTATATATTGGTTTTTCTTAATTTACATTCACATCGACATTCTAGAAATTTAACTAC
+
>DDFGGC5FFFFBGHFHHHGGGGHHFHFHFHHGGGGGHHHHFHHHFFHHEHBHHHHHHBHFHGBFFHFFHGHH1FGHHHHGHEGFHHEHEHHHFFGGEFEGHHHHBGHHHGFGHDGDHFH?GGGGHBGB?F3GFGHHHHFFC
@M02846:212:000000000-JLNFJ:1:1101:18356:7609 2:N:0:1
GCTGTAATCTACAAGCACCTCTTTTAAATACATTAGGAAAAGAATTAAGTTACCGTTGAGATCAAAAAAACCACGTCATGTTTTCTCTGATGACAAGTGATAAAACTTCGTAGTTAAATTTCTAGAATGTCGATGTGAATGT
+
CFFGGGGGGGGGGGGDFHHGHHHHHHHHHHHHHHHHHHFGFHEGHHEHHHHHHHGGGGFHHHHHHHHGGCGGHGGHHGHHHHHHHHHHGHHFFHHBEGHEFHHDHFHHGGCFGGHGHGHGFEHHHHEHHHHFGGBCDHFGFB
@M02846:212:000000000-JLNFJ:1:1101:17724:7629 1:N:0:1
GCGTCAGTCAGGTAATACGACTCACATAACAAAAAAGATGAAGAATGTTTTGTGTTACTTATATCAAAGCTTTTTAATTTTTTAATTTTATATATTGGTTTTTCTTAATTTACATTCACATCGACATTCTAGAAATTTAACT
+
AFBGGGGGGFGCGGGCBDGGGGGHHFEGFGHHHGGGGGHGBDF5GFHHGFHHGCGGFFHHHHHFEFDFHHGHHHHHGHHGHHGG3GHGFDGHFEHHHBGHHGGFHHH4GFGBGFDGB4BGHHDF?/FHEGHHFH3GGGGDFB
@M02846:212:000000000-JLNFJ:1:1101:17724:7629 2:N:0:1
GCTGTAATCTACAAGCACCTCTTTTAAATACATTAGGAAAAGAATTAAGTTACCGTTGAGATCAAAAAAACCACGTCATGTTTTCTCTGATGACAAGTGATAAAACTTCGTAGTTAAATTTCTAGAATGTCGATGTGAATGT
+
BFFGGGGGGGGGGHHHGHHHHHHHHHFGHHHHHGHHHHHHHHGHHHGHHHHHHHGGGGHHGHHHHGHHGEFEHGGHGGHGHHHHFHHGHHHHHHFGGHHEHHHHHFGHHE2GGFHHHFHHHHHHE4DHHHFECEHHFFHHGD
@M02846:212:000000000-JLNFJ:1:1101:9053:7654 1:N:0:1
GCGTCAGTCAGGTAATACGACTCACATAGGACACACAAAAAAGATGAAGAATGTTTTGTGTTACTTATATCAAAGCTTTTTAATTTTTTAATTTTATATATTGGTTTTTCTTAATTTACATTCACATCGACATTCTAGAAAT
+
2@22AE2FGGFBGHHF6GG2AEFGE3FABGBGBHFD22A1A0EBGFBEGD3FH5EGGFB?FG5GBD5FGHB55FF2EFFHHHEGFHHECA3FG4GDF4BGHGHGH/CFF3GGF?FHHHH4GHHDEGFGFFGDGH3B3?2@2@
@M02846:212:000000000-JLNFJ:1:1101:9053:7654 2:N:0:1
GCTGTAATCTACAAGCACCTCTTTTAAATACATTAGGAAAAGAATTAAGTTACCGTTGAGATCAAAAAAACCACGTCATGTTTTCTCTGATGACAAGTGATAAAACTTCGTAGTTAAATTTCTAGAATGTCGATGTGAATGT
+
BFFFGFFGGGGGGHHHHHHGHHHFHHHDFGHHHGHFEHHHGBFGFHHGFHHHHHG1EGE3FFHGFFECEEGGHG1FGGEGHHHHHFHHHHGHFHFHEGFFGHHHHHHHHEGF/FGHF4FGGHHHHEBDD4GHAEGCDDGFGF
@M02846:212:000000000-JLNFJ:1:1101:14008:7743 1:N:0:1
AAAGCTTTTTAATTTTTTAATTTTATATATTGGTTTTTCTTAATTTACATTCACATCGACATTCTAGAAATTTAACTACGAAGTTTTATCACTTGTCATCAGAGAAAACATGACGTGGTTTTTTTGATCTCAACGGTAACTT
+
B5DGGGGGGGCGGHHHHGHFGHHHFHCHHGHHHHGHGGHHHFHHHHHHFHHHHHHHHEFGFGHHHGHEGGHHGHHHHHHGGGGEHHHHHHHHHH3GHHHHHHGHHFFHHHGHEHGGFGEFHGGGGCEHHHHFHFDCFHGHHH
@M02846:212:000000000-JLNFJ:1:1101:14008:7743 2:N:0:1
GCTGTAATCTACAAGCACCTCTTTTAAATACATTAGGAAAAGAATTAAGTTACCGTTGAGATCAAAAAAACCACGTCATGTTTTCTCTGATGACAAGTGATAAAACTTCGTAGTTAAATTTCTAGAATGTCGATGTGAATGT
+
@FFGGFFGGGGGGHCHHHFHHGHGHGGFFBGHGHHEB5FGHGG2GHHFBDHHGEFGGGE3A5GFEFHHGGGGEGGEHGHHFHFGGHHHHFDBFFFECGHGHHGHHHHFEGFFGGGGHHFHGHFHBEGGEFHE/FGGGHFD2B
@M02846:212:000000000-JLNFJ:1:1101:26462:7746 1:N:0:1
GCGTCAGTCAGGTAATACGACTCACATAACAAAAAAGATGAAGAATGTTTTGCGTTACTTATATCAAAGCTTTTTAATTTTTTAATTTTATATATTGGTTTTTCTTAATTTACATTCACATCGACATTCTAGAAATTTAACT
+
?DDAEGGGFF101D3GGHHAEEE1EEEFDHHGC0GEE/EDGF1BCDHFF2BG1AAF/FHHHGHB22G1@BB@1FGHFHGHHGEGCDFHBFFEFFG2GFGHHGGBGFHFHGHFHHHE1212FFFBCCGBDGHG21>B1FFFD>
@M02846:212:000000000-JLNFJ:1:1101:26462:7746 2:N:0:1
GCTGTAATCTACAAGCACCTCTTTTAAATACATTAGGAAAAGAATTAAGTTACCGTTGAGATCAAAAAAACCACGTCATGTTTTCTCTGATGACAAGTGATAAAACTTCGTAGTTAAATTTCTAGAATGTCGATGTGAATGT
+
AFFGGGGEGGGGGDCHHBGHHHHHHHHHHHHFHFHFFBDFHHGHHHGGHHHHHGEFEGAGHGHHGHHHGFG?HGGHHFHHGH4GFGHHHFHGBEGHHDGHHFHGHHHGFGCGFGHGFGDGGEHHFFHHHFHC//3BFBGBHD
@M02846:212:000000000-JLNFJ:1:1101:22837:7800 1:N:0:1
GCGTCAGTCAGGAAATACGACTCACATAACACAAAAAAGATGAAGAATGTTTTGTGTTACTTATATCAAAGCTTTTTAATTTTTTAATTTTATATATTGGTTTTTCTTAATTTACATTCACATCGACATTCTAGAAATTTAA
+
AF11AEFGGGGG1A0BGEHGCEGFBFAGH1GB/FFCF/EEHF1G1FGGHBAEEAFFBG2GBGDGHGFGDGHHBGGFHFHHEHHHGECFHHHHHHHGFHB1F/BAFHHHHFHHGHHHHHHHHHHHFFGAEFGGGH2F>GHHGG
@M02846:212:000000000-JLNFJ:1:1101:22837:7800 2:N:0:1
GCTGTAATCTACAAGCACCTCTTTTAAATACATTAGGAAAAGAATTAAGTTACCGTTGAGATCAAAAAAACCACGTCATGTTTTCTCTGATGACAAGTGATAAAACTTCGTAGTTAAATTTCTAGAATGTCGATGTGAATGT
+
AFFGGGGGGGGGGHGHFHHHHHHHHHHHHHHHHHGHFFHHHHGHHHHFHEGHHHGFAEHHHHHFHHHGGGDAGFDHFGHHHHHGHHFHHFFDGDGHFHHHFHHBGFGHFGHHFGHHHGHHFFHHHBGH3FBGEFHC?GFHH?
@M02846:212:000000000-JLNFJ:1:1101:25667:7942 1:N:0:1
GCGTCAGTCAGGTAATACGACTCACATAAAGAGGTGCGCAGAACAGATGAGCAAATCCCATTCCTGAGCAGTTACAGGTGCCAGGGGCTTCACCTTTCTCATTCCATTGAGTCTGCTCAGCTGGGAGGCTCTAGAGCAGAAG
+
A5AEEGFFFBGCGFFGBHCA2EEHFEGHGGCBFEEFHEEGGFACGBFFFFFHGB3FH3BGGG5G5EGEB3FDGHHDHEGCFEFFG?/@EHHHHGFCGF444BGBGFEG44BGFF4E4B4BFGHHGACC/?BGB3@@DGF2F@
@M02846:212:000000000-JLNFJ:1:1101:25667:7942 2:N:0:1
GCTGTAATCTACAAGCACCTCTTTTAAATACATTAGGGAAAAATGAAAACTCAGAGGTTAAAAGCATTTGCTAAAGATCACAGCTAGTAATGACAGAGCCAACATTCAAACCCACACTCTTAGCTCTTCTGCTCTAGAGCCT
+
AFFFGGGGGGGGGHHHHHHHHHGHHGHHGHHHHHHHHHHHHHHHHHBGHHHHHGHHGFHGHHHHFHHHHGGHHGHHHGHHHGHGGGHHHHHHHHGGHF3BFCFEFHHHFHBGFGGGGHFGHHHFHHBFGHHHGF4FBGGHAB
@M02846:212:000000000-JLNFJ:1:1101:10230:7981 1:N:0:1
GACACACAAAAAAGATGAAGAATGTTTTGTGTTACTTATATCAAAGCTTTTTAATTTTTTAATTTTATATATTGGTTTTTCTTAATTTACATTCACATCGACATTCTAGAAATTTAACTACGAAGTTTTATCACTTGTCATC
+
BFFGGGGGGGGGGGFHHHHHHHHCGHHHFHGGHHHHGHHHHHFHDGGHHHHHGFHHHHHGHHHHHHHHHGHHHHHHHHGGHHHHHHHHHHHHHHHHHGHGGGGGHHGHFHHGHHHHHHHHHGGHGGHHHHHHHHHHHHGHHF
@M02846:212:000000000-JLNFJ:1:1101:10230:7981 2:N:0:1
TAATCTACAAGCACCTCTTTTAAATACATTAGGAAAAGAATTAAGTTACCGTTGAGATCAAAAAAACCACGTCATGTTTTCTCTGATGACAAGTGATAAAACTTCGTAGTTAAATTTCTAGAATGTCGATGTGAATGTAAAT
+
BFFGGGGGGGGGGHHHHHHHHHHHHHHFHBGHHHHHHHGGHHHHHGHHHHGEGAFHAHHFHHHHGGGGHGCHHGHHFHHHEHHHHHHHGHHFAFHGHHFGHGFGHGFHGGFFHFHHHHHHHGFHHFBFEEDGGHHHF3GHBF
@M02846:212:000000000-JLNFJ:1:1101:27301:8010 1:N:0:1
GCGTCAGTCAGGTAATACGACTCACATAACACAAAAAAGATGAAGAATGTTTTGTGTTACTTATATCAAAGCTTTTTAATTTTTTAATTTTATATATTGGTTTTTCTTAATTTACATTCACATCGACATTCTAGAAATTTAA
+
CFCGGGGGGGGGGHHHHHHGGGGHHHHHHHHHHGHFHGGGHHHGHHFHHHHHHHHHHHHHHHHHFGHHHGHGHHHHHHHHHHHHGHHHHHHHHHHHHHHHHHHGGHHHHHHHHHHHHHHHHHHHGHGGGHHHHHHHGHFHHH
@M02846:212:000000000-JLNFJ:1:1101:27301:8010 2:N:0:1
CAAGCACCTCTTTTAAATACATTAGGAAAAGAATTAAGTTACCGTTGAGATCAAAAAAACCACGTCATGTTTTCTCTGATGACAAGTGATAAAACTTCGTAGTTAAATTTCTAGAATGTCGATGTGAATGTAAATTAAGAAA
+
BFFFGGGGFGGGGGHHHHGHHGGGHH5GHHGGHHHHGFHHGHHGGGGHGABGHBGFHG0EGHGGGGFHHHHHHEHHHBGHHBFHEGHGFFHHHHHGFHGFF/FDHD4GFGHH4EDEGHEHHFGEHGHFBBFGGFGBFFFFFC
@M02846:212:000000000-JLNFJ:1:1101:20667:8020 1:N:0:1
CGTCAGTCAGGTAATACGACTCACATAACACAAAAAAGATGAAGAATGTTTTGTGTTACTTATATCAAAGCTTTTTAATTTTTTAATTTTATATATTGGTTTTTCTTAATTTACATTCACATCGACATTCTAGAAATTTAAC
+
FFBGGGGGGGGDFHHHHFGEEEHHHHFHHHHHGHHHGGGHHHHHGGHHHHHHHGHHHGHHHHHHHHHHGHHGHHHHHHHHHHHGGHHHHGGHHHHHHHHHHHGGHHHHHHHHHHHHHGHGHGHGHGGGHHHHHGHHHHHHHE
@M02846:212:000000000-JLNFJ:1:1101:20667:8020 2:N:0:1
TCTACAAGCACCTCTTTTAAATACATTAGGAAAAGAATTAAGTTACCGTTGAGATCAAAAAAACCACGTCATGTTTTCTCTGATGACAAGTGATAAAACTTCGTAGTTAAATTTCTAGAATGTCGATGTGAATGTAAATTAA
+
@FFFFGGCFGGCFGHHHGHGFHGHHHHFHHHHHGHGHHGFFFFHHGFGEEDE3FFHFHGHFCFGDFGGA1FGHHFHFGHHHEFHGHHBB1@DBBDDGFHBHGEHFGFHFHFFHHBGGHEH4GHEEEA4F4FDDG3FBFGFHE
@M02846:212:000000000-JLNFJ:1:1101:15693:8024 1:N:0:1
GCGTCAGTCAGGTAATACGACTCACATAAAAAAAGATGAAGAATGTTTTGTGTTACTTATATCAAAGCTTTTTAATTTTTTAATTTTATATATTGGTTTTTCTTAATTTACATTCACATCGACATTCTAGAAATTTAACTAC
+
AF@EGGGGGFGGEHHBGGDFEEGBGGHHHHGFEG1EDGEGGBGFHHHFGHFFCHFHHFGEBGFHHFHGG5DBFEFFHHGFGEGHGH4GEEFDGFFBGCGFGHGHFFGHHHGHHHHHHHHHGEEDFFHHHBFFFHHBHHGHHF
@M02846:212:000000000-JLNFJ:1:1101:15693:8024 2:N:0:1
GCTGTAATCTACAAGCACCTCTTTTAAATACATTAGGAAAAGAATTAAGTTACCGTTGAGATCAAAAAACCACGTCATGTTTTCTCTGATGACAAGTGATAAAACTTCGTAGTTAAATTTCTAGAATGTCGATGTGAATGTA
+
BFFGGGGGGGGGGHHHHHHHHHHHGGHFHHHHHHHGHHHHHHGGHHGHHHIGHHGGGGHHHHHHHHHGGGGHGGEHGHFHGHFHGHGEHFHBHHHEHGHHHEDHHGHFCGFAGHBHGFHHHGH4DDGFHFEHGHFDF3F3?F
@M02846:212:000000000-JLNFJ:1:1101:21128:8041 1:N:0:1
GCGTCAGTCAGGTAATACGACTCACATAACAAAAAAGATGAAGAATGTTTTGTGTTACTTATATCAAAGCTTTTTAATTTTTTAATTTTATATATTGGTTTTTCTTAATTTACATTCACATCGACATTCTAGAAATTTAACT
+
BFBFGGGGGFFGGGHFFHHGGGGHHHHHHHHHFGHGGGHHHGGHHHHHHHHGGFHHHHHHHHHHGHHHHHHHHHHHHHGFFHGHHGFHFHFHHHGHHGHHHGFHHHHHHHGHFHFGHHHHGHGHGGCHHGF3DFFFHHHGHF
@M02846:212:000000000-JLNFJ:1:1101:21128:8041 2:N:0:1
GCTGTAATCTACAAGCACCTCTTTTAAATACATTAGGAAAAGAATTAAGTTACCGTTGAGATCAAAAAAACCACGTCATGTTTTCTCTGATGACAAGTGATAAAACTTCGTAGTTAAATTTCTAGAATGTCGATGTGAATGT
+
AFFGGGGGGGGGGGHHHHHGHHGHHHCHFHHGHHHHHHGHHHGHHHGHGHHGHHGGGGGHGHHHHHHHGGGGHGGHHGHHHHHFFGHGFHHHGHGHHHGHHHHHHHHHHGFGGGHHGHHHHHHHFHEFFHHGHGHHEHHGE3
@M02846:212:000000000-JLNFJ:1:1101:19256:8138 1:N:0:1
GCGTCAGTCAGGTAATACGACTCACATAACAAAAAAGATGAAGAATGTTTTGTGTTACTTATATCAAAGCTTTTTAATTTTTTAATTTTATATATTGGTTTTTCTTAATTTACATTCACATCGACATTCTAGAAATTTAACT
+
11A1AA1GGD10FABDFFHC?EAGB1FB1BGD0B/EAAFHHB11A1AG2G0000F02DG2AAGHHH@GH0B1D@GE12@BEGECGFFHHFHGBGGFEFE/FF/B>FG2GFFD22B2B2>2BGC0>?EHFGF2B11BB>F2GG
@M02846:212:000000000-JLNFJ:1:1101:19256:8138 2:N:0:1
GCTGTAATCTACAAGCACCTCTTTTAAATACATTAGGAAAAGAATTAAGTTACCGTTGAGATCAAAAAAACCACGTCATGTTTTCTCTGATGACAAGTGATAAAACTTCGTAGTTAAATTTCTAGAATGTCGATGTGAATGT
+
BFFGGFFGFGGGGGFHHHHFGHHHHHFBGFHHHFHHFFFHFB2CGHHHHGHHHHGGGGHHHGHGHHHHEEGGHGGHGGGHHHHHFHH4EGHHHHHHHHHHHHHBGFEFFE2GEGFHGBHHHHHHHEFH3BFAGGHHEHEGH3
@M02846:212:000000000-JLNFJ:1:1101:13430:8146 1:N:0:1
GCGTCAGTCAGGTAATACGACTCACATAGGACACACAAAAAAGATGAAGAATGTTTTGTGTTACTTATATCAAAGCTTTTTAATTTTTTAATTTTATATATTGGTTTTTCTTAATTTACATTCACATCGACATTCTAGAAAT
+
AF1EGGGGFGDA1AEHB1CCAFEFG1DBDBGH0F0B/AFEE//AF111FD0BFEGGH0GGHFHHGFHHGGH2DD1GD1GHHG1FG@GHGE@FFFD2FD2GHHGEHHGGAGGFFGFHHHHHHHHHHFHH/0</<2GH2F21>F
@M02846:212:000000000-JLNFJ:1:1101:13430:8146 2:N:0:1
GCTGTAATCTACAAGCACCTCTTTTAAATACATTAGGAAAAGAATTAAGTTACCGTTGAGATCAAAAAAACCACGTCATGTTTTCTCTGATGACAAGTGATAAAACTTCGTAGTTAAATTTCTAGAATGTCGATGTGAATGT
+
AFFGGGGGGGGGGHFHHHHGHHHHHGHFFHHHHFHHHHHHHHEHHHHEHFHGHHGFGEEFHHGHHHGEGCFGFGGHHGHGHHHHHHHHHHHHFHHHHHHHHHHHHGHFHFFFGFGHHFHHHHHHHHGHGGHHEGGHHBFGFB
@M02846:212:000000000-JLNFJ:1:1101:25545:8149 1:N:0:1
GCGTCAGTCAGGTAATACGACTCACATAACACAAAAAAGATGAAGAATGTTTTGTGTTACTTATATCAAAGCTTTTTAATTTTTTAATTTTATATATTGGTTTTTCTTAATTTACATTCACATCGACATTCTAGAAATTTAA
+
BBAEEGGFGGGGADDDHGGFGGGHGHHHHHHHGGCGEGGGHGHHHFF3FBGHHH2FBGHFHHHFFHDFFGFGFFHHHHGHHFHHGHGFHHHFHFFHHEHH?GHGGGGHHHHHGHGFGHHHHHHHGBE?DDGHHFFFBGHFFB
@M02846:212:000000000-JLNFJ:1:1101:25545:8149 2:N:0:1
CTGTAATCTACAAGCACCTCTTTTAAATACATTAGGAAAAGAATTAAGTTACCGTTGAGATCAAAAAAACCACGTCATGTTTTCTCTGATGACAAGTGATAAAACTTCGTAGTTAAATTTCTAGAATGTCGATGTGAATGTA
+
4DDGGFGGFFGGGC4CHHGGBFHHFCGBGHHHFHHFFFGHEEGHGFFBGDHFGGCAEGGHHHGFHGGEG?1?EAF1FHBG4BGFB4FFFHFBFGB?3GDBFGFHBFBHF0FAFDGHGFGHHHHGBFGG4FG?CBCFHHFHDF
@M02846:212:000000000-JLNFJ:1:1101:22314:8181 1:N:0:1
GCGTCAGTCAGGTAATACGACTCACATAGGACACACAAAAAAGATGAAGAATGTTTTGTGTTACTTATATCAAAGCTTTTTACTTTTTTAATTTTATATATTGGTTTTTCTTAATTTACATTCACATCGACATTCTAGAAAT
+
ADDA1AA3AAFAGG33AF00A0B1A1FHH1F1AFAA/BGA/EE/FHEE11B11122AFH0G0@FGHFHFFGH@B@>FFD1@/1BGH1FECGGGDGHHDFHH2FGHEHFECHHFEFFGHFG2>>2FBFGG0BEGDDGFHF1>F
@M02846:212:000000000-JLNFJ:1:1101:22314:8181 2:N:0:1
TGTAATCTACAAGCACCTCTTTTAAATACATTAGGAAAAGAATTAAGTTACCGTTGAGATCAAAAAAACCACGTCATGTTTTCTCTGATGACAAGTGATAAAACTTCGTAGTTAAATTTCTAGAATGTCGATGTGAATGTAA
+
>1@FDGB3AFDG1ACGHFCDGFEG1FHG1AB2AFD11B00/ABG111FDHDDAAE//1FFFC1A1AE/E>GGAGFCCB2BGHHHHH11BD2F@F0B1BGFBG1BFEFF0B>FG2D2>F1FFF221B1FD</<GCBG2FGFF2
@M02846:212:000000000-JLNFJ:1:1101:22625:8291 1:N:0:1
GCGTCAGTCAGGTAATACGACTCACATAGTGTTACTTATATCAAAGCTTTTTAATTTTTTAATTTTATATATTGGTTTTTCTTAATTTACATTCACATCGACATTCTAGAAATTTAACTACGAAGTTTTATCACTTGTCATC
+
AF1AFGG3GGFGAFGHHHGCG?EFHHGHHA2FDGHHHHHGFHHHHHEHGDFHEFGEGGHGHHHH2GBGFHHDGHGFHHGGFHHHHHHHGHHGHGGHHHHGCEEGFHHHHFEGGHHHFFFGHCFH?FEGFHFHHHFGHFFFFB
@M02846:212:000000000-JLNFJ:1:1101:22625:8291 2:N:0:1
AGCACCTCTTTTAAATACATTAGGAAAAGAATTAAGTTACCGTTGAGATCAAAAAAACCACGTCATGTTTTCTCTGATGACAAGTGATAAAACTTCGTAGTTAAATTTCTAGAATGTCGATGTGAATGTAAATTAAGAAAAA
+
ABFGGGGGGGGGGHHHHHHHHCHHHFHHHECFHGCHAFHFFGFGGHFEHHHHFFHGCAEA1EGHEFGGHFHB5GHHHFHFFHFCGFBFHHHHHGGHA2F1?EFGFHHHGGEEHGHHHHAF/FGGFDGHFHEBGGHFFFHHGA
@M02846:212:000000000-JLNFJ:1:1101:23153:8300 1:N:0:1
GCGTCAGTCAGGTAATACGACTCACATAGGACACACAAAAAAGATGAAGAATGTTTTGTGTTACTTATATCAAAGCTTTTTAATTTTTTAATTTTATATATTGGTTTTTCTTAATTTACATTCACATCGACATTCTAGAAAT
+
BFDGGGGGGGGGGHHHGHGGGCEGHGHFB3GHFHHGGEFHFGDEHHHGF5FGFHHHFFGFFHFHFHHHHHHHHHFHHHHHHHHHHHHHGGGHHHHEFGHHHHHHHHHGGHHHHHHHHHHHHHHHHGHHGHGGGHHHHF2GDH
@M02846:212:000000000-JLNFJ:1:1101:23153:8300 2:N:0:1
GCTGTAATCTACAAGCACCTCTTTTAAATACATTAGGAAAAGAATTAAGTTACCGTTGAGATCAAAAAAACCACGTCATGTTTTCTCTGATGACAAGTGATAAAACTTCGTAGTTAAATTTCTAGAATGTCGATGTGAATGT
+
AFFGGGGGGGGFGHFHFHHHHHHGFHHHHHGHHHHHFFFHHHGFHGHEHHGHHHGFGEHHEHHHHHGHGGG?HGGHHGHHHHHHHHGHHHHGHHEHHHHFHHHHHHHFHGGCFGHGHHHHHHHGHGFHHF4GHGGGHHFFD3
@M02846:212:000000000-JLNFJ:1:1101:23977:8306 1:N:0:1
TGTAATCTACAAGCACCTCTTTTAAATACATTAGGAAAAGAATTAAGTTACCGTTGAGATCAAAAAAACCACGTCATGTTTTCTCTGATGACAAGTGATAAAACTTCGTAGTTAAATTTCTAGAATGTCGATGTGAATGTAA
+
BFFGGGGGGGGGGHHHEHHGHHHH4EGGHHHHHHHFHHHHG2GGHGHHHHHHGG?EHHHHHHHHFHGFGGFGGHHGHHHHGHHHHHHHHHFHGFHHFFHHHHHHGGHGGFFFGHHHHHHHFHHHHHHBGHHGHHGHFHHHHH
@M02846:212:000000000-JLNFJ:1:1101:23977:8306 2:N:0:1
GCGTCAGTCAGGTAATACGACTCACATAGGACACACAAAAAAGATGAAGAATGTTTTGTGTTACTTATATCAAAGCTTTTTAATTTTTTAATTTTATATATTGGTTTTTCTTAATTTACATTCACATCGACATTCTAGAAAT
+
AFDEEEEGGFFGAFGHF5ACDE?EFFHHBGFHHFCEAFEC1EAFHH5FFFG3BGHFFF2B2FF@GHFHFB5553323@@BDCHD4FEGFA3EGFFFG4GEGHGHHHGGGFGHHHHEHBFBGHFD?4FF/?CDGH3DBG22@F
@M02846:212:000000000-JLNFJ:1:1101:15966:8338 1:N:0:1
TCTACAAGCACCTCTTTTAAATACATTAGGAAAAGAATTAAGTTACCGTTGAGATCAAAAAAACCACGTCATGTTTTCTCTGATGACAAGTGATAAAACTTCGTAGTTAAATTTCTAGAATGTCGATGTGAATGTAAATTAA
+
CFFGGGGGGGGGGHHHHHGHHHHHHHHHHHHHHHHGHHHHHHHHHHHGGGCHHHHHHHHHHGGGGHGGHHGHHHHHHHHHHHHGHHHHHHHHHHHHHHHHHHGHHGGHHHHHHGGFHHHHHHHHHHGGHHHHHHFGGHHHHH
@M02846:212:000000000-JLNFJ:1:1101:15966:8338 2:N:0:1
GCGTCAGTCAGGTAATACGACTCACATAATATCAAAGCTTTTTAATTTTTTAATTTTATATATTGGTTTTTCTTAATTTACATTCACATCGACATTCTAGAAATTTAACTACGAAGTTTTATCACTTGTCATCAGAGAAAAC
+
BBDGGGGGGGGGGHHGFHHGGGGHHHHHHHHHHHHHHHHHHHHGHHHFHHGGHHHHGHGHHHHHHGHHHGGHGHHHHGHHHHGHHHHGHHGHGGGFHGHGFHGHFFHHHHHH?FHGGHHGHHFHHGHHHBHHHHHGHHHHH2
@M02846:212:000000000-JLNFJ:1:1101:26898:8345 1:N:0:1
GCGTCAGTCAGGTAATACGACTCACATAACAAAAAAGATGAAGAATGTTTTGTGTTACTTATATCAAAGCTTTTTAATTTTTTAATTTTATATATTGGTTTTTCTTAATTTACATTCACATCGACATTCTAGAAATTTAACT
+
CFCGGGGGGGGGGHHHHHHGGFGHHHHHHHHHHHHGGGHHHHHHHHHFHHHHHHGHHHHHHHHHHGHEHHHHHHHHHHHHHHGHGHHHHHHHHHHHHHHHHGGHGHHHHHHHHHHHHGHHHHGHGGGHHHHHEGHHGHHHHH
@M02846:212:000000000-JLNFJ:1:1101:26898:8345 2:N:0:1
GGCTGTAATCTACAAGCACCTCTTTTAAATACATTAGGAAAAGAATTAAGTTACCGTTGAGATCAAAAAAACCACGTCATGTTTTCTCTGATGACAAGTGATAAAACTTCGTAGTTAAATTTCTAGAATGTCGATGTGAATG
+
BFFGGGGFGGGGGHHHGHHHHGHHHHHHGHHHHHHHGHHHFHHGHHHHHHHHGHHGFGGHHGHHHHHHHGGGGHGGHHGGHHHHHHHHHHGHHHHGFFFHHHHHHGGHHHGEHGGHHFDHHHHHHHFEFBHEHEEFGBFBF3
@M02846:212:000000000-JLNFJ:1:1101:7115:8351 1:N:0:1
GCGTCAGTCAGGTAATACGACTCACATAACAAAAAAGATGAAGAATGTTTTGTGTTACTTATATCAAAGCTTTTTAATTTTTTAATTTTATATATTGGTTTTTCTTAATTTACATTCACATCGACATTCTAGAAATTTAACT
+
2DDEFFFFG45FFGFFGFA2EDEFFFBGHHGF22BEEGHHEF5AAGFGFGHFFA2BAGFHFHFHBD535FGHHHH?3DGGGHCEHFG4EFGHHFFHHFHHHGGHHHHFHHHEGHHHHHH4BG/3</CG3??B33BFGHED33
@M02846:212:000000000-JLNFJ:1:1101:7115:8351 2:N:0:1
GCTGTAATCTACAAGCACCTCTTTTAAATACATTAGGAAAAGAATTAAGTTACCGTTGAGATCAAAAAAACCACGTCATGTTTTCTCTGATGACAAGTGATAAAACTTCGTAGTTAAATTTCTAGAATGTCGATGTGAATGT
+
BFFGGGFGGGGGGHGHHHGHHHHHHHHGFHHHHHHHHHHFHHGHFHFBFHFHHHGGGGGHHHEHHEHEGFGGHGGHHGGGHHHHHHHHHHGFHHHFGGHEHHGFHGFHFGFHEGHHFFFHHHHHGFFHHHHE/C3F3DFFF3
@M02846:212:000000000-JLNFJ:1:1101:9044:8353 1:N:0:1
GCGTCAGTCAGGTAATACGACTCACATAGGACACACAAAAAAGATGAAGAATGTTTTGTGTTACTTATATCAAAGCTTTTTAATTTTTTAATTTTATATATTGGTTTTTCTTAATTTACATTCACATCGACATTCTAGAAAT
+
AF1A1EE3GGGCGFHHHG000BE1C12E111BAFH?EGHFH?FGGF1FG1BEGAFGH0>0>BGHHFHF2DGBFFF0@1DGEHFHHGFHEGHHDFG@G2F>EGD1GHHGG0BFGDGFGH22FGF2DFDB<0//?21FBGHFFG
@M02846:212:000000000-JLNFJ:1:1101:9044:8353 2:N:0:1
GCTGTAATCTACAAGCACCTCTTTTAAATACATTAGGAAAAGAATTAAGTTACCGTTGAGATCAAAAAAACCACGTCATGTTTTCTCTGATGACAAGTGATAAAACTTCGTAGTTAAATTTCTAGAATGTCGATGTGAATGT
+
AFFGGGFGGGBDGFHHHHHHHHHHHGHHHHGFHHHFHHHHHGGHHHHHHHGHHHGGGGEFGHHHHHGHGGGDHGGEHGHHHGHHGFHHHHHEFGFHAGGDHHHHGFFFHGHGFCEFFGGHHHGHHEFGHGHHGAFHEGGHH3
@M02846:212:000000000-JLNFJ:1:1101:20064:8357 1:N:0:1
GCGTCAGTCAGGTAATACGACTCACATACACACAAAAAAGATGAAGAATGTTTTGTGTTACTTATATCAAAGCTTTTTAATTTTTTAATTTTATATATTGGTTTTTCTTAATTTACATTCACATCGACATTCTAGAAATTTA
+
>BDEGGGGGFGGDGHBHHFFFFGHHHFHH3GGFGGHEG?EEHHHHGHHHHHHHFFCGGCGHHHHFGF5FE352FDFGHHGHHHHHG13GGHBGHDGGHHBFBGHGGEHHHHHHHHHHHH4FGHHFGFCDEHHGHFFH3FGH2
@M02846:212:000000000-JLNFJ:1:1101:20064:8357 2:N:0:1
GCTGTAATCTACAAGCACCTCTTTTAAATACATTAGGAAAAGAATTAAGTTACCGTTGAGATCAAAAAAACCACGTCATGTTTTCTCTGATGACAAGTGATAAAACTTCGTAGTTAAATTTCTAGAATGTCGATGTGAATGT
+
CFFGGGGGGGGGGHGHHHHHHHHHHHHHHHHHHHHHFHHHHGGHHHHGHHHHIHGGGGHHEHHGHHHGGGGDGEFHHGHHHHHHHHGGHHHHHGHHGHHHHHHGHHHHHGFHEGFHHEGHHHGFHHHHHGHHHGHFGHHFF3
@M02846:212:000000000-JLNFJ:1:1101:10598:8403 1:N:0:1
GCGTCAGTCAGGTAATACGACTCACATAGGACACACAAAAAAGATGAAGAATGTTTTGTGTTACTTATATCAAAGCTTTTTAATTTTTTAATTTTATATATTGGTTTTTCTTAATTTACATTCACATCGACATTCTAGAAAT
+
CFCGGGGGGGGGGHHHHHHGGGGFHHHHHGHHHHHGGGEHHGGGHHGHHHHHHHHHHHHHFHHHHHHHHHHHHHHHHHHHHHHHHHHHGHHHHHHHHHHHHHGEGHHGGHHHGHHHHHHGHHFHHHHHGFGGGHHHHHGHGH
@M02846:212:000000000-JLNFJ:1:1101:10598:8403 2:N:0:1
TTGTAATCTACAAGCACCTCTTTTAAATACATTAGGAAAAGAATTAAGTTACCGTTGAGATCAAAAAAACCACGTCATGTTTTCTCTGATGACAAGTGATAAAACTTCGTAGTTAAATTTCTAGAATGTCGATGTGAATGTA
+
BFFGGGGGGGGFGBGHGHHHHHHHHGHHGHHHHHFHGHGFCFHHHHGHFHHHHGEGDFEHHHHHHHGGGGEHGGHHGFHGHBFHFHHHFFHGGHHFFGHHHHHFGFFHGFBCFHHHHGHHHGFGFHHHHFH//GGFGGHHGH
@M02846:212:000000000-JLNFJ:1:1101:25934:8407 1:N:0:1
GCGTCAGTCAGGTAATACGACTCACATAACACAAAAAAGATGAAGAATGTTTTGTGTTACTTATATCAAAGCTTTTTAATTTTTTAATTTTATATATTGGTTTTTCTTAATTTACATTCACATCGACATTCTAGAAATTTAA
+
BF@AA2EFFBGFEEHFFFHGGCAEHHHHHHHHHGGEE0A13F5FHHFHHFHHBCE2ABGGFGFHFHGHEFGBFGHFHHHHGFFHGFFFHEGFHFFBDF4FFGGGFGFFBHHHHEHHFHGD?4GFAHGGGFDGHEHHHFHHH2
@M02846:212:000000000-JLNFJ:1:1101:25934:8407 2:N:0:1
GCTGTAATCTACAAGCACCTCTTTTAAATACATTAGGAAAAGAATTAAGTTACCGTTGAGATCAAAAAACCACGTCATGTTTTCTCTGATGACAAGTGATAAAACTTCGTAGTTAAATTTCTAGAATGTCGATGTGAATGTA
+
AFFGGGGGGGFFGHHGGHHHGHHHHHHHGHGGFGHEHHHHHHGHGHHHFHGHHHGGGFEFHHHHEHHFGGGHGCGEFHHHHHHHHGHFHHFGHHGHGHEFHHHHFGFFFFFFFFBGFGGEFHHFGHHHHHEHGFF4DGHBGF
@M02846:212:000000000-JLNFJ:1:1101:27591:8413 1:N:0:1
GCTGTAATCTACAAGCACCTCTTTTAAATACATTAGGAAAAGAATTAAGTTACCGTTGAGATCAAAAAAACCACGTCATGTTTTCTCTGATGACAAGTGATAAAACTTCGTAGTTAAATTTCTAGAATGTAGACGACACAGA
+
CFFGGGGGGGGGGHHHHHHHHHHHHHHHHHHHHHHHHHHHHHGHHHHHIHIHIHGGGGGHFHHHHHHHGGGGHGGHHGHHHHHHHHHHHFHHHHHHHHHHHHHDGHHHHGHHGGHHHHHHHHHHGHHHHFHHGHGCGFGHGC
@M02846:212:000000000-JLNFJ:1:1101:27591:8413 2:N:0:1
ACATTCTAGAAATTTAACTACGAAGTTTTATCACTTGTCATCAGAGAAAACATGACGTGGTTTTTTTGATCTCAACGGTAACTTAATTCTTTTCCTAATGTATTTAAAAGAGGTGCTTGTAGATTACAGCAGACGACACAGA
+
CFFGGGGGGGGGGHHHHHHHHGGGGGHHHHHHHHHHGHHHGHHHGGHHGHGHHHHHGGGGFEFGGGGGGHHHHGHHGGGHGHHHHHHHHGHHHGHHHHHHGHHHHHGHDFCHHGHGHGFHHGHHHHHHEEHHHGGGCGGGGC
@M02846:212:000000000-JLNFJ:1:1101:6329:8460 1:N:0:1
GTCAGTCAGGTAATACGACTCACATATCGACATTCTAGAAATTTAACTACGAAGTTTTATCACTTGTCATCAGAGAAAACATGACGTGGTTTTTTTGATCTCAACGGTAACTTAATTCTTTTCCTAATGTATTTAAAAGAGG
+
>BDGFDFGGGEGGHHHGGEEFFGHGFFFGHGGGHHHHHGF5EFHHHHFHHGGHGGHHHHHHGHHHHHHGHEGHHHHHFHHHEGHHGFEGHEHGGGFFFHGHHHBHEEEEGGHFHGHHHGHHHHFEGHFHDFFHHHBFGGFHH
@M02846:212:000000000-JLNFJ:1:1101:6329:8460 2:N:0:1
GCTGTAATCTACAAGCACCTCTTTTAAATACATTAGGAAAAGAATTAAGTTACCGTTGAGATCAAAAAAACCACGTCATGTTTTCTCTGATGACAAGTGATAAAACTTCGTAGTTAAATTTCTAGAATGTCGATATGTGAGT
+
ADFGGFGGGDFFFGFHHFGBCGBGHG1GFFGHHG1EEDGGGGFFGHGDHD2GH1EBEGHHEFFFFBHHGGG//?>>>FGF@BEGBHHHGHFHGGDGHDGHGHBDH1EF2FGFGFGHHHFGFFFGGHFHHFGHG/GGHHB21B
@M02846:212:000000000-JLNFJ:1:1101:20604:8487 1:N:0:1
GCGTCAGTCAGGTAATACGACTCACATAATCAAAGCTTTTTAATTTTTTAATTTTATATATTGGTTTTTCTTAATTTACATTCACATCGACATTCTAGAAATTTAACTACGAAGTTTTATCACTTGTCATCAGAGAAAACAT
+
AFDAE?EGGGGFGHHBGGH2EFECGFFEFHFFCFHGFHHFEHHGGHEHGHHFDGFFHHGHHGEFFGHGFHHGHFHGHFFHHHHGHEHH?BEDAG4GFHBF@EGHHGHGEHGD?AFFHHHHFGFHGGHFHHHEFFHF2CGGEB
@M02846:212:000000000-JLNFJ:1:1101:20604:8487 2:N:0:1
GCTGTAATCTACAAGCACCTCTTTTAAATACATTAGGAAAAGAATTAAGTTACCGTTGAGATCAAAAAAACCACGTCATGTTTTCTCTGATGACAAGTGATAAAACTTCGTAGTTAAATTTCTAGAATGTCGATGTGAATGT
+
CFFGGGGGGGGGGHHHHHHHHHHHHHHHHHHGHHHGHHHEHHGHHHGHHHHIHHGGGGHHHHHHHHHHGGGGHGGHHGGHHHHHHGHHHHHHHHFHHHHHHHHHGFHHHGHHGGHGFFHHGFHHBBEFHFHHHGHHHHGHG3
@M02846:212:000000000-JLNFJ:1:1101:19751:8529 1:N:0:1
GCGTCAGTCAGGTAATACGACTCACATAACACAACAAAGATGAAGAATGTTTTGTGTTACTTATATCAAAGCTTTTTAATTTTTTAATTTTATATATTGGTTTTTCTTAATTTACATTCACATCGACATTCTAGAAATTTAA
+
AFBGGGGGGGGGFFHHFGEFDEECGFHHHHHHH22AFCEGHHHHHGBFHFH5FGCBGHHHHGHHHHHFH35?GHEFHHHFEH4FGE3@FFHFF4BDFHFFGCEEF?FGHHFHFHHHHGHHH4DG?BEAFBHHBFGHBHHFHF
@M02846:212:000000000-JLNFJ:1:1101:19751:8529 2:N:0:1
GCTGTAATCTACAAGCACCTCTTTTAAATACATTAGGAAAAGAATTAAGTTACCGTTGAGATCAAAAAAACCACGTCATGTTTTCTCTGATGACAAGTGATAAAACTTCGTAGTTAAATTTCTAGAATGTCGATGTGAATGT
+
CFFGGGGGGGGGGHHHHHHHHHGHHHGHGHHHHHGHHHHHHGGHHHHHGHHHGGGEFGEGEHHGHHHGGGEEHGDEGGFFHHHHHFHHHGHHHFHBAHHFGFHHHHHFHFGHGEHHHHFHHHGHBH3?3BDC/?G03?3FHB
@M02846:212:000000000-JLNFJ:1:1101:16852:8536 1:N:0:1
CTGTAATCTACAAGCACCTCTTTTAAATACATTAGGAAAAGAATTAAGTTACCGTTGAGATCAAAAAAACCACGTCATGTTTTCTCTGATGACAAGTGATAAAACTTCGTAGTTAAATTTCTAGAATGTCGATGTGAATGTA
+
FFFGGGGGGGGGGHHGHHHHHHHHHHHHHHHHHHHHHHHHHGHHHHHHHIHHHGGGGHHHHHHHHHHGGGGHGGHHGHHHHHHHHHHHHHHHHHHHHHHHHHHHHGHHGHHGGHHHHHHHHHGHHHHHGHHHGHHHHHHHHH
@M02846:212:000000000-JLNFJ:1:1101:16852:8536 2:N:0:1
GCGTCAGTCAGGTAATACGACTCACATAACAAAAAAGATGAAGAATGTTTTGTGTTACTTATATCAAAGCTTTTTAATTTTTTAATTTTATATATTGGTTTTTCTTAATTTACATTCACATCGACATTCTAGAAATTTAACT
+
CFBGGGGGGGGGGGHHHHHGGGGHHHHHGHHFGHHGGGHGGHHHHHHHHHHGHHHHHHHHHHHHHHHHHHEHHEHHHHHHHFGHHHHHHGHGFGHHGHHHHGGHHHHHHHHHGGHHFHFFHHGHC?GHHHHBBGFFHFFHDG
@M02846:212:000000000-JLNFJ:1:1101:9811:8547 1:N:0:1
GCGTCAGTCAGGTAATACGACTCACATAACAAAAAAGATGAAGAATGTTTTGTGTTACTTATATCAAAGCTTTTTAATTTTTTAATTTTATATATTGGTTTTTCTTAATTTACATTCACATCGACATTCTAGAAATTTAACT
+
AFDCECFGCGGGFHHHFHHGGGGCHGHDGFFHGFEEGGHFEGGHGHF5DFHAFGCF5GFFHHHGGHEFFHHHBGHHGHHFHHGGHHHHGHHHHHGHHEHHHEG3GHHHHHHHEGHHHHHHHH?CE/AGFHFFH3FFGBGDGF
@M02846:212:000000000-JLNFJ:1:1101:9811:8547 2:N:0:1
GCTGTAATCTACAAGCACCTCTTTTAAATACATTAGGAAAAGAATTAAGTTACCGTTGAGATCAAAAAAACCACGTCATGTTTTCTCTGATGACAAGTGATAAAACTTCGTAGTTAAATTTCTAGAATGTCGATGTGAATGT
+
BFFGGGGGGGGGGHHHHHHHHHHHHHHHHHHHHHBFHGFFHFGHHHH5GHHHHGGGG?HFEHHHHHHGGGGDEFGGHGHGHFHHHHHHHGHFHHHHGHFFHHHFFHBGHGGHFGHHHGHHHHHHHFEHFHH/?FGHFDFFE3
@M02846:212:000000000-JLNFJ:1:1101:18449:8580 1:N:0:1
GCTGTAATCTACAAGCACCTCTTTTAAATACATTAGGAAAAGAATTAAGTTACCGTTGAGATCAAAAAAAAAAAAAACCACGTCATGTTTTCTCTGATGACAAATGATAAAACTTCATAGTTAAATTTCTAGAATATCAATT
+
BFFGGGGGGGGGGHCHHHHHHHHHHHHHHHHHHHHGFHGHHHGHHGHHHHGHHHGGGEEHHHHHGHHHGGGGGGGGGEEHE/?/??4B4F24B233?F3B2BG233?2@DHH222@22>222@@G11?1111??<11111<1
@M02846:212:000000000-JLNFJ:1:1101:18449:8580 2:N:0:1
AAAAAAAGATGAAGAATGTTTTGTGTTACTTATATCAAAGCTTTTTAATTTTTTAATTTTATATATTGGTTTTTCTTAATTTACATTCACATCGACATTCTAGAAATTTAACTACGAAGTTTTATCACTTGTCATCAGAGAA
+
AFFGGGCF0EG3GDFCGHHFGGHAAFGFHHGHGHHFHFHEFGHFGHEFHHFHHGHFHGHF2GHGHHHGBFGHFGEHHHGHHFHEFHFHHEFGH?FGCEBGHEEGFDGGHFH1GDH/EFEFHHFGGHEFHHBGDFHFF11101
@M02846:212:000000000-JLNFJ:1:1101:3691:8589 1:N:0:1
GCGTCAGTCAGGTAATACGACTCACATAAAAAAAGATGAAGAATGTTTTGTGTTACTTATATCAAAGCTTTTTAATTTTTTAATTTTATATATTGGTTTTTCTTAATTTACATTCACATCGACATTCTAGAAATTTAACTAC
+
ABDFFGGGFGGGGHHHHHHDEEGHHHHHHHFHGGGFHHFEGFGHHGGHGHHHHHHGGHFHHHGHF3GFFHHHGHHHHHHHGFGFFFHHHHHHHHHGGHHGGGHHHHHHHHHFHHHHHHHHGGGGGHHGGHHHHHHHGHHFF@
@M02846:212:000000000-JLNFJ:1:1101:3691:8589 2:N:0:1
GTAATCTACAAGCACCTCTTTTAAATACATTAGGAAAAGAATTAAGTTACCGTTGAGATCAAAAAAACCACGTCATGTTTTCTCTGATGACAAGTGATAAAACTTCGTAGTTAAATTTCTAGAATGTCGATGTGAATGTAAA
+
AFFGGGGGGGGGGCGEHHFHHHHHGHGHFHHGHHHFHHHEHHHHHFFHHFHGFGGHEHGHHHHHGGGGGHGFCCFHGHHHFDFFBEFHEFFGHEBFGFGH@GDFFBFHHF?GBFFHHHHHHFHFFBF4FFGEBGF3DHGHHF
@M02846:212:000000000-JLNFJ:1:1101:12128:8613 1:N:0:1
AGCACCTCTTTTAAATACATTAGGAAAAGAATTAAGTTACCGTTGAGATCAAAAAAACCACGTCATGTTTTCTCTGATGACAAGTGATAAAACTTCGTAGTTAAATTTCTAGAATGTCGATGTGAATGTAAATTAAGAAAAA
+
BFFDGEGGFGFGGF5EFGBFGHHGHCHBFDHAFDGGFGHFGEFG?FGEHHHHFHHGGG1FF?FEGHHHHHFHHFFFHFHFHGGFHHHGHHGHHCGEFGHGFHFFHHHGGHFFFFGG4FEE/FE4F?GHHFEGFFGHHHHHFA
@M02846:212:000000000-JLNFJ:1:1101:12128:8613 2:N:0:1
GCGTCAGTCAGGTAATACGACTCACATAACAAAAAAGATGAAGAATGTTTTGTGTTACTTATATCAAAGCTTTTTAATTTTTTAATTTTATATATTGGTTTTTCTTAATTTACATTCACATCGACATTCTAGAAATTTAACT
+
BF?EEFGEFGGG5AGFBGEFEFGHHHHHDHHGHHHEGGHFBEG53GHHHHGGGFHEGHFGHHHHHGEF@GHFDGFHHHEHDGGGH4GGHFHHHGGEGH@FGFEFHHHHHHHFHHFHHFHFFHGCEGGGFHHHFFHGHGHHHB
@M02846:212:000000000-JLNFJ:1:1101:17454:8616 1:N:0:1
GTTGTAATCTACAAGCACCTCTTTTAAATACATTAGGAAAAGAATTAAGTTACCGTTGAGATCAAAAAAACCACGTCATGTTTTCTCTGATGACAAGTGATAAAACTTCGTAGTTAAATTTCTAGAATGTCGATGTGAATGT
+
BFFGGGGGGGGGGGHHHHHHHHHHHHGHHHHHHHHHHHHHHHGHHHHHGHHHIHGGGGHHHHHHHHHHGGGGHGGHHGHHGHHHHHHHHHHGHHHHGHHHHHHHHHHHHGHHGGHGHHHHHHHHHHGHHHHHHGFFHHHHH3
@M02846:212:000000000-JLNFJ:1:1101:17454:8616 2:N:0:1
GCGTCAGTCAGGTAATACGACTCACATAACACAAAAAAGATGAAGAATGTTTTGTGTTACTTATATCAAAGCTTTTTAATTTTTTAATTTTATATATTGGTTTTTCTTAATTTACATTCACATCGACATTCTAGAAATTTAA
+
AFDEGGGGGGGGFGHHHHHGGGGHHHHGHHGHHGFFEEGFHHHHGBFEDGGHHEFFGHHHHHHHHHHHHGEHFHHHGGGHHFHGGHHHHHHHHGHHHHHGHHHGGHHGBHHHHHHHHHHHEHHH?CEDDHHHFHHGEGFHHB
@M02846:212:000000000-JLNFJ:1:1101:12515:8622 1:N:0:1
ATCTACAAGCACCTCTTTTAAATACATTAGGAAAAGAATTAAGTTACCGTTGAGATCAAAAAAACCACGTCATGTTTTCTCTGATGACAAGTGATAAAACTTCGTAGTTAAATTTCTAGAATGTCGATGTGAATGTAAATTA
+
BFFGGGGGGGGGGHGHHHHCGHHHHHHHHHHHHFGHGHHHHHHHHHHHGGGGHHHHHHHHHHGGGGHGGGHGHGHHHHHHHHHGHHHGHHHHHHHHHHHHHHHEHGGGHGHHFHHHHGFEHFHHHHHGHHHHHHHFFHHHHH
@M02846:212:000000000-JLNFJ:1:1101:12515:8622 2:N:0:1
GCGTCAGTCAGGTAATACGACTCACATAACAAAAAAGATGAAGAATGTTTTGTGTTACTTATATCAAAGCTTTTTAATTTTTTAATTTTATATATTGGTTTTTCTTAATTTACATTCACATCGACATTCTAGAAATTTAACT
+
?D?EECCGGGGGEGHHHHGGGGGHHGHGFHHHFHEGGFFHHBD5GHHHFHHHHHHHHHHGHGHHHHFHFFHFHHHHFHEHHHGHBGHHBFGGHHHFEFGHHGGHHHGFHHHFHFHHHHFHFH/BE/DG1FB?DBBGFHH2FD
@M02846:212:000000000-JLNFJ:1:1101:13813:8628 1:N:0:1
TAATCTACAAGCACCTCTTTTAAATACATTAGGAAAAGAATTAAGTTACCGTTGAGATCAAAAAAACCACGTCATGTTTTCTCTGATGACAAGTGATAAAACTTCGTAGTTAAATTTCTAGAATGTCGATGTGAATGTAAAT
+
BFFGGGGG5GGGGHHHHHHHHGHGHDGFHHHHHHHHHHGFHHHHHHHHHHGGGEFHHHHHHHHHGGGGHGGHHGHHHHHHHHHHHHHHHHHHEHHHHGHHHHHHHGHFGGHHHHHHHHGHGHHHHHHHHGHHGHFHHHHHHG
@M02846:212:000000000-JLNFJ:1:1101:13813:8628 2:N:0:1
GCGTCAGTCAGGTAATACGACTCACATAACACAAAAAAGATGAAGAATGTTTTGTGTTACTTATATCAAAGCTTTTTAATTTTTTAATTTTATATATTGGTTTTTCTTAATTTACATTCACATCGACATTCTAGAAATTTAA
+
BFDEGEGGGFGGFGGGHHHGGGEHHGHHHGCGHGHFGGGGFFHHH5EGGEGHHHHHHHEHHHHHHHHHHHHGFHHHHHHHHGHHGHHHHHHEHGHHHH4GHHHGGHHHHHHHHHGHHHHHFBHH?CGDGHHH33GHHHHGHB
@M02846:212:000000000-JLNFJ:1:1101:6207:8636 1:N:0:1
GCGTCAGTCAGGTAATACGACTCACATAACATTCACATCGACATTCTAGAAATTTAACTACGAAGTTTTATCACTTGTCATCAGAGAAAACATGACGTGGTTTTTTTGATCTCAACGGTAACTTAATTCTTTTCCTAATGTA
+
BFCGGGGGGGGGGGHHHHHGGGGHHHHHHHHHHHHHHHHGHGGGHHHGHHHHHHHHHHHHHGGHGFHHHHHHHHHHHHHHHHHHHHHGGHHGHGHHGGGGHGGGGGGGGHHHHHHHGGGHGHHHHHHHHHGHHGHGHHHHHD
@M02846:212:000000000-JLNFJ:1:1101:6207:8636 2:N:0:1
AGCACCTCTTTTAAATACATTAGGAAAAGAATTAAGTTACCGTTGAGATCAAAAAAACCACGTCATGTTTTCTCTGATGACAAGTGATAAAACTTCGTAGTTAAATTTCTAGAATGTCGATGTGAATGTTATGTGAGTCGTA
+
AFFGGGGGGGGGGHHHHHHHHHHHGHHHHGGHHGGHHHHHHGFGGGHHHGHHHHHGGGGHGGHHGGHHHHHGHHHHHHHGFHGHGFHHHGGGHEFHGBGFFHHFHFHHHHHGEFHBGHHGGHHFHHHHEFHHHHFGHHGGGA
@M02846:212:000000000-JLNFJ:1:1101:13714:8661 1:N:0:1
GCTTCAGTCAGGTAATACGACTCACATAACAAAAAAGATGAAGAATGTTTTGTGTTACTTATATCAAAGCTTTTTAATTTTTTAATTTTATATATTGGTTTTTCTTAATTTACATTCACATCGACATTCTAGAAATTTAACT
+
>B1BE113BFFB1F3EGHCGGGCHHHD1GHBFCGFE?FEEFFEHFHHHFHHH00FFGHFDFEHHHF2AGFFDF1FG1FFEGFEGFGHHDDF2BBGGB1EFGFGFFFFHHFGHFFDHGGBGGH?C@EFHHHGF2FFGFFEGFG
@M02846:212:000000000-JLNFJ:1:1101:13714:8661 2:N:0:1
GCTGTAATCTACAAGCACCTCTTTTAAATACATTAGGAAAAGAATTAAGTTACCGTTGAGATCAAAAAAACCACGTCATGTTTTCTCTGATGACAAGTGATAAAACTTCGTAGTTAAATTTCTAGAATGTCGATGTGAATGT
+
CFFGGGGGGGGGGGHHGHGHHHHHHHGHHHHHHHHHEHHHHHGGHHHFHHHHHHGGGGHGHHHHHHEHGEGCHGCHGGH4BFHHHHHHHGHFEHFFHHGGHHEFGHGHHGHHGFHHHHHHHHHHHEGHHHHEHGHHFFFHH3
@M02846:212:000000000-JLNFJ:1:1101:15833:8666 1:N:0:1
GCGTCAGTCAGGTAATACGACTCACATAACTTATATCAAAGCTTTTTAATTTTTTAATTTTATATATTGGTTTTTCTTAATTTACATTCACATCGACATTCTAGAAATTTAACTACGAAGTTTTATCACTTGTCATCAGAGA
+
>DD?E?EDGFGGAFGBHGGDFGGHGHCFHBBGGFGHFBGGFBEGHHHHHHHHFFGHHHFHHHHHHGHHEFFHGGGGHHHGHHHHHHFFFFHHHHDFFGDHGFHFEGHHHHHHHHGHGGHGGHHHHGBGF3GHGHGHFHHHGG
@M02846:212:000000000-JLNFJ:1:1101:15833:8666 2:N:0:1
GCTGTAATCTACAAGCACCTCTTTTAAATACATTAGGAAAAGAATTAAGTTACCGTTGAGATCAAAAAAACCACGTCATGTTTTCTCTGATGACAAGTGATAAAACTTCGTAGTTAAATTTCTAGAATGTCGATGTGAATGA
+
>FFFGGCFGGFFF4GHHHGFHGGHHHHFFFFEGHGHHHHGHHGHHHHGFEGHHFFFGGGFHHGHHHGGGGGGHGFHHGCFGH4F@4BEGHHHGHHHGGHHHHHHHFHHFEBGFEGFHGGHHHHHBBGHBD4?GFBGEFF3D2
@M02846:212:000000000-JLNFJ:1:1101:12205:8670 1:N:0:1
GCGTCAGTCAGGTAATACGACTCACATAGTTACTTATATCAAAGCTTTTTAATTTTTTAATTTTATATATTGGTTTTTCTTAATTTACATTCACATCGACATTCTAGAAATTTAACTACGAAGTTTTATCACTTGTCATCAG
+
AF1EE1AGGGGG1FGFHF0AEEAHHGHFGHFHHHGHEBDHHBB1BEBFGHGBGGB2GAEAGG2GGBHHGHHFE1F0?FHFHFBDHHFFGFHHGGFGFFBE/EGHHGHBBDGFHFHGHHHECHG?EGEEHHHHHGF1GBDFBF
@M02846:212:000000000-JLNFJ:1:1101:12205:8670 2:N:0:1
GCTGTAATCTACAAGCACCTCTTTTAAATACATTAGGAAAAGAATTAAGTTACCGTTGAGATCAAAAAAACCACGTCATGTTTTCTCTGATGACAAGTGATAAAACTTCGTAGTTAAATTTCTAGAATGTCGATGTGAATGT
+
BFFGGGGGGGGGGHHHGFHHHHHHCHHHHHHHHGFHHHHGHHGHHHHHHFHHHHGFF?AGHHHHHEHHGGGGHGGHHGHHHHHHGGHHHHHHHHHGHHHHGGHHHHHHHGHFEFGHDHGHHHGFFFBFHHEFHGGHHHHHHD
@M02846:212:000000000-JLNFJ:1:1101:9777:8674 1:N:0:1
GCGTCAGTCAGGTAATACGACTCACATATTTGTGTTACTTATATCAAAGCTTTTTAATTTTTTAATTTTATATATTGGTTTTTCTTAATTTACATTCACATCGACATTCTAGAAATTTAACTACGAAGTTTTATCACTTGTC
+
>@1AEEEAA1FGDGHEFFFFGCFFHHFFFGFF2E0FGHFDBFBGBAGGBEFHHHHABHHHEFG/1DGBDGG2FGGHE1FGHEFHHHBFGHBGBDGGDFFFF1E0EAAHHHFG2B1FEGHFG2GF/EE?FHHHEFGHHBGGHH
@M02846:212:000000000-JLNFJ:1:1101:9777:8674 2:N:0:1
GCTGTAATCTACAAGCACCTCTTTTAAATACATTAGGAAAAGAATTAAGTTACCGTTGAGATCAAAAAAACCACGTCATGTTTTCTCTGATGACAAGTGATAAAACTTCGTAGTTAAATTTCTAGAATGTCGATGTGAATGT
+
AFFGGGFGFGFGGDFGHHHGHHHHHGHHHHHHGHGHHHFHGGFFHHHHFFGFHHGGGGGFHHHHHHHHFEAEGFCHGGHHEGHHHHHHBGHEGHHHGFHHHHHHHGHGFFHHGGHHHHFGHHHGGHFHFGHGFE3B?GHHH3
@M02846:212:000000000-JLNFJ:1:1101:6040:8719 1:N:0:1
GCGTCAGTCAGGTAATACGACTCACATATTTTTAATTTTATATATTGGTTTTTCTTAATTTACATTCACATCGACATTCTAGAAATTTAACTACGAAGTTTTATCACTTGTCATCAGAGAAAACATGACGTGGTTTTTTTGA
+
AFCGGFGGGGGGFGHHHHHGGGGHHGHHHHHHHHHHHHHHHHHHHHHHHHHGGHHHHHHHHGHGHHHHHGHHGHGGGHHHHHHHHHHHHHHHHHGGGGGHHHHHHGHHHGHGHHGHHGHHHGHHHHHHHGFGGHGGGGGGGA
@M02846:212:000000000-JLNFJ:1:1101:6040:8719 2:N:0:1
CTCTTTTAAATACATTAGGAAAAGAATTAAGTTACCGTTGAGATCAAAAAAACCACGTCATGTTTTCTCTGATGACAAGTGATAAAACTTCGTAGTTAAATTTCTAGAATGTCGATGTGAATGTAAATTAAGAAAAACCAAT
+
FFFGGGGGGGGGGHHHHGHHHHHHGHGFFHHFHGHGEFGGHHHGGHHFHHGGGGFFGHEFFHGFHHEHHHHHGHHHFHHGGHHHHGGECFEFFGGGHHGHHHGHHHHEFHHGHEHGFF4GHHHGHHFHHHGHHHHHGD/?E2
@M02846:212:000000000-JLNFJ:1:1101:23869:8729 1:N:0:1
GCGTCAGTCAGGTAATACGACTCACATAGGACACACAAAAAAGATGAAGAATGTTTTGTGTTACTTATATCAAAGCTTTTTAATTTTTTAATTTTATATATTGGTTTTTCTTAATTTACATTCACATCGACATTCTAGAAAT
+
AF@GGGGGGGGGBFHHHHHGGGGCHHHFHHHHHHHGGGHHGGGGHGHFHHGHHHHHHEGHHHHHHHHHGHHHHHHHHHHHHHGHHHHHGHHHHHHHHFHHHHGHHHHGGHHHGFHHGHHHHHGHFHGHGHGGGHHHHGFFHH
@M02846:212:000000000-JLNFJ:1:1101:23869:8729 2:N:0:1
CAAGCACCTCTTTTAAATACATTAGGAAAAGAATTAAGTTACCGTTGAGATCAAAAAAACCACGTCATGTTTTCTCTGATGACAAGTGATAAAACTTCGTAGTTAAATTTCTAGAATGTCGATGTGAATGTAAATTAAGAAA
+
FFFGGGGGGGGGGHHHHHFFHHHGGHHHHFHG2BFGHHEHHHHGFGGFGFHHHHHHFGGDFHGGHHGHHHFFHFFHFFBFFFFG3AGHHFHFHFGHHEFCBFFFHFFHHGHHFBGGGHFHEAGHHGHHFHGHHGGHFFHHEH
@M02846:212:000000000-JLNFJ:1:1101:16700:8738 1:N:0:1
GCGTCAGTCAGGTAATACGACTCACATAACACAAAAAAGATGAAGAATGTTTTGTGTTACTTATATCAAAGCTTTTTAATTTTTTAATTTTATATATTGGTTTTTCTTAATTTACATTCACATCGACATTCTAGAAATTTAA
+
CFCGGGGGGGGGGHHHHHHGGGGHHHHGHHHHHGHHHGGGHHHGHHHHHHHHHHHHHHHHHHHHHHHHHHHHHHHHHHHHHHHHGHHHHHHHHHHHHHHGHHHGGHHHHFHHGHHHHHHGHHHHCGGGGHHHHHHHFHHHHH
@M02846:212:000000000-JLNFJ:1:1101:16700:8738 2:N:0:1
AGCACCTCTTTTAAATACATTAGGAAAAGAATTAAGTTACCGTTGAGATCAAAAAAACCACGTCATGTTTTCTCTGATGACAAGTGATAAAACTTCGTAGTTAAATTTCTAGAATGTCGATGTGAATGTAAATTAAGAAAAA
+
CFFGGGGGGGGGGHHHHHHHGHHGHHHHHGHHHHHHHHHHHGGGGHHHHHHHHHFGGGGHGEHHGEHHHHHHGHGGHHFHHHHHHHEGHHFHFHHHEFGEGGHHFHHHHHGHFFGFHHAFEFGFHBHHGFHHHHHHHFHHHH
@M02846:212:000000000-JLNFJ:1:1101:24183:8777 1:N:0:1
GCGTCAGTCAGGTAATACGACTCACATAGGACACACAAAAAAGATGAAGAATGTTTTGTGTTACTTATATCAAAGCTTTTTAATTTTTTAATTTTATATATTGGTTTTTCTTAATTTACATTCACATCGACATTCTAGAAAT
+
AFDGGGCGCCGFGHHHHHGCGDECHHHHHHHHFHHGGGHHEGGFHHHHFBHGGHHHGGFHHFGHFFFFHHHHHEHHHHHHHHFFHHHHGHHHHHGGHFGHHHEHHHHGGHHHHHHHHGGHHHHHHHHHGHGGGHHHFGHGHG
@M02846:212:000000000-JLNFJ:1:1101:24183:8777 2:N:0:1
GCTGTAATCTACAAGCACCTCTTTTAAATACATTAGGAAAAGAATTAAGTTACCGTTGAGATCAAAAAAACCACGTCATGTTTTCTCTGATGACAAGTGATAAAACTTCGTAGTTAAATTTCTAGAATGTCGATGTGAATGT
+
CFFGGGGGGGGGGHHHHHHHHHHHHHHHHHHHHHHHHHGHHHGHHHHHGHHIHHGGGEEHFHHHHHHHGGGGHGGEGGHHHHHGHGHFFHHHHHHHHHHHHHFHHHGHFGFFFFFHHGHHHGHHEHHHHGGHHGHHGHHHHF
@M02846:212:000000000-JLNFJ:1:1101:25177:8788 1:N:0:1
GCGTCAGTCAGGTAATAGACTCACATAAAAAAAGATGAAGAATGTTTTGTGTTACTTATATCAAAGCTTTTTAATTTTTTACTTTTATATATTGGTTTTTCTTAATTTACATTCACATCGACATTCTAGAAATTTAACTACG
+
1D1A1A13A1BBG13AD3DF31BF1FG111BA/BE1BA1B1B111D20B000BFFB22DGE2B@D1F@11@1/12D22GEF1B@2@2B@FG22F1B?F/EGFFGFGHHF22FFFF12BF?FE/EGF2G2211FDDFDFBG1/
@M02846:212:000000000-JLNFJ:1:1101:25177:8788 2:N:0:1
GCTGTAATCTACAAGCACCTCTTTTAAATACATTAGGAAAAGAATTAAGTTACCGTTGAGATCAAAAAAACCACGTCATGTTTTCTCTGATGACAAGTGATAAAACTTCGTAGTTAAATTTCTAGAATGTCGATGTGAATGT
+
ABD4GGGGBFGGFH4FGGF4BFFEFFGHF5GFFHGFE5DGHFGHFFDG5DEFHHGGGGA3AGHHHFHHG01BGAECEEGBDD4FB@FEF4FG43FF1FGHGGFFFFGHFG0?/?B4F4FGEGGHH?BG3BGF/FB0FGBG21
@M02846:212:000000000-JLNFJ:1:1101:6191:8794 1:N:0:1
GCGTCAGTCAGGTAATACGACTCACATATGGACACACAAAAAAGATGAAGAATGTTTTGTGTTACTTATATCAAAGCTTTTTAATTTTTTAATTTTATATATTGGTTTTTCTTAATTTACATTCACATCGACATTCTAGAAA
+
>FDA2EEBFGFGGHHHCFHAFFGFHHHFHGGHFFHFGGEFHHCEFBGGHFEFDG5DGHHFFHHHEGFFHBGFFBGHHHHFHBCGGFHHGGGGGFHHGHGHHGHEHDFHFGHHGHGFHHGHHEHHHHGHHGFCD?GFBFHFH2
@M02846:212:000000000-JLNFJ:1:1101:6191:8794 2:N:0:1
GCTGTAATCTACAAGCACCTCTTTTAAATACATTAGGAAAAGAATTAAGTTACCGTTGAGATCAAAAAAACCACGTCATGTTTTCTCTGATGACAAGTGATAAAACTTCGTAGTTAAATTTCTAGAATGTCGATGTGAATGT
+
ABFGGGGGG5FFGHHHHHHHGFGFHHHGGFHHFBFHGEHGFHFHHHHGH5GGHHGGG1FB1FFHHHHHGGCGHFGFFEFFFHFFDGHGHHHEGHFDGFGFHHFFFDGEGGEGFFHEHHFFHHGHEFHFHGFEGGHHBGD3G3
@M02846:212:000000000-JLNFJ:1:1101:23996:8802 1:N:0:1
GCGTCAGTCAGGTAATACGACTCACATAACAAAAAAGATGAAGAATGTTTTGTGTTACTTATATCAAAGCTTTTTAATTTTTTAATTTTATATATTGGTTTTTCTTAATTTACATTCACATCGACATTCTAGAAATTTAACT
+
AF@EGE?GFCFG5DEG6GH22EEFG3A35GFH2FH2E1AFGGFBGHHDADEHGHFHHGHGFDGHG553@F3FHHHFEHHHHHGGBGHHHHHGHGHHGHHFGFGHHHGHHHHHHHHGHHFGHHG3EFDHHGFH3??GGHGGHF
@M02846:212:000000000-JLNFJ:1:1101:23996:8802 2:N:0:1
GCTGTAATCTACAAGCACCTCTTTTAAATACATTAGGAAAAGAATTAAGTTACCGTTGAGATCAAAAAAACCACGTCATGTTTTCTCTGATGACAAGTGATAAAACTTCGTAGTTAAATTTCTAGAATGTCGATGTGAATGT
+
BFFGGGFGGGGGGHHHHHHHHHHHHHHGFHHHHGHHHHHHHHGHHHHHGFHHHHGGGGGHHHHGHHHFGGGCHGGHHGHHHHHGGHHHHDHHHHGFHHHHHEHFFFFHHFFHFEGHFFHHHHHHFFHHHHFCFGHGFHHHHB
@M02846:212:000000000-JLNFJ:1:1101:4512:8820 1:N:0:1
GCGTCAGTCAGGTAATACGACTCACATATTTGTGTTACTTATATCAAAGCTTTTTAATTTTTTAATTTTATATATTGGTTTTTCTTAATTTACATTCACATCGACATTCTAGAAATTTAACTACGAAGTTTTATCACTTGTC
+
2FDGGGGGFFGG5FGBGFHGDGGFHCHHHFHHHHFHHHHHGHFGHHHHHFHHHHGHEGFHHHEFGGFHHHHGHHHHHGHHHGGHHHHFFHHHHHGHHHHHGHF3EEFHHHGHFFFFGHHFHHHFGD?ECGGHGHHHFHHHHH
@M02846:212:000000000-JLNFJ:1:1101:4512:8820 2:N:0:1
CTGTAATCTACAAGCACCTCTTTTAAATACATTAGGAAAAGAATTAAGTTACCGTTGAGATCAAAAAAACCACGTCATGTTTTCTCTGATGACAAGTGATAAAACTTCGTAGTTAAATTTCTAGAATGTCGATGTGAATGTA
+
FFFGGGGFGGFGGHHGHHHHHHGHF4GHHHHFG5FFFFHHC2FFHFHHHGHHFFAEAFBHHHGHHHHGGGFHEGHHGGHDFFHHHHHHFGHBGFGFBGGHHBGHGHFHEGFGCGFE4BGFGHHEDGFFGFGEGHGHHHGHHF
@M02846:212:000000000-JLNFJ:1:1101:19799:8825 1:N:0:1
AGCACCTCTTTTAAATACATTAGGAAAAGAATTAAGTTACCGTTGAGATCAAAAAACCACGTCATGTTTTCTCTGATGACAAGTGATAAAACTTCGTAGTTAAATTTCTAGAATGTCGATGTGAATGTAAATTAAGAAAAAC
+
CFFGGGGGGGGGGHHHHHHHHHHHHHHHHGHHHHHHGHHHHGGGGHHHIHHGHHHGGGHGGHHGHHHHHHHHHHHHHHHHHHHHHHGHFHHHHHHGHGGGHHHHHHHHHHHHHHGHHGHGHHHHHHHHHHGHHHHGHHHGHG
@M02846:212:000000000-JLNFJ:1:1101:19799:8825 2:N:0:1
GCGTCAGTCAGGTAATACGACTCACATAAAAAAAGATGAAGAATGTTTTGTGTTACTTATATCAAAGCTTTTTAATTTTTTAATTTTATATATTGGTTTTTCTTAATTTACATTCACATCGACATTCTAGAAATTTAACTAC
+
?FBGGGGGGGGGGHHHHHHGGGGHHHHHHHHFEGGEHHHHHGHGHHGHHEHGHHHHHHHHHHHHHHHGGHHHFHHHHHGHGHGGHHHHHHHHHHHHHHHGGGFHHHHHHHHFHHFHHHHHGFGDFHHHHGGFFGFHHHBF2@
@M02846:212:000000000-JLNFJ:1:1101:20297:8833 1:N:0:1
GCGTCAGTCAGGTAATACGACTCACATAATATCAAAGCTTTTTAATTTTTTAATTTTATATATTGGTTTTTCTTAATTTACATTCACATCGACATTCTAGAAATTTAACTACGAAGTTTTATCACTTGTCATCAGAGAAAAC
+
BFBGGGGGGGGGGHHHHHHGGGGFHHHFGFHHHHHHHHHHHHHHHHHHHHGHFHHHHHHHHHHHHGGHHGGHHHHHHHHHHHHHHHHHHHGHGGGHGHHHGGHHHHHGHHHHDFHGGHHHGHHGHHHGHHHHHHHBFHHHFC
@M02846:212:000000000-JLNFJ:1:1101:20297:8833 2:N:0:1
ATCTACAAGCACCTCTTTTAAATACATTAGGAAAAGAATTAAGTTACCGTTGAGATCAAAAAAACCACGTCATGTTTTCTCTGATGACAAGTGATAAAACTTCGTAGTTAAATTTCTAGAATGTCGATGTGAATGTAAATTA
+
BFFGGGGGFGGGGHGHHHHHHHHFHHHHHGFHCHGHGHHHHHHHHHGHGGDDGEHHHGHHHHGCFFHGCGHGHGGHHGHFFGHHFHHHGHFHGFHHHHHHFHHFFFFGHFHHHHHGHHE4EHFHFHFGHHBGHHFDHFGHHF
@M02846:212:000000000-JLNFJ:1:1101:17839:8856 1:N:0:1
GCGTCAGTCAGGTAATACGACTCACATAAAGAATGTTTTGTGTTACTTATATCAAAGCTTTTTAATTTTTTAATTTTATATATTGGTTTTTCTTAATTTACATTCACATCGACATTCTAGAAATTTAACTACGAAGTTTTAT
+
AF?GGGGGFGGGGHHGFGHGG?AEGBHHBGFFAGHHHHHHHFFHHHFGEFHHG55AFHFFHHHHHFHHHHGHFGHHHFGGHEHHFHHHFGGHHHHGFHFEF@GGFBEBGFFBE?GFHFB4434FGHHFHHFFEFH?FFFHHD
@M02846:212:000000000-JLNFJ:1:1101:17839:8856 2:N:0:1
GCTGTAATCTACAAGCACCTCTTTTAAATACATTAGGAAAAGAATTAAGTTACCGTTGAGATCAAAAAAACCACGTCATGTTTTCTCTGATGACAAGTGATAAAACTTCGTAGTTAAATTTCTAGAATGTCGATGTGAATGT
+
AFFGGGGGGGGGGGGGHHHHHHHHHHHFHHHHHHGHHHHFHGGHHHHHHHHHHHGEGGGHHHHHGGHHGGGGGGGHHGHHHGHGHHGHHGHGHHHFHFHHGHHFHHFGHGCBFGHHHHHGHGHGEGGHFHHGGEHHFFHFH?
@M02846:212:000000000-JLNFJ:1:1101:16486:8879 1:N:0:1
CAAGCACCTCTTTTAAATACATTAGGAAAAGAATTAAGTTACCGTTGAGATCAAAAAAACCACGTCATGTTTTCTCTGATGACAAGTGATAAAACTTCGTAGTAAAATTTCTAGAATGTCGATGTGAATGTAAATTAAGAAA
+
FFFGGGGGGGGGGHHHHHHHHHHHHHHHHHHGHHHGHHHHHHHGGGGHHHHHHHHHHGGGGHGGHHGHGHHHHHHHHHFHGGHHHHHHHHHHFHHHHHEHFGGHFHHHHHHHHHHHHHHHHEGHHGHHHHHHHGHHHHFHHH
@M02846:212:000000000-JLNFJ:1:1101:16486:8879 2:N:0:1
GCGTCAGTCAGGTAATACGACTCACATATTACTTATATCAAAGCTTTTTAATTTTTTAATTTTATATATTGGTTTTTCTTAATTTACATTCACATCGACATTCTAGAAATTTTACTACGAAGTTTTATCACTTGTCATCAGA
+
BFBGGGGGGBDFGFGHHHHGGGGHHHHGHHHHHHHHHHHHGHHHHHHGHHHHHHHHGHFHHHHGHFHHHHFHHGHGGHHHHHHHHHHHHHHHHGHHGHGGGHHHFFEGHGHHHHHHGHC/G/FGHHHHFFGHGBHHHHFGEF
@M02846:212:000000000-JLNFJ:1:1101:11301:8881 1:N:0:1
GTAATCTACAAGCACCTCTTTTAAATACATTAGGAAAAGAATTAAGTTACCGTTGAGATCAAAAAAACCACGTCATGTTTTCTCTGATGACAAGTGATAAAACTTCGTAGTTAAATTTCTAGAATGTCGATGTGAATGTAAA
+
BFFGGGGGGGFGGHHHHHHHHGHHHHHHGHHHGHHFFHHEHHHHHGHHHHGGGGDHHHHHHHHHHFGGGHGGHHGHHHHGHHHHHGBHFFHHHHHHGHGHHHHHHHGHEEGGHHHHHHHHGHGHHGHFHHGHHFHGHHHHHH
@M02846:212:000000000-JLNFJ:1:1101:11301:8881 2:N:0:1
GCGTCAGTCAGGTAATACGACTCACATAACAAAAAAGATGAAGAATGTTTTGTGTTACTTATATCAAAGCTTTTTAATTTTTTAATTTTATATATTGGTTTTTCTTAATTTACATTCACATCGACATTCTAGAAATTTAACT
+
AFBGGGGGGGGGGGHHHHGGGGGGHHHGHHHHHHGGGGHHGHHGHFHHHHHHGFHHHHHHHHHHGHFHHEGHHHHHHHHHGHGHHHHHHFHHHHHHHFFGHGGHHHHHHHHHFGFHHHHFHHGFGGEHHHHHHHHHHGGGHF
@M02846:212:000000000-JLNFJ:1:1101:25967:8913 1:N:0:1
CAAGCACCTCTTTTAAATACATTAGGAAAAGAATTAAGTTACCGTTGAGATCAAAAAAACCACGTCATGTTTTCTCTGATGACAAGTGATAAAACTTCGTAGTTAAATTTCTAGAATTATGTGAGTCGTATTACCTGACTGA
+
FFFGGGGGCGGGGGHCHHGHHHH1FG1FGHHGH1GDGFHHFGFFFAEGF/GHHH1GFCEE?EFEGH/EGGHHHGHGG@DGF2FGHA1GHFGFFF@GGHG0FFGGFHFGHBFGFBD>FFFFGG2GBDB@<FG12FDGHEFB11
@M02846:212:000000000-JLNFJ:1:1101:25967:8913 2:N:0:1
GCGTCAGTCAGGTAATACGACTCACATAATTCTAGAAATTTAACTACGAAGTTTTATCACTTGTCATCAGAGAAAACATGACGTGGTTTTTTTGATCTCAACGGTAACTTAATTCTTTTCCTAATGTATTTAAAAGAGGTGC
+
AFDFE1EGFGGGGGHFFHCAFGCHHFHHHHGFEF22AAGBF2GHHHGFFHGFHHHHGHHHFGHFHHHHHFFHHGGHGGHHHHGGGEBEGEGGGGGHGGGHHHC/E/?FHHHBGEDGGGBG1GF1DFGGGGGHGG1DAF/@FG
@M02846:212:000000000-JLNFJ:1:1101:9586:8916 1:N:0:1
GCGTCAGTCAGGTAATACGACTCACATATTACTTATATCAAAGCTTTTTAATTTTTTAATTTTATATATTGGTTTTTCTTAATTTACATTCACATCGACATTCTAGAAATTTAACTACGAAGTTTTATCACTTGTCATCAGA
+
>DDFGGGFGGGGBBGDGFDFEEDFFFFFHHCHHHHGBGHGB3DEGHHHHHEHHHGHCEHHHHHBGGGHHFH3FFHGGHHHH5FHGHHHHHHGHHHHEHF1EEHHBB4@FGHHHBGHHHEGG//BGHHFGHHHGFEFDGB3FD
@M02846:212:000000000-JLNFJ:1:1101:9586:8916 2:N:0:1
GCTGTAATCTACAAGCACCTCTTTTAAATACATTAGGAAAAGAATTAAGTTACCGTTGAGATCAAAAAAACCACGTCATGTTTTCTCTGATGACAAGTGATAAAACTTCGTAGTTAAATTTCTAGAATGTCGATGTGAATGT
+
BFFGGGGGGGGGGFFHHHHHHHHHHGHHHHHHHHHHHFHFHHGGHHGHHHFHHHGGGFFHHHHHHHHHGGGGGGGHHGHHHHHGHHHHHGHFHHHHFHEEGGFFHHHHGGHGGGGHHFHHHHHBGDFFHFHFHGHGDHHHH3
@M02846:212:000000000-JLNFJ:1:1101:26187:8927 1:N:0:1
GCGTCAGTCAGGTAATACGACTCACATATTACTTATATCAAAGCTTTTTAATTTTTTAATTTTATATATTGGTTTTTCTTAATTTACATTCACATCGACATTCTAGACATTTAACTACGAAGTTTTATCACTTGTCATCAGA
+
A1DEGFF3FGFCEFHFHHCF??ECGFHHFHHCFBHHGGFHFHHHFHHHG/AFGHEF?/GFGFFDGGH2FGGHHHHGGHHHHHHHGGGBFGHHFFHH/EEEEFBFBFH11>2FGFHHHB/EEECBFGHHHHHHHB>GDH2>11
@M02846:212:000000000-JLNFJ:1:1101:26187:8927 2:N:0:1
GCTGTAATCTACAAGCACCTCTTTTAAATACATTAGGAAAAGAATTAAGTTACCGTTGAGATCAAAAAAACCACGTCATGTTTTCTCTGATGACAAGTGATAAAACTTCGTAGTTAAATTTCTAGAATGTCGATGTGAATGT
+
BFFGGGGGGGGGGH4GHHHHHGHHHHHGHHHHHHHHHH5GFGGHHHHHHHDGHHEFEGHHEHHHHHHHFGGDGGGHHGHFHEGHHGHHHFHHEGHHFHHHHHHEFGHFFGGHGFGFF4FHFHHG4FHHGHGEHGBG3F3HH3
@M02846:212:000000000-JLNFJ:1:1101:22744:8947 1:N:0:1
GCTGTAATCTACAAGCACCTCTTTTAAATACATTAGGAAAAGAATTAAGTTACCGTTGAGATCAAAAAACCACGTCATGTTTTCTCTGATGACAAGTGATAAAACTTCGTAGTTAAATTTCTAGAATGTCGATGTGAATGTA
+
>FFG31AGFFFGFHHGHHH0F1FFHHAGGF1B2GBGFFHEGGEHHEF1AAADDFECEF/BCDFBEGHA?ECAF/>FAEHFFBGH12FGHFF2G11E@F22FFHGFBGGA>>FEGGFBGHGHGGH212E1>CAFB01F2>FBB
@M02846:212:000000000-JLNFJ:1:1101:22744:8947 2:N:0:1
GCGTCAGTCAGGTAATACGACTCACATAACACAAAAAAGATGAAGAATGTTTTGTGTTACTTATATCAAAGCTTTTTAATTTTTTAATTTTATATATTGGTTTTTCTTAATTTACATTCACATCGACATTCTAGAAATTTAA
+
BFCGGGGGGGGGGHHHHHHGGGGHHHHHHHGHHGHFHGGGHHHHHGFHHHHHHHHHHHHHGHHGHHHGHHHBGHFHHHHFHGHHGHHHHHHGHHHHHHHBHEHGGHHHHHHHHHHHHGHHGFHHEFEDGFHHHGFGHHHHF2
@M02846:212:000000000-JLNFJ:1:1101:23292:8968 1:N:0:1
GCGGCAGCTCTTTTTGCAGCAGCGCCAGCGTGCGCAGCGCCTCGAGCGGCAGCGCATCCTCCTGCGCCTTGTGGCCTTCGACGATCAGCACCATCTCGCCGCTGCGGCGCACTTCATCTTCCTGCACCCACGCCAGCAACCC
+
ABACEGCGFGGGGHC?ED3FFAEEEGCAFEFE?0EEEG?CFCEB11?//EEEE/E/ECG3FFCHECDGFDGFHGHHHGGHAC///?A1?GGA01>1><<C----<-<:-:;-?CB0CFG0BF009/;FDEDAAA.-9;BF.9
@M02846:212:000000000-JLNFJ:1:1101:23292:8968 2:N:0:1
CTGGCGCGCGAGCTGACCAAAACCTGGGAATCTATCCACGGCGCACCGGTGGGCGAGTTGCTGGCGTGGGTGCAGGAAGATGAAGTGCGCCGCCGCGGCGAGATGGTGCTGATCGTCGAAGGCCACAAGGCGCAGGAGGATG
+
CFFGFGGGGGCGGGCHHHHHHHHGHHHGHHHHGGGHHHHGGGGC?GGGGGGF@FEGGGGHHFH3?EECGGGGGFFEEFF0GG>1FFHHGGGGGGCGGGGCCG-;CFCFEB000;E/AB@..9CEFE.A?..---;-..;.//
@M02846:212:000000000-JLNFJ:1:1101:26252:8971 1:N:0:1
TCTACAAGCACCTCTTTTAAATACATTAGGCAAAGAATTAAGTTACCGTTGAGATCAAAAAAACCACGTCATGTTTTCTCTGATGACAAGTGATAAAACTTCGTAGTTAAATTTCTAGAATGTCGATGTGAATGTAAATTAA
+
2FFGGGGGGGGGGHHFHHGGDDGGFGGFHH3BGGFHFHHHHHDGHHHGFEGHFHHGFHHEE?EEEEFGHHEHHHHHHFHHHFDFFFHHEGGGHHGHHBGHHHGEGGGHGHHHFHHGDHFDGHDGHEGHGH3GFGFHHHEHFF
@M02846:212:000000000-JLNFJ:1:1101:26252:8971 2:N:0:1
GCGTCAGTCAGGTAATACGACTCACATAACTTATATCAAAGCTTTTTAATTTTTTAATTTTATATATTGGTTTTTCTTAATTTACATTCACATCGACATTCTAGAAATTTAACTACGAAGTTTTATCACTTGTCATCAGAGA
+
AFDFAEE3FGGGEG3BBGHE?A?1FFHFFGFFFHH2GADGFHFHHFHGFFHEHHCHHHGHHFHHHHHHHHGHHGGHHHH2FGHHGHGHBEGFBGE0EGGHHHHBDFFGHFHHFHEFGGEGCGFFFHHHFFHHHFHH22<1GG
@M02846:212:000000000-JLNFJ:1:1101:16276:9003 1:N:0:1
GCGTCAGTCAGGTAATACGACTCACATAAATGTTTTGTGTTACTTATATCAAAGCTTTTTAATTTTTTAATTTTATATATTGGTTTTTCTTAATTTACATTCACATCGACATTCTAGAAATTTAACTACGAAGTTTTATCAC
+
BFBGGGGGGGGFFDGHHHHGGGGGHFFHGHFGFHHGEFFHHHHHHHHGHHFHEGFHHHHHGHHHHHHGAHHHHFHHGGHHHGGGHHGGGHHHHHHHHHHHHHHHGHHEGFGGHHHHHFHFHHGHHHGFHFDGGGHHHHHHHH
@M02846:212:000000000-JLNFJ:1:1101:16276:9003 2:N:0:1
GCTGTAATCTACAAGCACCTCTTTTAAATACATTAGGAAAAGAATTAAGTTACCGTTGAGATCAAAAAAACCACGTCATGTTTTCTCTGATGACAAGTGATAAAACTTCGTAGTTAAATTTCTAGAATGTCGATGTGAATGT
+
CFFGGGGGGGGGGHGHHHGHHHHHHHHGHHHFHHHHHHGHHHGHHHFHIHIIHFGFGDHHHHHHHHHHGGGEHGGHGGHHHHHHGHHHHFHHHHHHHHHHHHHHGHHHHGFCEFHHFHHHHHHHHEEGGHHGEFFHFHFHHF
@M02846:212:000000000-JLNFJ:1:1101:5336:9005 1:N:0:1
GCTGTAATCTACAAGCACCTCTTTTAAATACATTAGGAAAAGAATTAAGTTACCGTTGAGATCAAAAAAACCACGTCATGTTTTCTCTGATGACAAGTGATAAAACTTCGTAGTTAAATTTCTAGAATGTCGATGTGAATGT
+
?DBGGGFGGGGFGHHHGHHHHHHHHGHHHGHHHHHHHHGHHHGHHHHGHHHHHHGGGEHHHHHHFHHHGGGFHGEGHGHHHHHHHHFHGHHHHHFHHHHHHHHHHHHHHGHHGGHGGFGHHGHHHHHHGHHHEGHHGHHHH2
@M02846:212:000000000-JLNFJ:1:1101:5336:9005 2:N:0:1
GCGTCAGTCAGGTAATACGACTCACATATAAAAAGATGAAGAATGTTTTGTGTTACTTATATCAAAGCTTTTTAATTTTTTAATTTTATATATTGGTTTTTCTTAATTTACATTCACATCGACATTCTAGAAATTTAACTAC
+
BFBGGGGGGGGGGHHHHHHGGGGHHGFHHHGGGHFFGHFHFHHHHHHHHHHFHHHHHHHHGHHHHFHGHHHHHHHHHHEHGHHHHHHHHHHGHHGHHHHGGHHHHHHHGHHHHHHHHGHFEHGGGHHHHHFGHGFHHFGHHB
@M02846:212:000000000-JLNFJ:1:1101:26448:9068 1:N:0:1
GCGTCAGTCAGGTAATACGACTCACATAGGACACACAAAAAAGATGAAGAATGTTTTGTGTTACTTATATCAAAGCTTTTTAATTTTTTAATTTTATATATTGGTTTTTCTTAATTTACATTCACATCGACATTCTAGAAAT
+
AFBGGGGGGEDBFGHHHFHGF?EHHHHHHHFHEGGGFFHFHGGAGHHHHGHHHHHGHGFGHHGHHHBHHHHHHHHHHHHHHHFHHHHHGEHHHHHGHGHHHHHGHHHGGHHHHGHHHFHHHGHHGFHHGFGGGHHHHGHHGG
@M02846:212:000000000-JLNFJ:1:1101:26448:9068 2:N:0:1
ACAAGCACCTCTTTTAAATACATTAGGAAAAGAATTAAGTTACCGTTGAGATCAAAAAAACCACGTCATGTTTTCTCTGATGACAAGTGATAAAACTTCGTAGTTAAATTTCTAGAATGTCGATGTGAATGTAAATTAAGAA
+
@FBF111GGGFGGHHGH1FFH1FFFBGGBGEF0A1AD1EGHHH1EFF/AECGHHHBFH/AEEHGGHHGHHFGHGBGFHGHGH2FFEHFH2@BF1FFFFHGFGFGGBE2FGHHHE2>FGHFGEAFFCGE2>F>22>FBGFD1>
@M02846:212:000000000-JLNFJ:1:1101:3982:9092 1:N:0:1
GCGTCAGTCAGGTAATACGACTCACATAACAAAAAAGATGAAGAATGTTTTGTGTTACTTATATCAAAGCTTTTTAATTTTTTAATTTTATATATTGGTTTTTCTTAATTTACATTCACATCGACATTCTAGAAATTTAACT
+
>5AEECFGGDBFFHHHHGHGGGGGHHHHHHHGFHHGCAEGGGGHFHHHGGHHAFHGFFHHHHHHHHHHHHHHHHHHBGHHHFGHFHHHHFHHHBHHHGHHGFGHHHHDFFHHHFHHHHHEHH/3E/EHEH2F21?FGGHHFB
@M02846:212:000000000-JLNFJ:1:1101:3982:9092 2:N:0:1
GCTGTAATCTACAAGCACCTCTTTTAAATACATTAGGAAAAGAATTAAGTTACCGTTGAGATCAAAAAAACCACGTCATGTTTTCTCTGATGACAAGTGATAAAACTTCGTAGTTAAATTTCTAGAATGTCGATGTGAATGT
+
AFFGGGGGGGGGGGHHHHHHHHHHHGHHHGHDHHGHHHGHGGF2FFHBDGHFHHGGGGHFEHHHHFHEFFGCFC?GGGHGHHHHHHHHGFHFHEGHCGGFFHHHHFHFHF2C/FHHEHHHHGHHEHBGHFHHE/3G3DBGH3
@M02846:212:000000000-JLNFJ:1:1101:9433:9120 1:N:0:1
GCGTCAGTCAGGTAATACGACTCACATAAAAAAAGATGAAGAATGTTTTGTGTTACTTATATCAAAGCTTTTTAATTTTTTAATTTTATATATTGGTTTTTCTTAATTTACATTCACATCGACATTCTAGAAATTTAACTAC
+
AF@E?22AAEGCGFHFHF4FB2EFFHGDGGDFC0113BGFFE3FGHG5FFEF2BBFDG5GFHHDG35GFEHHGHHHBB@E/?@@DGF4BF4GHHHGF/FFFHGFHHEFHFGHFHFFHB4FE3//??FGBD2BDGDDDBFHHH
@M02846:212:000000000-JLNFJ:1:1101:9433:9120 2:N:0:1
GCTGTAATCTACAAGCACCTCTTTTAAATACATTAGGAACAGACTTAAGTTACCGTTGATATCAAAAAAACTACGTCATGTTTTCTCTGATGACAAGTGATAAAACTTCGTAGTTAAATTTCTAGAATGTCGATGTGAATGT
+
>5@4FGGGGGF5F4C4CGAGFHHFHF3D5GFBGGE5FH52BBG2BEG5DAFGAFEE?1A55FFGBG3AAEG353>??FHHFE@CGGBGG4F@433BBG4B4GDDGBEGDEFG//BBD4BGGHHHFDHFFDFHHGF0FFDGD1
@M02846:212:000000000-JLNFJ:1:1101:10527:9133 1:N:0:1
GCGTCAGTCAGGTAATACGACTCACATAGGACACACAAAAAAGATGAAGAATGTTTTGTGTTACTTATATCAAAGCTTTTTAATTTTTTAATTTTATATATTGGTTTTTCTTAATTTACATTCACATCGACATTCTAGAAAT
+
BFBEGGGGGGGGGHHHHHHGGGGHHGHHHHHHHHHGDGHHHGGGHHGHHHHHHHGHHHHHHHHHGHFHGHHHHGHHHHHFHHBGHHHHGHHHHHHHHFHHFHFFHFFGGHHHHGHHGFHHHHHGHHGGGGGGGHHHHHDFFH
@M02846:212:000000000-JLNFJ:1:1101:10527:9133 2:N:0:1
GTTGTAATCTACAAGCACCTCTTTTAAATACATTAGGAAAAGAATTAAGTTACCGTTGAGATCAAAAAACCACGTCATGTTTTCTCTGATGACAAGTGATAAAACTTCGTAGTTAAATTTCTAGAATGTCGATGTGAATGTA
+
BFFGGFGGGGGGGGGHGHHGGHHHHHHFHHHGHHHHHHHHHHGHHHHGHHHHHHGFEGHHEHHHHHHGGGGEFGHHGHHHHHHHHHHHHHHGHHHHGHGHHHHHHHHHGFB/FFHGFGHHHHHFHFFBFDFHGHHHF3GHFH
@M02846:212:000000000-JLNFJ:1:1101:12330:9138 1:N:0:1
TAAAAAAAGATGAAGAATGTTTTGTGTTACTTATATCAAAGCTTTTTAATTTTTTAATTTTATATATTGGTTTTTCTTAATTTACATTCACATCGACATTCTAGAAATTTAACTACGAAGTTTTATCACTTGTCATCAGAGA
+
AFFGFEECFGGGFHH1BGHFFHHH0BGFHFGD2FFBFGHFDGGHHHGHHHHHHHGE1GHHHHHHHHHHHHFHFFGHHHHHHGHHHHFHHHHFHHGGGFGHHHHHHGFGHHHGHEHHGCGCFHHHHEFHHHGFHHHGHHFFFF
@M02846:212:000000000-JLNFJ:1:1101:12330:9138 2:N:0:1
GCTGTAATCTACAAGCACCTCTTTTAAATACATTAGGAAAAGAATTAAGTTACCGTTGAGATCAAAAAAACCACGTCATGTTTTCTCTGATGACAAGTGATAAAACTTCGTAGTTAAATTTCTAGAATGTCGATGTGAATGT
+
?FFBGGGFGBFGGFHHHHGCHHHGHHH5GFHBHHGHGHHFHHGHGHGHHHHHH5EEEAGFHHHHCGFEGCE1GGCF1FGHFGG2FGHFHHHGFFFGHHHFHGF3GHG?GG2GEF4GDBGFBFHF4DFDFDGGEG3FGD3BGF
@M02846:212:000000000-JLNFJ:1:1101:11512:9187 1:N:0:1
GCTGTAATCTACAAGCACCTCTTTTAAATACATTAGGAAAAGAATTACGTTACCGTTGAGATCAAAAAAACCACGTCATGTTTTCTCTGATGACAAGTGATAAAACTTCGTAGTTAAATTTCTAGAATGTCGATGTGAATGT
+
AD1AEBFFFGGGFDGC0FHBCHCFHHFFFBHFGBFHBFHGHHEHHDB1BBFCFHCGG?GFFHBCCFBECGGGHGGHEGHH2GHHHHHHFFHBFFGFFHHHFGHEBBGF2?B0FFFGFFFGHFFH2>1BFHHHHEF@FDGHB>
@M02846:212:000000000-JLNFJ:1:1101:11512:9187 2:N:0:1
GCGTCAGTCAGGTAATACGACTCACATAACACAAAAAAGATGAAGAATGTTTTGTGTTACTTATATCAAAGCTTTTTAATTTTTTAATTTTATATATTGGTTTTTCTTAATTTACATTCACATCGACATTCTAGAAATTTAA
+
CFCGGGGGGGGGGHHFHHHGGGGHHHHHHHGHHGHHHGGGGHHHGHHHHHGHHHHGHHHHHHHFHHHGHHHHFHFHHHHHHHHHGHHHGGHGHGHHHHHHHHGGGHHHHHHHHHGHHGHHHGHH/CEDGGHHHFDDGFHHHE
@M02846:212:000000000-JLNFJ:1:1101:11474:9252 1:N:0:1
TAATCTACAAGCACCTCTTTTAAATACATTAGGAAAAGAATTAAGTTACCGTTGAGATCAAAAAAACCACGTCATGTTTTCTCTGATGACAAGTGATAAAACTTCGTAGTTAAATTTCTAGAATGTCGATGTGAATGTAAAT
+
BFFGGGGGGFFGGHHGHCFFHHHGHHHDGEGFFFFFFHGAHFGHFGHGHHGAEGHHHBGHHHHGGGGDHGGHHGHHHHFFHGHHDGFHFFFHHDFHDFFFHGHHHGEHG/FFFFEFGHHGFEDBGFHHHFHHFFH3FGHFDF
@M02846:212:000000000-JLNFJ:1:1101:11474:9252 2:N:0:1
GCGTCAGTCAGGTAATACGACTCACATAACACAAAAAAGATGAAGAATGTTTTGTGTTACTTATATCAAAGCTTTTTAATTTTTTAATTTTATATATTGGTTTTTCTTAATTTACATTCACATCGACATTCTAGAAATTTAA
+
BD?EEGC5GGGFFDGHGCHFGCGGFGFHFHBFGDHFGGGG3DHHHDEHFHBHFGGFHGFHFFFFF5G5GGEHFFHHFGHHHFHHGHGFHHHDDBFGHDFBGGHEGHHHBGHHHHGHHHHHHHHE/FE/?GBDGHBGHGHHHD
@M02846:212:000000000-JLNFJ:1:1101:18954:9298 1:N:0:1
GCGTCAGTCAGGTAATACGACTCACATATTACTTATATCAAAGCTTTTTAATTTTTTAATTTTATATATTGGTTTTTCTTAATTTACATTCACATCGACATTCTAGAAATTTAACTACGAAGTTTTATCACTTGTCATCAGA
+
AF2EA?EDG4BFAA55GHHFDEFFFCEBGCDF5D5EGFHE5A5BFHHFD13D5EDH?C3A5FFBGDAFFB53FGC11BBFF5DGFHFE4FFFHF4G13>1EGDGG443BDGBDFEFHH////?FFDBFHHFHF3FFDFF322
@M02846:212:000000000-JLNFJ:1:1101:18954:9298 2:N:0:1
GCTGTAATCTACAAGCACCTCTTTTAAATACATTAGGAAAAGAATTAAGTTACCGTTGAGATCAAAAAAACCACGTCATGTTTTCTCTGATGACAAGTGATAAAACTTCGTAGTTAAATTTCTAGAATGTCGATGTGAATGT
+
CFFGFGGGGGGGGGHHHGGFHHHHHHHHHHHHHHHHHHHHHHGHHFHHHHHHHHGGGGHGHHHHHHHHGGGGHGGHGGHHHGHHFBHHHEFHFDGHHHHHHHHDHHFFHGCFFGHHFHHHHHHHHFHHEFHGFGGC3HEGH3
@M02846:212:000000000-JLNFJ:1:1101:15748:9314 1:N:0:1
GCGTCAGTCAGGTAATACGACTCACATAACAAAAAAGATGAAGAATGTTTTGTGTTACTTATATCAAAGCTTTTTAATTTTTTAATTTTATATATTGGTTTTTCTTAATTTACATTCACATCGACATTCTAGAAATTTAACT
+
AFBGGFGGGGGGGHHGFHHGGGGHHGHHHHHGHHHGFAGHHBFGEEHDFGHFHGHHGHHHHHHHEFHFBHHFHFHEHFHGGHGG@FGFFHHHFBHHHHHHHGGHHHHHHHHHHHFHHGHFHH?GGGDHHHGHHGHHHHDHHE
@M02846:212:000000000-JLNFJ:1:1101:15748:9314 2:N:0:1
GCTGTAATCTACAAGCACCTCTTTTAAATACATTAGGAAAAGAATTAAGTTACCGTTGAGATCAAAAAAACCACGTCATGTTTTCTCTGATGACAAGTGATAAAACTTCGTAGTTAAATTTCTAGAATGTCGATGTGAATGT
+
BFFGGGGGGGGFGHCHHHGHHHHHHHGHHHHHHHHGGGHHGFGFGHHHIHGHHHGGGGHFHHHHHHHHGGGGHGGHHGHHBGHHHGHHHHHHHHHFGDGFHHHBGHEGBFGFGGHHFHFHHHGHFHHHHFHACGGGGFDFH3
@M02846:212:000000000-JLNFJ:1:1101:28239:9314 1:N:0:1
GCGTCAGTCAGGTAATACGACTCACATATATCAAAGCTTTTTAATTTTTTAATTTTATATATTGGTTTTTCTTAATTTACATTCACATCGACATTCTAGAAATTTAACTACGAAGTTTTATCACTTGTCATCAGAGAAAACA
+
AFDGGGEFG45GEFHHFFHEED?GHFFGFAGHHHHHBFHGGHHHGFBBGEAFDEGGHBFEFHHGBEGEFFGG5GFDFDG5GFFGFH4GHEFG1E@B4FFFG@FGFBGGHHGEAAEFG4FGHHFHGHFBGG4E43B10F?GFC
@M02846:212:000000000-JLNFJ:1:1101:28239:9314 2:N:0:1
GCTGTAATCTACAAGCACCTCTTTTAAATACATTAGGAAAAGAATTAAGTTACCGTTGAGATCAAAAAAACCACGTCATGTTTTCTCTGATGACAAGTGATAAAACTTCGTAGTTAAATTTCTAGAATGTCGATGTGAATGT
+
AFFGGGGGGGGGFGHGHHHHHHHHHHHHHHHHHHHHHHHEGGGHHHGHHHHHHHGEFGFFEHHBGGGHGGG?EGFGHGFHHHHHHHFHHFHGGFGFGGGHBHHHHHGFHFFHGFGHHHHHHHGHFFHHHHHHAFHGHHHHHF
@M02846:212:000000000-JLNFJ:1:1101:18322:9345 1:N:0:1
GCGTCAGTCAGGTAATACGACTCACATAAAAAAAGATGAAGAATGTTTTGTGTTACTTATATCAAAGCTTTTTAATTTTTTAATTTTATATATTGGTTTTTCTTAATTTACATTCACATCGACATTCTAGAAATTTAACTAC
+
CFDGGGGGGGGGGHHHHHHGGGGHHHHHHHHHGGGGHHHHHHHHHHHHHHHHHHHHHHHHHHHHHHHHHHHHHHHHHHHHGHHHHHHHHHHHHHHHHHHGGHHHHHHHHHHGHHHHHHHHGHGGGHHHHHHHHHHHHHGGHG
@M02846:212:000000000-JLNFJ:1:1101:18322:9345 2:N:0:1
CTGTAATCTACAAGCACCTCTTTTAAATACATTAGGAAAAGAATTAAGTTACCGTTGAGATCAAAAAAACCACGTCATGTTTTCTCTGATGACAAGTGATAAAACTTCGTAGTTAAATTTCTAGAATGTCGATGTGAATGTA
+
FFFGGGGGGGGGGHHHHHHHHHHHGHHHHHHHHGGHGHHHHGEHHHHHHGHHHGEGFGFHGGHHHHHGGGGHGFHEGHHGHHHHHGHHHHHGGHHAGGBHHHHHHHHHGHGGEHHFFHFGHHHF4FFFEFFHEBGBBGHHFG
@M02846:212:000000000-JLNFJ:1:1101:22966:9369 1:N:0:1
GCGTCAGTCAGGTAATACGACTCACATAACACACAAAAAAGATGAAGAATGTTTTGTGTTACTTATATCAAAGCTTTTTAATTTTTTAATTTTATATATTGGTTTTTCTTAATTTACATTAACATCGACATTCTAGAAATTT
+
AFDFGGGGGFGGFGHHHHHFGGGGFGHHHHHHHGGEGHHGCFBGHHHHHGGFE5CCFHFE5GFGGDGFHHHGG2GHFHEHBDGBH4EGBGHHHEF44GFDGHHHHGGFHHHFHFDG?DGF4BDDGHCFCDEGFFEB332FGB
@M02846:212:000000000-JLNFJ:1:1101:22966:9369 2:N:0:1
GCTGTAATCTACAAGCACCTCTTTTAAATACATTAGGAAAAGAATTAAGTTACCGTTGAGATCAAAAAAACCACGTCATGTTTTCTCTGATGACAAGTGATAAAACTTCGTAGTTAAATTTCTAGAATGTCGATGTGAATGT
+
BFFGGFGGGGGFGFFHHHHHHHGHHHHHHGHFHHHHGGGHHHFHHHHGHHGGHHGGGGEHGHHHHHHGGGG?GGCHHGHGHHHEHHHHHEFHHHHHHHGHHGHGHHHGFF2GGGGHGHHHHHGHHEGHHGFFGEHFGGHFFB
@M02846:212:000000000-JLNFJ:1:1101:21442:9380 1:N:0:1
TGTAATCTACAAGCACCTCTTTTAAATACATTAGGAAAAGAATTAAGTTACCGTTGAGATCAAAAAAACCACGTCATGTTTTCTCTGATGACAAGTGATAAAACTTCGTAGTTAAATTTCTAGAATGTCGATGTGAATGTAA
+
BFFGGGGGGGFGGEHHHHHHHHHHHHHHHHHBGGHHHHHHFHHFHHHHHHHHGAEFHHHHHHHGFFFGGDHGGHHGHHHHHHHHHHHHFHHHHHFHHHHHHHHHHHHGEHGGHFHHHHHHHHGHHGHHHHEEHGHDGHHHHH
@M02846:212:000000000-JLNFJ:1:1101:21442:9380 2:N:0:1
GCGTCAGTCAGGTAATACGACTCACATATTACTTATATCAAAGCTTTTTAATTTTTTAATTTTATATATTGGTTTTTCTTAATTTACATTCACATCGACATTCTAGAAATTTAACTACGAAGTTTTATCACTTGTCATCAGA
+
BFBGGGGGGGCFGHHHHHFGGAEHHHHHHHHHGGFHHHGFFGHHHHHHHFFHHHHHGHFHHHHGBGHFHHBHHHHGGHHHHHHHHHHHHHFHHHHHEHEGGGBFGFB@GHHHHGGHHFEGECEHHHFHHHHHHHHHHHHHE2
@M02846:212:000000000-JLNFJ:1:1101:22411:9395 1:N:0:1
GCGTCAGTCAGGTAATACGACTCACATAACAAAAAAGATGAAGAATGTTTTGTGTTACTTATATCAAAGCTTTTTAATTTTTTAATTTTATATATTGGTTTTTCTTAATTTACATTCACATCGACATTCTAGAAATTTAACT
+
BFBGGGGFGGGGGGHHHHHGGEFHHHHHGHHHHGG?GGHHEHHFCGEGHFHHHHGHHFFHHGHHHFHFFHHDHFHHHHHHHHEEHFFHHHHFHF4GEHHHHGGHHHHHHHFHHHHHHHHFHGE3EEFHGHHFFHHHHGFHHH
@M02846:212:000000000-JLNFJ:1:1101:22411:9395 2:N:0:1
ATCTACAAGCACCTCTTTTAAATACATTAGGAAAAGAATTAAGTTACCGTTGAGATCAAAAAAACCACGTCATGTTTTCTCTGATGACAAGTGATAAAACTTCGTAGTTAAATTTCTAGAATGTCGATGTGAATGTAAATTA
+
AFFF3GE1AAFGGCFGGHFGGHHHHFF2G1F1GCCABGHFFHHAGHHF/FE/GBGBFHF1F/EE/EEGGHHGAGG@GC21@FGFFHDFFGFFHHHFGGFB1GGF0EF/FHDGDFHFGGBGEBFHFGEGHHF2DFGGGFGHH1
@M02846:212:000000000-JLNFJ:1:1101:25164:9417 1:N:0:1
GCGTCAGTCAGGTAATACGACTCACATAACACAAAAAAGATGAAGAATGTTTTGTGTTACTTATATCAAAGCTTTTTAATTTTTTAATTTTATATATTGGTTTTTCTTAATTTACATTCACATCGACATTCTAGAAATTTAA
+
AFD1EE?GGGBB1AFFFHCGE0ECCCGGHGFGAFAG//ECGHHGFHGGHHHHHAGFHGFHHFFFHGHGBGHHHHGHGFGHHHGHCGFFH2GFHFFBHHFFGHGGGBGFB2FGFHHFFBHHGHHHEH?CCB1FDGHFDFHGHF
@M02846:212:000000000-JLNFJ:1:1101:25164:9417 2:N:0:1
GCTGTAATCTACAAGCACCTCTTTTAAATACATTAGGAAAAGAATTAAGTTACCGTTGAGATCAAAAAACCACGTCATGTTTTCTCTGATGACAAGTGATAAAACTTCGTAGTTAAATTTCTAGAATGTCGATGTGAATGTA
+
AFFGGGGGGGGGGHHFHHGHHHHHHHGFHHHFHFHHBHHHHHGHHHHHFDFFGHGEGCCFEGHHEHHHGGGHGDHGGGGHFHHGHHHHHGF@GGGHHHGHHGFHHGHHGBFCFHHGHHHHHGGFBFHHHFHFG4EEHGHFHG
@M02846:212:000000000-JLNFJ:1:1101:14610:9503 1:N:0:1
GCGTCAGTCAGGTAATACGACTCACATAAAAAAAGATGAAGAATGTTTTGTGTTACTTATATCAAAGCTTTTTAATTTTTTAATTTTATATATTGGTTTTTCTTAATTTACATTCACATCGACATTCTAGAAATTTAACTAC
+
ABBGGGGE5BBGGHFHHHAFEGGBGBGHBGGF20EAFHEGHFHHHFHEGFAFBFGHHHBF5GFGE3F2DHGGBA3GHHHHGHHHEFHHHEHGHHHHFHHGEHHHEF?GGHHEFHHHHHHHE3@BFDDFHBGDGGHHHHFBFF
@M02846:212:000000000-JLNFJ:1:1101:14610:9503 2:N:0:1
GCTGTAATCTACAAGCACCTCTTTTAAATACATTAGGAAAAGAATTAAGTTACCGTTGAGATCAAAAAAACCACGTCATGTTTTCTCTGATGACAAGTGATAAAACTTCGTAGTTAAATTTCTAGAATGTCGATGTGAATGT
+
BFFGGGGGGGGFGFGGFHFGFHHHHHFFGGGGGFFHHHFBFGGHHHFHHFHHIGFFEAGHEHHGHHFHEGGAGF?GEAGFHHFGHEFHHGFHEGGFFHHFHHHFGGFGGGEHFFGFG4GHHHHE4DFBBGHE/??G3FGHH3
@M02846:212:000000000-JLNFJ:1:1101:7630:9506 1:N:0:1
GCGTCAGTCAGGTAATACGACTCACATAACAAAAAAGATGAAGAATGTTTTGTGTTACTTATATCAAAGCTTTTTAATTTTTTAATTTTATATATTGGTTTTTCTTAATTTACATTCACATCGACATTCTAGAAATTTAACT
+
AFBGGGGFGGGGEFHFHHHGFDFHFEHHHHHHGHDFGGHHHHHHHGHFGGEHHHCGHHHHHGHFHHHBGHHHHGHHHHHHHHGHFHGGHFHHHHHHFHGHHGGHGGHGHHHHHHHHHHGHHHGHGGCFHHHHHHHHHHHHFG
@M02846:212:000000000-JLNFJ:1:1101:7630:9506 2:N:0:1
GCTGTAATCTACAAGCACCTCTTTTAAATACATTAGGAAAAGAATTAAGTTACCGTTGAGATCAAAAAACCACGTCATGTTTTCTCTGATGACAAGTGATAAAACTTCGTAGTTAAATTTCTAGAATGTCGATGTGAATGTA
+
CFFGGGGGGGGGGHHHHHHHHHHHHHHHHHHHHHHHHHHHHHGHHHHHIHHEHHGGGGHHHGHHHHHHGGGHGGHHGHGHHHHHHHHHHHHHHHHHHHHHHHFHGGHGGHHGEHFHFHHHHHGHEHHHGHHGGHFHHHBGGG
@M02846:212:000000000-JLNFJ:1:1101:10677:9514 1:N:0:1
GCGTCAGTCAGGTAATACGACTCACATAAATGTTTTGTGTTACTTATATCAAAGCTTTTTAATTTTTTAATTTTATATATTGGTTTTTCTTAATTTACATTCACATCGACATTCTAGAAATTTAACTACGAAGTTTTATCAC
+
AFDGGEGGGFFFDGFHGGHGGGGHHCHB5GHHFFGFHHFGHFHGBGFFBHHGFBGHHHHFHHHHHHHGHHGHHHHHHHHHHHHHFHGGHHGHHHHEGFHHHFHHHHH?HEGGHHHHFFHHGHHHHHHHHFGAEGGFGFHHHF
@M02846:212:000000000-JLNFJ:1:1101:10677:9514 2:N:0:1
GCTGTAATCTACAAGCACCTCTTTTAAATACATTAGGAAAAGAATTAAGTTACCGTTGAGATCAAAAAAACCACGTCATGTTTTCTCTGATGACAAGTGATAAAACTTCGTAGTTAAATTTCTAGAATGTCGATGTGAATGT
+
BFFGGGGGGGGGGHGHHHGHHHHHHHHHHHHGHHHHHHHHHHGHHHHHHHIHHHGGGGGFHHHHHHHHGGGGHGGHHGGEHHHHHHHHGHHGFFHHHHHHHHHHHHHHHGHHGGHH4GHHGHHHHFHHFHHHHGGFBGHHF3
@M02846:212:000000000-JLNFJ:1:1101:21389:9574 1:N:0:1
GCGTCAGTCAGGTAATACGACTCACATAACACAAAAAAGATGAAGAATGTTTTGTGTTACTTATATCAAAGCTTTTTAATTTTTTAATTTTATATATTGGTTTTTCTTAATTTACATTCACATCGACATTCTAGAAATTTAA
+
>D@A2EFGGCFB55FGHGD22EGHHBFGFCBGHG22FE?FFHFFH53FFDGGHFB2FCGHHHGHFBB55GFHFFEBHAEGHHHHGHHHHH44FEGDHGH3GGHGGFH4?4BFGHFFDGB?GDGH/3E<CGHGGB2B1FGHH2
@M02846:212:000000000-JLNFJ:1:1101:21389:9574 2:N:0:1
GCTGTAATCTACAAGCACCTCTTTTAAATACATTAGGAAAAGAATTAAGTTACCGTTGAGATCAAAAAAACCACGTCATGTTTTCTCTGATGACAAGTGATAAAACTTCGTAGTTAAATTTCTAGAATGTCGATGTGAATGT
+
BFFGGGGGGGGGGHHHHHHHHHHHHHHGHHHHHHHHHHHHHHGAGHHEHHHHHHGGGEEFAHHHHHGHGGGGHGGGHGHHHFHHFGHHHGHHGHHFFHHHHHHHHHHHFGHHGCFHHFHHHHHHH43DGGHGHFHG3FBGFB
@M02846:212:000000000-JLNFJ:1:1101:15535:9596 1:N:0:1
CAAGCACCTCTTTTAAATACATTAGGAAAAGAATTAAGTTACCGTTGAGATCAAAAAAACCACGTCATGTTTTCTCTGATGACAAGTGATAAAACTTCGTAGTTAAATTTCTAGAATGTCGATGTGAATGTAAATTAAGAAA
+
FFFGGGGGGGGGGHGHHHHHHHHGHGHHHGHGHHHDGHHHHHHGFGGHHEGHHFHFHGGGGHGGGHFHHHFHHHHGHFHFHHHHBHGGFGEGHHHHGHGHHEFHFHHHHFHHHBHHHHHHGAGHHHHHHFFHHHHHFGHHHH
@M02846:212:000000000-JLNFJ:1:1101:15535:9596 2:N:0:1
GCGTCAGTCAGGTAATACGACTCACATATTACTTATATCAAAGCTTTTTAATTTTTTAATTTTATATATTGGTTTTTCTTAATTTACATTCACATCGACATTCTAGAAATTTAACTACGAAGTTTTATCACTTGTCATCAGA
+
?FBEEEAEGFGGGFGFHHHGGGGFHHHHCHGHFHHHHHHHHGHHHHHGHHFFGHHHGHFGGHHGHHHHHHFEDGGGGHFGGBGHHHHBFHHHHGHGEHFGFFHGHDG3GFFGG4GHHBAGE?FHHHGHHHHHEFGFHHHHH2
@M02846:212:000000000-JLNFJ:1:1101:11720:9596 1:N:0:1
GCGTCAGTCAGGTAATACGACTCACATAACACAAAAAAGATGAAGAATGTTTTGTGTTACTTATATCAAAGCTTTTTAATTTTTTAATTTTATATATTGGTTTTTCTTAATTTACATTCACATCGACATTCTAGAAATTTAA
+
>C>E?EGAFGGGGFHHGHFGFGGHHHHGHHCGGGCHECAFHGFBGGGHHGGHHHGGFHHHGHHFGHHEHF5GHHHHGEHHHHHHGGEDGHGHHHFHHHBGFFFGGHHHHFHHHBFHHHFHHHHHEGGGFGHHHFFFFGHHHF
@M02846:212:000000000-JLNFJ:1:1101:11720:9596 2:N:0:1
GCTGTAATCTACAAGCACCTCTTTTAAATACATTAGGAAAAGAATTAAGTTACCGTTGAGATCAAAAAAACCACGTCATGTTTTCTCTGATGACAAGTGATAAAACTTCGTAGTTAAATTTCTAGAATGTCGATGTGAATGT
+
AFFGGGFGGGGGGHGHHHHHHHHHGHHHGHHHHHGEHHHHHHGHHHGHFHHHGHGGGGGGHHHHHGHHGGGGHGCHEGHGHHHHHHHGHFHEHHHHHHFHHHHFHFFHGEHEFGHHF4GHHHFHFHHHFFHHFGBGFEGGF?
@M02846:212:000000000-JLNFJ:1:1101:12353:9639 1:N:0:1
GCGTCAGTCAGGTAATACGACTCACATAACAAAAAAGATGAAGAATGTTTTGTGTTACTTATATCAAAGCTTTTTAATTTTTTAATTTTATATATTGGTTTTTCTTAATTTACATTCACATCGACATTCTAGAAATTTAACT
+
AFDFGCGGGGGGGHHGGHHCGGGHHHHHHHHHHACEF1EGHHHGHHHGHHGAFFGHHGHHHHGHHBHHHGHHHGHEFHHHHHGHFHHHHHHFHHGHHHHHHGGHHGHFGHHHHHGHFHBGGHGGGGGGHHH3BF3GHHF3FB
@M02846:212:000000000-JLNFJ:1:1101:12353:9639 2:N:0:1
GCTGTAATCTACAAGCACCTCTTTTAAATACATTAGGAAAAGAATTAAGTTACCGTTGAGATCAAAAAAACCACGTCATGTTTTCTCTGATGACAAGTGATAAAACTTCGTAGTTAAATTTCTAGAATGTCGATGTGAATGT
+
CFFGGGGGGGGGGHHHHHHGHHHHHHHGHHHHHHHGGEHGHGFHHHHGHHHGHHGGGGEHGHHHHGHHGGGGHGDHHGHGHHHHHHGHHEHHHGHHFHHHHHHHHHHHHGFFEFHHFFHHHHHHHBGGHHHEHGHCBHHFF3
@M02846:212:000000000-JLNFJ:1:1101:16355:9651 1:N:0:1
GCGTCAGTCAGGTAATACGACTCACATAAGAAAGATAATGTAGCATAATGGTTGTCGGGGCAGAAAGATATGATCATGAACATAGTTTTTCCTGCTCAGGTACCTGTTTCCACCTTTTTACCTCCTGCCCATCATGGAGCAG
+
BFBGGGGGGGGGGGHHHHGGGGGHHHHHHHHHHHHGHHHHHHHHHHHHHHHHHGGHGGGGGGGGHHHHHHHHHHHHHHHHHHHGHHHGHGHHHHHHHHHHHHHHHHHHHHHHHHHHHHHHHHHHHHHGHHHHGHHHGHHFHH
@M02846:212:000000000-JLNFJ:1:1101:16355:9651 2:N:0:1
CTGTAATCTACAAGCACCTCTTTTAAATACATTAGGAATTGAGTGGGAGGAACCTGGGTGACCTAGGAGCTTAAACAGAAATAAAACTTCAATTTTAGAAGAAAAGATGTCCCAAGAAACTGCTCCATGATGGGCAGGAGGT
+
FFFGGBGGGGGGGHHHHHHHHHHHHHHHHHGHHHGHHGHHHHHHHGHHGCGGHGHHFFHGFHHHHHGHGHHHHHHHGHHHGHHHHHHGHGHDGHHHGHHFHFHHBCEGHHGGHHHHHGHHHHBGHHFGHFHHGGHHGCGGC/
@M02846:212:000000000-JLNFJ:1:1101:8401:9668 1:N:0:1
CTGTAATCTACAAGCACCTCTTTTAAATACATTAGGAAAAGAATTAAGTTACCGTTGAGATCAAAAAAACCACGTCATGTTTTCTCTGATGACAAGTGATAAAACTTCGTAGTTAAATTTCTAGAATGTCGATGTGAATGTA
+
FFDGGGGGBFGF44FGFDGHHHHFH4GHHFD5BGHHFHHHFGAFHHG5DEFFGAAAFACCHHHHHHAECE11F1GHGEGFGFHBEGHHHHEDG3FGGHHHFDFHHHHFFHEFE4FFB?GFFHHFHGFHFGFH/G0FFFFFHB
@M02846:212:000000000-JLNFJ:1:1101:8401:9668 2:N:0:1
GCGTCAGTCAGGTAATACGACTCACATAGGACACACAAAAAAGATGAAGAATGTTTTGTGTTACTTATATCAAAGCTTTTTAATTTTTTAATTTTATATATTGGTTTTTCTTAATTTACATTCACATCGACATTCTAGAAAT
+
1D?EAECAFG1CGHB3AG00EFEHFHHHFCDAGHC?//GGHEEBBFF1F10BGFADFFFC>FGFHBBEGD222@1B11@GG/B2F@DF?C1@@FF2GGBG2FF11FCCF0>FGGHHHGFHHHB21F>B/0<<C212B22GDB
@M02846:212:000000000-JLNFJ:1:1101:5878:9694 1:N:0:1
GCGTCAGTCAGGTAATACGACTCACATATTACTTATATCAAAGCTTTTTAATTTTTTAATTTTATATATTGGTTTTTCTTAATTTACATTCACATCGACATTCTAGAAATTTAACTACGAAGTTTTATCACTTGTCATCAGA
+
BFBGGAEGGFGEFFFHHHHCF2FGHFHBFHHHHHHHHGHGFHHHHHHHHHFHHHHHGHHHHHHHHHHGHHHHHGHGGHHHHBDGHHHHHHHHHHHHGHGGGHHHHHGGHHHHGHHHGGDEHGGHGHHHHHHHHHHHHHHEGF
@M02846:212:000000000-JLNFJ:1:1101:5878:9694 2:N:0:1
ACAAGCACCTCTTTTAAATACATTAGGAAAAGAATTAAGTTACCGTTGAGATCAAAAAACCACGTCATGTTTTCTCTGATGACAAGTGATAAAACTTCGTAGTTAAATTTCTAGAATGTCGATGTGAATGTAAATTAAGAAA
+
BFFGGGGGGGGGGHHHH5FGHGEGHFHHHHHGGHHFHF5DGHHFGFEGHFHHHHHHHHGGGHGGHEEHHGHHGFHHHHHEHHGGFH3EFFHHHGHFHHFGEGGHHHFFHHGHHFFHHHHFHEGGHHFFFHFFGFGHHHHD?G
@M02846:212:000000000-JLNFJ:1:1101:14765:9701 1:N:0:1
GCGTCAGTCAGGTAATACGACTCACATAAAAAAAGATGAAGAATGTTTTGTGTTACTTATATCAAAGCTTTTTAATTTTTTAATTTTATATATTGGTTTTTCTTAATTTACATTCACATCGACATTCTAGAAATTTAACTAC
+
2>2EEEGGCGFFAGGHHGCGGEEFHCG3G5D3AEE1GFB5G5FGGFEFCFGHFHEGHFFBBFHEEF@GBFDFGCGFFHHHGECHBEHFFFFBFHFFGEHGGHHHHGFHHGGGFHGFFFFBAG@AFHGHH2F1FGHGHFGHHG
@M02846:212:000000000-JLNFJ:1:1101:14765:9701 2:N:0:1
GCTGTAATCTACAAGCACCTCTTTTAAATACATTAGGAAAAGAATTAAGTTACCGTTGAGATCAAAAAAACCACGTCATGTTTTCTCTGATGACAAGTGATAAAACTTCGTAGTTAAATTTCTAGAATGTCGATGTGAATGT
+
AFFGGGGGGGGGGHGHGHHHFHHHHHHGHGHHHFHGGHHHHHGHHHEHHHHHHHGGGGHHFHHHHGHHGGGCHGGHHGHGHHHHHGGHHHGFHFFHAGDDHHHHHHEHHA?GFFHHHFHHGHHHHFFHEGFFHGFG3FGBF3
@M02846:212:000000000-JLNFJ:1:1101:16171:9720 1:N:0:1
GCGTCAGTCAGGTAATACGACTCACATAGGACACACAAAAAAGATGAAGAATGTTTTGTGTTACTTATATCAAAGCTTTTTAATTTTTTAATTTTATATATTGGTTTTTCTTAATTTACATTCACATCGACATTCTAGAAAT
+
AFBEEAFGGFGFDDGFHFHGGGGCBFFHDBEH2GHGGECGHGGCGHFHHHGGGAGGHFCGHHGHG5DFGHHFDFHHHHBGHHFHHHHGGHFHHHEGH4FGFH4FGHHGGHHHG4FGHGFHGFGHGFHHCFCFGFHHHGG22F
@M02846:212:000000000-JLNFJ:1:1101:16171:9720 2:N:0:1
GCTGTAATCTACAAGCACCTCTTTTAAATACATTAGGAAAAGAATTAAGTTACCGTTGAGATCAAAAAAACCACGTCATGTTTTCTCTGATGACAAGTGATAAAACTTCGTAGTTAAATTTCTAGAATGTCGATGTGAATGT
+
@FFGGGGGGGGGGHHHHHHHHHHHHHHHHHHHHHHHHHHHGHGHHHHGHHHHHGGGGCHGHHHHHHHHGGGDHF?FHGGHHHHHHHHHHHGFFFHFHHGHHHHHHGHHHEHHGGHHHDGHHGHHBGHHHHHHGFEGHFFHH?
@M02846:212:000000000-JLNFJ:1:1101:12561:9728 1:N:0:1
GCGTCAGTCAGGTAATACGACTCACATAACAAAAAAGATGAAGAATGTTTTGTGTTACTTATATCAAAGCTTTTTAATTTTTTAATTTTATATATTGGTTTTTCTTAATTTACATTCACATCGACATTCTAGAAATTTAACT
+
AF2E?EGGGGGGGFFHHHGFGGGHFHHHHHFHAGAEGGHHHHGFGFGHHHFGGGFFBGHHFHHHHHHEHHHHHHHHFGGHHHGHCGHHHHHHHGHHHGHHHGGGHHGGHHHHGGHHHHHHHHGFFGGHHHEGFDGFFHHHFG
@M02846:212:000000000-JLNFJ:1:1101:12561:9728 2:N:0:1
GCTGTAATCTACAAGCACCTCTTTTAAATACATTAGGAAAAGAATTAAGTTACCGTTGAGATCAAAAAAACCACGTCATGTTTTCTCTGATGACAAGTGATAAAACTTCGTAGTTAAATTTCTAGAATGTCGATGTGAATGT
+
BFFCGGGGGGGGGHFEGHHHHHFHHHHHHHHGHHHGGEGBGHGHHHHHHHHFHHGFGGEFHHHHHGHGGGGGHGGGHGHHHHHHGHHHHGHHFHHHFHGBGHFFHHFFFGHE?FGBGGGHHHHFDDGGHFHEAFGHBGFHGB
@M02846:212:000000000-JLNFJ:1:1101:19991:9728 1:N:0:1
GCGTCAGTCAGGTAATACGACTCACATAACAAAAAAGATGAAGAATGTTTTGTGTTACTTATATCAAAGCTTTTTAATTTTTTAATTTTATATATTGGTTTTTCTTAATTTACATTCACATCGACATTCTAGAAATTTAACT
+
BFDGCEFBDDGFBDFFFGCDGGGHHHHF5GB3BFCEFAFFF555FHGGHHG1FGFHHFGHEHHGGGDB@GDBGFGEHFGHHHGAFHHHGBFBGHHHHHHHGGGHHFHBDGFFHEHBFHHGGF?GECDHFB3B3B3BDGHHFB
@M02846:212:000000000-JLNFJ:1:1101:19991:9728 2:N:0:1
GCTGTAATCTACAAGCACCTCTTTTAAATACATTAGGAAAAGAATTAAGTTACCGTTGAGATCAAAAAAACCACGTCATGTTTTCTCTGATGACAAGTGATAAAACTTCGTAGTTAAATTTCTAGAATGTCGATGTGAATGT
+
ADFFGGGGFBDBFFFGFHCHHHHGHGHGHHGHGHEFFBFHHHGGHGHHHFHHHGGGG?AGEH3GHHHHEGGGHGDGAFAD@GGGFGHHHFGHEHHFHFHHHGHHEDGGFFFGEFFFHFHGHHDDGHGFH4FAFFFF3FDDH3
@M02846:212:000000000-JLNFJ:1:1101:22826:9731 1:N:0:1
ATCTACAAGCACCTCTTTTAAATACATTAGGAAAAGAATTAAGTTACCGTTGAGATCAAAAAAACCACGTCATGTTTTCTCTGATGACAAGTGATAAAACTTCGTAGTTAAATTTCTAGAATGTCGATGTGAATGTAAATTA
+
BFFF6GGFCFGFGGHHFFHFHHGDFGGHHHHHF3FG2FGHHFDFGGHFFGGC1BGHHHHFHHEEGGHGGGHGHDHGHFFHHGHHHGHHHBGFEBGHHHHGHHFF2GEGHFEGGFFHFHGHFHHHHHHGGFHHGHHFGDHHGG
@M02846:212:000000000-JLNFJ:1:1101:22826:9731 2:N:0:1
GCGTCAGTCAGGTAATACGACTCACATAACAAAAAAGATGAAGAATGTTTTGTGTTACTTATATCAAAGCTTTTTAATTTTTTAATTTTATATATTGGTTTTTCTTAATTTACATTCACATCGACATTCTAGAAATTTAACT
+
2FDCFEGGGFGFGHHHHHHGF?EHHHGHGHHHAFHEGEBGBHFFBHHFGHHHHHCEGHHGHGHGFEGHFHHHHFHHGHHHHHGEFGGHHGGFGEGHH3GHHGGHHHGHHHHHHHFHHHHFHH/BEEDHGFHFFHGGHHHHHE
@M02846:212:000000000-JLNFJ:1:1101:6241:9755 1:N:0:1
GCGTCAGTCAGGTAATACGACTCACATAACACAAAAAAGATGAAGAATGTTTTGTGTTACTTATATCAAAGCTTTTTAATTTTTTAATTTTATATATTGGTTTTTCTTAATTTACATTCACATCGACATTCTAGAAATTTAA
+
AFBGGCE5FGFG5FBHHHHGGGCFHFHHHHFHHG2FGGGGFHFGHFGEHGGHGHGHFHEHFFHDHEHFHFGGFHHHHEHGHGGHEHFHFHHHHHHGHHHEEHHGGHHHHHHHHHHFFGHFHFHH/?EFGHHGH2GF1BGHHB
@M02846:212:000000000-JLNFJ:1:1101:6241:9755 2:N:0:1
GCTGTAATCTACAAGCACCTCTTTTAAATACATTAGGAAAAGAATTAAGTTACCGTTGAGATCAAAAAAACCACGTCATGTTTTCTCTGATGACAAGTGATAAAACTTCGTAGTTAAATTTCTAGAATGTCGATGTGAATGT
+
CFFGGGGGGGGGCHHHHHGHHHHHHHGHHHHHHHHHHHHHHHGGHHHHHHGHIHGGGAEHHHHHHHHHGGGGHGGHHGGHHHHHGHHHHHEEHHHHHFHHHHHHHHFHFGHHEFHHHGHHHGHFEFFHHHHHHGHHFHHBH?
@M02846:212:000000000-JLNFJ:1:1101:24744:9771 1:N:0:1
GCGTCAGTCAGGTAATACGACTCACCTAGGACACACAAAAAAGATGAAGAATGTTTTGTGTTACTTATATCAAAGCTTTTTAATTTTTTAATTTTATATATTGGTTTTTCTTAATTTACATTCACATCGACATTCTAGAAAT
+
AFBGGGCFGGGBGFHGCHHEAEEFF2BGFHHHBGHCCGHHHGGCG5FFFGHHH55FGHBFHHHHGFHHEHFFFBF?GH4GHA34FDGHGHHHHHHHGFG4GHHHGCGGGHHEFBGHGGFFHHBFHGHFD2/A/FFHHGBFBG
@M02846:212:000000000-JLNFJ:1:1101:24744:9771 2:N:0:1
GCTGTAATCTACAAGCACCTCTTTTAAATACATTAGGAAAAGAATTAAGTTACCGTTGAGATCAAAAAAACCACGTCATGTTTTCTCTGATGACAAGTGATAAAACTTCGTAGTTAAATTTCTAGAATGTCGATGTGAATGT
+
CFFGGGGGGGGGGHHHHHHHHHHHHGHHHHHHHHHHHHFHHHGHHFFFHHHHHGGE?EHHHGHHGHHHGGGGHGGHHGHGHHHHGHHHHGHGHHHHHHGEHHFGHEGFHGFGFEHHHGHHGHHHEBGGHGHHFFHHHFFHH3
@M02846:212:000000000-JLNFJ:1:1101:26958:9777 1:N:0:1
GCGTCAGTCAGGTAATACGACTCACATAGGACACACAAAAAAGATGAAGAATGTTTTGTGTTACTTATATCAAAGCTTTTTAATTTTTTAATTTTATATATTGGTTTTTCTTAATTTACATTCACATCGACATTCTAGAAAT
+
AFDGCE?FGCFGGGFFHFHEGGGHHHHHBGHHHHHGGGHHHGGGHHGGHFGFFHHGHGHFFBHEHHGHHHHHBHHHFHFGHHHFHGHGGHFGHHFDGFHFHFHGHHHGGHHHDHFFHHHGHHGFHHGHFHG?DFHHFHGF22
@M02846:212:000000000-JLNFJ:1:1101:26958:9777 2:N:0:1
GCTGTAATCTACAAGCACCTCTTTTAAATACATTAGGAAAAGAATTAAGTTACCGTTGAGATCAAAAAAACCACGTCATGTTTTCTCTGATGACAAGTGATAAAACTTCGTAGTTAAATTTCTAGAATGTCGATGTGAATGT
+
AFFGGGFGGGGGGHHHHHHHHHHHHHHHHHHHHGHHHHHHHGGHGHGHHHHHHGDGGGHHHHHHHHHHGE?GHGGHGGHHHHHHHGHHGHHGFFHHGHHHHHHHHHHHHGGHGFHHGHHHGHFGHEHHHHHHHGHHFHHHE?
@M02846:212:000000000-JLNFJ:1:1101:9807:9799 1:N:0:1
GCGTCAGTCAGGTAATACGACTCACATAAAAGCTTTTTAATTTTTTAATTTTATATATTGGTTTTTCTTAATTTACATTCACATCGACATTCTAGAAATTTAACTACGAAGTTTTATCACTTGTCATCAGAGAAAACATGAC
+
>F2ECAEGGGGGBGFHHHGDGFFHHHHHHHCHHHHGGHHGHGFHHGCFFFGHEFEGFBGGH5FGGEGHHHFFHHHHHHHGHFHHHA?EEFFHHEGHG@GBEGBDGHH?AGEFHHHHHHFHFHEF3GFHEHFFHGHFHEDFHF
@M02846:212:000000000-JLNFJ:1:1101:9807:9799 2:N:0:1
GCTGTAATCTACAAGCACCTCTTTTAAATACATTAGGAAAAGAATTAAGTTACCGTTGAGATCAAAAAAACCACGTCATGTTTTCTCTGATGACAAGTGATAAAACTTCGTAGTTAAATTTCTAGAATGTCGATGTGAATGT
+
AFFGGGCGGGGGGBGGFGHHHHHHHGFFHGHHHHDBGFGFFFGHHHHFHFHHHHGGG?CF1GFHHHGHFGGGHG?GFGFHHHGHHBHHHFFFFHHGFGBFFFHBGGHHFEEFEF?FHBGGGHHHGHBF3?F/GEBC3FFFDB
@M02846:212:000000000-JLNFJ:1:1101:28569:9811 1:N:0:1
GCGTCAGTCAGGTAATACGACTCACATAACACAAAAAAGATGAAGAATGTTTTGTGTTACTTATATCAAAGCTTTTTAATTTTTTAATTTTATATATTGGTTTTTCTTAATTTACATTCACATCGACATTCTAGAAATTTAA
+
AF?FGFCGFGGFBFGHHGHDEDGHHHHHHHHHHGHHHGGGHGHGHGFHHHHFHHHFHHHGFHDGHHGHHGHHFHGFHFHHHHHHGGGFFHHEHEHHHHHHHHHGGHHHHGFHHBGHHFG4FFHHGB@<FHHEFFHBDGHHHG
@M02846:212:000000000-JLNFJ:1:1101:28569:9811 2:N:0:1
GCTGTAATCTACAAGCACCTCTTTTAAATACATTAGGAAAAGAATTAAGTTACCGTTGAGATCAAAAAAACCACGTCATGTTTTCTCTGATGACAAGTGATAAAACTTCGTAGTTAAATTTCTAGAATGTCGATGTGAATGT
+
BFFGGGGGGGGGGHGHHHHGHHHHHHHGHHGHHHHHGHFHHGGFHHGGGHHHHGGFECEHAGHHHHFEGGGAHGGHEFFFGFHHHFHHHEHHE3FGHFGHHHHGFHGFGEFFGFD4F4GHHHHHFHFHHFFEAFHHHBHHF3
@M02846:212:000000000-JLNFJ:1:1101:11485:9833 1:N:0:1
GCGTCAGTCAGGTAATACGACTCACATAACACAAAAAAGATGAAGAATGTTTTGTGTTACTTATATCAAAGCTTTTTAATTTTTTAATTTTATATATTGGTTTTTCTTAATTTACATTCACATCGACATTCTAGAAATTTAA
+
>DD1EECGFDDFGAEFGHFEAGG1F1FH1GHHHGHFFEEAGFBD110B1FBGGFGHGGBHHGHHDGFF211CFFHFHAGGHHHGGH1GHHHHHGHHHHGHFEGGGHHHHBDFHHHBHHFH>FGHGCE<EHHHGHEFEGGHHF
@M02846:212:000000000-JLNFJ:1:1101:11485:9833 2:N:0:1
TAATCTACAAGCACCTCTTTTAAATACATTAGGAAAAGAATTAAGTTACCGTTGAGATCAAAAAAACCACGTCATGTTTTCTCTGATGACAAGTGATAAAACTTCGTAGTTAAATTTCTAGAATGTCGATGTGAATGTAAAT
+
AF33FGGGGGFGCHHHGHHHHFF1FEEGFHHGG1GHHFGHHGBGFHFFHHGFEEGGHHHHGFGCECFEHGCHFGHGDGHHDHHHFBFGFH1GHGGHHHH1EGFDGAECFEGFHHHFGHEEFFFEDEGEHGGGHGFHFFBGHE
@M02846:212:000000000-JLNFJ:1:1101:20310:9843 1:N:0:1
GCGTCAGTCAGGTAATACGACTCACATAACAAAAAAGATGAAGAATGTTTTGTGTTACTTATATCAAAGCTTTTTAATTTTTTAATTTTATATATTGGTTTTTCTTAATTTACATTCACATCGACATTCTAGAAATTTAACT
+
?FDEGGCGBFFGFDGGHHFGGGGHHBGHGGHHFHDG?FHFHEFEFHHHFHBCFFHHHEHHFFFHFGEHBHHHBHHEFHHHEFCG3GHFHFGHHEGBDEHHHGGGHHFHHHHHHHGHFHHGHHGHGGGFHHHHHGHFFHHBFD
@M02846:212:000000000-JLNFJ:1:1101:20310:9843 2:N:0:1
GCTGTAATCTACAAGCACCTCTTTTAAATACATTAGGAAAAGAATTAAGTTACCGTTGAGATCAAAAAAACCACGTCATGTTTTCTCTGATGGCAAGTGATAAAACTTCGTAGTTAAATTTCTAGAATGTCGATGTGAATGT
+
AFB4GGGGGGFGGB4GHHHHHHHHHHHHHGHHHHHGFHHHHHGHHHGHHHHHHFGGGDEBGHHHHGFHGGGGHG?GFFHHHFHGBGDHHHGHFEFHGHEGHHHFHHGHFGFHFGHEHHHHHGGHEHGGHHHHHGGCDFGF33
@M02846:212:000000000-JLNFJ:1:1101:25177:9854 1:N:0:1
GCGTCAGTCAGGTAATACGACTCACATAACACAAAAAAGATGAAGAATGTTTTGTGTTACTTATATCAAAGCTTTTTAATTTTTTAATTTTATATATTGGTTTTTCTTAATTTACATTCACATCGACATTCTAGAAATTTAA
+
AFBGGGGGGGFGBGHHHHEGGGDHHHHHHFFGHGHHHGFGHHHHHECFFGHEFHCGHHHHGGHHHHHGGHFFHHHHHHGFHHEFGHHHHHGHHHFHGFHHHHHGGGHHHEHHHEHHHHEHF4FGFFGGGHHGHEFGHFHFHH
@M02846:212:000000000-JLNFJ:1:1101:25177:9854 2:N:0:1
GCTGTAATCTACAAGCACCTCTTTTAAATACATTAGGAAAAGAATTAAGTTACCGTTGAGATCAAAAAAACCACGTCATGTTTTCTCTGATGACAAGTGATAAAACTTCGTAGTTAAATTTCTAGAATGTCGATGTGAATGT
+
AFFGGGGGGGGGGHHHHHHHHHGHHGHHHFHHHHHHHHGHHGFHHHGGFHHHHGGGGGHGAFHFHHHGGGGCHGGHFEGHFHHHFHHFGHHHHHHFFFFHHGHDHHHH4/BGGGHFEHH4GFEFHGEGHGHH/FBG333BD3
@M02846:212:000000000-JLNFJ:1:1101:5213:9868 1:N:0:1
TCTACAAGCACCTCTTTTAAATACATTAGGAAAAGAATTAAGTTACCGTTGAGATCAAAAAAACCACGTCATGTTTTCTCTGATGACAAGTGATAAAACTTCGTAGTTAAATTTCTAGAATGTCGATGTGAATGTAAATTAA
+
CFFGGGGGGGGGGHHHHHHHHHHHHHHHHHHHHHHGHGHHHHHHHHHGGGGHHHHHHHHHHGGGFHGGHHGHHHHHHHHHHHHHHHHHGHHHHHHHHHHHHHFGHGGHHHGHHHHHFHHHHHGHHHGHGHHFHHHHFHHHGF
@M02846:212:000000000-JLNFJ:1:1101:5213:9868 2:N:0:1
GCGTCAGTCAGGTAATACGACTCACATAACTTATATCAAAGCTTTTTAATTTTTTAATTTTATATATTGGTTTTTCTTAATTTACATTCACATCGACATTCTAGAAATTTAACTACGAAGTTTTATCACTTGTCATCAGAGA
+
BFBGGGGGGGGGGGHHHHHGGDEHHHHHHHHFCHHHGFGHHHHHHHHHHFGGHHGHHHHHHHHHHHHHHGHGHGGHGHHHHHGHHHHHHHHGHHGHGGGHHEHFEFHHHHH4GHHHCEHCFHHHHHGHHHHEGGHHFB222B
@M02846:212:000000000-JLNFJ:1:1101:28605:9875 1:N:0:1
GCGTCAGTCAGGTAATACGACTCACATAACACAAAAAAGATGAAGAATGTTTTGTGTTACTTATATCAAAGCTTTTTAATTTTTTAATTTTATATATTGGTTTTTCTTAATTTACATTCACATCGACATTCTAGAAATTTAA
+
AF@EGGFBEGGGGHHFHGHEEEEHH1FHHBAFHC0G//A/B11FGGFHFGGHBG0BGGEFHHGFGHDE2GH0FGDFGHFGFHFHGC1FGHHHDG2BGBGFB?GGGHFHH2>FHHGHF2B>FGHHGBCACDGHFF2F1FGHF2
@M02846:212:000000000-JLNFJ:1:1101:28605:9875 2:N:0:1
ATCTACAAGCACCTCTTTTAAATACCTTAGGAAAAGAATTAAGTTACCGTTGAGATCAAAAAAACCACGTCATGTTTTCTCTGATGACAAGTGATAAAACTTCGTAGTTAAATTTCTAGAATGTCGATGTGAATGTAACTTA
+
AFDFDGGDGGGGGFHFHHGHBFFDE1DGBFFHHHHHFHFHHEAFDDGGFG?E/F/EGHFBFGGG//C>/FGEHBGFBF2GGHH1BFFGFBCFHHHGFFDGFDGF0>F?EHFHHGFHHGD2BFHHHEHGHCGGHHHBFD2BF<
@M02846:212:000000000-JLNFJ:1:1101:13832:9916 1:N:0:1
GCGTCAGTCAGGTAATACGACTCACATAACAAAAAAGATGAAGAATGTTTTGTGTTACTTATATCAAAGCTTTTTAATTTTTTAATTTTATATATTGGTTTTTCTTAATTTACATTCACATCGACATTCTAGAAATTTAACT
+
AF@ECGGGCGFGDGFGHHCFGFGCHFGFHHHHGGDGGGHHGHE5BGHFHHHGHGHHHHHHFHHHGEHHHGHEFHHHHHHHHHGHHHHHGHHBGGHHGFHHHGGHHHHFHHHHHHHHHGHGHHGBEFGHGHEHF3DGHHHHHG
@M02846:212:000000000-JLNFJ:1:1101:13832:9916 2:N:0:1
GCTGTAATCTACAAGCACCTCTTTTAAATACATTAGGAAAAGAATTAAGTTACCGTTGAGATCAAAAAAACCACGTCATGTTTTCTCTGATGACAAGTGATAAAACTTCGTAGTTAAATTTCTAGAATGTCGATGTGAATGT
+
CFFGGGGGGGGGGHCHHHHHHHHHHHHCHHHHHHHGFHHHHHGHHHHHHHHHHHGGGGGHHHHHHEHHGGGGHGFHHGHHHHHHHHHHHFHHEHHFFHHHHHHHHHHHGGHHGGHHFHHHHHHHGHEHFGHEEGHHHHHHH3
@M02846:212:000000000-JLNFJ:1:1101:18039:9945 1:N:0:1
GCGTCAGTCAGGTAATACGACTCACATAACAAAAAGGATGAAGAATGTTTTGTGTTACTTATATCAAAGCTTTTTAATTTTTTAATTTTATATATTGGTTTTTCTTAATTTACATTCACATCGACATTCTAGAAATTTACCT
+
CFBGGGCGFGGGGGFHHHHFGGGHHGHFHHHHCHHGGHHGHFBFHHHHFHHHHHHHHHHHFHHHHHHFHHGGHFHHHHHHHHGGGHHHHHHGHHHHHGHHHGGHHHEFHHGHHFHFHHHFHHGGGEGGHFFB3F3GHHHHHB
@M02846:212:000000000-JLNFJ:1:1101:18039:9945 2:N:0:1
GCTGTAATCTACAAGCACCTCTTTTAAATACATTAGGAAAAGAATTAAGTTACCGTTGAGATCAAAAAAACCACGTCATGTTTTCTCTGATGACAAGTGATAAAACTTCGTAGGTAAATTTCTAGAATGTCGATGTGAATGT
+
CFFGGGGGGGGGGGCHFHGHHHHHHHFHHHHHHHHHHHHHHHGHHHHHHHGHIHGGGDEHFHHHHHHHGGGGHGCHHGEGHHEGHGHHHHHHHHHGHHHHHHHHHGFGGFEHFG3HFFHHHHHHBHFHHHHFHG3GDGFHH3
@M02846:212:000000000-JLNFJ:1:1101:24182:9954 1:N:0:1
GTTTTGTGTTACTTATATCAAAGCTTTTTAATTTTTTAATTTTATATATTGGTTTTTCTTAATTTACATTCACATCGACATTCTAGAAATTTAACTACGAAGTTTTATCACTTGTCATCAGAGAAAACATGACGTGGTTTTT
+
BFFGGGBGGGGGGHHHHHHHHBHHHHHHHHHHHHHHGHHHHHHHHHHHHHHGHHHGGHHHHHHHHHHHGHHGHHHHGHGGCHHHGFDFHHHHHHHHHHGGEGGFHHHHHHHHHHHHHHHHHHHHGHHHGGHHHGGGGHGHGG
@M02846:212:000000000-JLNFJ:1:1101:24182:9954 2:N:0:1
GCTGTAATCTACAAGCACCTCTTTTAAATACATTAGGAAAAGAATTAAGTTACCGTTGAGATCAAAAAAACCACGTCATGTTTTCTCTGATGACAAGTGATAAAACTTCGTAGTTAAATTTCTAGAATGTCGATGTGAATGT
+
AFFGGGGGGFCGGHHGFHHGHHHHHHHHHHHHHHGHHGHGGFGHHHGHHFHHHHGFGEHEHHHHHHHFGGGGHGGHHGHHHHHHHGHHFGHGHEHHHHHFHBBFHHHHH/EGAFFFGGGFHGGEHE3GF4FAFEBGFHHHH?
@M02846:212:000000000-JLNFJ:1:1101:5629:9987 1:N:0:1
GCGTCAGTCAGGTAATACGACTCACATATTGTGTTACTTATATCAAAGCTTTTTAATTTTTTAATTTTATATATTGGTTTTTCTTAATTTACATTCACATCGACATTCTAGAAATTTAACTACGAAGTTTTATCACTTGTCA
+
2F2AEEABGGCGGGHGFHHDGCFGHCFHHFH5GBFDFBGFHFAGEHHHHGFHHHHBGFHHHGEHHGEFHBDDHHFHFHHHGGGHHHFHEFDBFHFGDBFFHEBEEF4DGGHFGBGHHF4FHG3EAC//BF4FBFBGF1FBG2
@M02846:212:000000000-JLNFJ:1:1101:5629:9987 2:N:0:1
GCTGTAATCTACAAGCACCTCTTTTAAATACATTAGGAAAAGAATTAAGTTACCGTTGAGATCAAAAAAACCACGTCATGTTTTCTCTGATGACAAGTGATAAAACTTCGTAGTTAAATTTCTAGAATGTCGATGTGAATGT
+
AFFGGGGGGFGGGHHHHHHHGHGHHFHHGFFHHGFHGHHHGHGHGHHHHHHHHHGGGGHHGHHHHHHHGGG1GFE?GGGDGFHHHHGHFEGHHHEHHGHHHHHHHFE4FF2GE?EDHDHHHHHHHHHHB?FHEGHFGFFHH3
@M02846:212:000000000-JLNFJ:1:1101:4274:10001 1:N:0:1
GCGTCAGTCAGGTAATACGACTCACATAACACAAAAAAGATGAAGAATGTTTTGTGTTACTTATATCAAAGCTTTTTAATTTTTTAATTTTATATATTGGTTTTTCTTAATTTACATTCACATCGACATTCTAGAAATTTAA
+
AFBGG?CGG4GEFGFHHGHAEGGFFCFHBBGHHGHGCEEGHFGHHHHHHHFHGHHHHFFFFHBFHHHFHHBFGHHHHGHHHHHHGHGHHFHHHGGHFHHGHEFFGHHHHGHHFHHHHHHFGHH3/G@AFHHFHEHFHHFHEG
@M02846:212:000000000-JLNFJ:1:1101:4274:10001 2:N:0:1
GCTGTAATCTACAAGCACCTCTTTTAAATACATTAGGAAAAGAATTAAGTTACCGTTGAGATCAAAAAAACCACGTCATGTTTTCTCTGATGACAAGTGATAAAACTTCGTAGTTAAATTTCTAGAATGTCGATGTGAATGT
+
BFFGFGGGGFGFFFFHHHHFHHFGHHHHGGHHGHCHHHHGHHGHHHHHHFHHHHFFEGFHHHFHHDFGFEGEHGDGFEGBHHHFFHDGFFGHD3BF?@FHHHHGFHFHFFHHFFGHHHHEHHFFHGGGFFHECGG03BFDFB
@M02846:212:000000000-JLNFJ:1:1101:17125:10026 1:N:0:1
GCGTCAGTCAGGTAATACGACTCACATAGGACACACAAAAAAGATGAAGAATGTTTTGTGTTACTTATATCAAAGCTTTTTAATTTTTTAATTTTATATATTGGTTTTTCTTAATTTACATTCACATCGACATTCTAGAAAT
+
2FBGGGFGGGBFGFHFHHHGDECFGHHHGHHHFFFGGGHGHGGGHHHGHGGHHHHHHHGBGHHHHHHHGFFHHHHHHGGHHHHHHGHHGGBHHHHEHFHFHHFFHHHEGGGFFHHHFHHBHHGBFHHEGFGGGBHHH3>2FG
@M02846:212:000000000-JLNFJ:1:1101:17125:10026 2:N:0:1
GCTGTAATCTACAAGCACCTCTTTTAAATACATTAGGAAAAGAATTAAGTTACCGTTGAGATCAAAAAAACCACGTCATGTTTTCTCTGATGACAAGTGATAAAACTTCGTAGTTAAATTTCTAGAATGTCGATGTGAATGT
+
BFFGGGGGGGGGGHGHHHHHHHHHHHHHHHHHHHHHHGHHHHGHHHHHHFHHHFEFGGHGHHHHHHHHGGGGGGGHHGGHHHHHHHHFFHHHHHHHHHBHGHHFGHFGFGGHGGHHHEHGGHHFGHHHHHHEHEBGFGEEG3
@M02846:212:000000000-JLNFJ:1:1101:16317:10065 1:N:0:1
GCTGTAATCTACAAGCACCTCTTTTAAATACATTAGGAAAAGAATTAAGTTACCGTTGAGATCAAAAAAACCACGTCATGTTTTCTCTGATGACAAGTGATAAAACTTCGTAGTTAAATTTCTAGAATGTCGATGTGAATGT
+
CFFGGGGGGGGGGHHHHHHHHHHHHHHHHHHHHHHHHHHHHHGHHHHHHHIHHHGGGFHHHHHHHHHHGGGGHGGHHGHHHHHHHHHHHHHHHHHGHHHHHHHHHHHHHGHHGGHHHHHHHHHHHHHHHHHHHGHHGHHHHD
@M02846:212:000000000-JLNFJ:1:1101:16317:10065 2:N:0:1
TGAAGAATGTTTTGTGTTACTTATATCAAAGCTTTTTAATTTTTTAATTTTATATATTGGTTTTTCTTAATTTACATTCACATCGACATTCTAGAAATTTAACTACGAAGTTTTATCACTTGTCATCAGAGAAAACATGACG
+
BFFGGFFGGGGGGHHHGHHHHHHHHHHHHHHHHHHHHHHHHHHHGHHHHHHHHHHHHHHFHHHGGHHHHHHHHHHHHHGHHHHHGHCFGHHHHHBBEGHHHHHHHFCDCDGHHHHHHHHFHBGHHHHBF33CFHGHFGGHHA
@M02846:212:000000000-JLNFJ:1:1101:5660:10079 1:N:0:1
GCGACAGTCAGGTAATACGACTCACATAACACAAAAAAGATGAAGAATGTTTTGTGTTACTTATATCAAAGCTCTTTAATTTTTTAATTTTATATATTGGTTTTTCTTAATTTACATTCACATCGACATTCTAGAAATTTAA
+
AD?1A101B1G01D33AA0FG?FGHHFH1FFCE/FF//A/1BEBFGF1B1DFC0AF0FEGFB2G2BDFD@10GBBHHHHFHGGFGHGBGHHHFFFHHHEFBGFFFHDHGFHHBDFFBGEGHHEGGFGC<BFGFFHHHHHHFD
@M02846:212:000000000-JLNFJ:1:1101:5660:10079 2:N:0:1
CTGTAATCTACAAGCACCTCTTTTAAATACATTAGGAAAAGAATTAAGTTACCGTTGAGATCAAAAAAACCACGTCATGTTTTCTCTGATGACAAGTGATAAAACTTCGTAGTTAAATTTCTAGAATGTCGATGTGAATGTA
+
CFF5BG6G5DGFDECFHF4FGCBGFHFHFHGH55G5FG3FF2GHHGBG55DFFEFAFEGA5FCGHGHE?EEHCE1CFFHHHH2GDGHEB4BDD3GFBGHDFHG3FBB?/GF/?4BFHF4FGGFFHGFHFHAA?GC1?FFG?F
@M02846:212:000000000-JLNFJ:1:1101:26743:10108 1:N:0:1
GCGTCAGTCAGGTAATACGACTCACATATTACTTATATCAAAGCCTTTTAATTTTTTAATTTTATATATTGGTTTTTCTTAATTTACATTCACATCGACATTCTAGAAATTTAACTACGAAGTTTTATCACTTGTCATCAGA
+
CFCGGGGGGGGGGGHHHHHGGGGHHHHHHHHHHHHHHHHHHHHHHHHHHHHHHHHHGHGHHHHHHHHHHHHHHHHGGHHHHHHHHHHHHHHHHHHHGHGGGHHHHHGHHHHHHHHHHHGGHGGHHHHHHHHHHHHHHHHHHF
@M02846:212:000000000-JLNFJ:1:1101:26743:10108 2:N:0:1
CTGTAATCTACAAGCACCTCTTTTAAATACATTAGGAAAAGAATTAAGTTACCGTTGAGATCAAAAAAACCACGTCATGTTTTCTCTGATGACAAGTGATAAAACTTCGTAGTTAAATTTCTAGAATGTCGATGTGAATGTA
+
FFFGGGGGGGGGGHHHHHHHHHHHHHHHHHHHHHHHHHGHHGHHHHHHHHHIGGEGDHHHHHHHHHHGGGGHGGHHGGHHHHHHGHHHHHHHHHHHHFHHHHHHHBGGGGFGFHHHHHGHFHDHFFHHHGHGGHFEGFHHFH
@M02846:212:000000000-JLNFJ:1:1101:12348:10111 1:N:0:1
GCGTCAGTCAGGTAATACGACTCACATAACACAAAAAAGATGAAGAATGTTTTGTGTTCCTTATATCAAAGCTTTTTAATTTTTTAATTTTATATATTGGTTTTTCTTAATTTACATTCACATCGACATTCTAGAAATTTAA
+
>FDEEEGGGFFGFGGGFHDGEFGHHFHFDEGHDFFFHGGFH5D55FFHGHFHHGHHGG55FFGGHDGGFHFEFHHHHHHHHHHHGHHHFHHHGHHHHHHGHGGGGHHHHEEHHHBGHFHFHHFF?FEAEHD2FDHFFGHHHE
@M02846:212:000000000-JLNFJ:1:1101:12348:10111 2:N:0:1
GCTGTAATCTACAAGCACCTCTTTTAAATACATTAGGAAAAGAATTAAGTTACCGTTGAGATCAAAAAAACCACGTCATGTTTTCTCTGATGACAAGTGATAAAACTTCGTAGTTAAATTTCTAGAATGTCGATGTGAATGT
+
AFFGGGGGGFGGGDGCFHHHHHGFHHHHHHHHHHHHHHHHGHEHHHHFFHHHHGGEGCHEGHHHHHHHGEGGHG?EFFFHHHHFHHHHHGHEFHHGHGGFHHHFHHHHHGHHAFFHHFHHHHHFBG1GFDGHFGG01B2FB>
@M02846:212:000000000-JLNFJ:1:1101:18850:10122 1:N:0:1
TCTACAAGCACCTCTTTTAAATACATTAGGAAAAGAATTAAGTTACCGTTGAGATCAAAAAAACCACGTCATGTTTTCTCTGATGACAAGTGATAAAACTTCGTAGTTAAATTTCTAGAATGTCGATGTGAATGTAAATTAA
+
BFFGGGGGGGGGGHHHHHHHHHHHGHHHHHHHHHHGHHHHHHHHHHHGGGGHHHHHHHHHHGGGGHGGHHGHHHHHHHHHHHHHHHHHHHHHHHHHHHGHHHGHHGGHHHHHHHHHHGHHHHHHHHGHHHHHGHFHHHHHHH
@M02846:212:000000000-JLNFJ:1:1101:18850:10122 2:N:0:1
GCGTCAGTCAGGTAATACGACTCAACATAACAAAAAAGATGAAGAATGTTTTGTGTTACTTATATCAAAGCTTTTTAATTTTTTAATTTTATATATTGGTTTTTCTTAATTTACATTCACATCGACATTCTAGAAATTTAAC
+
CFCGGGGGGGGGGHHHHGHGGGGHHHHHHHGHFHHGGGGHHGHGHFHHHHHHHHHHHHHHHHHHHHFHFHHHHHHHHHHHHGHGHHHGHHHHHFHHHGHHHHGGGHHGHHGHHHHHHHGHEGFGHFDGHHHHHGBGGHHHGE
@M02846:212:000000000-JLNFJ:1:1101:10111:10167 1:N:0:1
GCGTCAGTCAGGTAATACGACTCACATAACAAAAAAGATGAAGAATGTTTTGTGTTACTTATATCAAAGCTTTTTAATTTTTTAATTTTATATATTGGTTTTTCTTAATTTACATTCACATCGACATTCTAGAAATTTAACT
+
AFDG?FCGGGGGGGHHFHHGGGGHHHHHHHHHHHHGGGHHFFHDHHEGDGHHHEFCHHFHHHGHHEHHFHGHHHGHBFBHHHCHHHHGHHHHHHGGHBFAGGGGGFHGHHHHHHHHHHHHHGDHGGGGHFF3DFHFGFHFFG
@M02846:212:000000000-JLNFJ:1:1101:10111:10167 2:N:0:1
GCTGTAATCTACAAGCACCTCTTTTAAATACATTAGGAAAAGAATTAAGTTACCGTTGAGATCAAAAAAACCACGTCATGTTTTCTCTGATGACAAGTGATAAAACTTCGTAGTTAAATTTCTAGAATGTCGATGTGAATGT
+
CFFGGGGGGGGGGHHHHHHHHHHHHHHHHHHHHHHHHHHGHHGHHHHHFFHHHHGGGGA3GHHHHGHHGGGFHGGGHGHHGGHHGGHGHEHHHFHECFHHHHHFHHGHHGHHAFHHFHHHHHHEGHGHHHHHHFFGEHFHH3
@M02846:212:000000000-JLNFJ:1:1101:15071:10305 1:N:0:1
GCGTCAGTCAGGCAATACGACTCACATAACGTTCCAGTAAACGTCGACCAGCATTGGTCAAACGAAGAACCTGACTGGAACAAAGCAGCCAGTTGCAGCGCGTTGATTGGTTGCGCTAGGGCTGGCAGGTAGGTACTTAGGG
+
AF1AAEE3FDFF0AFAAEGG0AEHHHHGBG?AAGFBEF1FD1AG//E/EEGAHFB11FFFEHEEEEEECF>0B0GGHAC1@EHHHF1FG/0>GHHHFHH?EE/B@/FGHA1/?F/@CCCHCGF//EGGC0FFAGDB1<GB1<
@M02846:212:000000000-JLNFJ:1:1101:15071:10305 2:N:0:1
CTTTTCTGGCAGTGCATCATTCAACCGAGCCAGTCTGACCGAACCAACCCGCAAATTGATCAGGATCTGCACCCCGGGCCCCGAACCTTTGCCCTTGCTGTGTTGCCTGCCCTCCTAAGTCCCCACCTGCCAGCCCTACCGC
+
FFFCDDFBDC4EGBGAB5A5AB6BDFE?2ECHH3FG5AFC20AE0111EEAEEGGEHB3FE43333?3BGGGC1/>E>EE@E//<<D0B1?BGFHF0F1DF0>C/@111F</?//0?1<11?1/<>CACC011>AEB/.<-<
@M02846:212:000000000-JLNFJ:1:1101:22797:10318 1:N:0:1
GCGTCAGTCAGGTAATACGACTCACATAACAACAAAGATGACGAATGTTTTGTGTTACTTATATCAAAGCTTTTTAATTTTTTAATTTTATATATTGGTTTTTCTTAATTTACATTCACATCGACATTCTAGAACTTTAACT
+
1FDG?E1FFDDCFFEBFH0EEC01FCBA11ED/A/B0EFB11///FFGFFHAGECG22DGD2D2D22@1B1DFB1/12DGHDEHCGGFGFED2BGHFHHGHGGHHHBEGDDGHEGHB>F2GHG0EEFHHH222B1BBBD>F2
@M02846:212:000000000-JLNFJ:1:1101:22797:10318 2:N:0:1
GCTGTAATCTACAAGCACCTCTTTTAAATACATTAGGAAAAGAATTAAGTTACCGTTGAGATCAAAAAAACCACGTCATGTTTTCTCTGATGACAAGTGATAAAACTTCGTAGTTAAATTTCTAGAATGTCGATGTGAATGT
+
BFFFGGGGGGGGGHHGHHHHHHHHHHHHHHHFHHHHBHFHHHGHHHGGHGHHHHCFEDEFEHHHHHHEGGFGHGGHHGHHHHHHHHHHHGHHFHHHFHFBHHHHHGHHHFE2FEGHFBHHHHHH4BFGHHHGHGHHGFHHGB
@M02846:212:000000000-JLNFJ:1:1101:11069:10321 1:N:0:1
TGTTACTTATATCAAAGCTTTTTAATTTTTTAATTTTATATATTGGTTTTTCTTAATTTACATTCACATCGACATTCTAGAAATTTAACTACGAAGTTTTATCACTTGTCATCAGAGAAAACATGACGTGGTTTTTTTGATC
+
CFFGGGGGGGGGGHHHHHHHHHHHHHHHHHGHHHHHHHHHHHHHHHHHHGGHHHHHHHHHHHHHHHHHHHGHGGGHHHHHHHHHHHHHHHHHGGHGGHHHHHHHHHHHHHHHHHHHHHHHHHHHHHHGGGGHGHGGGGGGHD
@M02846:212:000000000-JLNFJ:1:1101:11069:10321 2:N:0:1
GCTGTAATCTACAAGCACCTCTTTTAAATACATTAGGAAAAGAATTAAGTTACCGTTGAGATCAAAAAAACCACGTCATGTTTTCTCTGATGACAAGTGATAAAACTTCGTAGTTAAATTTCTAGAATGTCGATGTGAATGT
+
CFFGGGGGGGGGGHHHHGHHHHHHHHHHHHHHHHHHHFHHGHGHHHHHFIIIIHGGGGAFHHHGHHFHGGGGHGGHEGHHHHHHGHHHFFHHGHHHHHHGHHHFHHBHHGGGGGHGHHFHHHHHFFEHHHFHHFEHHHGHH3
@M02846:212:000000000-JLNFJ:1:1101:18897:10327 1:N:0:1
GCGTCAGTCAGGTAATACGACTCACATAACACACAAAAAAGATGAAGAATGTTTTGTGTTACTTATATCAAAGCTTTTTAATTTTTTAATTTTATATATTGGTTTTTCTTAATTTACATTCACATCGACATTCTAGAAATTT
+
CFCGGGGGGGGGFGHHHHHGGGGHHHHHHHHHHGGGHHHGGGHHHHHHHHHHHHHHGGHHHHHHHHHHHHHHHHHHHHHHGHHHHHGHHHHHGHHHHGHHHHFHHGGHHHHHHHHHGHHGHHHHHHGHGGGHHHHHGHHHHH
@M02846:212:000000000-JLNFJ:1:1101:18897:10327 2:N:0:1
CTGTAATCTACAAGCACCTCTTTTAAATACATTAGGAAAAGAATTAAGTTACCGTTGAGATCAAAAAAACCACGTCATGTTTTCTCTGATGACAAGTGATAAAACTTCGTAGTTAAATTTCTAGAATGTCGATGTGAATGTA
+
FFFGGGGGGGGGGHHHHHHHHHHHHHHHHHHGFHGHGHHHHGGHHHHHHHHHHGFGDFFHHHHHHHHGGGGHGGHHGHHHHHHHHHHHHHHHHGHGHGHHHHGHGHFHGHHGGHHHFHHHHHHHHEGHBHHHGHHFHHHGFH
@M02846:212:000000000-JLNFJ:1:1101:4443:10367 1:N:0:1
GCGTCAGTCAGGTAATACGACTCACATAACACAAAACAGATGAAGAATGTTTTGTGTTACTTATATCAAAGCTTTTTAATTTTTTAATTTTATATATTGGTTTTTCTTAATTTACATTCACATCGACATTCTAGAAATTTAA
+
BFBGGEGGGGFBAFGH6D4FAEA3AFGGFHHHHGHH2B2FGGDHH53FEFGDGHHH2BA5DGFFFHHH5FFGFHFHH1FBDG4FEFFGBGFFFFHFHHFHHGFFGBGFFFGFHFHFHHF4G4GG/3EEAFHGFG3F33FBDH
@M02846:212:000000000-JLNFJ:1:1101:4443:10367 2:N:0:1
CTACAAGCACCTCTTTTAAATACATTAGGAAAAGCATTAAGATACCGTTGAGATCAAAAAAACCACGTCATGATTTCTGTGATGACAAGTGATAAAACTTCGTAGTTAAATTTCTAGAATGTCGATGTGAATGAAAATTAAG
+
B3DD111ABBGC011DG311DAFB331111AB0A0BDDA111BA1F//B//A/11BB11AE/////BB//0F22@F2@222BFF2B@G01@@GHBBGD112/0>?FD2FGH2122BB212B1BF//20B22FF1BB<DCDDD
@M02846:212:000000000-JLNFJ:1:1101:16981:10419 1:N:0:1
CAAGCACCTCTTTTAAATACATTAGGAAAAGAATTAAGTTACCGTTGAGATCAAAAAAACCACGTCATGTTTTCTCTGATGACAAGTGATAAAACTTCGTAGTTAAATTTCTAGAATGTCGATGTGAATGTAAATTAAGAAA
+
FFFGGGGGGGGGGHHHHGHHHHHHHHHHFHHGHHHHHHGHHHHGGGGHHHHHHHHHHGGGGHGGHHGHHGHHHHHHHHHHHHHHHH@FHHHHHGHHHHGCFFGHHGHHHHHGHFHHHHFHHHGHHHHGHHHHHHHHHHHHHH
@M02846:212:000000000-JLNFJ:1:1101:16981:10419 2:N:0:1
GCGTCAGTCAGGTAATACGACTCACATAGGACACACAAAAAAGATGAAGAATGTTTTGTGTTACTTATATCAAAGCTTTTTAATTTTTTAATTTTATATATTGGTTTTTCTTAATTTACATTCACATCGACATTCTAGAAAT
+
AFBGGGGGGGGGGHHHHHHGEGGFFFGHHHGGFGHGGGHHHGGGHHGHHGHHHGHHEHGHHHHHHHEHHHHHHHEHHHHGHHHHHFHHGGHHGFHEHDHHHHHHHEHFGHGHHEFHHGFFHHFGFGHHGHGGDHHHHF2DGG
@M02846:212:000000000-JLNFJ:1:1101:5686:10460 1:N:0:1
GCGTCAGTCAGGTAATACGACTCACATAGGACACACAAAAAAGATGAAGAATGTTTTGTGTTACTTATATCAAAGCTTTTTAATTTTTTAATTTTATATATTGGTTTTTCTTAATTTACATTCACATCGACATTCTAGAAAT
+
@FBFEEGGGGGGGHHHHHHGFGGHHHHHHHHHFHHGGGHHHGGGHHHHGGHHHHHFHHHHHHHHHHHHGHHFHHGHHHHHHHFHHHHHGGHHGHHHHHHFHHHGHHHGGHEGHFHHHHHHGHHFHFFHFHGDGHHHGHHGDG
@M02846:212:000000000-JLNFJ:1:1101:5686:10460 2:N:0:1
GCTGTAATCTACAAGCACCTCTTTTAAATACATTAGGAAAAGAATTAAGTTACCGTTGAGATCAAAAAAACCACGTCATGTTTTCTCTGATGACAAGTGATAAAACTTCGTAGTTAAATTTCTAGAATGTCGATGTGAATGT
+
AFFGGGGGGGGGGHHHHHHHGHHHHHFHHHHHHHHHHHHHHHGGHHHHHHIHHHGGGGHHHHHHHHHHECFGHGGHAFGHHHHGHGHHHGHHHHGHHHHHGHHHHHGGHGCHGGHHHHHFHHHHHGHHHFHEEGHC3FHFH3
@M02846:212:000000000-JLNFJ:1:1101:7798:10506 1:N:0:1
GTAATCTACAAGCACCTCTTTTAAATACATTAGGAAAAGAATTAAGTTACCGTTGAGATCAAAAAAACCACGTCATGTTTTCTCTGATGACAAGTGATAAAACTTCGTAGTTAAATTTCTAGAATGTCGATGTGAATGTAAA
+
CFFGGGGGGGGGGHHHHHHHHHHHHHHHHHHHHGHHHHHGHHHHHHHHHHIGGGGHHHHHHHHHHGGGGHGGHHGHHHHHHHHHHHGHHHHHHHHHHHHHHHHHHHGHHGGHHHHHHHHHHGFHHHHHGHGHGFHHHHHHHF
@M02846:212:000000000-JLNFJ:1:1101:7798:10506 2:N:0:1
GCGTCAGTCAGGTAATACGACTCACATAGGACACACAAAAAAGATGAAGAATGTTTTGTGTTACTTATATCAAAGCTTTTTAATTTTTTAATTTTATATATTGGTTTTTCTTAATTTACATTCACATCGACATTCTAGAAAT
+
BFBEGGEGGGGGGHHHGHGGFEEHHHHHHHHHGHHGGGCGHGGFFHHHHHHHHFHHHHHHHHHHHGHHHHHGHEHHFHHHHHHHHHHEFHHHHHGHHHHHHHHHGHHGGHHHHHHHHHHHHHHGFFHHFHGGGHHHHHHHHE
@M02846:212:000000000-JLNFJ:1:1101:14455:10513 1:N:0:1
CGTCAGTCAGGTAATACGACTCACATAGGACACACAAAAAAGATGAAGAATGTTTTGTGTTACTTATATCAAAGCTTTTTAATTTTTTAATTTTATATATTGGTTTTTCTTAATTTACATTCACATCGACATTCTAGAAATT
+
FFBGGGGGGGGFGHHHHHGGGGHHHHGHHHHGHHGGGGHHGGGHHHFH5FGHGGHHHFGGHHHHGHHHHHGFGHHHHHHHHHHHHGHGHHHHHHHHHH4HHHHGHHGGHGHHHHGHHHGHHHHHHHHGFFGGHHHHGHHHHH
@M02846:212:000000000-JLNFJ:1:1101:14455:10513 2:N:0:1
GCTGCAATCTACAAGCACCTCTTTTAAATACATTAGGCACAGAATTAAGTTACCGTTGAGATCAAAAAAACCACGTCATGTTTTCTCTGATGACAAGTGATAAAACTTCGTAGTTAAATTTCTAGAATGTCGATGTGAATGT
+
11311B1F1A3F11BA00F0B113DA11D2B1A21BF1A0BABA11111222AF?//A/AAGHBGAFG///?/F>>//0@2B202FG2E12@B@F1>11B2B2E1G11BF0B/?>222B2>>F2221>11BFGGGGHHHED1
@M02846:212:000000000-JLNFJ:1:1101:25366:10543 1:N:0:1
GCGTCAGTCAGGTAATACGACTCACATAACAAAAAAGATGAAGAATGTTTTGTGTTACTTATATCAAAGCTTTTTAATTTTTTAATTTTATATATTGGTTTTTCTTAATTTACATTCACATCGACATTCTAGAAATTTAACT
+
2D2AEE?AGGGFBFGFHGHGGAFCHFFGFHHHHHH?EFGHGBBHFB5DGHHGFFCGHFFHH5DFFHGH@BGFGHHHGFBGHFGEFHHHFFBGGHBG4DFGHGGEHFHGFHHFFGGBHHHFH3EHEDGHHHFBHGHF3FFHDG
@M02846:212:000000000-JLNFJ:1:1101:25366:10543 2:N:0:1
GCTGTAATCTACAAGCACCTCTTTTAAATACATTAGGAAAAGAATTAAGTTACCGTTGAGATCAAAAAAACCACGTCATGTTTTCTCTGATGACAAGTGATAAAACTTCGTAGTTAAATTTCTAGAATGTCGATGTGAATGT
+
BFFGGGGGGGGGGHGHHHHHHHHHHHGHHHHGHHHHHHHHGHGHHHHHHHHHHHGEGGHHHHHHHHHHGGGEGGGEEGHHFHGHHFHBHHHFHGHEHGFHHHHHHFFGHGEGFGGFHHHHEHHHHHHHHHFAEFFFFFBFH3
@M02846:212:000000000-JLNFJ:1:1101:18176:10560 1:N:0:1
GTCAGTCAGGTAATACGACTCACATAAAAAAGATGAAGAATGTTTTGTGTTACTTATATCAAAGCTTTTTAATTTTTTAATTTTATATATTGGTTTTTCTTAATTTACATTCACATCGACATTCTAGAAATTTAACTACGAA
+
CFFGGGGFGGGGGHHHHCDGFHHHHHHHHHGGGHHHHHFHHHHHHHHFHHEHHHHHHHHHHHGBGGHHHFEFHHHHHGEBFHHHHHHHHHHFFHHHGGHHHHHHHGHGHHHHHHHHGFGCGGHHHGHF3GGHHHFHHHHGGH
@M02846:212:000000000-JLNFJ:1:1101:18176:10560 2:N:0:1
GCTGTAATCTACAAGCACCTCTTTTAAATACATTAGGAAAAGAATTAAGTTACCGTTGAGATCAAAAAAACCACGTCATGTTTTCTCTGATGACAAGTGATAAAACTTCGTAGTTAAATTTCTAGAATGTCGATGTGAATGT
+
BFFFGGFGCGFFGHGHHHGHHHHHHH3FGHHFHHFHGHHHHHGHGHHHHHHHEDEFGCEHGHHGHHHFGGGFEEGHFFHFHHHHHGGHHHHHHGHFHHHFBHGDGHHHBEFGGGHFFGHHHHHGHHFHHHGGAFHGHHDDHD
@M02846:212:000000000-JLNFJ:1:1101:14032:10580 1:N:0:1
GCGTCAGTCAGGTAATACGACTCACATAACAACAAAGATGAAGAATGTTTTGTGTTACTTATATCAAAGCTTTTTAATTTTTTAATTTTATATATTGGTTTTTCTTAATTTACATTCACATCGACATTCTAGAAATTTAACT
+
>D@EE2EFGGGFGFHHHHCFF2ABFEH3DCF322ACB3B5555BCFDEFGFFGHFGBGHH55B5GBGHBCHHHBFGF5GFFGEG3F4FG4F4@4BFG3B1GFABGF44?FDFH4GHHG3G?G?E<AEB4BB4411B1B2212
@M02846:212:000000000-JLNFJ:1:1101:14032:10580 2:N:0:1
GCTGTAATCTACAAGCACCTCTTTTAAATACATTAGGAAAAGAATTAAGTTACCGTTGAGATCAAAAAAACCACGTCATGTTTTCTCTGATGACAAGTGATAAAACTTCGTAGTTAAATTTCTAGAATGTCGATGTGAATGT
+
BFFGGGGGGCGGGHGFHHHHHHHHHHHHHHHFFHHHHHHHHG2GHHHHGHHHHGGFGEHHHHHHHHHHGGGAGGGHGGHHGHHHHHFHHBGHBGGHGHFGHHHHFHHHEGC2FFHHHHHFGGFHHF3GGGHEEGFHGHFHF3
@M02846:212:000000000-JLNFJ:1:1101:28342:10601 1:N:0:1
GCGTCAGTCAGGTAATACGACTCACATAACAAAAAAGATGAAGAATGTTTTGTGTTACTTATATCAAAGCTTTTTAATTTTTTAATTTTATATATTGGTTTTTCTTAATTTACATTCACATCGACATTCTAGAAATTTAACT
+
AF@EEEFGGFGGGBGFGGC0E0BEC1BF111FG0AEG/GF111D0FAGDHHEHHFH22A2FGB2@D21@FFGFGDGBEHHFG@G1EGHB2GFFHDGB1G/EEA>FGHHHHHHHHHEHHFHHFCBEGCHDFHHH1GGFH>2DG
@M02846:212:000000000-JLNFJ:1:1101:28342:10601 2:N:0:1
AGCACCTCTTTTAAATACATTAGGAAAAGAATTAAGTTACCGTTGAGATCAAAAAAACCACGTCATGTTTTCTCTGATGACAAGTGATAAAACTTCGTAGTTAAATTTCTAGAATGTCGATGTGAATGTAAATTAAGAAAAA
+
ABD1GFGGBFGBDCFGBHFFHFHB11BA000FD11DDE2G1A/AA/GEFDFGBGHE?EGEFCGGCHHHHHHBGHHHFHHHHBGAGH2GGGDBGGBDFCFF/B2GDGHGFFFBE1GBGGHAFB<1GDG2GFFBGGF1>FHGGH
@M02846:212:000000000-JLNFJ:1:1101:17105:10624 1:N:0:1
GCGTCAGTCAGGTAATACGACTCACATAACAAAAAAGATGAAGAATGTTTTGTGTTACTTATATCAAAGCTTTTTAATTTTTTAATTTTATATATTGGTTTTTCTTAATTTACATTCACATCGACATTCTAGAAATTTAACT
+
AFAEEGGGGGGGFGHHFHFGDGGHHHHHHGHHHCGFDAGFGHFHFHHFHHHHHHHHHEFHEGHHHGHGBHHHHHGEGFHHHHGHGHHHHGHGHHHGEFHHHFGFEGHHHGHGHHHHHHHEHHCHG?FHEHHFEHGHHFHGFF
@M02846:212:000000000-JLNFJ:1:1101:17105:10624 2:N:0:1
GCTGTAATCTACAAGCACCTCTTTTAAATACATTAGGAAAAGAATTAAGTTACCGTTGAGATCAAAAAAACCACGTCATGTTTTCTCTGATGACAAGTGATAAAACTTCGTAGTTAAATTTCTAGAATGTCGATGTGAATGT
+
BFFGGGGGGGGGGHHGHHHHHHHHHHHHHHHHHHHHHHHHHHGHHHHGHHHHHHGGGGHGHFFFHHHHGGGGFGGHHGHHHHGHHHHGHHHHHGFHHHHGGHHHHHEGGGFHGGHHG4GHHHHHHHHHHHHHHGHHFHFBH3
@M02846:212:000000000-JLNFJ:1:1101:28880:10642 1:N:0:1
GCGTCAGTCAGGTAATACGACTCACATATGAAGAATGTTTTGTGTTACTTATATCAAAGCTTTTTAATTTTTTAATTTTATATATTGGTTTTTCTTAATTTACATTCACATCGACATTCTAGAAATTTAACTACGAAGTTTT
+
AF@EFGEGGCGGFGHHHHCFGGGHHHGHHFGCFGHHEHHHGHHGGFDFHHFHHHHHBGHGFEHHHEFFFGHHGH3GHGHHHHHHFHHGHHHGGHHHHHHFHHHHGGGFFGHF?3EFFHBGGFFEFGHHGFHGFCEDHFGGHF
@M02846:212:000000000-JLNFJ:1:1101:28880:10642 2:N:0:1
GCTGTAATCTACAAGCACCTCTTTTAAATACATTAGGAAAAGAATTAAGTTACCGTTGAGATCAAAAAAACCACGTCATGTTTTCTCTGATGACAAGTGATAAAACTTCGTAGTTAAATTTCTAGAATGTCGATGTGAATGT
+
BFFGGGGGGGGGGHFHHHGHHHHGHHHHHHHGHHHHGHHHHFGHHHHHHHFHHHGGGGHHFHHGHGHHGCGEHGDHHGHHHFFHHGBGHFHHBHGHEHHHHHHFFGGHHFCFFFHHHEHHHHHHHHFF3FHHGGGFHHGEHB
@M02846:212:000000000-JLNFJ:1:1101:27067:10647 1:N:0:1
GCGTCAGTCAGGTAATACGACTCACATAACAAAAAAGATGAAGAATGTTTTGTGTTACTTATATCAAAGCTTTTTAATTTTTTAATTTTATATATTGGTTTTTCTTAATTTACATTCACATCGACATTCTAGAAATTTAACT
+
CFCGGGGGGFFGGHHHHHHEGGGHHGHHFHHHHHHGGGHHGHHFHHHHHHHHHHHHHHHHHHHHHHHHHHHHHGHHHHHHHHGHHHHHHHHHHGHHHGGHHGGHHHHGHHHHHHHHHHHHHHGGGGGHHHHHHHHHHHHHHF
@M02846:212:000000000-JLNFJ:1:1101:27067:10647 2:N:0:1
TCTACAAGCACCTCTTTTAAATACATTAGGAAAAGAATTAAGTTACCGTTGAGATCAAAAAAACCACGTCATGTTTTCTCTGATGACAAGTGATAAAACTTCGTAGTTAAATTTCTAGAATGTCGATGTGAATGTAAATTAA
+
BFFGGGGGGGGGGHHHHHHGHHHHHHHHHHHHHHHEHGHHHHHHHHHGGGGHHHHHHHHFEEEGCGGGHHGHHHHHHGHHHGFHHHFGHHFHHHHHHHHHHHGGHEFHFHFHHGHHGHHHHHFHGEFHHHFHHHHFFHFDGF
@M02846:212:000000000-JLNFJ:1:1101:24479:10659 1:N:0:1
GCGTCAGTCAGGTAATACGACTCACATATTAATTTTATATATTGGTTTTTCTTAATTTACATTCACATCGACATTCTAGAAATTTAACTACGAAGTTTTATCACTTGTCATCAGAGAAAACATGACGTGGTTTTTTTGATCT
+
>FDECCE5GA5FAFGDFFEFE2EBG3D3FFEFGDFHBGFHDGGGB5AGFFHHHHEGF5EFD5DGFGGGHGF?DFFF5D5@@BG5EGHF4GH?EHFEFFHGFFHBBGBFFHHHB3E3C33FGE33?GEEEF?CGCF<@C/@1>
@M02846:212:000000000-JLNFJ:1:1101:24479:10659 2:N:0:1
GCTGTAATCTACAAGCACCTCTTTTAAATACATTAGGAAAAGAATTAAGTTACCGTTGAGATCAAAAAAACCACGTCATGTTTTCTCTGATGACAAGTGATAAAACTTCGTAGTTAAATTTCTAGAATGTCGATGTGAATGT
+
AFFGGGGGGGGGGHHHHHHHHHHHHHHGHHHFHHHEHHHHHHGHHHHGHHHHHHGFGGHHHHHHHGHHGGGGGGGGHGHHHHHHHHHHHHHHHGHHHFEGHGGHEHHHHGFHGGHHHGHHHHHHHFHHHGHHEGHHHHFHH3
@M02846:212:000000000-JLNFJ:1:1101:13251:10672 1:N:0:1
GCGTCAGTCAGGTAATACGACTCACATAAAAGATGAAGAATGTTTTGTGTTACTTATATCAAAGCTTTTTAATTTTTTAATTTTATATATTGGTTTTTCTTAATTTACATTCACATCGACATTCTAGAAATTTAACTACGAA
+
2DAGGGGGGGGG5FFHHHGGGGFFHHHE5G5G2EGEDFF3FGHHFFECCCGBHHFHGHHHHHBFFHHHGGHHEFHHHGH@@GHGHDBFHFHGHHEGGGHHHFHHGHHHHHGHHHHGHEFFGGHHHHHHH4FGHGFHFHHDGA
@M02846:212:000000000-JLNFJ:1:1101:13251:10672 2:N:0:1
GCTGTAATCTACAAGCACCTCTTTTAAATACATTAGGAAAAGAATTAAGTTACCGTTGAGATCAAAAAAACCACGTCATGTTTTCTCTGATGACAAGTGATAAAACTTCGTAGTTAAATTTCTAGAATGTCGATGTGAATGT
+
AFFGGGFGGGGGGHHHHHHHHHHHHHFFGGHFHHHHHHEHHHGHHHFFHHHHHGGFGDHHFGHHHHHEEGGEHGGEHGHHHHHHHHHHFHHGFHHHAGGEHHGBGHHHFFHFEFGB4FGHHHHHFFFFGHHGAFHHHHBHG?
@M02846:212:000000000-JLNFJ:1:1101:9719:10687 1:N:0:1
GCGTCAGTCAGGTAATACGACTCACATAACAAAAAAGATGAAGAATGTTTTGTGTTACTTATATCAAAGCTTTTTAATTTTTTAATTTTATATATTGGTTTTTCTTAATTTACATTCACATCGACATTCTAGAAATTTAACT
+
AB@2EEEGFGF45FFHF5EFEEDCHHHFBGF3FGH2EFHHHBFFFGFBDEFFFGGGFHHFGHHGGHHFHEGHDGHHHHGHFFGHHHGHHFFFFDHGH3FEHEFHHHHDFFFHFFHDBGFFHH?EEADFFHGFGF1BGFBHHE
@M02846:212:000000000-JLNFJ:1:1101:9719:10687 2:N:0:1
GCTGTAATCTACAAGCACCTCTTTTAAATACATTAGGAAAAGAATTAAGTTACCGTTGAGATCAAAAAAACCACGTCATGTTTTCTCTGATGACAAGTGATAAAACTTCGTAGTTAAATTTCTAGAATGTCGATGTGAATGT
+
BFFGGGGGGGBGGH4GFHHHHHHHHGCFHFHHHGHHGEHHHGFHHHGHHHHGHGGGGGHGFHHHHGHHCGGCGGGHHGHFHHHHGHGHHGHEFHHHHHHHHHEHHHHHHGFHGEHHFHHHHHHGHEGHHHHHHGHHHHGHBB
@M02846:212:000000000-JLNFJ:1:1101:20589:10692 1:N:0:1
GCGTCAGTCAGGTAATACGACTCACATAGGACACACAAAAAAGATGAAGAATGTTTTGTGTTACTTATATCAAAGCTTTTTAATTTTTTAATTTTATATATTGGTTTTTCTTAATTTACATTCACATCGACATTCTAGAAAT
+
CFCGGGGGGGGGFHHHGHHGGGGHHHHHHGHHHHHGGFACEEGGHHHGHHEHHFHHHHHHFHFHHFHFHHHHHHFFHHHHHGHHHHHHGHBHHHHHHHGHHHHHHHHGGGHHHHHHHHGFHHHHHEHHDHFGGHGHFHG2FG
@M02846:212:000000000-JLNFJ:1:1101:20589:10692 2:N:0:1
GCTGTAATCTACAAGCACCTCTTTTAAATACATTAGGAAAAGAATTAAGTTACCGTTGAGATCAAAAAAACCACGTCATGTTTTCTCTGATGACAAGTGATAAAACTTCGTAGTTAAATTTCTAGAATGTCGATGTGAATGT
+
AFFGGGGGGGGGGHHHHHHHHHHHHHHHHHHHHHHHHHHHHHGHHHHHHHHHHHGGGGHHHHHHHHHGGCGGHGGHGGHGHHHHHHGHHEHGFEHFHHHGHHHHGGGHHGFHGGHHGHHHHHHGEGHHHHGHHGBB3GHHH3
@M02846:212:000000000-JLNFJ:1:1101:28665:10695 1:N:0:1
CAAGCACCTCTTTTAAATACATTAGGAAAAGAATTAAGTTACCGTTGAGATCAAAAAAACCACGTCATGTTTTCTCTGATGACAAGTGATAAAACTTCGTAGTTAAATTTCTAGAATGTCGATGTGAATGTAAATTAAGAAA
+
FFFGGGGGGGGGGHHHHHFHHHHHHGGHHHHGHHHHHHHHHGGGGGGGHFHHGHHHHGGGGHGGHHGHHHHHHGHGHHHHHHGHHHFGHHHHHHHHHHGFHGGHHHHGHHHHGHHHHHGHHHGHHHHHBHEGGFHHHHHHHG
@M02846:212:000000000-JLNFJ:1:1101:28665:10695 2:N:0:1
GCGTCAGTCAGGTAATACGACTCACATAACACACAAAAAAGATGAAGAATGTTTTGTGTTACTTATATCAAAGCTTTTTAATTTTTTAATTTTATATATTGGTTTTTCTTAATTTACATTCACATCGACATTCTAGAAATTT
+
BFBGGGGGCGGGDGGCHHHGGGFFHFHHGFFGHGGEHH2EGGHHFGHHHHHHGHHHGGGHHHHGHEHFHHHHHFFHGHBGGHHHHHGHFHHGGFHHFHHHHEG/GFGHHGHGFHHHHFHHFEBFFG?F@DDHFFGFBGG2DG
@M02846:212:000000000-JLNFJ:1:1101:26074:10794 1:N:0:1
GCGTCAGTCAGGTAATACGACTCACATAACAAAAAAGATGAAGAATGTTTTGTGTTACTTATATCAAAGCTTTTTAATTTTTTAATTTTATATATTGGTTTTTCTTAATTTACATTCACATCGACATTCTAGAAATTTAACT
+
AFDGGGGGFGGGGHFHHCHGGGGFHFHHHFHBF2CGCEFHHGHHHGHDHGHHCGBGFFHHFGDGFHHEHHF5FGBEFHHHGHGHHGHFHHHBHHHFHEGFHGGHFHHHHHGHHHHHHHHHGHGFEEFHHHHFBGHFGGGHHF
@M02846:212:000000000-JLNFJ:1:1101:26074:10794 2:N:0:1
GCTGTAATCTACAAGCACCTCTTTTAAATACATTAGGAAAAGAATTAAGTTACCGTTGAGATCAAAAAAACCACGTCATGTTTTCTCTGATGACAAGTGATAAAACTTCGTAGTTAAATTTCTAGAATGTCGATGTGAATGT
+
BFFGGGGGGGGGGHHHHHHHHHHHHHHHHHHHGHFHHHHHHHGGHHHFHHHGHHGFGCHHGHHGHHHGGGGGGGCHHGHHHHHHFHHHHGHGEFHHFFHHHHHHHFFHHGFHGGHHHFGFGHHHHEHHEHHHGGBBFGFFH3
@M02846:212:000000000-JLNFJ:1:1101:19040:10812 1:N:0:1
GCGTCAGTCAGGTAATACGACTCACATACAAAAAAGATGAAGAATGTTTTGTGTTACTTATATCAAAGCTTTTTAATTTTTTAATTTTATATATTGGTTTTTCTTAATTTACATTCACATCGACATTCTAGAAATTTAACTA
+
AFBGGGGGGGFGGHGFHCHFFGGHHHHHHHFCGGCGGHHFBDAGFGFFFHHHGHHGHHFFHHHHHHHEHHHHGGHGHHHHHGEHHHHGHF4FGFHHGFFHGGHGHEHHHHHHGHHHHHHHHGEGGGFHHHHHB3FGHHHHHD
@M02846:212:000000000-JLNFJ:1:1101:19040:10812 2:N:0:1
GCTGTAATCTACAAGCACCTCTTTTAAATACATTAGGAAAAGAATTAAGTTACCGTTGAGATCAAAAAACCACGTCATGTTTTCTCTGATGACAAGTGATAAAACTTCGTAGTTAAATTTCTAGAATGTCGATGTGAATGTA
+
BFFGGGGGGGGGGHHHHHHHHGHHHHGHHHHHHHHHGHHHHHGGHHHHHHHHHFGFGFHHGHGHHHHHGGGHGGHHGHHHHGHHHGHHHHHHHHGHHHHGHHGHHFHGGHHGGHHHHGHHHHHGGHHFGHHGFHHHGHHGGD
@M02846:212:000000000-JLNFJ:1:1101:16866:10814 1:N:0:1
GCGTCAGTCAGGTAATACGACTCACATAAAAAAAGATGAAGAATGTTTTGTGTTACTTATATCAAAGCTTTTTAATTTTTTAATTTTATATATTGGTTTTTCTTAATTTACATTCACATCGACATTCTAGAAATTTAACTAC
+
AFDGG?E3FABGGGFHHHHGGGFCHHFHCHGFA?EGHHHHHF0FGFGHHGHHHHHHGHHFHGGDGHFHHHHHGHGHHHGFEGHHHHGDGBHHFHHHHHHGGHHHHEHHHHHHGHHHHHHGCFCCEHFHHHFGHDHHHHHHF1
@M02846:212:000000000-JLNFJ:1:1101:16866:10814 2:N:0:1
GCTGTAATCTACAAGCACCTCTTTTAAATACATTAGGAAAAGAATTAAGTTACCGTTGAGATCAAAAAAACCACGTCATGTTTTCTCTGATGACAAGTGATAAAACTTCGTAGTTAAATTTCTAGAATGTCGATGTGAATGT
+
AFFGGGGGGGGGGHHHHHHGFHHHHGHHHHHHHGHHHHHCGHGHHHHHHHHHHHGEGDHHHHHHHHHHGGGGHGGHHGHHHHHHGHGGHGHHGGHHGHFHHHHHHGFGHGBGFEHHHHHHHHHHHEGHFHGGHGBFDHHHH?
@M02846:212:000000000-JLNFJ:1:1101:11939:10839 1:N:0:1
GCGTCAGTCAGGTAATACGACTCACATAGGACACACAAAAAAGATGAAGAATGTTTTGTGTTACTTATATCAAAGCTTTTTAATTTTTTAATTTTATATATTGGTTTTTCTTAATTTACATTCACATCGACATTCTAGAAAT
+
ABDGGGGFGGFCGGHHHHHGGFGHFFGHFHFHGHHGGGGHHGGGHHHGF5FHHHFFHHHHFGHHHGHGHHHHHGGGHHFHHHGHHHHHGHHGHHHHHHHHHGHHGGHGGHHHHFGHHHHHHHHHHHHFCGGGGGFHHG2FDH
@M02846:212:000000000-JLNFJ:1:1101:11939:10839 2:N:0:1
GCTGTAATCTACAAGCACCTCTTTTAAATACATTAGGAAAAGAATTAAGTTACCGTTGAGATCAAAAAAACCACGTCATGTTTTCTCTGATGACAAGTGATAAAACTTCGTAGTTAAATTTCTAGAATGTCGATGTGAATGT
+
BFFGGGGGGGGGGFHGHHHHHHHHHHHFHHHHHHHHHEHHHGGHHHHHHGHHHHGGGGHHHHHHHHHHGGGGHGGHFGHGHHHGHHHHGHHHGFHHHGFEHHGHHHHHGFHHGGHHHHHHHHHHFFHHHHHHHGHHGGHHHD
@M02846:212:000000000-JLNFJ:1:1101:15024:10842 1:N:0:1
GCGTCAGTCAGGTAATACGACTCACATAACACAAAAAAGATGAAGAATGTTTTGTGTTACTTATATCAAAGCTTTTTAATTTTTTAATTTTATATATTGGTTTTTCTTAATTTACATTCACATCGACATTCTAGAAATTTAA
+
CFCGGGGGGGGGGHHHHHHGGGGHHHHHHHHHHGHHHGGGHHHHHHGHHHHHHHHHHHHHHHHHHHHHHHHHHHHHHHHHHHHHGHHHHHHHHHHHHHGHHHHGGHHHHGHHHHHHHHHHHHHHGGGGGHHHHHHHHHHGHH
@M02846:212:000000000-JLNFJ:1:1101:15024:10842 2:N:0:1
GTTGTAATCTACAAGCACCTCTTTTAAATACATTAGGAAAAGAATTAAGTTACCGTTGAGATCAAAAAAACCACGTCATGTTTTCTCTGATGACAAGTGATAAAACTTCGTAGTTAAATTTCTAGAATGTCGATGTGAATGT
+
BFFGGGGGGGGGGHGHHHGHHHHHHGHHHHHHGHHHHHHHHHGEHHHHHGHHHHGGGGHHHHHHHHHHGGGGHGGHHGHGHHHHHHHHHHHHGHHHGHGFHHHHHHGGHFGHEFHHHHFHHHHGHHEHHHHHFFHHGHHHG3
@M02846:212:000000000-JLNFJ:1:1101:7869:10854 1:N:0:1
GCTGTAATCTACAAGCACCTCTTTTAAAACCCAAAATCAACAATTATAGAACCGTTTTTGGCCCTGAGGATTTTGCTTGGAGTTGCTTTGAAGGATCAAGAATTACAGCAATCATTGATTCCTGGATTTAGATCTATTGTTC
+
AFFBBFFFGDEAEH4CGHCGFGGHHFHHCAEGGHFGHHHEGB2BA555FDEGF0FAHEGGECGHHE2?FHCFEF53FFC1GFEC3FFHH3G3FGAGECC3GEHF4EDHFFFGFGHHFBBBGEG3303?FHGFHFBFHHGFG1
@M02846:212:000000000-JLNFJ:1:1101:7869:10854 2:N:0:1
CTTCAGTCAGGTAATACGACTCACATAACCTGCCATCAGAATTTTAAACATGTCTGAATTCAAATATATTCCCAACAGATTAGGGCTAATATGGATTGCCGACGTTACCTCCAGGAGCAGCCATTCTGATAGCATATGAACA
+
B3@FA1FE1BGGFHHDB000BEBGA2F1GC1E00ADCGGFB1AFHE11BGH1DFGF122AABDA212BDFEFDBG?A0F1F11BGCHFHH2G21BFGFBG>/E///B/F11G0BGHEEEG0/0<B>GFDBBG11DBG2221B
@M02846:212:000000000-JLNFJ:1:1101:21185:10900 1:N:0:1
GCGTCAGTCAGGTAATACGACTCACATAACACAAAAAAGATGAAGAATGTTTTGTGTTACTTATATCAAAGCTTTTTAATTTTTTAATTTTATATATTGGTTTTTCTTAATTTACATTCACATCGACATTCTAGAAATTTAA
+
CFCGGGGFGGGGGHHFHHGFGGGHHGGHGHHHHGHGHGGGHHHHGGHHHHHHHHFFHHHHHHHHHHHHHHEGHFEHHHHHHGHHGEGFFGFHHGGHFHEE3GHGGHGBHHHHGHHHHHFHHFHHGHGFGFHHHFHGHHHBHF
@M02846:212:000000000-JLNFJ:1:1101:21185:10900 2:N:0:1
GCTGTAATCTACAAGCACCTCTTTTAAATACATTAGGAAAAGAATTAAGTTACCGTTGAGATCAAAAAAACCACGTCATGTTTTCTCTGATGACAAGTGATAAAACTTCGTAGTTAAATTTCTAGAATGTCGATGTGAATGT
+
AFFGGCGGGGGGGHGHHHHHHHHHHHHHHHHHHCHHGHHHGHGHGHHHHHHHIHFGGECGHHHHHHHHGGGGHGGHHGHHHHHGHHHFFHHGGHHHGHEHHHGHHHGHGGHBAFHHHGHHGHHHHHGHHFFA/CGHEHHFF3
@M02846:212:000000000-JLNFJ:1:1101:14852:10908 1:N:0:1
GCGTCAGTCAGGTAATACGACTCACATAACACAAAAAAGATGCAGAATGTTTTGTGTTACTTATATCAAAGCTTTTTAATTTTTTAATTTTATATATTGGTTTTTCTTAATTTACATTCACATCGACATTCTAGAAATTTAA
+
AF1FGGFGGBGEFBFFHCFFAEEBFBGHFGGHCEH0G?EGHH1BGFFHHHHHHHHBEFGHHGBBFHHFHFHFGHHHHEFFHHHHGGHDGHH2GBG2FGBBGHHEGFFHEFHHGHHGFHHFHGFFF0EFCHHHFD21BFGFDF
@M02846:212:000000000-JLNFJ:1:1101:14852:10908 2:N:0:1
GCTGTAATCTACAAGCACCTCTTTTAAATACATTAGGAAAAGAATTAAGTTACCGTTGAGATCAAAAAAACCACGCCATGTTTTCTCTGATGACAAGTGATAAAACTTCGTAGTTAAATTTCTAGAATGTCGATGTGAATGT
+
AFFGGGGGGGGGGHHGHGHHHHHHHHHGHGHHHHHGGHHHHHGHHHHHHHHHHGGGGGHHFHHHHHHGFGGFHGGGGGGHGHHEFHHHHHGGHGGFHFHFFHHHHHFHFGBGGGHHHFHHHHGFFFGHHFHEHGHHHGFHG?
@M02846:212:000000000-JLNFJ:1:1101:11393:10912 1:N:0:1
TCTACAAGCACCTCTTTTAAATACATTAGGAAAAGAATTAAGTTACCGTTGAGATCAAAAAAACCACGTCATGTTTTCTCTGATGACAAGTGATAAAACTTCGTAGTTAAATTTCTAGAATGTCGATGTGAATGTAAATTAA
+
@FFGGGGGGGGGGHGFHHHHFBHHFHHHHFHFHHHGGHFHFFHHHHHGGGGEHHHHGGHHHGGGGHGGGHGGGHHHHHHHHHEHFHHHFHGHFHFHHHHHHGGHHGGHHHFHHHHHHGGHHHFHHHGHHFHHHGHHHHHHHF
@M02846:212:000000000-JLNFJ:1:1101:11393:10912 2:N:0:1
GCGTCAGTCAGGTAATACGACTCACATAGGACACACAAAAAAGATGAAGAATGTTTTGTGTTACTTATATCAAAGCTTTTTAATTTTTTAATTTTATATATTGGTTTTTCTTAATTTACATTCACATCGACATTCTAGAAAT
+
AF@EGFGBBFFFFGH331AE00EGHFDFHHGCGHHFGE0G/EEFGDBDE1GFFGHHHHHHHHGHFHBFGHF2FBG01FGHFH1BGFHEEH1F@GFFBBGFHEHHHHHGGHHFB2>FHDGFGHHGG2EC/0/CEFFFHG2@GD
@M02846:212:000000000-JLNFJ:1:1101:26945:10915 1:N:0:1
ATCTACAAGCACCTCTTTTAAATACATTAGGAAAAGAATTAAGTTACCGTTGAGATCAAAAAAACCACGTCATGTTTTCTCTGATGACAAGTGATAAAACTTCGTAGTTAAATTTCTAGAATGTCGATGTGAATGTAAATTT
+
BFFGGGGGGGGGGHHHHHHHHHHHHHHHGHHHHHHGFHHHGHHGHHHHGGGGHHHHHHHHGHGGGGHGGHHGHHHHHHHHHHHEHHHHGHHHHHHHHFHHHHHGHHGEFHHHHHGHGHFHFHHFFHEFHGHHHHHFFHFHHH
@M02846:212:000000000-JLNFJ:1:1101:26945:10915 2:N:0:1
GCGTCAGTCAGGTAATACGACTCACATAAATTTACATTCACATCGACATTCTAGAAATTTAACTACGAAGTTTTATCACTTGTCATCAGAGAAAACATGACGTGGTTTTTTTGATCTCAACGGTAACTTAATTCTTTTCCTA
+
BFCGGGGGGGGGGHGHHHHGGGGHHHHHHHHHHHHHHHHHHGFHGHCEGHHHHHHFFGHHHHHHHHGFEGEHGHHHHGHHHGHHHHHHHEFHGHHHHHGBGGGGECFHGGGGGEHHHHGEFGGGHFHHHHFHHGHHHHHHHF
@M02846:212:000000000-JLNFJ:1:1101:24116:10929 1:N:0:1
GCGTCAGTCAGGTAATACGACTCACATAGGACACACAAAAAAGATGAAGAATGTTTTGTGTTACTTATATCAAAGCTTTTTAATTTTTTAATTTTATATATTGGTTTTTCTTAATTTACATTCACATCGACATTCTAGAAAT
+
BFBGGGGGGGGGGGHHHHHGGGGHHHHHHGHHHHHGGGFHHGGFHHHGHHHHHHHHHHFHHHHHHHHHHHHHHHHHHHHHHHHHHHHHGHHHHHHHHHHHHHHHHHHGGHHHHHHHHHHHGHHHHHHHGGGGGHHHGHHHFH
@M02846:212:000000000-JLNFJ:1:1101:24116:10929 2:N:0:1
CTGTAATCTACAAGCACCTCTTTTAAATACATTAGGAAAAGAATTAAGTTACCGTTGAGATCAAAAAAACCACGTCATGTTTTCTCTGATGACAAGTGATAAAACTTCGTAGTTAAATTTCTAGAATGTCGATGTGAATGTA
+
FFFGGGGGGFGGGGHHHGHHHHGHFGHHHHHHHHHHBFFHHGHHHGHDEGHHHGGGEH31FHHHEFHEGGFHGGHHGHGHHGHHHGFGEBGFFFHGHHGHHHHGHHHHGHHGFHFE4FGGGHGGH3B3BFACF3BFDFFB3B
@M02846:212:000000000-JLNFJ:1:1101:21134:10943 1:N:0:1
GCGTCAGTCAGGTAATACGACTCACATAAAAAAAGATGAAGAATGTTTTGTGTTACTTATATCAAAGCTTTTTAATTTTTTAATTTTATATATTGGTTTTTCTTAATTTACATTCACATCGACATTCTAGAAATTTAACTAC
+
BFDGGGCBGBFGGHHFDFGDEFGHHHHHHHFBGGFEFFFFF5BFFHHHHGHHHG5GGHBFFHH55FDFHHHHGHGHHHHHGHHHHHHHHHHHHHGHHHHGGHHHHFGGHHGHHHFHHGGHGHGGGHHHGH3F3GHHHGHHHF
@M02846:212:000000000-JLNFJ:1:1101:21134:10943 2:N:0:1
GCTGTAATCTACAAGCACCTCTTTTAAATACATTAGGAAAAGAATTAAGTTACCGTTGAGATCAAAAAAACCACGTCATGTTTTCTCTGATGACAAGTGATAAAACTTCGTAGTTAAATTTCTAGAATGTCGATGTGAATGT
+
BFFGGGGGGGGGGHHHGHGHHHHHHHHGHHHHHHHHHGHHHHGHFHHHHIHHHHGGGEHHHHHHHHHHGGGGHGGHHGHHHGHHFHHHHGHHGHGHHFHHHHGHGHFGHEGFFGGHHGDGHHFHGFGGGGHHHGEF3BFHF3
@M02846:212:000000000-JLNFJ:1:1101:17714:10945 1:N:0:1
GCGTCAGTCAGGTAATACGACTCACATAGTGTTACTTATATCAAAGCTTTTTAATTTTTTAATTTTATATATTGGTTTTTCTTAATTTACATTCACATCGACATTCTAGAAATTTAACTACGAAGTTTTATCACTTGTCATC
+
AFCGGGGGGGGGGGHGHHHFGGGGHHHHGHHHHHGHHHHHHEGHHFFHHHGHHGHHHHFGHEHHFGGFHH5GHHHEGHEFHGHHGHGHHHGHHFFHHHHCHEEGHFHGH4GFGGHHHHHGHDDHGGHGFGHGHHHHBDGHBG
@M02846:212:000000000-JLNFJ:1:1101:17714:10945 2:N:0:1
GCTGTAATCTACAAGCACCTCTTTTAAATACATTAGGAAAAGAATTAAGTTACCGTTGAGATCAAAAAAACCACGTCATGTTTTCTCTGATGACAAGTGATAAAACTTCGTAGTTAAATTTCTAGAATGTCGATGTGAATGT
+
BFFGGGGGGGGGGHHHHHHHHGHGHGGHHHHHHHHGHEGHHHGHHHHHHIHIHHGGGGEHHHHGHHHHGGGGHGGHHGHHHFHHHHHHHEHHFHHGHHGHHHHGHHHGHGFHGGHHHHHHHHHHHHFHHFHHAGFGFGBGH3
@M02846:212:000000000-JLNFJ:1:1101:12650:10962 1:N:0:1
GCGTCAGTCAGGTAATACGACTCACATAGTTACTTATATCAAAGCTTTTTAATTTTTTAATTTTATATATTGGTTTTTCTTAATTTACATTCACATCGACATTCTAGAAATTTAACTACGAAGTTTTATCACTTGTCATCAG
+
25>AEEGFBBAGGFGFHHCGGFGBG3E35FBDGGFHHHHHH5D5EGFFGGHBHHGGFGHCGFHHGHGHHHHGFFGHGGFFHHHHHHFHFHHEGD4FG1?E?EFFHHG4F4BBGGGFHDF/E//FFFFHFGEFHGBEDBGB3B
@M02846:212:000000000-JLNFJ:1:1101:12650:10962 2:N:0:1
GCTGTAATCTACAAGCACCTCTTTTAAATACATTAGGAAAAGAATTAAGTTACCGTTGAGATCAAAAAAACCACGTCATGTTTTCTCTGATGACAAGTGATAAAACTTCGTAGTTAAATTTCTAGAATGTCGATGTGAATGT
+
AFFGGGGGGGGGGHHHCHHHGHHHGHFFHHHFHHHGFHGHGFGHHHHFGHHHHHFGG?GHGHHHHHHHGGGAGGCGFGGFFGHHGHHHHFHHHHHF1FGBFHBGFBGHGGGCFGHHE4FHHHHHFHFGGHHH/F3FBGFHEF
@M02846:212:000000000-JLNFJ:1:1101:22804:10972 1:N:0:1
TCTACAAGCACCTCTTTTAAATACATTAGGAAAAGAATTAAGTTACCGTTGAGATCAAAAAAACCACGTCATGTTTTCTCTGATGACAAGTGATAAAACTTCGTAGTTAAATTTCTAGAATGTCGATGTGAATGTAAATTAA
+
CFFGGGGGGGGGGHHHHFHGFHHHFGHHHHFHGFH2FGHHGHHHHGHGGGGEFEHHHHHGHGGGGHGGHHGHHHHGGHHHHHFHHGHHHHHGGHHHGHHHHHGHCFFHHGFHHGHHEGFHHHHHHHGHGHHHHFBHGHHHHF
@M02846:212:000000000-JLNFJ:1:1101:22804:10972 2:N:0:1
GCGTCAGTCAGGTAATACGACTCACATAACAAAAAAGATGAAGAATGTTTTGTGTTACTTATATCAAAGCTTTTTAATTTTTTAATTTTATATATTGGTTTTTCTTAATTTACATTCACATCGACATTCTAGAAATTTAACT
+
BF@FGGGGGGGGGHGHHGHGGGGGHHHHHHHHHHHGGFGHGHGHHFHFGHHHHFHHHHBAFGFHHHHHDEFFFGHHHHHHHHGCCHHHHHHFHHHHHHHHHGGHHHH4HHHGHEHHHHGFFFF3EFGFHHHHG?BGHHHEH3
@M02846:212:000000000-JLNFJ:1:1101:7144:11002 1:N:0:1
ATCTACAAGCACCTCTTTTAAATACATTAGGAAAAGAATTAAGTTACCGTTGAGATCAAAAAACCACGTCATGTTTTCTCTGATGACAAGTGATAAAACTTCGTAGTTAAATTTCTAGAATGTCGATGTGAATGTAAATTAA
+
BFFGGGGFGGGGGHGHHHHHHHHHHHHHHHHHHGHHEHHHHHHHHHHHGFGGGHHHHHHHHHGGGHGGHHGHHHHHHHHHHHHHHHHHGHHHHHHHFHHHHHGHHGGHHHHHGHHHHHFHHHHHHHGHGHHHHHHHGHHHHG
@M02846:212:000000000-JLNFJ:1:1101:7144:11002 2:N:0:1
GCGTCAGTCAGGTAATACGACTCACATAACAAAAAAGATGAAGAATGTTTTGTGTTACTTATATCAAAGCTTTTTAATTTTTTAATTTTATATATTGGTTTTTCTTAATTTACATTCACATCGACATTCTAGAAATTTAACT
+
BFCFG?EEGGBGFGFHHHHGGGGGHHHHHHHHFHHFGGGFHHHH3GGGHHHFGHHHHHHFHHGHFHHGGFHFHGHHHHHFHHCHGGHHHFFGHGHHHHHHGGGHHHHHHHHHHBFBFFFHH3E3E/?HFHHHFHFGHFHGHF
@M02846:212:000000000-JLNFJ:1:1101:20744:11018 1:N:0:1
CTGTAATCTACAAGCACCTCTTTTAAATACATTAGGAAAAGAATTAAGTTACCGTTGAGATCAAAAAAACCACGTCATGTTTTCTCTGATGACAAGTGATAAAACTTCGTAGTTAAATTTCTAGAATGTCGATGTGAATGTA
+
FFFGGGGGGGGGGHHHHHHHHHHHHHHHHHHHHHHHHHHHHGHHHHHHHHIIIGGGGHHHHHHHHHHGGGGHGGHHGHHHHHHHHHHHGGHHHHHHHHHHHHHHHHHHGHHGGHHHHHHHHHHHHHHHHHHEFHGHFHFHHH
@M02846:212:000000000-JLNFJ:1:1101:20744:11018 2:N:0:1
GCGTCAGTCAGGTAATACGACTCACATATTTGTGTTACTTATATCAAAGCTTTTTAATTTTTTAATTTTATATATTGGTTTTTCTTAATTTACATTCACATCGACATTCTAGAAATTTAACTACGAAGTTTTATCACTTGTC
+
BFBGGGGGGGGGGHHHHGGGGGGHHHHGHHHHGHHHHHGHHHHHHHHHFFFHHHHHHHHHGHGHHHHHGGHGHHHHHFHHHGGHHHHHHHHGHFHHHHHFHBFHCEGHHHHGFGFBGFHHFFHHGGC?FHHGHHHGEHHDG2
@M02846:212:000000000-JLNFJ:1:1101:10985:11019 1:N:0:1
TACAGCAACTCCAGAGGTTCAGTTATTGAGGTATGCTGTCATCACAGGCTTCAGGGGATTGACAGATTATAAATACATCATAACATCTGAGACAAACCCACATTGCGCTACAATCATAACAGTGTGCTCGTCTTACCCATGG
+
CFFGGGGGGGGGGHHHGHHHHGHHHHHHHHGGHHHHHHHGHHHHHHHHGHGHHHHHGGGHHHHHHHHHHHHHHHHHHHHHHHHHHHHHHHHHHHHHHGGGGGHHHHGGGGGHHHHHHHHHHHHHHHHHHGGGHGHHHHHHHF
@M02846:212:000000000-JLNFJ:1:1101:10985:11019 2:N:0:1
AAGAAATTTGCAAGAAATAATTTAGCAGTGACTAAATTTGAACTAAAGTTAAAACTCCCTTATTGTCCAATATCCGCATTGTTTCTGATGTTTTTCTTTTCTTATCTAAACAGTGAATGGTACGGTTACCACTTTCCAGAGC
+
BFFGFFGGGGCG5FGFGGGHHHHHDGHHGHFFHHFFGHHHHHHHHFHHFFHHHHHHHFHGHHHHHHBGHEHHHHGEEEGGHFFHGHGHHGHHHHEHHHGHHGFHHHHBFFGFFHHHHFF3FH4/EG//?343BFGHDFHH/C
@M02846:212:000000000-JLNFJ:1:1101:24945:11038 1:N:0:1
TGTAATCTACAAGCACCTCTTTTAAATACATTAGGAAAAGAATTAAGTTACCGTTGAGATCAAAAAAACCACGTCATGTTTTCTCTGATGACAAGTGATAAAACTTCGTAGTTAAATTTCTAGAATGTCGATGTGAATGTAA
+
AFFB3F3FADFDGHGFHHGFGHHHHDG2FAFHHHG1FGF0FFGGDFFG2GHHGAEC/E/GGH1FGEE@E/FCF/EFHFGHDGHHGHGGF1BGHBF@B2FGFDHHHHHGHF/FGHFFBFFDGGFHBFHFGH//D0>GGBGGHH
@M02846:212:000000000-JLNFJ:1:1101:24945:11038 2:N:0:1
GCGTCAGTCAGGTAATACGACTCACATAATCAAAGCTTTTTAATTTTTTAATTTTATATATTGGTTTTTCTTAATTTACATTCACATCGACATTCTAGAAATTTAACTACGAAGTTTTATCACTTGTCATCAGAGAAAACAT
+
AFDEE1ABBDG0FGG3GAFGFEACFHHFHCHDG1DGHHGHFH1BGDEF//1FBFHDHHHG2FFBHEGEFHEHEHGBF2DDFFGBGFHF/F@AEBFGG2211@FHF2FGGHC/FE/BBGGHBGHHHHHHGHHFFBGHFGBGE1
@M02846:212:000000000-JLNFJ:1:1101:5146:11049 1:N:0:1
GCGTCAGTCAGGTAATACGACTCACATAATCGACATTCTAGAAATTTAACTACGAAGTTTTATCACTTGTCATCAGAGAAAACATGACGTGGTTTTTTTGATCTCAACGGTAACTTAATTCTTTTCCTAATGTATTTAAAAG
+
BFDGGGGGGGGFGHHHHHHDG?EGHHFHHHHGHGFGHHHGHBGHHHHGHHHHHGGHGFGHHHHHHHHHHHHHGHHHHHHHHHGHHHGHGCFGGFHGGGGGGHHHHHHHGGGHGHHHHHHHHHHHHHHHHHHHFHHHFHFHGF
@M02846:212:000000000-JLNFJ:1:1101:5146:11049 2:N:0:1
CTGTAATCTACAAGCACCTCTTTTAAATACATTAGGAAAAGAATTAAGTTACCGTTGAGATCAAAAAAACCACGTCATGTTTTCTCTGATGACAAGTGATAAAACTTCGTAGTTAAATTTCTAGAATGTCGATTATGTGAGT
+
FFFEGGGFGGFFDFFGGDHFFHCHHFFFFFHHD5GFHFHHGFHHGFGH5GDFFGGGGHBGHFEFGFHEEEGEGFGGGFH4@EFGB4GFHGHEFHHFFHFFEHFFHFFFF22EFFHHFHHHHHFHHDGHEG/CFGD3G3BFFB
@M02846:212:000000000-JLNFJ:1:1101:21478:11073 1:N:0:1
GCGTCAGTCAGGTAATACGACTCACATAAAAGCTTTTTAATTTTTTAATTTTATATATTGGTTTTTCTTAATTTACATTCACATCGACATTCTAGAAATTTAACTACGAAGTTTTATCACTTGTCATCAGAGAAAACATGAC
+
AFBGCEGGGGGGGHHFFCEEGEEC33GHHHGHFGHHHHFHFHHHHGHGFEHHBFHHHEHHHHGHGGHBFHHGHGHHHHHHHHGFHEHCDGHHHHHHEHHHGHHHHHGGGGGFFHHHHHFGHFHFGGHFGHHHHGFHGGHHHG
@M02846:212:000000000-JLNFJ:1:1101:21478:11073 2:N:0:1
CTGTAATCTACAAGCACCTCTTTTAAATACATAAGGAAAAGAATTAAGTTATTGATGTGATCAAAAAAACCACGTCACGTTTTCTTTGATGTTAAGTGATAAAACTTCGTAGTTAAATTTCTATATTGTCGATGAGAATGTA
+
13BG3GF33A11B1000A0BG131D1A2ABF22D1110000B0BF1112222212D2212D2DA11/A///B/?E/>//FGC>G1111@2222@21B@FB221BE1@2/0B//2222BB12222>222BB///>111F<1B2
@M02846:212:000000000-JLNFJ:1:1101:18862:11101 1:N:0:1
ACAAGCACCTCTTTTAAATACATTAGGAAAAGAATTAAGTTACCGTTGAGATCAAAAAAACCACGTCATGTTTTCTCTGATGACAAGTGATAAAACTTCGTAGTTAAATTTCTAGAATGTCGATGTGAATGTAAATTAAGAA
+
AFFDBFGGGFGGGHFHHGHHDFHHHFHBFBGG2FGHHHFGFHGHFGGGHFCGH3BFFEEEAEEGECHGHGDHHHHHHGHBGHEGHGH@FGFFHFBGHHGGHBE?GGFHHGDGGEHGHHGHHGGFGCFFHHH1FDDGHHFF11
@M02846:212:000000000-JLNFJ:1:1101:18862:11101 2:N:0:1
GCGTCAGTCAGGTAATACGACTCACATAAAAAAAAGATGAAGAATGTTTTGTGTTACTTATATCAAAGCTTTTTAATTTTTTAATTTTATATATTGGTTTTTCTTAATTTACATTCACATCGACATTCTAGAAATTTAACTA
+
BFDEG2E55GBGFEGFFFHCE2EGHHFHDF5GGFC?CFHGGBFEBADBAGF2FC3@GHHHHGHDFFGBGHEHHBGHHBHFHGHFHGFGHGBDGFHFHH/GGGBGHH4EGGEDGHHFFH4GHDFG/AFFD333<2FGF2>2G2
@M02846:212:000000000-JLNFJ:1:1101:20616:11114 1:N:0:1
GCGTCAGTCAGGTAATACGACTCACATATTTAATTTTATATATTGGTTTTTCTTAATTTACATTCACATCGACATTCTAGAAATTTAACTACGAAGTTTTATCACTTGTCATCAGAGAAAACATGACGTGGTTTTTTTGATC
+
CFDGGGGGGGGGGHHHHHHGGGGHHHHHHHHHHHHHHHHHHHHHHHHHHGGHHHHHHHHHHHHHHHHHHHGHGGGHHHHHHHHHHHHHHHHHGGHGGHHHHHHHHHHHHHHHHHHHHHHHHHHHHHHGGGGHGHGGGGGGHF
@M02846:212:000000000-JLNFJ:1:1101:20616:11114 2:N:0:1
TCTACAAGCACCTCTTTTAAATACATTAGGAAAAGAATTAAGTTACCGTTGAGATCAAAAAAACCACGTCATGTTTTCTCTGATGACAAGTGATAAAACTTCGTAGTTAAATTTCTAGAATGTCGATGTGAATGTAAATTAA
+
CFFGGGGGGGGGGHHHHHHHHGHHHHHHHHHHHHHGHHHHHHHHHHHGGGGHHHHHHHHHHGGGGHGGHHGHHHHHHHHHHHHHHHGHHGGHHHHHHHHHGHGHHGGHHHHHHHHHHGHHHHHHHFGHGHHHHHHHHHHHHH
@M02846:212:000000000-JLNFJ:1:1101:13578:11145 1:N:0:1
GCGTCAGTCAGGTAATACGACTCACATAACAAAAAAGATGAAGAATGTTTTGTGTTACTTATATCAAAGCTTTTTAATTTTTTAATTTTATATATTGGTTTTTCTTAATTTACATTCACATCGACATTCTAGAAATTTAACT
+
CFCGGGGGGGGGFGHHGHHCFGGHHHHHHHHGHHGGGGHHHHHHHHHHHHHHHHHHHHHHHHHHHFHHHHHHHGHHHHHHHHGHHHHHHEHHHHHHHGGHHGGHHHHFHHHHHHHHHBGHHHGHGGGHHHHHFH3FGHFFHG
@M02846:212:000000000-JLNFJ:1:1101:13578:11145 2:N:0:1
CTGTAATCTACAAGCACCTCTTTTAAATACATTAGGAAAAGAATTAAGTTACCGTTGAGATCAAAAAAACCACGTCATGTTTTCTCTGATGACAAGTGATAAAACTTCGTAGTTAAATTTCTAGAATGTCGATGTGAATGTA
+
BFFGGFGGGGGGGHHHHHHHHHHHHGCHHHDGHCHEFHGHHGHGHDHHFHBGHGFG1ACEHHHHHHGGGGFHGGHHGGHGHHEHFHHGDHHHHGHHDHHFGHEHHEHHGGBGGGEF4BFGHHBG4FGHHHGFGHFHEHGG?D
@M02846:212:000000000-JLNFJ:1:1101:21738:11171 1:N:0:1
GCGTCAGTCAGGTAATACGACTCACATAGGACACACAAAAAAGATGAAGAATGTTTTGTGTTACTTATATCAAAGCTTTTTAATTTTTTAATTTTATATATTGGTTTTTCTTAATTTACATTCACATCGACATTCTAGAAAT
+
CFDGGGGGGGGGGHHGHHHGGGGHHHHHHHHHHHHGGGHHHGGGHHHHGHHHHHHHHHHHHHHHHHHHHHHHHHHHGHHHHHHHHHHHGHHHHHHHHHHHHHHHHHHGGHHHHHHHHHHHHHHHHHHHGHGGGHHHHHHHHH
@M02846:212:000000000-JLNFJ:1:1101:21738:11171 2:N:0:1
CAAGCACCTCTTTTAAATACATTAGGAAAAGAATTAAGTTACCGTTGAGATCAAAAAAACCACGTCATGTTTTCTCTGATGACAAGTGATAAAACTTCGTAGTTAAATTTCTAGAATGTCGATGTGAATGTAAATTAAGAAA
+
FFFGGGGGGGGGGHHHHHHHHHHGFFHHHHHGHHHGHHFHHHHGEFGHFHHGHHHHHGGGGHGDFGEGGFDFFFHHHHHHEHHHGGHHHHHHHFFHHEE?GGGGFHFFHHGHHHHHHHHHGGGHHEHHHFBFHHHHHHHE3G
@M02846:212:000000000-JLNFJ:1:1101:3808:11181 1:N:0:1
GCGTCAGTCAGGTAATACGACTCACATAACACAAAAAAGATGAAGAATGTTTTGTGTTACTTATATCAAAGCTTTTTAATTTTTTAATTTTATATATTGGTTTTTCTTAATTTACATTCACATCGACATTCTAGAAATTTAA
+
2F?FGGGGF4FGDGHHHHG2EFGGFBGHHHFHGGHHHGCFFHHHEFEGHHHGHHFHHHBHHHFHFHHGDDDCGHHHHHHHHHHGGHEHHHHEGFFHHHHFDHHGGFHHHFHHHHHHHHHHHHHH?HGGCGGHEHD3?FGGFH
@M02846:212:000000000-JLNFJ:1:1101:3808:11181 2:N:0:1
GCTGTAATCTACAAGCACCTCTTTTAAATACATTAGGAAAAGAATTAAGTTACCGTTGAGATCAAAAAAACCACGTCATGTTTTCTCTGATGACAAGTGATAAAACTTCGTAGTTAAATTTCTAGAATGTCGATGTGAATGT
+
AFFGGGGGGGGGGGHHHHHHHHHHGHHHHHHHHHHHHGHHHHGHHHGHHHHHHDFF?EHGHHHHHHHHGGGDHGGHHGFHHFHGFHHHHHHHGFHHHHHHHHHGHHHHGGGHFFFHHHGHHHHHHEFHHHHHEGHHGHHHHB
@M02846:212:000000000-JLNFJ:1:1101:4274:11199 1:N:0:1
GCGTCAGTCAGGTAATACGACTCACATAACACAAAAAAGATGAAGAATGTTTTGTGTTACTTATATCAAAGCTTTTTAATTTTTTAATTTTATATATTGGTTTTTCTTAATTTACATTCACATCGACATTCTAGAAATTTAA
+
AFBGG?EGGCGGFGHHHHHGGGGHHBGGGHHHHGHGFEGGHHGGHHHBE5DGHF22AB555DG5D5@FGG52DEFHHEG4GGFHGAGHGHHE44E4DGBF3?GFF34?4FFHHBDD?GGE34F3/3/<?G3B?3FGGFHGEG
@M02846:212:000000000-JLNFJ:1:1101:4274:11199 2:N:0:1
CAAGCACCTCTTTTAAATACATTAGGAAAAGAATTAAGTTACCGTTGAGATCAAAAAAACCACGTCATGTTTTCTCTGATGACAAGTGATAAAACTTCGTAGTTAAATTTCTAGAATGTCGATGTGAATGTAAATTAAGAAA
+
FFFGGGGGGGGGGHCHHHHHHHHGHHHHGHHG2GHHAGGHHHHGEGGHHFFHGFFHAEGGCHGGHGEHHFGHHGHHHFGHHGHFFHHHHHHHHGFFGHACFFFHHHHHHHGHBDGGFHGHHGGHHHHHHHHHHFFHHHGFFH
@M02846:212:000000000-JLNFJ:1:1101:15656:11249 1:N:0:1
GCTGTAATCTACAAGCACCTCTTTTAAATACATTAGGAAAAGAATTAAGTTACCGTTGAGATCAAAAAAACCACGTCATGTTTTCTCTGATGACAAGTGATAAAACTTCGTAGTTAAATTTCTAGAATGTCGATGTGAATGT
+
A@D4BGFGGGGGGGCHFFHFFFHCGEGFHHG3FGFFFGFG2BECGHH5FF55DGGG?1FFC5AEHHHHGGGGHEE?GAF4BF424@FGHBHD4EG3B3BFGDGF3GHHHGFBAE4F4GGFDG4FFFFFH44FC/GF33BFDD
@M02846:212:000000000-JLNFJ:1:1101:15656:11249 2:N:0:1
GCGTCAGTCAGGTAATACGACTCACATAACACAAAAAAGATGAAGAATGTTTTGTGTTACTTATATCAAAGCTTTTTAATTTTTTAATTTTATATATTGGTTTTTCTTAATTTACATTCACATCGACATTCTAGAAATTTAA
+
CFCGGGGGGGGGBFHHHHHGGGGHHHHHHHHHHGHHGGGGHGHHHHHHHHGFHHHHHHHHHHHHHHGGGHHHHHHHHHHGHHHGGHHFHHHGHGGHHHHGHHHGGHHHHHHHHHHGHHGHEFHHFE/BDHHHHGHHBGHFHD
@M02846:212:000000000-JLNFJ:1:1101:26881:11285 1:N:0:1
GCGTCAGTCAGGTAATACGACTCACATAACAAAAAAGATGAAGAATGTTTTGTGTTACTTATATCAAAGCTTTTTAATTTTTTAATTTTATATATTGGTTTTTCTTAATTTACATTCACATCGACATTCTAGAAATTTAACT
+
>DDFGFGFGGFFFGFFFFGFGGGFHBGFHHHHFHGGGGHHEHGHHHFBAFHFGFGFHHHGHHHFF55FDGHHGGHHHHHGHHCHFFHHHHHHHHHHHHFHHGGGHHHHHHHFFFHHHF3GFGEFGFGFEHGBF3DGHFBHB3
@M02846:212:000000000-JLNFJ:1:1101:26881:11285 2:N:0:1
GCTGTAATCTACAAGCACCTCTTTTAAATACATTAGGAAAAGAATTAAGTTACCGTTGAGATCAAAAAAACCACGTCATGTTTTCTCTGATGACAAGTGATAAAACTTCGTAGTTAAATTTCTAGAATGTCGATGTGAATGT
+
BFFGGGGGGGGGGHHHHHHHHGHHGHHBGGHHHHGHHFFFHHGHHHHHIHHHHHGGGGHHHHFHHGHHGGGGHGGHGGHHHHHHHFHHHHHHFFFBGGHHFHHGHHGHHGFHGEFHHHHHHGHHHFGHHHGEAEGFHHGHG3
@M02846:212:000000000-JLNFJ:1:1101:8281:11317 1:N:0:1
GCGTCAGTCAGGTAATACGACTCACATAACACAAAAAAGATGAAGAATGTTTTGTGTTACTTATATCAAAGCTTTTTAATTTTTTAATTTTATATATTGGTTTTTCTTAATTTACATTCACATCGACATTCTAGAAATTTAA
+
BFBGFGEGGGGFGDGHCHHCEDFGHFHHFHHHGDFGEEDAFHFGH53FGHFH2GGFHHHHFFHHEHHDBDFGHHHFGHBGHHDFCGFDGGFFGHFFHHFH3FCFGH?GHEHHH4GHFFHFBBBGG3/ABGGHBGD3BFGHBF
@M02846:212:000000000-JLNFJ:1:1101:8281:11317 2:N:0:1
GCTGTAATCTACAAGCACCTCTTTTAAATACATTAGGAAAAGAATTAAGTTACCGTTGAGATCAAAAAAACCACGTCATGTTTTCTCTGATGACAAGTGATAAAACTTCGTAGTTAAATTTCTAGAATGTCGATGTGAATGT
+
AFFGGGGGGGGGGHHHHHHGGHHHHHHHGHHHHGHGHHHHHHGHHHHHHHHHHGGFGGHHGGHHHHHHGGGGHGGHFEHHFHHGHHHHGGHHGHFHHGHHHHHGHHHFFGFCFEHHHEHHHGHHHHHHHFHHAAHF3GGFF3
@M02846:212:000000000-JLNFJ:1:1101:18094:11358 1:N:0:1
GCGTCAGTCAGGTAATACGACTCACATAACACAAAAAAGATGAAGAATGTTTTGTGTTACTTATATCAAAGCTTTTTAATTTTTTAATTTTATATATTGGTTTTTCTTAATTTACATTCACATCGACATTCTAGAAATTTAA
+
ABD1AEFFGFGGDEFFBHHGGCEFGCDBFG1FFC00C//B1F1AA1BDG122B0FB0FBEFHB@FGHBDEDGHHFBGEGF2BGGEEF@GH2FGFGHFGHHHFGGGHHEG2GHHHGG2FFGGHHHF0@CCFHFGB2B>FGHHF
@M02846:212:000000000-JLNFJ:1:1101:18094:11358 2:N:0:1
GCTGTAATCTACAAGCACCTCTTTTAAATACATTAGGAAAAGAATTAAGTTACCGTTGAGATCAAAAAAACCACGTCATGTTTTCTCTGATGACAAGTGATAAAACTTCGTAGTTAAATTTCTAGAATGTCGATGTGAATGT
+
BFFGGGGGCGCGGHHHHHHHHHHFHHGHHHGFFHBHHEHHHGEHHGHHHHFHHGGFGGGHEHGHHHGHGGGGHGGGHGGHFG4FHHHHHGFGHGHFHHHFHHGHBFGFHGCGFGHGHHHHHHHGHGFHHHHHEFHGFG3FGB
@M02846:212:000000000-JLNFJ:1:1101:19039:11376 1:N:0:1
GCGTCAGTCAGGTAATACGACTCACATATTTTGTGTTACTTATATCAAAGCTTTTTAATTTTTTAATTTTATATATTGGTTTTTCTTAATTTACATTCACATCGACATTCTAGAAATTTAACTACGAAGTTTTATCACTTGT
+
ADDEGFGGGFGGAFGHHHHGGDGHHCBFB5GHHF2ABBFHHGBGHGFFGF2GFHFHHFHHHHBEEGGFGGFGHHHHHHHEGHGGHHHHHGHHHGGHHEHHHHHGFEAG4F4B4?344FGHFEHGF?/?EFHFHFHHFDFHHB
@M02846:212:000000000-JLNFJ:1:1101:19039:11376 2:N:0:1
GCTGTAATCTACAAGCACCTCTTTTAAATACATTAGGAAAAGAATTAAGTTACCGTTGAGATCAAAAAAACCACGTCATGTTTTCTCTGATGACAAGTGATAAAACTTCGTAGTTAAATTTCTAGAATGTCGATGTGAATGT
+
BFFGGGGGGGGGGHHHFHHHHHHGHHHHHHGFHGGHEHHHHHGHHGHHIHGHHGGGGDHHHGHHHHHHEGGFFGGHHGHHHGFHFFHFHHHHGHHGGHFHHHHHHHGHHGBGFFHGHHHHFHHFFHFHHGHHHGHA3HGDH3
@M02846:212:000000000-JLNFJ:1:1101:27042:11436 1:N:0:1
GCGTCAGTCAGGTAATACGACTCACATAACAAAAAAGATGAAGAATGTTTTGTGTTACTTATATCAAAGCTTTTTAATTTTTTAATTTTATATATTGGTTTTTCTTAATTTACATTCACATCGACATTCTAGAAATTTAACT
+
BB?ECEGGFGGGGHHFGHHAEAEFHCBDFFBFFFH2E1BFAFG5AFGEFHHFHHHGHHHH5GGGHHHGGHHHGHHHGHHHHFEHFHHHHFHHHHHHHHHHHGGHHGHGGGB?GGHHGDFBGFEHEEFHHGF33?DGHFFFHG
@M02846:212:000000000-JLNFJ:1:1101:27042:11436 2:N:0:1
GCTGTAATCTACAAGCACCTCTTTTAAATACATTAGGAAAAGAATTAAGTTACCGTTGAGATCAAAAAAACCACGTCATGTTTTCTCTGATGACAAGTGATAAAACTTCGTAGTTAAATTTCTAGAATGTCGATGTGAATGT
+
BFFGGGDGGGGGGHHHHHHHHHHHHHBGGFGHGGHHHHHHHHGHHHHHHGHHFFEFFGEHHHGHHHHHGGEGGGGHAFHBGHHEHFFHHHHHHHF3GHHHHHHHHGHHHGFFG?DFFGFHFHHEHHHFBFGHHGHHGEGBH3
@M02846:212:000000000-JLNFJ:1:1101:24640:11438 1:N:0:1
GCGTCAGTCAGGTAATACGACTCACATAACAAAAAAGATGAAGAATGTTTTGTGTTACTTATATCAAAGCTTTTTAATTTTTTAATTTTATATATTGGTTTTTCTTAATTTACATTCACATCGACATTCTAGAAATTTAACT
+
25>ECFGGGFDFGHHFGFDFDFGFHHHGFBBG2FGGGEBFFHFEHFHDGHCGECFBGHHFHHGHEFDBG2FDFGFGHHHFFBEHHHHFHFH4BGFHHEHFFGF3GFH4FDGHHHBDFG3FGGGF@?ABGFD3FD3GFHEGHF
@M02846:212:000000000-JLNFJ:1:1101:24640:11438 2:N:0:1
GCTGTAATCTACAAGCACCTCTTTTAAATACATTAGGAAAAGAATTAAGTTACCGTTGAGATCAAAAAAACCACGTCATGTTTTCTCTGATGACAAGTGATAAAACTTCGTAGTTAAATTTCTAGAATGTCGATGTGAATGT
+
BFFGGGGGGGGGGFCGHHHHHHHHHFHHHHHHHHHGGHHHFHFGHHHHFHHHHHGFGAGHHHHHHHHHGGGGHGGH1FGDGHHHHHHEHHHHHHFHGGFEHHGFH3FDGGEHAFGHFHHFBHHHHFHHHGHEHGHH3DGHE3
@M02846:212:000000000-JLNFJ:1:1101:7371:11446 1:N:0:1
GCGTCAGTCAGGTAATACGACTCACATAAATGTTTTGTGTTACTTATATCCAAGCTTTTTAATTTTTTAATTTTCTATATTGGTTTTTCTTAATTTACATTCACATCGACATTCTAGAACTTTAACTACGACGTTTTATCAC
+
AF?EEEE3GGF0B1BFG1FE00E11AD1FB2FFDGHCFAGHHFGF2F2FH221FFHFFHFC1AGFHHGE1GHBF2D22BGHGGFHHGEHHH22@BG2GHFFH2FDGH?0EEEHHGDFB11B>FG2GHEG/E////B?>G22>
@M02846:212:000000000-JLNFJ:1:1101:7371:11446 2:N:0:1
GCTGTAATCTACAAGCACCTCTTTTAAATACATTAGGAAAAGAATTAAGTTACCGTTGAGATCAAAAAAACCACGTCATGTTTTCTCTGATGACAAGTGATAAAACTTCGTAGTTAAATTTCTAGAATGTCGATGTGAATGT
+
AFFFGFGGGCDGGHHHHHGHHHGHHHFCGHHHFHHHGHHHHHGHHHHFHHHHHHGGGGHHGHGHFHHFGGEGFGGHHGHHHHHHHHHHHGFHFHHHHHFHGHHGHHHFHGFHGGHHFHHHHHHHHGFHGFF/GFHGHHHHG3
@M02846:212:000000000-JLNFJ:1:1101:15598:11460 1:N:0:1
AGCACCTCTTTTAAATACATTAGGAAAAGAATTAAGTTACCGTTGAGATCAAAAAAACCACGTCATGTTTTCTCTGATGACAAGTGATAAAACTTCGTAGTTAAATTTCTAGAATGTCGATGTGAATGTAAATTAAGAAAAA
+
CFFGGGGGGGGGGHHHHHHHHHHHGHHHHGHHHHHHHHHHHGGGGHHHHHHHHHHGGGGHGGHHGHHHHHHHHHHHGHHHHHHHHHHHHHHHHHHHGHHGGHHHHHHHHHHHHHHHHHHHGHHGHHHHGHHHHHHHHGHHHH
@M02846:212:000000000-JLNFJ:1:1101:15598:11460 2:N:0:1
GCGTCAGTCAGGTAATACGACTCACATAACAAAAAAGATGAAGAATGTTTTGTGTTACTTATATCAAAGCTTTTTAATTTTTTAATTTTATATATTGGTTTTTCTTAATTTACATTCACATCGACATTCTAGAAATTTAACT
+
BFCGGGGGGGGGFGHFHHHGGGGHHHHHCHHHHHHGGGHHHHHHHHHHFHHGHHHHHHHGFHHHHHHHGHHHGHHHHHHHGHGHGHGHHHHHHHHGHHGGHGGHHGHDHHHHEHFHHHHHHHGHGGFHGHHHHHFFHHHGHB
@M02846:212:000000000-JLNFJ:1:1101:25946:11468 1:N:0:1
GCGTCAGTCAGGTAATACGACTCACATAATCAAAGCCTTTTAATTTTTTAATTTTATATATTGGTTTTTCTTAATTTACATTCACATCGACATTCTAGCAATTTAACTACGAAGTTTTATCACTTGTCATCAGAGAAAACAT
+
AFD?EGGGFC1GFG3GGFCFG?CFHHHHHHHFBE1F0B1FGG1FB2G1/AFAGAGH1FEFBG2FGHGFGH1B2B2FGHHHB212B2GFA0E?EDBBEF1F1FG222@FEFE?GAFFBFBF>GG1BGH1FFH211B<1BGF/B
@M02846:212:000000000-JLNFJ:1:1101:25946:11468 2:N:0:1
GCTGTAATCTACAAGCACCTCTTTTAAATACATTAGGAAAAGAATTAAGTTACCGTTGAGATCAAAAAAACCACGTCATGTTTTCTCTGATGACAAGTGATAAAACTTCGTAGTTAAATTTCTAGAATGTCGATGTGAATGT
+
AFFFGGGGGGGGGHHHGHHGHHHHHFHHHHHGHHHFHFHHHHEHHHHHHGHGFFDGGGAGHHHHHGHCGGGGGGGHFFHHGHHHHHHHHGFHFHEHHHHHHHHHHGHHHE?2?FHHHFGHFFHHHG3FGBGH/CHHFHHHH?
@M02846:212:000000000-JLNFJ:1:1101:17819:11472 1:N:0:1
CGTCAGTCAGGTAATACGACTCACATAGGACACACAAAAAAGATGAAGAATGTTTTGTGTTACTTATATCAAAGCTTTTTAATTTTTTAATTTTATATATTGGTTTTTCTTAATTTACATTCACATCGACATTCTAGAAATT
+
FFBGGCADGFGABEGHF4FGGGHHGHHGBHGGHFFFGHHGG?1DGHDFHFHHHHHHHF2GHDGHHHHGHGBG35GHHHHGHCHFHHHFE3FGGHHHHHHHHHG?GFFFHHHHFHHHGHEHHHFF4GHEFGGFHHHBGG3FGG
@M02846:212:000000000-JLNFJ:1:1101:17819:11472 2:N:0:1
GCTGTAATCTACAAGCACCTCTTTTAAATACATTAGGAAAAGAATTAAGTTACCGTTGAGATCAAAAAAACCACGTCATGTTTTCTCTGATGACAAGTGATAAAACTTCGTAGTTAAATTTCTAGAATGTCGATGTGAATGT
+
1DFFGFCFFGFGGHB0GGHHHHHHFGFHGFHFGH1GBHEBBH/BDGEFF2EGF1EFFCAGAHHHHHHEC>BAEFEFFAFG2BGFFGFGFBGFFFHGH1EGB2@1BFHHFE0FFFFF22D>GFBE2F1FH12FA/FGFGBDG1
@M02846:212:000000000-JLNFJ:1:1101:3478:11472 1:N:0:1
AAGCTTTTTAATTTTTTAATTTTATATATTGGTTTTTCTTAATTTACATTCACATCGACATTCTAGAAATTTAACTACGAAGTTTTATCACTTGTCATCAGAGAAAACATGACGTGGTTTTTTTGATCTCAACGGTAACTTA
+
AFFGGGGGGGGGGHHHGHHHHHHGHGHGGHHHGHHGGHHHGHHHHHDFHIHFGGHFGFGFGHHHBGHHFHHHGFGHGHGGFGGHHHGHGFHHHHHHFHHHHHHHHHGHEHHHHGFGGGGHGGGGGGHHHHEFHGGEFFGHHF
@M02846:212:000000000-JLNFJ:1:1101:3478:11472 2:N:0:1
GCTGTAATCTACAAGCACCTCTTTTAAATACATTAGGAAAAGAATTAAGTTACCGTTGAGATCAAAAAAACCACGTCATGTTTTCTCTGATGACAAGTGATAAAACTTCGTAGTTAAATTTCTAGAATGTCGATGTGAATGT
+
ADFGGGGGGGGFGHHHBBAGFFDFHHHFFGHCHHGHGFHHFHEFHHGGHGHHHBEFA?FHEHHFHHHHGGG??BFGEFGF4FBGFEHHHGHHFFHFFGHHHGGFHF3GBFFGGEEHFEFHHDGHGHHHFGFHEGHGDHHHF3
@M02846:212:000000000-JLNFJ:1:1101:22138:11485 1:N:0:1
GCGTCAGTCAGGTAATACGACTCACATAACACAAAAAAGATGAAGAATGTTTTGTGTTACTTATATCAAAGCTTTTTAATTTTTTAATTTTATATATTGGTTTTTCTTAATTTACATTCACATCGACATTCTAGAAATTTAA
+
AF??EGGGDDDGFA5GHHGGGGGGHGHHGHFHHGHGHGGEHFFGFHFHFGFGGACGGHHHHHHHFGHHFHHFGGHFHHHHHGBHGHBFHHGEDGHHHHHFHHGGGFHHHHHHHHHHHHHHH4GH?E@FDFGHHHB33GHFHH
@M02846:212:000000000-JLNFJ:1:1101:22138:11485 2:N:0:1
GCTGTAATCTACAAGCACCTCTTTTAAATACATTAGGAAAAGAATTAAGTTACCGTTGAGATCAAAAAAACCACGTCATGTTTTCTCTGATGACAAGTGATAAAACTTCGTAGTTAAATTTCTAGAATGTCGATGTGAATGT
+
BFFGGGGGGGGGGGHHGHHHHHHHHHHHHHHHGHHGHGGHHGGHHHHHHGHHHHGGGGHHGHHHHEHHGGGGHGGHHGHHHHHHHGHGHFHGHHGHGHHGHHGHHHFFHGHHFEFHHFHHGHHHHHEHFFHHFGHHHGGHH3
@M02846:212:000000000-JLNFJ:1:1101:26762:11494 1:N:0:1
GCGTCAGTCAGGTAATACGACTCACATAATCAAAGCTTTTTAATTTTTTAATTTTATATATTGGTTTTTCTTAATTTACATTCACATCGACATTCTAGAAATTTAACTACGAAGTTTTATCACTTGTCATCAGAGAAAACAT
+
>1AA111BFDGGDFFHGHH0EE?HFHFF12FHEGB011FGFEFBGBBDEHFFGGBGHFHHDFHHAAACFGHHHFFH22FGHFDDFHFFEHGCGDGHFFEFEGBHEGFBFHGCGG/>FFHHGHHHHEHHEHHEF1B0GF0FCG
@M02846:212:000000000-JLNFJ:1:1101:26762:11494 2:N:0:1
GCTGTAATCTACAAGCACCTCTTTTAAATACATTAGGAAAAGAATTAAGTTACCGTTGAGATCAAAAAAACCACGTCATGTTTTCTCTGATGACAAGTGATAAAACTTCGTAGTTAAATTTCTAGAATGTCGATGTGAATGT
+
@FFGGGGGGGGGGHHDFHDHHHHHHHHHHHHGHGGHHHEGHHGFFHGHHFHGFGGGGGHHHHHHHHHHGGGGHGGHHGHHHHHHHHHHHHHHGGGHHBGHGHH3FD3GGGFHFGHHHEFHHGFHGEDDFHHEEGHHHHFHE3
@M02846:212:000000000-JLNFJ:1:1101:2374:11551 1:N:0:1
GCGTCAGTCAGGTAATACGACTCACATAACAAAAAAGATGAAGAATGTTTTGTGTTACTTATATCAAAGCTTTTTAATTTTTTAATTTTATATATTGGTTTTTCTTAATTTACATTCACATCGACATTCTAGAAATTTAACT
+
CFCGFGGGGGGGGHHHHHGGGGGHHHGHHHHHHHHGGGGGGFHHHHHGHHHHHHHHHHHHHGHHGFHEHHHHHHHHHHHHHHGHFHHHHHHHHHHHHHHHGGGHHHHHHHHHHEHHHGHHHGFFGGGHHGHHGGHHHHHHHH
@M02846:212:000000000-JLNFJ:1:1101:2374:11551 2:N:0:1
TGTAATCTACAAGCACCTCTTTTAAATACATTAGGAAAAGAATTAAGTTACCGTTGAGATCAAAAAAACCACGTCATGTTTTCTCTGATGACAAGTGATAAAACTTCGTAGTTAAATTTCTAGAATGTCGATGTGAATGTAA
+
AF1GFGCGBGEGFAGHHHHHHEGHFHFHAFGFFGFHDGGHAGFGDA1FGHH1EFEGAGEHFHHHHHGGGCGG?GHGHHHHHH2BFGHBFHHHFDGGGFFHHGHEHGHECFGFHHHFHFFHGE221BFEFGGFHGGH2GH1GF
@M02846:212:000000000-JLNFJ:1:1101:10522:11553 1:N:0:1
GCTGTAATCTACAAGCACCTCTTTTAAATACATTAGGAAAAGAATTAAGTTACCGTTGAGATCAAAAAAACCACGTCATGTTTTCTCTGATGACAAGTGATAAAACTTCGTAGTTAAATTTCTAGAATGTCGATGTGAATGT
+
CFFGGGGGGGGGGHHHHHHHHHHHHHHHHGHHHHHHHHHHHHGHHHHHHHHHHHGGGGEHHHHHHHHGGGGGHGGHGGHHHHHHHHHHHHHHHGHGHHHHHHHHHFHHHGHHGGHHGHHHHHGHHHHHHFHHFGFHHHHHHB
@M02846:212:000000000-JLNFJ:1:1101:10522:11553 2:N:0:1
CGTCAGTCAGGTAATACGACTCACATAACTTATATCAAAGCTTTTTAATTTTTTAATTTTATATATTGGTTTTTCTTAATTTACATTCACATCGACATTCTAGAAATTTAACTACGAAGTTTTATCACTTGTCATCAGAGAA
+
FFBGFGGGGGGFGGDFHHGG?EFHFHHHHGHHHHHHGHHHHHHGHHHBGHHHHGHHHHFHHHHHHHHFFFHHGFHHHHGHHHHBGHHHGFFHHDCG?FHEHF4FDGFGHGHHG4CE?E/FFFEBGHGEHHHHFHH4432BFC
@M02846:212:000000000-JLNFJ:1:1101:6777:11569 1:N:0:1
GCGTCAGTCAGGTAATACGACTCACATAACACAAAAAAGATGAAGAATGTTTTGTGTTACTTATATCAAAGCCTTTTAATTTTTTAATTTTATATATTGGTTTTTCTTAATTTACATTCACATCGACATTCTAGAAATTTAA
+
BFBGGGGGGGGGFHHHHHHFGGGHHHHHHHHHHGHGHGGGHHHHHHHHHGHHHHHHHHHHHHHHHHHHHHHHHHHHHHHHHHHGGHHHHHHHHHHGHHHHHHHGGHHHHHHHHGHHHHHHHHHHGGGGGHHHHHHFFHHHHG
@M02846:212:000000000-JLNFJ:1:1101:6777:11569 2:N:0:1
CAAGCACCTCTTTTAAATACATTAGGAAAAGAATTAAGTTACCGTTGAGATCAAAAAAACCACGTCATGTTTTCTCTGATGACAAGTGATAAAACTTCGTAGTTAAATTTCTAGAATGTCGATGTGAATGTAAATTAAGAAA
+
FFFGGGGGGGGGGHHHHHGHHHFBGHFHHGHD2EGFHHHHGGHGGGGGFEHHHGHHHGCFGHGEGHGGFHHHHHHHHGHHEHHFDGHEHHHHHFFFHHFHHAFHGH4GFHHHHHFFHEFHEEFHFHFDGHDFDDGHEBFG?G
@M02846:212:000000000-JLNFJ:1:1101:20868:11574 1:N:0:1
GCGTCAGTCAGGTAATACGACTCACATAACACAAAAAAGATGAAGAATGTTTTGTGTTACTTATATCAAAGCTTTTTAATTTTTTAATTTTATATATTGGTTTTTCTTAATTTACATTCACATCGACATTCTAGAAATTTAA
+
AF2AEEFGGFGFGFHGHHHGGGGHHHHCGHHHHGHHGGGGFHFHHHHHHHHHHHHHHHHHHHHHGHFHHFFHGHHHFHHHHHHHGGGHHHHGHHHGHHHEHHHGGGHHHFGHHHHFHHHGGHHH?FCAFHHHGFBFHHFEGF
@M02846:212:000000000-JLNFJ:1:1101:20868:11574 2:N:0:1
GCTGTAATCTACAAGCACCTCTTTTAAATACATTAGGAAAAGAATTAAGTTACCGTTGAGATCAAAAAAAACCACGTCATGTTTTCTCTGATGACAAGTGATAAAACTTCGTAGTTAAATTTCTAGAATGTCGATGTGAATG
+
BFFGGGGGGGGGGHGHHHHHHHHHHHHHGHHHHHHGHHHHHHGGHHHHHHHHHGGGGGGGGFHGHHHHGGGGGHGGHEGHGFHHFFGHHHHHHHFHHGHHHHHHHHHGHHGHHGGHHHFHGHHGFFGFHHFHEEGHHHGDH2
@M02846:212:000000000-JLNFJ:1:1101:17135:11595 1:N:0:1
GCGTCAGTCAGGTAATACGACTCACATAACAAAAAAGATGAAGAATGTTTTGTGTTACTTATATCAAAGCTTTTTAATTTTTTAATTTTATATATTGGCTTTTCTTAATTTACATTCACATCGACATTCCAGAAATTTAACT
+
BFBGGGGGGGGGEGGHHHHGGGGHHHHHHHHHHHHGGGHHHHGHHHHHFHHHHHHHHHHGHGGHHFHHHHHHEFHHHGGHHHGGHHHHHHGHHHHFFF3BGHHHHHHGHFHHHHHHHHHHHH?FGDGHGHHEFFGHHHHHHG
@M02846:212:000000000-JLNFJ:1:1101:17135:11595 2:N:0:1
GCTGTAATCTACAAGCACCTCTTTTAAATACATTAGGAAAAGAATTAAGTTACCGTTGAGATCAAAAAAACCACGTCATGTTTTCTCTGATGACAAGTGATAAAACTTCGTAGTTAAATTTCTGGAATGTCGATGTGAATGT
+
BFFGGGFGGGGGGHGHHHHHHHHHHHHHHHHHHHHHHHGHHHGHGHHHIIHIHGGGGGGHHHFHHHHHGGGGGGGHHGHHHGHGHGHHGEHHHHHHFGHHHHHHHHGHFECHGGHHFHGHFHGHGHFHHGHEEGHHHHHHH3
@M02846:212:000000000-JLNFJ:1:1101:25807:11604 1:N:0:1
GCGTCAGTCAGGTAATACGACTCACATAACACAAAAAAGATGAAGAATGTTTTGTGTTACTTATATCAAAGCTTTTTAATTTTTTAATTTTATATATTGGTTTTTCTTAATTTACATTCACATCGACATTCTAGAAATTTAA
+
?B2AEE?FGGGGGADBFDGA2AEF3GGBHEFBDFAGHGG1FGG5AF3FHFD5FEGFGHHFB5DDHBF5GFBGHGHFGEFFEBGHGE3BFGGBGHH444FGHHHGGFFEFHHDGE4DGHFHHEG3/3E/AGHHGE3?D3GHBD
@M02846:212:000000000-JLNFJ:1:1101:25807:11604 2:N:0:1
GCTGTAATCTACAAGCACCTCTTTTAAATACATTAGGAAAAGAATTAAGTTACCGTTGAGATCAAAAAAACCACGTCATGTTTTCTCTGATGACAAGTGATAAAACTTCGTAGTTAAATTTCTAGAATGTCGATGTGAATGT
+
CFFGGGGGGGGFGHHGHHHHHHHHCHFHHHHFHHHHHHHHHHGHHHHHIHHDGHGFGFEHHHHGHHHHGGGGHGGHGGGHGGHHGGHHB@GFHHFHHGHHHGHDFHGFHGFHGGHHHHGHHHHHHHGGH4GHHCF??GGFH3
@M02846:212:000000000-JLNFJ:1:1101:16519:11648 1:N:0:1
CCAAGACGGTTCATTCCGCTGTGGGAACCCCTGATAAATAAGGGATTAAGCGGGATGAAAATAAATTAATGAAAATAAACACATAAATAGGGTAATTTCTTTAAAGGTCAGAGAGTGCACGCTTCAAGCTTGCAGCTAGTGC
+
FFFGGGGGGEGGGHHHHGGGGGFFDAGGFGGGGHHHEBGGGHHGEHHGHGHGGGGGGHHFHHHHHHHHHGHE3FHHHHHHHHFHHBEGHHHHHHHHFFHHHHHFEHHFGFBDGHFGFDHHGGGGGHGHHHGGEHFHHHFFGF
@M02846:212:000000000-JLNFJ:1:1101:16519:11648 2:N:0:1
ACGCAAACCCTGGGATGGCCAGAAAAGCCGTCAGACCATTCAGTGATGCTGCAAAAAAAAAAAAAAAAAAAAAACCTCTATGTAGTGTTTTTTTTATTCTCCACTTTTATAACAATCTCTCTCTCTTTTTATATCTATAACC
+
AFAE1100A000ACEAF0001AABBFFHFCAEECBG/011BAA2BAAEGFBGCBBGAE@EC@E@@EGC/<>/</??0011<1111<01><C<---.0;:000</::00;C000000/0:0000;0:0C9B.;;000000009
@M02846:212:000000000-JLNFJ:1:1101:11194:11719 1:N:0:1
GCGTCAGTCAGGTAATACGACTCACATAACACAAAAAAGATGAAGAATGTTTTGTGTTACTTATATCAAAGCTTTTTAATTTTTTAATTTTATATATTGGTTTTTCTTAATTTACATTCACATCGACATTCTAGAAATTTAA
+
AFAEEECG11ACGFE3G10FEECFHGD1FF1GAAFFHGGEGFD1DFFGGHHHHEHGBFGHHHHHHF2@FGBFFHHHHE1BGFHHGA1F2GFFGF@BFGEHBFGFGHHHFFHGFGBBGFHFGEFH/B@CGHHHFB21>DGHG2
@M02846:212:000000000-JLNFJ:1:1101:11194:11719 2:N:0:1
GCTGTAATCTACAAGCACCTCTTTTAAATACATTAGGAAAAGAATTAAGTTACCGTTGAGATCAAAAAAACCACGTCATGTTTTCTCTGATGACAAGTGATAAAACTTCGTAGTTAAATTTCTAGAATGTCGATGTGAATGT
+
AFFGGGGGGGGGGHHGHHHGHHHHHHHHHHHHHHHHGHHEHHFHHHHHHFHHHEEFGGFFEHHFHFHHGGGAHGGHHFFFFBGHHGHHHEHHEHHHHHHHHHHHHHFHHGCHGGHHHBGGFHHHFBEHHFFHAFFADGFHFF
@M02846:212:000000000-JLNFJ:1:1101:22764:11744 1:N:0:1
GCGTCAGTCAGGTAATACGACTCACATAACTTATATCAAAGCTTTTTAATTTTTTAATTTTATATATTGGTTTTTCTTAATTTACATTCACATCGACATTCTAGAAATTTAACTACGAAGTTTTATCACTTGTCATCAGAGA
+
>@AEEGGGGGCGFHHHFGHGGFGBGHHHCHHHGHGHFH5AGHGGFHHGGHHHHHGHGHH5GBGFHEHHHBGHHGGHGHHHGHHHHHHHHHHGHHC3EEF4DBDGFFDGFHFFHHFHC?G/?FGHHHHGGHGB?GFHD3GDGF
@M02846:212:000000000-JLNFJ:1:1101:22764:11744 2:N:0:1
GCTGTAATCTACAAGCACCTCTTTTAAATACATTAGGAAAAGAATTAAGTTACCGTTGAGATCAAAAAAACCACGTCATGTTTTCTCTGATGACAAGTGATAAAACTTCGTAGTTAAATTTCTAGAATGTCGATGTGAATGT
+
BFFGGGGGGGGGGHHHHHHHHHHHHHGHHHHHHHHHHHHHHHGHHHHHHHHHHEGGGGGHHHHGHGHGGGGGHGGHGGGHHHHHHHHGHGHHGGFHGHGHHHHHHHHFHABGFFHHHHHHHHHHGFBHHFHHGGFGGGFHHD
@M02846:212:000000000-JLNFJ:1:1101:13130:11753 1:N:0:1
GCGTCAGTCAGGTAATACGACTCACATATTTGTGTTACTTATATCAAAGCTTTTTAATTTTTTAATTTTATATATTGGTTTTTCTTAATTTACATTCACATCGACATTCTAGAAATTTAACTACGAAGTTTTATCACTTGTC
+
AFBGGGGGGGGGGGGHHHHGGGGGHHHHHHHHFHHHHHHHHHHHHHHHHHHHHHHHBHHHHHGHHHHHHHHGHHHHHHHHHGGHHHHHHHHHHGHHGHHGHHGHGGGGHHHHFHHHHHHHHHHHGFHGGHHHHHHGHHHHHF
@M02846:212:000000000-JLNFJ:1:1101:13130:11753 2:N:0:1
TGTAATCTACAAGCACCTCTTTTAAATACATTAGGAAAAGAATTAAGTTACCGTTGAGATCAAAAAAACCACGTCATGTTTTCTCTGATGACAAGTGATAAAACTTCGTAGTTAAATTTCTAGAATGTCGATGTGAATGTAA
+
BFFGGGGGGGGFGHHHHGHHHHHHHHFHHHHHHHFHHHHHGHHHHGGHHHHHGFGCHHHHHHHGHFGGGGHGGFHFHHFFGHHHGHGHHHF3FHGHHHHFHHGGFGFGFFEFBGFHHFHHFFH4FFFHHHGFHGBGDHF3FF
@M02846:212:000000000-JLNFJ:1:1101:15585:11815 1:N:0:1
GCGTCAGTCAGGTAATACGACTCACATAACAAAAAAGATGAAGAATGTTTTGTGTTACTTATATCAAAGCTTTTTAATTTTTTAATTTTATATATTGGTTTTTCTTAATTTACATTCACATCGACATTCTAGAAATTTAACT
+
CFCGGGGGGGGGGHHHHHHGGGGHHHHHHHHHHHHGGGHHHHGHHHHHHHHHHHHHGHHHHHHHHHHHGHGHHHHHHHHHHHGHHHHHHHHHHHHHHHHHHGGHHHHHHHHHHHHHHHHHHHGHGGGHHHFFDHHHHHHHHF
@M02846:212:000000000-JLNFJ:1:1101:15585:11815 2:N:0:1
AGCACCTCTTTTAAATACATTAGGAAAAGAATTAAGTTACCGTTGAGATCAAAAAAACCACGTCATGTTTTCTCTGATGACAAGTGATAAAACTTCGTAGTTAAATTTCTAGAATGTCGATGTGAATGTAAATTAAGAAAAA
+
AFFGFGGGGGGGGHHHHHCHHGHHGHHHHGHHHHHHHHHHHGGGGGHHHHHHHHHGGGGHGGEHGHHHFHHGFHGFGHHHHHGHHHHHGHHHHEFBEHFGGHEHHHGHHHHHGHHGFHECEFF4FGGFFHHHHHGBHGHHHH
@M02846:212:000000000-JLNFJ:1:1101:19818:11818 1:N:0:1
AGCACCTCTTTTAAATACATTAGGAAAAGAATTAAGTTACCGTTGAGATCAAAAAACCACGTCATGTTTTCTCTGATGACAAGTGATAAAACTTCGTAGTTAAATTTCTAGAATGTCGATGTGAATGTAAATTAAGAAAAAC
+
CFFGGGGGGGGGGHHHHHHHHHHHHHHHHGHHHHHHHHHHHGGGGHHHHHHHGHHGGGHGGHHGHHHHHHHHHHHHHHHHHHHHHHHHHHHHHHHFGHGGHGHHHHHHGHHHHHHHHGHGGHHHHHHGFHHHHHHHHHHHHG
@M02846:212:000000000-JLNFJ:1:1101:19818:11818 2:N:0:1
GCGTCAGTCAGGTAATACGACTCACATAACACAAAAAAGATGAAGAATGTTTTGTGTTACTTATATCAAAGCTTTTTAATTTTTTAATTTTATATATTGGTTTTTCTTAATTTACATTCACATCGACATTCTAGAAATTTAA
+
CFCGGGGGGGGGFGHHHHHGGGGHHHHHHHHHHGHHHGGGHHHGFFHHHHHHGHHHFHGHHHGHHHHHHHGHFHHHHHHHHHGHGHHHHHHHHFHFHHFGHHHGGHHHGHHHHHHHHHHHFHHHCFGFGHHHHHFHHHHGHH
@M02846:212:000000000-JLNFJ:1:1101:9715:11863 1:N:0:1
GCGTCAGTCAGGTAATACGACTCACATAACAAAAAAGATGAAGAATGTTTTGTGTTACTTATATCAAAGCTTTTTAATTTTTTAATTTTATATATTGGTTTTTCTTAATTTACATTCACATCGACATTCTAGAAATTTAACT
+
AFCGGGGGGGGGGHGHHCHGGGGHHGHHHHHHGHHGFGHFFHGFHGHHHHGHHHHHFHHHFFHHHHHHFHFHHHHHHHHHHHGHHHHHHHHGHHHHHGHHHGGHHHH4FHFDGHHHHHHFHHGGFGGHGHFHHGHGFHHFFG
@M02846:212:000000000-JLNFJ:1:1101:9715:11863 2:N:0:1
GCTGTAATCTACAAGCACCTCTTTTAAATACATTAGGAAAAGAATTAAGTTACCGTTGAGATCAAAAAAACCACGTCATGTTTTCTCTGATGACAAGTGATAAAACTTCGTAGTTAAATTTCTAGAATGTCGATGTGAATGT
+
AFFGGGGGGGGGGHHHHHHHHHHHHHHHGHHHHHHHHGGHHHGHHHHEFHHHHHGGGGHHHHHHHGHGGGGGHGGHGGGHHHHHHHHHGHHHHHHHHHHHHHHGHH3GHGFHGGHHHFHFHGFHHHHGHHFEHGGHHHGFH3
@M02846:212:000000000-JLNFJ:1:1101:22762:11899 1:N:0:1
CAAGCACCTCTTTTAAATACATTAGGAAAAGAATTAAGTTACCGTTGAGATCAAAAAAACCACGTCATGTTTTCTCTGATGACAAGTGATAAAACTTCGTAGTTAAATTTCTAGAATGTCGATGTGAATGTAAATTAAGAAA
+
FFFGGGGGGGGGGHHHHHHHHHHHHHHHHHHGHHHHHHHHHHHGGGEHHHHHHHHHHGGGGHGGHHGGHHHHHHHHHHHHHHHHHHHHHHHHHHHHHHGHGGGHHHHHHHHHGHHHHHGHHGGHHHHGHHHHHFHHHHHHHH
@M02846:212:000000000-JLNFJ:1:1101:22762:11899 2:N:0:1
GCGTCAGTCAGGTAATACGACTCACATAACACAAAAAAGATGAAGAATGTTTTGTGTTACTTATATCAAAGCTTTTTAATTTTTTAATTTTATATATTGGTTTTTCTTAATTTACATTCACATCGACATTCTAGAAATTTAA
+
CFCGGGFGGGGGGHHHGHHCGGGHHHHFFHGHGGHFHGGGHHHHHGHHHHHGHHHHHHHHHHHHHHHHDHHHHHHGHHHFHFHHGEFHHHHHHFFBHHFHHHHGGHGGHHHEHHHBHHHFGFHH/EEDFHHEH33DGFGGHB
@M02846:212:000000000-JLNFJ:1:1101:9760:11902 1:N:0:1
GCGTCAGTCAGGTAATACGACTCACATAACACAAAAAAGATGAAGAATGTTTTGTGTTACTTATATCAAAGCTTTTTAATTTTTTAATTTTATATATTGGTTTTTCTTAATTTACATTCACATCGACATTCTAGAAATTTAA
+
?FDEG1AFBF1C1BBGDECAEGGHFBG1FB1F//F0////FGH111EBFGHEFG0FFCEFHFHHFHG221@>1FFHGHHHFHHFGHGHFDGGHBHEEBDGDGCFEFFFBDGHGF2>FGFFHGFFC0E<E>FDHHF1FDHFFF
@M02846:212:000000000-JLNFJ:1:1101:9760:11902 2:N:0:1
GCTGTAATCTACAAGCACCTCTTTTAAATACATTAGGAAAAGAATTAAGTTACCGTTGAGATCAAAAAAACCACGTCATGTTTTCTCTGATGACAAGTGATAAAACTTCGTAGTTAAATTTCTAGAATGTCGATGTGAATGT
+
BBFFGGGGGGGGGHHCHHAGHHHHFHGGFGGHHGHBFHGHGHGHHHGDFHFG5EFFGDEFHHGHFFFHGGEGGFAGFEFHFHHHGHHGFGGBGHGHFFHHHHGFFHEHBEFHEFHHHHHHHHFHE4FHFHHHFGGGHHFFH3
@M02846:212:000000000-JLNFJ:1:1101:15816:11907 1:N:0:1
GCGTCAGTCAGGTAATACGACTCACATAACAAAAAAGATGAAGAATGTTTTGTGTTACTTATATCAAAGCTTTTTAATTTTTTAATTTTATATATTGGTTTTTCTTAATTTACATTCACATCGACATTCTAGAAATTTAACT
+
CFDGGGGGGGGGGGHHHHHGGGGHHHHHHHHHHHHGGGHHHHHGHHHHHHHHHHHHHHHHHHHHHHHHHHHHHHHHHHHHHHGHHHHHHHHHHHHHHGHHHGGHHHHHHHHHHHHHHHHHHHGGGGGHHHHHGHHHHHHHHG
@M02846:212:000000000-JLNFJ:1:1101:15816:11907 2:N:0:1
GCTGTAATCTACAAGCACCTCTTTTAAATACATTAGGAAAAGAATTAAGTTACCGTTGAGATCAAAAAAACCACGTCATGTTTTCTCTGATGACAAGTGATAAAACTTCGTAGTTAAATTTCTAGAATGTCGATGTGAATGT
+
AFFGGGGGGGGGGGGHHHHHHHHHHHFHHHHHFHHHHGHHFHFFHHHGHGHHHHGGGGHHEFHHHHHHGGFFEFGHHGHHHHEGHHHGHHHFHHGHCGHHHHHFHHGHHGHHGGHHGHHFHHHHGHGHHHGEHGGGDGFBD3
@M02846:212:000000000-JLNFJ:1:1101:16027:11925 1:N:0:1
TGTAATCTACAAGCACCTCTTTTAAATACATTAGGAAAAGAATTAAGTTACCGTTGAGATCAAAAAAACCACGTCATGTTTTCTCTGATGACAAGTGATAAAACTTCGTAGTTAAATTTCTAGAATGTCGATGTGAATGTAA
+
CFFGGGGGGGGGGHHHHHHHHHHHGGHHHHHHHHHGGHHHGFGHHHHHHIIHGGGGHGHHHHHHGHGGGGHGGHGGHHHHHHHHHHHHHHHHGHHHHHHHHGHHHHHGHHGGHHHFHGHHHGHFFHHHHHHGHHHHGHHGHG
@M02846:212:000000000-JLNFJ:1:1101:16027:11925 2:N:0:1
GCGTCAGTCAGGTAATACGACTCACATAACACAAAAAAGATGAAGAATGTTTTGTGTTACTTATATCAAAGCTTTTTAATTTTTTAATTTTATATATTGGTTTTTCTTAATTTACATTCACATCGACATTCTAGAAATTTAA
+
CFCGGGGGGGGGGHHHHHHGGGGHHHHHHHHHHGHHHGFGHGHHHHHHHHHHHHFGGHHHHHGHHHHHHHHGHHFHFHCGHHFHGHFEHHHGFGHHHH4GHHHGGHGHHGHHHGHFHHBFGGHH?GGDEFHHHHBGDDHFHE
@M02846:212:000000000-JLNFJ:1:1101:18748:11931 1:N:0:1
GCGTCAGTCAGGTAATACGACTCACATAACACAAAAAAGATGAAGAATGTTTTGTGTTACTTATATCAAAGCTTTTTAATTTTTTAATTTTATATATTGGTTTTTCTTAATTTACATTCACATCGACATTCTAGAAATTTAA
+
?FDGEEAAAFGGGBGFHHCFE??1FFHHHF1GHGFFG/A/1FHGG1B1FHDBFGGCCGHGBFGFDHGGGGGBDGHGGEHHBFHFEGCGHEGFHHHFFGFHBGHFGHHGHDGHGDGFGH12B2FFEF/?EFGHBGFB1FFGDD
@M02846:212:000000000-JLNFJ:1:1101:18748:11931 2:N:0:1
GCTGTAATCTACAAGCACCTCTTTTAAATACATTAGGAAAAGAATTAAGTTACCGTTGAGATCAAAAAAACCACGTCATGTTTTCTCTGATGACAAGTGATAAAACTTCGTAGTTAAATTTCTAGAATGTCGATGTGAATGT
+
BFFGFGFGFGGGGHHHGHHHHHHGHHFHHGHGHGHFHHHFHHGFHHDFFHHHHHGCFGEHGFHGHHGH?EF?GF1?FFHHHHHGGHHHHHHGF3DDGHHBFHHHHHHFFGGHEFEF4GHHHHHHHFBGHEGACEGHFHFGB3
@M02846:212:000000000-JLNFJ:1:1101:15103:11968 1:N:0:1
GCGTCAGTCAGGTAATACGACTCACATAATCAAAGCTTTTTAATTTTTTAATTTTATATATTGGTTTTTCTTAATTTACATTCACATCGACATTCTAGAAATTTAACTACGAAGCTTTATCACTTGTCATCAGAGAAAACAT
+
111AF11B1EFAA13331AFE00BEGHF1A21BAFCFEEDFGF2FAF1E/1FGEFBHHG2GGFGGEGCFHHEGHHFHFHHHHFGHFHHEFE?/DGHHF2FGFFHF21FBCC?GFGHFHHHGH2BFFHHHHGHFHHEFHBG/F
@M02846:212:000000000-JLNFJ:1:1101:15103:11968 2:N:0:1
GCTGTAATCTACAAGCACCTCTTTTAAATACATTAGGAAAAGAATTAAGTTACCGTTGAGATCAAAAAAACCACGTCATGTTTTCTCTGATGACAAGTGATAAAGCTTCGTAGTTAAATTTCTAGAATGTCGATGTGAATGT
+
BFFGGGGGGGGGGHHGHHGFHHHHHHCHHHHCFGHGHHHHHHGHHGHHGDHHHHGGFGHEHHHHHHHHGGGGHGGHHGHHHHHFHFHHHFHHEGF3GHH4FGGGHFHHF@CHGEHHHFFHFHHHFGFHHFH/?CBGHFGHHB
@M02846:212:000000000-JLNFJ:1:1101:3737:11999 1:N:0:1
GCTGTAATCTACAAGCACCTCTTTTAAATACATTAGGAAAAGAATTAAGTTACCGTTGAGATCAAAAAAACCACGTCATGTTTTCTCTGATGACAAGTGATAAAACTTCGTAGTTAAATTTCTAGAATGTCGATGTGAATGT
+
BFFGGGGGGGGGGHHHHHHHHHHHHHHHHHHGHHHHHHHHHHGHHHHHHHHIHHGGGGHHHHHHHHHHGGGGHGGHHGHHHHHHHHHHHHHHHHHHHHHHHHHHHHHHHGHHGGHHHHHHHHHHHHHHHHHHHGHHHHHHH3
@M02846:212:000000000-JLNFJ:1:1101:3737:11999 2:N:0:1
GCGTCAGTCAGGTAATACGACTCACATAACAAAAAAGATGAAGAATGTTTTGTGTTACTTATATCAAAGCTTTTTAATTTTTTAATTTTATATATTGGTTTTTCTTAATTTACATTCACATCGACATTCTAGAAATTTAACT
+
AFBGGGGGGGGGGGHHHHHGGGGHHHHHHHHHHHHGGGGHHHHGHGHHHHHGHHHFHHHHHHHHHHGHHEHHHHGHHHHHGHGHHHGHHGHGHHFHHHHHGGGHHHHGHHGHHGHHBFGHGHGHF?AGDFDFHGDGGHHFHF
@M02846:212:000000000-JLNFJ:1:1101:19402:12008 1:N:0:1
GCGTCAGTCAGGTAATACGACTCACATAATATTGGTTTTTCTTAATTTACATTCACATCGACATTCTAGAAATTTAACTACGAAGTTTTATCACCTGTCATCAGAGAAAACATGACGTGGTTTTTTTTTGATCTCAACGGTA
+
AFBEGGGGGGGGFGHCHHHGGGDFHHHHHGHHHFHGHHFGGFHGFGHGFHHHHHHHGHFGHGGGHHHHH5DGHBFHGHHHHGGEFFDHHHHHHFFHFHHHHFHHHHHGHHHEGFHFDFAFEGEEGGGCDBCGHFHHHBDCFG
@M02846:212:000000000-JLNFJ:1:1101:19402:12008 2:N:0:1
GCTGTAATCTACAAGCACCTCTTTTAAATACATTAGGAAAAGAATTAAGTTACCGTTGAGATCAAAAAAAAACCACGTCATGTTTTCTCTGATGACAGGTGATAAAACTTCGTAGTTAAATTTCTAGAATGTCGATGTGAAT
+
BFFGGGGGGGGGGHFHHHGHHHHHHGHHFFHGHHHHHGHHHEGHFHHHHHHHHFDFGEFGHHHHHHHHGGGGGDHGGHHGEFGBFHFHHHHHHGHHHHEECHHHHGHH3GHGGHGGHFFHHGHHFFBFFHFGFHHFFHGHH2
@M02846:212:000000000-JLNFJ:1:1101:23986:12010 1:N:0:1
GCGTCAGTCAGGTAATACGACTCACATAACAAAAAAGATGAAGAATGTTTTGTGTTACTTATATCAACGCTTTTTAATTTTTTAATTTTATATATTGGTTTTTCTTAATTTACATTCACATCGACATTCTAGAAATTTAACT
+
>D11AEG3F1GC1ADA3GEAE0EGFFHHGH1FHFHEGGF11A1F0FDHHHHFG0AFBE2D2FDG2GH0//EF?GFG1BGHDGEGFGBGDDGGGGGFHH>GAFEFHFHHHGBGGHGHEFE2>F/0CAADDG222<FFGHGDGB
@M02846:212:000000000-JLNFJ:1:1101:23986:12010 2:N:0:1
GCTGTAATCTACAAGCACCTCTTTTAAATACATTAGGAAAAGAATTAAGTTACCGTTGAGATCAAAAAAACCACGTCATGTTTTCTCTGATGACAAGTGATAAAACTTCGTAGTTAAATTTCTAGAATGTCGATGTGAATGT
+
AFFGGGGGGGGGGHHHFHHGHHHHHGFHGHHGHHFHHHHHFFGHHHHHHEHHHHEFEGEHEHHHHHHGEEGFFE?GEGFFFGGHFHGFHHHHEFFGFGHFFFGHFGBFHGBGGGHHHHHHHGHHHD3GGFGEH/3B33FFG3
@M02846:212:000000000-JLNFJ:1:1101:20274:12023 1:N:0:1
GCGTCAGTCAGGTAATACGACTCACATAACACAAAAAAGATGAAGAATGTTTTGTGTTACTTATATCAAAGCTTTTTAATTTTTTAATTTTATATATTGGTTTTTCTTAATTTACATTCACATCGACATTCTAGAAATTTAA
+
>FDAFGGGGFGFGBGGHHHGC2EHFFFHGCFHDGGFHE?FHEGBGHHHHAGHHHGFGFFFHGFHEFB5GBFFHHHHHHHHHHHHGEEGHHFHHDGFHHHGHHHGGHHHHFHHFHGHHHFHH4GHFHGCBGHHHE3FGGGHHB
@M02846:212:000000000-JLNFJ:1:1101:20274:12023 2:N:0:1
GCTGTAATCTACAAGCACCTCTTTTAAATACATTAGGAAAAGAATTAAGTTACCGTTGAGATCAAAAAACCACGTCATGTTTTCTCTGATGACAAGTGATAAAACTTCGTAGTTAAATTTCTAGAATGTCGATGTGAATGTA
+
BFFGGGGGGGGGGHHHHHHHHHHHHHHHHHHGHHHHHHHHFGGHHHHHHHHHGHGGGGHHHHHHHHHGGGGHGGHGGHHHHHHHHHHHHHHHHGHHHHHGHHHHHHHGGGHGGHHHGHHHHHHHEGGHFHGEGHHHFHHHHG
@M02846:212:000000000-JLNFJ:1:1101:28129:12044 1:N:0:1
GCGTCAGTCAGGTAATACGACTCACATATTACTTATATCAAAGCCTTTTAATTTTTTAATTTTATATATTGGTTTTTCTTAATTTACATTCACATCGACATTCTAGAAATTTAACTACGAAGTTTTATCACTTGTCATCAGA
+
1D11AEEBD110B1FGFBG0ECGF1BFAAFGBGHHBHBGHHHFBGGBFHGCHHHHE?GGGHHAGFBG2AEDGH/BFFHHHEFGHHHFHHHGGD22C/E@>EFGHEGBGEGHHFFHHDG??>EF1GEFGB22B>1BGBGF2DD
@M02846:212:000000000-JLNFJ:1:1101:28129:12044 2:N:0:1
GCTGTAATCTACAAGCACCTCTTTTAAATACATTAGGAAAAGAATTAAGTTACCGTTGAGATCAAAAAAACCACGTCATGTTTTCTCTGATGACAAGTGATAAAACTTCGTAGTTAAATTTCTAGAATGTCGATGTGAATGT
+
AFFGGGGGGGGGGHGHHHHBHFHHHHHHHHHHHHGHFHHHHHGHDGG5BFFGHHGGGCGHAGHFFHHHGFG?GFDGFGHGHHHHHHHHFFGHGHGGGGHHHHHHHHFHFGEGEF4GFHHGHHGGGHEGFFHHACGHFHHE33
@M02846:212:000000000-JLNFJ:1:1101:21919:12055 1:N:0:1
GCGTCAGTCAGGTAATACGACTCACATAACACAAAAAAGATGGAGAATGTTTTGTGTTACTTATATCACAGCTTTTTAATTTTTTAATTTTATATATTGGTTTTTCTTAATTTACATTCACATCGACATTCTAGAAATTTAA
+
A1>EAEEBFF10FA3G3FGA00A1A1DFG111A/00//EFFH1B010BAA220B0BFGGFDGFHFBB221FG@11B1FHH@GFGCH122BG2FF22GGHB1/B/E>FDGEGDGFFHDGBD1FD</0/?AGFHF22<DFGB2F
@M02846:212:000000000-JLNFJ:1:1101:21919:12055 2:N:0:1
GCTGTAATCTACAAGCACCTCTTTTAAATACATTAGGAAAAGAATTAAGTTACCGTTGAGATCAAAAAAACCAAGTCATGTTTTCTCTGATGACAAGTGATAAAACTTCGTAGTTAAATTTCTAGAATGTCGATGTGAATGT
+
ADFGGGGGFGCGFF4AEGHHGHHHHHHHHGHHGFGHHHHHGGFFHHHHHHFHFHGGGFHHHHHHEFHHGGFEGHFFGHFHFGFHFHGGHGGGHHG3GHHFHFHGHHGHFGHFEFEGHEHHHHHFHHFGHHGHFGHHH22?F?
@M02846:212:000000000-JLNFJ:1:1101:12812:12074 1:N:0:1
GCTGTAATCTACAAGCACCTCTTTTAAATACATTAGGAAAAGAATTAAGTTACCGTTGAGATCAAAAAACCACGTCATGTTTTCTCTGATGACAAGTGATAAAACTTCGTAGTTAAATTTCTAGAATGTCGATGTGAATGTA
+
BFFGGGGGGGGGGHHHHHHHHHHHHHHHHHHHHHHHHHHHHHGHHHHHHHIHHHGGGGHHGHHHHHHHGGGHGGHHGHHHHHHHHHHHHHHHHHHHHHHHGHHHHHHHGHHGGHHHHHIHHHHHHHHHHHHGGHHHHHHHHH
@M02846:212:000000000-JLNFJ:1:1101:12812:12074 2:N:0:1
GCGTCAGTCAGGTAATACGACTCACATAGGACACACAAAAAAGATGAAGAATGTTTTGTGTTACTTATATCAAAGCTTTTTAATTTTTTAATTTTATATATTGGTTTTTCTTAATTTACATTCACATCGACATTCTAGAAAT
+
BFBGGGGGGGGGGHHGHHHGGGGFHHHHGCHHHHHGGGHHHCGGHHHGHHHHHFFFHHFHFHHHEHGHHGHHHHHHHHGEHHFHHFHGGHHHHHHGHHHHHHHEHHHGGHGGHGHGHHHFHHBFHHHHCB@FGHHHHGHHFF
@M02846:212:000000000-JLNFJ:1:1101:27194:12074 1:N:0:1
GCGTCAGTCAGGTAATACGACTCACATAACTTATATCAAAGCTTTTTAATTTTTTAATTTTATATATTGGTTTTTCTTAATTTACATTCACATCGACATTCTAGAAATTTAACTACGAAGTTTTATCACTTGTCATCAGAGA
+
CFCGGGGGFGGGFHHHHHHGGGGHGHHHHHHHHHHHHHHHHHHHHHHHHHHHHHGHHHHHHHHHHHHHHHHHHGGHHHHHHHHHHHHHHHHHHHGGGGGHGHHHHHHHHHHHHHHHGGHGGHHHHHHHHHHHHHGHHGHHHF
@M02846:212:000000000-JLNFJ:1:1101:27194:12074 2:N:0:1
ATCTACAAGCACCTCTTTTAAATACATTAGGAAAAGAATTAAGTTACCGTTGAGATCAAAAAAACCACGTCATGTTTTCTCTGATGACAAGTGATAAAACTTCGTAGTTAAATTTCTAGAATGTCGATGTGAATGTAAATTA
+
BFFGGGGGGGGGGHHHHHHHHGHHHHHHHHHGHHGHGHHHHHHHHHHHGGGGHHAFHFHHHHGGGGHGGGEFFHFGHHHHGHHHHHHHHHHHHHHHHGHHF4DEFHGGHHHGHGHHHHHHHHHHHGGGGHHFGHHHHHHHHF
@M02846:212:000000000-JLNFJ:1:1101:7574:12123 1:N:0:1
CAAGCACCTCTTTTAAATACATTAGGAAAAGAATTAAGTTACCGTTGAGATCAAAAAAACCACGTCATGTTTTCTCTGATGACAAGTGATAAAACTTCGTAGTTAAATTTCTAGAATGTCGATGTGAATGTAAATTAAGAAA
+
FFFGGGGGGGGGGHHHHHHHHHHHHHHHHHHGHHHHHHHHHHHGGGGHHHHHGHHHHGGGGHGGHHGHHHGHHHHHHHHHHHHHHHHHHHHHHHHGHHGHHGGHHHHHHHHHHHHHHHHHHHEHGHHHHHHHGHHHHGGHHH
@M02846:212:000000000-JLNFJ:1:1101:7574:12123 2:N:0:1
GCGTCAGTCAGGTAATACGACTCACATAAAAGCTTTTTAATTTTTTAATTTTATATATTGGTTTTTCTTAATTTACATTCACATCGACATTCTAGAAATTTAACTACGAAGTTTTATCACTTGTCATCAGAGAAAACATGAC
+
CFCGGGGGGGGCFGHGHHHFGEGHHGHHHHGHGHHHHHHHHHHHHGHHGHHHHHHHHHHHHGEHGGHHHHHHHHHHHHHHHHHHGGHGGGHHHHHEHHHHHHHHHHHGGGGGHHHHHHHHHHHHHHHHGEDFFFGFFFFHH?
@M02846:212:000000000-JLNFJ:1:1101:25985:12154 1:N:0:1
GCGTCAGTCAGGTAATACGACTCACATAGTGTTACTTATATCAAAGCTTTTTAATTTTTTAATTTTATATATTGGTTTTTCTTAATTTACATTCACATCGACATTCTAGAAATTTAACTACGAAGTTTTATCACTTGTCATC
+
>DDEGGGFBGFGFHGFHHHCGAFHHFBFFDGHHHHHEHHHHEFHHHBGHHHHHHHHHHHGEHHFHGHGFHHHHHHHHHFGFFHHFHHHHHGFHFHHEHHGHGEGFHH4@BFFGHHHHFHHFEFFGGHFHHHEEHHHBDD?F3
@M02846:212:000000000-JLNFJ:1:1101:25985:12154 2:N:0:1
GCTGTAATCTACAAGCACCTCTTTTAAATACATTAGGAAAAGAATTAAGTTACCGTTGAGATCAAAAAAACCACGTCATGTTTTCTCTGATGACAAGTGATAAAACTTCGTAGTTAAATTTCTAGAATGTCGATGTGAATGT
+
BFFGGGGGGGGGGHHHHHHHHHHHHHHHHHHGGHHHHHHHHHGHHHHHHHGHHHGGGGHHHHHHHHHHGGGGFGGGEGHHEGHHEHHHHHHHHHHGHHHHHHHGHHHHHGGHGGHHHHHHHHHHGHHHHHHHHE3FGHGFH3
@M02846:212:000000000-JLNFJ:1:1101:14525:12191 1:N:0:1
GCGTCAGTCAGGTAATACGACTCACATAACATTCACATCGACATTCTAGAAATTTAACTACGAAGTTTTATCACTTGTCATCAGAGAAAACATGACGTGGTTTTTTTGATCTCAACGGTAACTTAATTCTTTTCCTAATGTA
+
AF@EGAAGB1DGEFGFFHHGEAFHHGHHHEEEG1BEFGHECEE/FGFFHDGHHHHHHHHHHFCFAFHGHHHHGHHHFDGFGHHGFFFC@GCFGHFHGEEGEFGGGGGGGHH2GHEGGCA/CGGHHFHHHHEFFFHGHFFF@@
@M02846:212:000000000-JLNFJ:1:1101:14525:12191 2:N:0:1
ATCTACAAGCACCTCTTTTAAATACATTAGGAAAAGAATTAAGTTACCGTTGAGATCAAAAAAACCACGTCATGTTTTCTCTGATGACAAGTGATAAAACTTCGTAGTTAAATTTCTAGAATGTCGATGTGAATGTTATGTG
+
AFFGGGGGGGFGGHHHHHHHHHGHHGHFHHHHHHHHGHHHGHHHHHHHGGGGFFEFHHHHHHGGEGHGGEHGEHGFHHHHHHHHHHHHHGHHHHHGHGHHEGGF2GGEHHHFHHHHHFFFGHHEHFHGHFF3BDFHHHFHHF
@M02846:212:000000000-JLNFJ:1:1101:2910:12209 1:N:0:1
GCGTCAGTCAGGTAATACGACTCACATAACAAAAAAGATGAAGAATGTTTTGTGTTACTTATATCAAAGCTTTTTAATTTTTTAATTTTATATATTGGTTTTTCTTAATTTACATTCACATCGACATTCTAGAAATTTAACT
+
CFCGGGGGGGGGGHHHHHHGGGGHHHHHHHHHHHHGGGHHHHHHGHHHHHHHHHHHHHHHHHGHHHHHHHHHHHHHHHHHHHGHHHHHHHHHHHHHHHHHHGGHHHHHHHHHHGHHHHHHHHGHGGGHHHHHHHHHHHHHHF
@M02846:212:000000000-JLNFJ:1:1101:2910:12209 2:N:0:1
TCTACAAGCACCTCTTTTAAATACATTAGGAAAAGAATTAAGTTACCGTTGAGATCAAAAAAACCACGTCATGTTTTCTCTGATGACAAGTGATAAAACTTCGTAGTTAAATTTCTAGAATGTCGATGTGAATGTAAATTAA
+
BFFGGGGGGGGGGHHHHHGHFHHHHHHHHHHHFHHGFHHHGHHHHHHEFGGHHHHHHHHHGGFGCFGGHHGHHHHHGHGHHHGHHHHHHHHHHHHHHHHHHGGFHGGHHHEGHHGHHHHHHHHHHAFGHFHHFHFHHEHFHF
@M02846:212:000000000-JLNFJ:1:1101:4339:12209 1:N:0:1
CGCCCGCTTCCGTCCAAAATTACACCAGTTACCAACCGCTCCCGCACTTAATTCAGAAATTTATTCCCATGCTGCAAGAAATCTGGTCGGGTCCTACAGACCTCTACATCACAGCAAATAAAACACACTTTACTATATATCA
+
FFCGGGGGGGGGGHGGGHHHHHHHHHHHHHHHHHGGGGGGGGGGGGGGHHHHHHHHGHHHHHHHHHHHHHHHHHHHHHHHHHHHHHHHGGGHGHHHHHHHHHHHHHHHHHHHGHHHHHHHGHHHHHHGHHHHHHGHGHGHHH
@M02846:212:000000000-JLNFJ:1:1101:4339:12209 2:N:0:1
TATGTAATCAAAAATCCTGTAACAACAGGAATGTGCTGAAGTTTTTGTTTTCTGTGTTGATATATAGTAAAGTGTGTTTTATTTGCTGTGATGTAGAGGTCTGTAGGACCCGACCAGATTTCTTGCAGCATGGGAATAAATT
+
BFFGGGFGGGGGGHHHHHHHHHHHGHHHHHGHHHGGHHHHHHFHHGGHHGHHHHHHHHHHHHHGHHHHHFHHGGDGHHHHHHHHHHHHHHHHHHHGHHHHHHGHHGHHGGGGGCE?GHHHHGHHHHBFHADGHHHGHHHFHH
@M02846:212:000000000-JLNFJ:1:1101:4252:12223 1:N:0:1
CTTTTCTGGCAGTGCATCATTCAACCGAGCCAGTCTGACCCCTGCGAAAACTAGATGAACGCTGGAGAATTATTGTAGGCTTCCAGAGGCTTAATCAAGTAATAGCCCTGGTGGCAGCTGCTACACCAGATGAGGTCTCAGG
+
FFFGGGFFGGGGGHCHHHHHHHHHHGGFGGGHHHHHHHGGHGGGGGGGGFHHHHGFHHGHHGGGFFHHHHHHHHHHHHHHHHHHHHHHGGHHHHHGHHHFHHHHHGHHGHHHHGHHGGGHGHHGHHFHFHHHHHHHHHGHHH
@M02846:212:000000000-JLNFJ:1:1101:4252:12223 2:N:0:1
GCGTCAGTCAGGTAATACGACTCACATATATACCTGAGGCCTTATTAATCTGCTCTAGCCTGAGACCTCATCTGGTGTAGCAGCTGCCACCAGGGCTATTACTTGATTAAGCCTCTGGAAGCCTACAATAATTCTCCAGCGT
+
AFBGGGGGGFGGGHHHHHGGGGGHGHHHHHHHHHHFGCFGGHHFGHHHHGHHHFHHHGHHHGHGHHGHGHGHHFHHHHHHHHHGHHHHHHGHGGGGHGHHHHGHGEHHHEFHHHHHHHHGFHGGHHHFGGHHHHHHFEGFF<
@M02846:212:000000000-JLNFJ:1:1101:6711:12261 1:N:0:1
CTACAAGCACCTCTTTTAAATACATTAGGAAAAGAATTAAGTTACCGTTGAGATCAAAAAAACCACGTCATGTTTTCTCTGATGACAAGTGATAAAACTTCGTAGTTAAATTTCTAGAATGTCGATGTGAATGTAAATTAAG
+
FFFGGGGGGGGGGHHHHHHHHHHHHHHHHHHHHHGHHHHHHHHHHHGGGGHHHHHHHHHHGGGGHGGHHGHHHHHHHHHHHHHHHHHHHHHHHHHHHHHHHGHHGGHHHHHHHHHHHHHHHHHHHGHHHHHHHHHHHHHHHG
@M02846:212:000000000-JLNFJ:1:1101:6711:12261 2:N:0:1
GCGTCAGTCAGGTAATACGACTCACATAACACAAAAAAGATGAAGAATGTTTTGTGTTACTTATATCAAAGCTTTTTAATTTTTTAATTTTATATATTGGTTTTTCTTAATTTACATTCACATCGACATTCTAGAAATTTAA
+
BFBGGGGGGGGGGHHGHHHCGGGHGHHHHHHHHGHHHGGEHHGHHGBGHHGHHHGHGHHHHHHHHHHHHFFHHHHHHHBHHHHHGHBHHHHHHHGHHHHHHGHGGHHHHHHGHHHHHHFHHFGGDFGGGGGFFFGB?GHHHB
@M02846:212:000000000-JLNFJ:1:1101:17630:12269 1:N:0:1
AGCACCTCTTTTAAATACATTAGGAAAAGAATTAAGTTACCGTTGAGATCAAAAAAACCACGTCATGTTTTCTCTGATGACAAGTGATAAAACTTCGTAGTTAAATTTCTAGAATGTCGATGTGAATGTAAATTAAGAAAAA
+
AFFGGGGGGGGGGHHHHHHHHHHHGHFFHGGFHHHHHHHHHGGGGHGHGHHGHHHGGGGFGGHHGHHFHHHHHHHHGHHFHHHHHHHHHHBGHHHHGGHGFGHHHHHFHHHGHHHHHHHEGHHHGHFHEHHHHHHHGHHHHG
@M02846:212:000000000-JLNFJ:1:1101:17630:12269 2:N:0:1
GCGTCAGTCAGGTAATACGACTCACATAATATCAAAGCTTTTTAATTTTTTAATTTTATATATTGGTTTTTCTTAATTTACATTCACATCGACATTCTAGAAATTTAACTACGAAGTTTTATCACTTGTCATCAGAGAAAAC
+
BFBGGGGGGCGGFGHHHHHAF2EHHHHHHHGHHHHHGHGHHHHHHHHHHHGHHHHHHHHGHHHHHHHHHGGHHEHBGHHH55FHBDF4GH?BE1?G4GHEFHFGHHHF4GDB/??/?GHHFHFGFHFBFD?4FBFHGFHHF2
@M02846:212:000000000-JLNFJ:1:1101:27978:12274 1:N:0:1
ATCTACAAGCACCTCTTTTAAATACATTAGGAAAAGAATTAAGTTACCGTTGAGATCAAAAAAACCACGTCATGTTTTCTCTGATGACAAGTGATAAAACTTCGTAGTTAAATTTCTAGAATGTCGATGTGAATGTAAATTA
+
CFFGGGGGGGGGGHHHHHHHHHHHHHHHHHHHHHHHGHHHHGHHHGHHGGGGHHHHHHHHHHGGGGHGGHHGHHHHHHHHHHHHHHHHHHHHHHHHHHHHGHHGHHGGHGHHHHHHHHHFHHHHHGHGHHGGHHHHHHHHHH
@M02846:212:000000000-JLNFJ:1:1101:27978:12274 2:N:0:1
GCGTCAGTCAGGTAATACGACTCACATAACACAAAAAAGATGAAGAATGTTTTGTGTTACTTATATCAAAGCTTTTTAATTTTTTAATTTTATATATTGGTTTTTCTTAATTTACATTCACATCGACATTCTAGAAATTTAA
+
AFBGGGGFFGGGGHHCHHHGGGGHGHHHHHHHHGHHEEGEGHHGFBGHFFHHFHGHHHHHHHHHHH55FGBFFHGHHHFHHHHHGHHHGHEGHHHFHHHHHHHGGFHGHHHHHHHHHGHFHHHG?FEFGFDHFDG?FGHHHG
@M02846:212:000000000-JLNFJ:1:1101:26050:12285 1:N:0:1
GCGTCAGTCAGGTAATACGACTCACATATTACTTATATCAAAGCTTTTTAATTTTTTAATTTTATATATTGGTTTTTCTTAATTTACATTCACATCGACATTCTAGAAATTTAACTACGAAGTTTTATCACTTGTCATCAGA
+
BFBGGEEGGGGGFGHHHHHGGGGHHHHHHHGHHHHHHGHHHGHGHHGHHHHHHHGHGHHHHHGHHHHHHHHHFHHGGHHHHHHHHHHHHHHHHHHHGHGGGHHGHHFHHHGHHHHHHHGGHGGHHGHGHHHHHGHGHHHGHD
@M02846:212:000000000-JLNFJ:1:1101:26050:12285 2:N:0:1
GCTGTAATCTACAAGCACCTCTTTTAAATACATTAGGAAAAGAATTAAGTTACCGTTGAGATCAAAAAAACCACGTCATGTTTTCTCTGATGACAAGTGATAAAACTTCGTAGTTAAATTTCTAGAATGTCGATGTGAATGT
+
AFFGGGGGGGFGGHGHHHHHHHHHHHHHGHHHHHFHHHHHHGGHHHHHHHHHHHGGGGHHHGHHHHHHGGGGHGGHHGGHDFHHGFFHHHHHHHGHHHHHHFHHHGFFHGGHGGHHHHHGHHHHHBHFGGHHHGHHBH3DD3
@M02846:212:000000000-JLNFJ:1:1101:9667:12306 1:N:0:1
GCGTCAGTCAGGTAATACGACTCACATAACAAAAAAGATGAAGAATGTTTTGTGTTACTTATATCAAAGCTTTTTAATTTTTTAATTTTATATATTGGTTTTTCTTAATTTACATTCACATCGACATTCTAGAAATTTAACT
+
CFCGGGGGGGGGGHHHHHHFGFGHHHHHHHHGHHHGGGHHHHHHHHHGHHHHHHHHHHHHHGGHHHHHHGHHHHHHFHGHHHGHHHHHHHHHEHHHHHHHHGGHHHHHHHHHHHHHFHHHHHGHGGGHHHHHHHHHHHHHHG
@M02846:212:000000000-JLNFJ:1:1101:9667:12306 2:N:0:1
CAAGCACCTCTTTTAAATACATTAGGAAAAGAATTAAGTTACCGTTGAGATCAAAAAAACCACGTCATGTTTTCTCTGATGACAAGTGATAAAACTTCGTAGTTAAATTTCTAGAATGTCGATGTGAATGTAAATTAAGAAA
+
FFFGGGGGGGGGGHHHHHGGFHHHHHHGHHHGHHGGFHGFHHHGGGGHHHHHGHHHHGEG?CE?GEFGGDGBBGHHGHGHHGGGFHFFFHHHHHHHHHGFFFGHHDGFHHHHHHGHHHHHEAFFHHFFHHFHFHHHHHGEHH
@M02846:212:000000000-JLNFJ:1:1101:5664:12318 1:N:0:1
GCTGTAATCTACAAGCACCTCTTTTAAATACATTAGGAAAAGAATTAAGTTACCGTTGAGATCAAAAAAACCACGTCATGTTTTCTCTGATGACAAGTGATAAAACTTCGTAGTTAAATTTCTAGAATGTCGATGTGAATGT
+
AFFGGFBGGD3G11AFGHFHHGHHHGGFGHBGHFHFHFHH0G/BFGBEDHGH2GEFG?GAG11AAFDCEEG/C/E/GEHG2FBFHGFHFBGFFGGFHHHFFHHHHFHFHGFFGEEGHGGHHHHHHEHHHHFHGGH0FBFGFB
@M02846:212:000000000-JLNFJ:1:1101:5664:12318 2:N:0:1
GCGTCAGTCAGGTAATACGACTCACATAACAAAAAAGATGAAGAATGTTTTGTGTTACTTATATCAAAGCTTTTTAATTTTTTAATTTTATATATTGGTTTTTCTTAATTTACATTCACATCGACATTCTAGAAATTTAACT
+
A1AEGGGGGGGGBFHFHHFCGGGFFHHHHHHHHGHGGGHHEHHFHHHGHHHFHGGFFDFGFFHHFF2GHBGEFGHGHFFHHGGFHHHHGHHHHFFHFHHHFGGFHHHHGHHGGGHHGHHFHHGECEFHDDFGDFFHGHGHD2
@M02846:212:000000000-JLNFJ:1:1101:26114:12369 1:N:0:1
GCGTCAGTCAGGTAATACGACTCACATAGTTTTATCACTTGTCATCAGAGAAAACATGACGTGGTTTTTTGATCTCAACGGTAACTTAATTCTTTTCCTAATGTATTTAAAAGAGGTGCTTGTAGATAGACGACACAGATCG
+
CFCGGGGGGGGGGHGHHHHGGGGBBBFFGGHHHGHHHHHHHHHHHHHHGHGHHHHHHHHHGGGGGGHGGGGGGHHHHHHGGGHGHHHHHHHHHHHHHHHHHHHHHHHHHGHHHEHHHHHHHHHHHHHHGGHFCGGGGGHHHH
@M02846:212:000000000-JLNFJ:1:1101:26114:12369 2:N:0:1
ATCTACAAGCACCTCTTTTAAATACATTAGGAAAAGAATTAAGTTACCGTTGAGATCAAAAAACCACGTCATGTTTTCTCTGATGACAAGTGATAAAACTATGTGAGTCGTATTACCTGACTGACGCAGACGACACAGATCG
+
CFFGGGGGGGGGGHGHGHHHHHHHHHHHHHHHHHHHGHGHHHHHHHHGGGGGHHHHHHHHHHGGGHGGHHGHGGHHHHHGHHHHHHHHHHHHHHHHHHHFGHHHHFHHGGEGHHGHHHHHCGHHGGGEFGGGGGGGGHHGHG
@M02846:212:000000000-JLNFJ:1:1101:8211:12393 1:N:0:1
TAATCTACAAGCACCTCTTTTAAATACATTAGGAAAAGAATTAAGTTACCGTTGAGATCAAAAAAACCACGTCATGTTTTCTCAGATGACAAGTGATAAAACTTCGTAGTTAAATTTCTAGAATGTCGATGTGAATGTAAAT
+
CFFGGGGGGGGGGHHHHHHHHHHFHFHHHHGHHHHHHHGHHHHHHHHHHHGGGGHHGHHHHHHHGGGGHGGHHGHHHHHHHHHHHHHHHFHHHHHHHHHHHHHHGGFHGGHHHHHHHHHHFFHHFHHHHGHHGHHHHHHHHH
@M02846:212:000000000-JLNFJ:1:1101:8211:12393 2:N:0:1
GCGTCAGTCAGGTAATACGACTCACATAACAAAAAAGATGAAGAATGTTTTGTGTTACTTATATCAAAGCTTTTTAATTTTTTAATTTTATATATTGGTTTTTCTTAATTTACATTCACATCGACATTCTAGAAATTTAACT
+
BFBGGGGGGGGCGHHHHHHGGGGGHHHGHHHFGHHGGGHHFFHGFEGHHHHHHHHHHHHHHHHGHHFGFGHEGHHHGFFHHHGHHHHHGGHGFGHHHHFHHGGHHHHFGHHHHGHHGHFFHH/F@EFHHHHGGBGHHHHHHD
@M02846:212:000000000-JLNFJ:1:1101:21537:12462 1:N:0:1
GCGTCAGTCAGGTAATACGACTCACATAGGACACACAAAAAAGATGAAGAATGTTTTGTGTTACCTATATCAAAGCTTTTTAATTTTTTAATTTTATATATTGGTTTTTCTTAATTTACATTCACATCGACATTCTAGAAAT
+
CFCGGGGGGGGGGHHHHHHGGGGHHGHHHHHHHHHGGGHHHGGGHHHHHHHHHHHHHGHHHHHHHHHHGHHHHGHHHHHHHHHHHHHHGHHHHHHHHHHHHHHHHHHGGHHHHHHHHHHHHHHHHHHHGHGGGHHHHHEHHG
@M02846:212:000000000-JLNFJ:1:1101:21537:12462 2:N:0:1
ATCTACAAGCACCTCTTTTAAATACATTAGGAAAAGAATTAAGTTACCGTTGAGATCAAAAAAACCACGTCATGTTTTCTCTGATGACAAGTGATAAAACTTCGTAGTTAAATTTCTAGAATGTCGATGTGAATGTAAATTA
+
CBFGGGGGGGGGGHHHHHHHHHHHHHHHGHHGHHHHGHGHHHHHHHHHGFGGHHHHHHHHHHGGGGHGGHHGHHHHHHHHHGHHHHHHGGGHHHHHHHHHGHGGHHGGHHHGHFHHHHGHHHHHHHGGHGFFHEHHGHFHHF
@M02846:212:000000000-JLNFJ:1:1101:28196:12467 1:N:0:1
GCTGTAATCTACAAGCACCTCTTTTAAATACATTAGGAAAAGAATTAAGTTACCGTTGAGATCAAAAAAACCACGTCATGTTTTCTCTGATGACAAGTGATAAAACTTCGTAGTTAAATTTCTAGAATGTCGATGTGAATGT
+
ADFGGFFGGGGGFHHHHHHHHHHHHHHGHHHHHHGHGGHHHGGHHHHHHGFHHHGGGCEHHFHHHGHHGGGGHG?GHEGHFFHHHHHHHGHHGHHHHEHHGHHEGHHFHGH2EFHHFHHHHHHHFEHHFDHEHGHFHGFHH3
@M02846:212:000000000-JLNFJ:1:1101:28196:12467 2:N:0:1
GCGTCAGTCAGGTAATACGACTCACATAACTTATATCAAAGCTTTTTAATTTTTTAATTTTATATATTGGTTTTTCTTAATTTACATTCACATCGACATTCTAGAAATTTAACTACGAAGTTTTATCACTTGTCATCAGAGA
+
CFBGGGGGGFGGGHHHHHHGFFGHHHHHHHHGHHHHHHHFHHHHHHHHEHHHHHGHHHHHHGFHHHHHGHHHHGGHHHHHHHHHHHHHHHHHFHEHGGGHFHHHFFHHHHHHHHHHGDGEGHBGHHFFHHHFHHHHHEFFGG
@M02846:212:000000000-JLNFJ:1:1101:8890:12469 1:N:0:1
TGTAATCTACAAGCACCTCTTTTAAATACATTAGGAAAAGAATTAAGTTACCGTTGAGATCAAAAAAACCACGTCATGTTTTCTCTGATGACAAGTGATAAAACTTCGTAGTTAAATTTCTAGAATGTCGATGTGAATGTAA
+
AF@3A3FFGFFBG0FGCFGBHGHFHBDGHHHHGHCFHHHFAAGHHHHF2FBG/FG?HHEGHFFHDGG/E/BF/FACBDF2FGB1GHBFGHFGHHGGFHHBFEBGHHFGFFGGHFHGH2GFGHHBFFGHHHGEBB12GHG>F>
@M02846:212:000000000-JLNFJ:1:1101:8890:12469 2:N:0:1
GCGTCAGTCAGGTAATACGACTCACATAACTTATATCAAAGCTTTTTAATTTTTTAATTTTATATATTGGTTTTTCTTAATTTACATTCACATCGACATTCTAGAAATTTAACTACGAAGTTTTATCACTTGTCATCAGAGA
+
BFBEA2EGF4DFFGBHFDGE22EFFGHGHGHHHHHHBGHHBFDAFGGEEGHDDHGHHFEGHFFFHGHFE35FFEGHHHFBGHHHDFHHHBFGHFEHG1EBGDD44E4FGFHBEHGFDG/EFHHHFGFHHHHEGHEHGF1GHC
@M02846:212:000000000-JLNFJ:1:1101:12086:12481 1:N:0:1
CGTCAGTCAGGTAATACGACTCACATAACAAAAATGCCGTGCTGGTGCCGAGCATGAACGTGCAGGCCGCGGCCGAAACCTTCCAGCGCGCCGGGGCCGAGGAACTGGCCGTGGTCGAGGATTTTTCCGACCACATCGTGCC
+
FFBGGGGFGCGGGHHGHHFA2ECFGGFGGGF2B2FGFGGEEGGDFHHHHGCEGGHEBFHFHEEAGAEG?FGCEFGGGGGHHFHGHFHCGC@F@/@DCDGDC?CFHHFBGGCGG-;C?@9--/;FFFGFFADB-EAFFAEAA.
@M02846:212:000000000-JLNFJ:1:1101:12086:12481 2:N:0:1
GCCGGATCCCTTCGCTGTCGGAACTCCAGGTCGCGCGTCTACCCCTCGCCCGAGAGGTCCCGCCGCGCCTTTTCCAGCTCCTCGGCATAACGCCGCATCAGATGGCCCTCGGTCCGCAGTCCGCGCACGATGTGGTCGGACA
+
BFFCCFFGGFGFGGGD?EHEGAFGCHGFFHFHGGGGGCFAGHHHEEG/>EEFG/EE1?GHH/EE<EBCGF/GDGBG2F2FF2GADEC?CGH/>C@FC?DFGFG0B<CGHHCFAD-;CCG.BC.-;@-@@..9CBB/;@9--9
@M02846:212:000000000-JLNFJ:1:1101:18565:12485 1:N:0:1
GCGTCAGTCAGGTAATACGACTCACATAGGACACACAAAAAAGATGAAGAATGTTTTGTGTTACTTATATCAAAGCTTTTTAATTTTTTAATTTTATATATTGGTTTTTCTTAATTTACATTCACATCGACATTCTAGAAAT
+
BBDEEEGGGGGG5FGHCHHGG2EBFGFFFHFGHGBAE2GG1AECGHFDH5FFDGHGHHHHHEHHHHHHHEGF5GGFDGHFEA3BGHFHGHGHHHHHHHHHHGGHHEFGEHHHHFHHHFHGHBBEDF42<CDGFBF?FFGG2F
@M02846:212:000000000-JLNFJ:1:1101:18565:12485 2:N:0:1
GCTGTAATCTACAAGCACCTCTTTTAAATACATTAGGAAAAGAATTAAGTTACCGTTGAGATCAAAAAAACCACGTCATGTTTTCTCTGATGACAAGTGATAAAACTTCGTAGTTAAATTTCTAGAATGTCGATGTGAATGT
+
AFFGGFGGGGGGGHBHHHHHHHHHHHHFHHHHHHHHHFHEFGEHHHGHHFFGHHGEGGHFHHHHHGHHGCGGHGGHHGHFGGHGHHHHHGHHHHHFHHHGEHHHHHHFHGHFEEFHHHHHFHHG4DFHHHGGEGFAGFHGFB
@M02846:212:000000000-JLNFJ:1:1101:28268:12492 1:N:0:1
GCGTCAGTCAGGTAATACGACTCACATAACAAAAAAGATGAAGAATGTTTTGTGTTACTTATATCAAAGCTTTTTAATTTTTTAATTTTATATATTGGTTTTTCTTAATTTACATTCACATCGACATTCTAGAAATTTAACT
+
BFBGGGGGCFGG5AFGHHHGEEGHHHHHFHFHFHDEAA3EAFGFHGHHDHHFGGFGGBGHGFHHHHFHHBGDFHHHFHHGHHFGFGHHB@GBGFHHFHGHHGGFFHHGHHHHHHGHHFHFHHGHG?DHHH3GDFD33GHHHB
@M02846:212:000000000-JLNFJ:1:1101:28268:12492 2:N:0:1
GCTGTAATCTACAAGCACCTCTTTTACATACATTAGGAAAAGAATTAAGTTACCGTTGAGATCAAAAAAACCACGTCATGTTTTCTCTGATGACAAGTGATAAAACTTCGTAGTTAAATTTCTAGAATGTCGATGTGAATGT
+
A1BFFF3D3ADGB1A00ACFAD13AA1D2AFHFGFFE1B00F/BFGHBFHBGD1EAE//1/DE1FGG/A/?//FA//F0B@2F>GD2G1B2BBEBGG@BGBGHGH1F1>F>FEFBGHBFDGF>2B2<B11BF/?G<F>BDD1
@M02846:212:000000000-JLNFJ:1:1101:18122:12498 1:N:0:1
GCGTCAGTCAGGTAATACGACTCACATATTTTGTGTTACTTATATCAAAGCTTTTTAATTTTTTAATTTTATATATTGGTTTTTCTTAATTTACATTCACATCGACATTCTAGAAATTTAACTACGAAGTTTTATCACTTGT
+
AFDGG?EBFGGGFGHFHHHGGGGHHHHHHHHCHGHHHHHHHHHEHHHHGHEHHHFGHBGFFHHGHFHHHGDGGFHHHHHHHHGGHHHHHHHHHHGHHHHGHGFEGGDGFHFG4DGHHGHHHGBFHCGCEFHHHFHHFFDG2B
@M02846:212:000000000-JLNFJ:1:1101:18122:12498 2:N:0:1
GCTGTAATCTACAAGCACCTCTTTTAAATACATTAGGAAAAGAATTAAGTTACCGTTGAGATCAAAAAAACCACGTCATGTTTTCTCTGATGACAAGTGATAAAACTTCGTAGTTAAATTTCTAGAATGTCGATGTGAATGT
+
ABFGGGGGGGGGGHCGFHGHHHHHHHHHHHHHHHHHHFHGHHGHHHHHHHHHHFEFGGHHHHHHHHHHCEGGHGCHGGFEHHHHHGHHHHFHHHHHHHHHHHHHHHHGHEEGGGHGHHHHHHHHHEHHHFHEGFHHHGHHH3
@M02846:212:000000000-JLNFJ:1:1101:28955:12532 1:N:0:1
GCTGTAATCTACAAGCACCTCTTTTAAATACATTAGGAAAAGAATTAAGTTACCGTTGAGATCAAAAAAACCACGTCATGTTTTCTCTGATGACAAGTGATAAAACTTCGTAGTTAAATTTCTAGAATGTCGATGCGAATGT
+
1B@1B1BDBFFGGGCAFCHGHBEGHFHBFBGHHHC1DBDG00/B1A1FFBDHB1EAE//1/AFFGB1GGEAEE/AHHG0D222BFGH21DFDFFFDG@F2@FGFFBBFBEC0FGFHG2FH1BB2>FF21B>C/?F//CCC11
@M02846:212:000000000-JLNFJ:1:1101:28955:12532 2:N:0:1
GCGTCAGTCAGGTAATACGACTCACATAAAAAAAGATGAAGAATGTTTTGTGTTACTTATATCAAAGCTTTTTAATTTTTTAATTTTATATATTGGTTTTTCTTAATTTACATTCACATCGACATTCTAGAAATTTAACTAC
+
AFBGCEGGGCFGFGHHHHHGGGGHHHHHHHFHCCFFFHHHBFEGGHHHHEHHHHGHHHFHGHHEHGHHHGHHFHHHEGHHGGGHHFHFGGGGHHFFHHHGGGHFFGGHEFGFHHGHFHHH?GE/BFGFD33DFFGFHDDB2F
@M02846:212:000000000-JLNFJ:1:1101:28264:12542 1:N:0:1
GCTGTAATCTACAAGCACCTCTTTTAAATACATTAGGAAAAGAATTAAGTTACCGTTGAGATCAAAAAAACCACGTCATGTTTTCTCTGATGACAAGTGATAAAACTTCGTAGTTAAATTTCTAGAATGTCGATGTGAATGT
+
BFFGGGGGGGGGGHHHHHHHHHHHHHHHHGHHHHHHGGHHFHEGHHHHHHHHHHGGGGGHHHHHHGHHGGGGGGGHHGHHHHGHHHHHHHGHHHHHHFEHHHHHHHHHHGGHGFHHGHHHHHHHHGFHHHHHEGHHHFGHHF
@M02846:212:000000000-JLNFJ:1:1101:28264:12542 2:N:0:1
AGCTTTTTAATTTTTTAATTTTATATATTGGTTTTTCTTAATTTACATTCACATCGACATTCTAGAAATTTAACTACGAAGTTTTATCACTTGTCATCAGAGAAAACATGACGTGGTTTTTTTGATCTCAACGGTAACTTAA
+
CFFGGGGGGGFGGHBFHFHHHHHHHHHHGHHGAGEGHHHHGGHHHGHHHG5AAFFFFCEGHHGHGEFFGHHHHGHHHGFFGGHHHHHEFGHGHFHGFGFHBGHHHHEFHFF3EFFEEFHGGGGGAHHHGG3FD/AGE2GDG2
@M02846:212:000000000-JLNFJ:1:1101:15445:12546 1:N:0:1
GCGTCAGTCAGGTAATACGACTCACATAGGACACACAGAAAAGATGAAGAATGTTTTGTGTTACTTATATCAAAGCTTTTTAATTTTTTAATTTTATATATTGGTTTTTCTTAATTTACATTCACATCGACATTCTAGAAAT
+
BFBGGGGGGFFGGGGHHHHGGGGHHHGHHHHHHHHGGHHHGHHGHHGHHHHHHHHHHHHHHHHHHHDHHHHHEHHEGFHHHHHHHHHHGHHHHHHHGHHHHHGHHHHGGGHHHGHHGHHHHGHHHHHHGHFDGHHHHHGHHH
@M02846:212:000000000-JLNFJ:1:1101:15445:12546 2:N:0:1
TCTACAAGCACCTCTTTTAAATACATTAGGAAAAGAATTAAGTTACCGTTGAGATCAAAAAAACCACGTCATGTTTTCTCTGATGACAAGTGATAAAACTTCGTAGTTAAATTTCTAGAATGTCGATGTGAATGTAAATTAA
+
@FFGGGFGGGGGCFHHHHHBGHHHGBGHHHGHFHHGHFHHFEHHHHHGGGEHHGGGHHHHHGGDGGGGHAFHGHHGFHFFHGHHGHHGGHHHFFHHEFGGGFEHFGGHGFHHHHHGGHGEFDFG/EFBCGHGHHHHFHHHHH
@M02846:212:000000000-JLNFJ:1:1101:22187:12628 1:N:0:1
AATCTACAAGCACCTCTTTTAAATACATTAGGAAAAGAATTAAGTTACCGTTGAGATCAAAAAAACCACGTCATGTTTTCTCTGATGACAAGTGATAAAACTTCGTAGTTAAATTTCTAGAATGTCGATGTGAGTCGTATTA
+
BFFGGGGGGGGGGHHHHHHHHHGHHHHHHHGHFHHEHGHHHH5GHHHHHGFGDEGHHHHHHHHGGGGHGGHHGHHHHHHHHHHHHHHGHHGHHHHHHHHHHGHHGHHGGHFHHHHHHHHHHHHHHHEHGHHGHHHGGGHHHG
@M02846:212:000000000-JLNFJ:1:1101:22187:12628 2:N:0:1
GCGTCAGTCAGGTAATACGACTCACATCGACATTCTAGAAATTTAACTACGAAGTTTTATCACTTGTCATCAGAGAAAACATGACGTGGTTTTTTTGATCTCAACGGTAACTTAATTCTTTTCCTAATGTATTTAAAAGAGG
+
CFCGGGFGGGGGBFGHGHGGGGGHHGHHGCFFEGFGFDFHFGHHHHHHHHGGGGGGGHHHHHHHHGHHHHHHHBFHHHGHHHGFC?FGGGFGGGGGGEHFFHBHFFGGEGHHHHHHHHHHHHHHHFFHFFBGHHF22DBFFF
@M02846:212:000000000-JLNFJ:1:1101:13417:12631 1:N:0:1
AATACGACTCACATAGGACACACAAAAAAGATGAAGAATGTTTTGTGTTACTTATATCAAAGCTTTTTAATTTTTTAATTTTATATATTGGTTTTTCTTAATTTACATTCACATCGACATTCTAGAAATTTAACTACGAAGT
+
CFFGGGGGGGGGGHHHHHHHHHGGGHHHGGGHHGHHHHHGFHHHGHHHHHHHHHHHHHHHGHHHHHHHHHHHHHHGFHHHHHHHGHHHHHHHHHGGHHHHHHHHHHHHHHHHGHHGHGGGHHHHHGHFHHHHGHHHHGGAFF
@M02846:212:000000000-JLNFJ:1:1101:13417:12631 2:N:0:1
GCTGTAATCTACAAGCACCTCTTTTAAATACATTAGGAAAAGAATTAAGTTACCGTTGAGATCAAAAAAACCACGTCATGTTTTCTCTGATGACAAGTGATAAAACTTCGTAGTTAAATTTCTAGAATGTCGATGTGAATGT
+
@FFGGGGGGGGGGGGHHHHHHHHGHHHHHHHHHGDGHGHFFHEHHHHHHFGHHGGGGEEHHHHHHHGGGGCEEG?FAFHHFHHBHFHHFHHHHHGHFBFFFHHFHHHGHGFFFGEHHEBGFFHGGFHHHGHHHGHHDFGEH3
@M02846:212:000000000-JLNFJ:1:1101:12251:12657 1:N:0:1
GCGTCAGTCAGGTAATACGACTCACATAACAAAAAAGATGAAGAATGTTTTGTGTTACTTATATCAAAGCTTTTTAATTTTTTAATTTTATATATTGGTTTTTCTTAATTTACATTCACATCGACATTCTAGAAATTTAACT
+
?BDGGGGGGGGGEGGGHHFFGGGHHGFHFFFFHHHFDGHHHFHHHFHFFFHG2FCGFGHHHFHHFHFHHHHHGHHHGHHHGGGFFHHHHHGHHGHHBGFEFGGHHHHFHHHHGFHF4GHHHHDHCDGHHHHGFFBFGFFBGG
@M02846:212:000000000-JLNFJ:1:1101:12251:12657 2:N:0:1
GCTGTAATCTACAAGCACCTCTTTTAAATACATTAGGAAAAGAATTAAGTTACCGTTGAGATCAAAAAAACCACGTCATGTTTTCTCTGATGACAAGTGATAAAACTTCGTAGTTAAATTTCTAGAATGTCGATGTGAATGT
+
BFFGGGGGGGGGGHCHHHHHGHHHHHHFHHHHHHHHHHHHHHGHHHHHHGHHHHGGGGFHHHGGHHHHGGGGGGGGFGHGHHHHHHHGHHHHHHHFCGHGHHHHHHHHHABFGGGHHHHHHHHHHHHHHFHHE/GCDGFHG3
@M02846:212:000000000-JLNFJ:1:1101:27610:12724 1:N:0:1
GCGTCAGTCAGGTAATACGACTCACATAGGACACACAAAAAAGATGAAGAATGTTTTGTGTTACTTATATCAAAGCTTTTTAATTTTTTAATTTTATATATTGGTTTTTCTTAATTTACATTCACATCGACATTCTAGAAAT
+
AFBEEGGFGGGGGGGHHHFFE?EHBFGHFHAGHFFG?FAAGCGGFFHBHBBGHF5DEGGEEGEHHHHHHHHGEFFHFHHHGHFHHGHHGECFGFF4BGHHDGFHHHFGGHHHB?GFHFHFFHDGHGH2<2><A3BBF32@FF
@M02846:212:000000000-JLNFJ:1:1101:27610:12724 2:N:0:1
GCTGTAATCTACAAGCACCTCTTTTAAATACATTAGGAAAAGAATTAAGTTACCGTTGAGATCAAAAAAACCACGTCATGTTTTCTCTGATGACAAGTGATAAAACTTCGTAGTTAAATTTCTAGAATGTCGATGTGAATGT
+
AFFGGGGGGGGGGHGGHFHHHHHHHHFHHGHGHHCHHGFFHHGHHHHHGHHGHHFFFGAHGHGHHHHHGGGGHGCGEFFFGHHGHEHFBBGFFHHG1BGFHHHGHHHHGG?GEEHHHFHHFHHGHEGFFHHEEEH0F3BFH3
@M02846:212:000000000-JLNFJ:1:1101:14376:12734 1:N:0:1
GCGTCAGTCAGGTAATACGACTCACATAACAAAAAAGATGAAGAATGTTTTGTGTTACTTATATCAAAGCTTTTTAATTTTTTAATTTTATATATTGGTTTTTCTTAATTTACATTCACATCGACATTCTAGAAATTTAACT
+
BFBG?EGAFFGFGGGGFHGDGDGFHFG3GHHGHHCGGGHFBFF5GHFBGHHHHEECFGHHFHGHHHEHFGFHGHHEFHHHHHGGCGHFHFFHHHGHGHHHHGGHHGHHHHGHHHHFHHHFHHAF@EGHEHEGGFFHHHHHFF
@M02846:212:000000000-JLNFJ:1:1101:14376:12734 2:N:0:1
GCTGTAATCTACAAGCACCTCTTTTAAATACATTAGGAAAAGAATTAAGTTACCGTTGAGATCAAAAAAACCACGTCATGTTTTCTCTGATGACAAGTGATAAAACTTCGTAGTTAAATTTCTAGAATGTCGATGTGAATGT
+
CFFGGGGGGGGGGHHHHHHGHHHHHHHHHHHGHHHHHHHHHHGHHGHHGGHGHHGGGGHGGHHHHHFHGGGGHGGHHGHHHHHHHGHHHHGHGHFBGGFHGHHHHHHGHFFHGGHFHGHFFHHHHHHHHFHA/CFHHFHHG?
@M02846:212:000000000-JLNFJ:1:1101:27997:12759 1:N:0:1
GCGTCAGTCAGGTAATACGACTCACATAGGACACACAAAAAAGATGAAGAATGTTTTGTGTTACTTATATCAAAGCTTTTTAATTTTTTAATTTTATATATTGGTTTTTCTTAATTTACATTCACATCGACATTCTAGAAAT
+
BFBEEEEGGGGGGGFGHHH2EGGHHHHDGFFHHHHGGGHGHGGGHHHHHHHHHHHHHHHHHFHHHHGHHHHFHHHHHHHHHGHHHHHHGGFHGHHHHHHHHHHHHHHGGHHHHHHHHHHHHHHHHHHHGHGGGHGHHHGGHH
@M02846:212:000000000-JLNFJ:1:1101:27997:12759 2:N:0:1
TACAAGCACCTCTTTTAAATACATTAGGAAAAGAATTAAGTTACCGTTGAGATCAAAAAAACCACGTCATGTTTTCTCTGATGACAAGTGATAAAACTTCGTAGTTAAATTTCTAGAATGTCGATGTGAATGTAAATTAAGA
+
BDFGFGFGGGGGGHGHGFFHFHHHFFFHFFHBCAHHHBGGHHFFHGFGGHHHHHH3FGHGGGGHGGEHGHHHFFFHHHGGFGBGFGHFDEHGHHGHHHHHGFHGFHHGHHHHGHHHBGHHFGHAFHHB4BDGGF2?BGBGBB
@M02846:212:000000000-JLNFJ:1:1101:21019:12774 1:N:0:1
GCGTCAGTCAGGTAATACGACTCACATAGGACACACAAAAAAGATGAAGAATGTTTTGTGTTACTTATATCAAAGCTTTTTAATTTTTTAATTTTATATATTGGTTTTTCTTAATTTACATTCACATCGACATTCTAGAAAT
+
2FBGGGEGGGCGGBGHFGHGC2AGHFCFFHHGBHGFEGECGEFFHHBBG5B3FAGFHFHFGGHHHGHHHHHGEFHHHHHHHHFHHGHHGG3GGHGHHHHEGHHHGHFEGHHGHGHHHHFFFGHFHHHH?GCDDHHG2G2G1G
@M02846:212:000000000-JLNFJ:1:1101:21019:12774 2:N:0:1
GCTGTAATCTACAAGCACCTCTTTTAAATACATTAGGAAAAGAATTAAGTTACCGTTGAGATCAAAAAAACCACGTCATGTTTTCTCTGATGACAAGTGATAAAACTTCGTAGTTAAATTTCTAGAATGTCGATGTGAATGT
+
AFFGGGGGGGGGGHHGHHGHHHHHHHGHFHHGGHHHHGFGFHGHHHHHGFHHHGGGGDEHAHHHGHFHGGGFFGGHHEHHGHFHHHHHGEHHHFGHAHFBHHHFFHHGGGGBFGGHHHHHHHGHHHBGHHHEGGHHHG3DBB
@M02846:212:000000000-JLNFJ:1:1101:15103:12790 1:N:0:1
TAATCTACAAGCACCTCTTTTAAATACATTAGGAAAAGAATTAAGTTACCGTTGAGATCAAAAAAACCACGTCATGTTTTCTCTGATGACAAGTGATAAAACTTCGTAGTTAAATTTCTAGAATGTCGATGTGAATGTAAAT
+
CFFGGGGGGGGGGHHHHHHHHHHHHHHHHHHHHHGHGHGHHHHGHHHHHHGGGGHHHHHHHHHHGGGGFGGHHGHHHHHGHHGHHHHHHHHHHHHHHGHHHHHHHGFHGGHGHHHHHHHFHHFHHDHHGGHHHHHHHHGHHG
@M02846:212:000000000-JLNFJ:1:1101:15103:12790 2:N:0:1
GCGTCAGTCAGGTAATACGACTCACATAATCAAAGCTTTTTAATTTTTTAATTTTATATATTGGTTTTTCTTAATTTACATTCACATCGACATTCTAGAAATTTAACTACGAAGTTTTATCACTTGTCATCAGAGAAAACAT
+
BFCGFGGGGGGGGHHFHHHGGGGGHHHGHHBHHHGHHHFFHHHHHHHGGHHHHHHGHHGHGHHHFHHGGHHEHHHHHHHGHHHHGFHFGHGGGFHHHHGHHHHHHFHHHHGGEDFHHHHHFHHGHHGHHHHGHHGHHHGGH2
@M02846:212:000000000-JLNFJ:1:1101:14534:12804 1:N:0:1
GCGTCAGTCAGGTAATACGACTCACATAACAAAAAAGATGAAGAATGTTTTGTGTTACTTATATCAAAGCTTTTTAATTTTTTAATTTTATATATTGGTTTTTCTTAATTTACATTCACATCGACATTCTAGAAATTTAACT
+
AFBGGGGFGGBCABDFB54AAEEFFHFBG3B322A2BE3F5F5ACG555BEHHEFFGHG5GHHF55@3D2GHGGH13B4@FB/1FG@4BGGFG4GGFHGAB?/3BFGGF4FBD?FGGBGFGHAEEDAGFG2?2BDFGHHFG2
@M02846:212:000000000-JLNFJ:1:1101:14534:12804 2:N:0:1
GCTGTAATCTACAAGCACCTCTTTTAAATACATTAGGAAAAGAATTAAGTTACCGTTGAGATCAAAAAAACCACGTCATGTTTTCTCTGATGACAAGTGATAAAACTTCGTAGTTAAATTTCTAGAATGTCGATGTGAATGT
+
AFBGGGGGGGGGGGF4BGEHHGHHH5FGHGFGHHHFHBHH2GFHHHHGFGGGFHGGGEHHHH33FDHHGGG?GG1?GGHHBHHEFDGHFEHFBHHEFHFFHHHHEGFFFEGGGCFFH4FHHFBFFFGFB4FEHGE0BBFDF1
@M02846:212:000000000-JLNFJ:1:1101:27877:12821 1:N:0:1
CTTTTAAATACATTAGGAAAAGAATTAAGTTACCGTTGAGATCAAAAAAACCACGTCATGTTTTCTCTGATGACAAGTGATAAAACTTCGTAGTTAAATTTCTAGAATGTCGATGTGAATGTAAATTAAGAAAAACCAATAT
+
FFFGGGGGGGGGGHHHGFHHHFGHHHHHHHHHHHGFGDEHGHHHBGFHGGGGFGGGHGHHFHHHFHHHHGFFHGHHGHHHFHHHFHHHHGFHEFHFHGGHHGHEHH3FGHHHGGHHHFBHHHHFGHHHF4GGHHHGCG/FHB
@M02846:212:000000000-JLNFJ:1:1101:27877:12821 2:N:0:1
GCGTCAGTCAGGTAATACGACTCACATAACTTATATCAAAGCTTTTTAATTTTTTAATTTTATATATTGGTTTTTCTTAATTTACATTCACATCGACATTCTAGAAATTTAACTACGAAGTTTTATCACTTGTCATCAGAGA
+
BFBG?FGFGGGGGHHHHHHGGGGHHGHHHGHDFFHHGEBGFHHHHHHHGGGHHHGHHHHHHHHHHHHHGHHHHGGFHBFGHHHHHHHHHBGFHG?F?EFHHHFFEGBFGGFHHHHHGG//?FHHHHBDGHGFHHHFHHFHCB
@M02846:212:000000000-JLNFJ:1:1101:17749:12837 1:N:0:1
GCGTCAGTCAGGTAATACGACTCACATAATCAAAGCTTTTTAATTTTTTAATTTTATATATTGGTTTTTCTTAATTTACATTCACATCGACATTCTAGAAATTTAACTACGAAGTTTTATCACTTGTCATCAGAGAAAACAT
+
CFCGGGGGGGGGFHHHHHHGGGGHHHHHHHHHGHHHHHHHHHHHHHHHGHHHHHHHHHHHHHHHHHHGGHHHHHHHHHHHHHHHHHHHDHGGGHHHHHHHHHHHHHHHHHGGHGGHHHHHHHHHHHHGGHHHHHHHHHHHHH
@M02846:212:000000000-JLNFJ:1:1101:17749:12837 2:N:0:1
CAAGCACCTCTTTTAAATACATTAGGAAAAGAATTAAGTTACCGTTGAGATCAAAAAAACCACGTCATGTTTTCTCTGATGACAAGTGATAAAACTTCGTAGTTAAATTTCTAGAATGTCGATGTGAATGTAAATTAAGAAA
+
FFFGGGGGGGGGGHHHHHHHHHHHFFHHHHHGGHHHHFHHHHHGGGGHHGHGHHHHHGGGDHGGHHFFHFHHGHHHHHGHGEFGFHHHFHHHFHHHHHFEFGGHHHHHHHHHHHFFFHGHHA/GHGHFHHFHHGHHHHHEHH
@M02846:212:000000000-JLNFJ:1:1101:24668:12893 1:N:0:1
CAAGCACCTCTTTTAAATACATTAGGAAAAGAATTAAGTTACCGTTGAGATCAAAAAAACCACGTCATGTTTTCTCTGATGACAAGTGATAAAACTTCGTAGTTAAATTTCTAGAATGTCGATGTGAATGTAAATTAAGAAA
+
FFFGGGGGGGGGGHHHHHHHHHHHHHHHHHHGGHHHHHHHHHHGFGGHHHHHHHHHHGGGGHGGHHGHHGHHHHHHHHHHHHHHHHHHHHHHHHHHGGGGHGGHHHHHHHHHHHHHHHGHHGGHHHHHHHHHHHHHHHHHHH
@M02846:212:000000000-JLNFJ:1:1101:24668:12893 2:N:0:1
GCGTCAGTCAGGTAATACGACTCACATAACACAAAAAAGATGAAGAATGTTTTGTGTTACTTATATCAAAGCTTTTTAATTTTTTAATTTTATATATTGGTTTTTCTTAATTTACATTCACATCGACATTCTAGAAATTTAA
+
CFCGGGGGGGGGGHHHHHHGGGGHHHFHHHHHHGHHGGGGHHHHHHHHGHGHHHHHHHHHHHHHHHHHHHHHHHHHHHHHHGEGFHGHHHHHHGHHEHFHHHHGGHHHHHHHGHFFHHHHGHHHGEGGFHHDGGEHHHHFHH
@M02846:212:000000000-JLNFJ:1:1101:25522:12911 1:N:0:1
GCGTCAGTCAGGTAATACGACTCACATAACACAAAAAAGATGAAGAATGTTTTGTGTTACTTATATCAAAGCTTTTTAATTTTTTAATTTTATATATTGGTTTTTCTTAATTTACATTCACATCGACATTCTAGAAATTTAA
+
CFCGGGGGGGGGGHHHHHHGGGGHHHHHHHHHHGHHHGGGHHHHHHHHHHHHHHGHHHHHHHHHHHHGHHHHHHHHHHHHHHHHGHHHHHHHHHHHHHHHHHHGGHHHHHHHHHHHHHHHHHHHGHGGGHHHHHHHHHHHHH
@M02846:212:000000000-JLNFJ:1:1101:25522:12911 2:N:0:1
ATGTTTTCTCTGATGACAAGTGATAAAACTTCGTAGTTAAATTTCTAGAATGTCGATGTGAATGTAAATTAAGAAAAACCAATATATAAAATTAAAAAATTAAAAAGCTTTGATATAAGTAACACAAAACATTCTTCATCTT
+
BFFGGGGGGGGGGHHGHHHHHHHHHHGHHFHHDGHGGHHHHHHHHHHHGGHHHHHHGHHHGHHHFHHHGHHHHGHHHHGGHHHHGHHHGHHHHHHHHHGHHHGHHHEHGHHGHGHHHHFHHFHHGHEHFAHHE4EG4FHHHH
@M02846:212:000000000-JLNFJ:1:1101:19814:12918 1:N:0:1
CTGTAATCTACAAGCACCTCTTTTAAATACATTAGGAAAAGAATTAAGTTACCGTTGAGATCAAAAAAACCACGTCATGTTTTCTCTGATGACAAGTGATAAAACTTCGTAGTTAAATTTCTAGAATGTCGATGTGAATGTA
+
FFFGGGGGGGGGGHHHHGHHHHHGHHHHHHHHHHHHGHHHFGAGHHGHHHIHIGGGGHHHHHGHHHHGGGGHGGHHGGHHHHHGHHHHHHHHHHHHHHHHHHHHHHHHGHHGGHHHHHHHHGHHHHHHHHHHGHCGHHHHHF
@M02846:212:000000000-JLNFJ:1:1101:19814:12918 2:N:0:1
GCGTCAGTCAGGTAATACGACTCACATAACACAAAAAAGATGAAGAATGTTTTGTGTTACTTATATCAAAGCTTTTTAATTTTTTAATTTTATATATTGGTTTTTCTTAATTTACATTCACATCGACATTCTAGAAATTTAA
+
AFBGFCGGGGGGGGHHGHHGGGGHHHHHHHCB2FHEGGGFHHHHHHHHHGHHHGHHHHHHHHHGHHHGHHFBGHBGHHHHHHHHGHFHGHHHHHHHEHHHHHHGGHHHHBHHHHHHHHFDG4GGEG?/EGHHHHEFDHHHGH
@M02846:212:000000000-JLNFJ:1:1101:8319:12930 1:N:0:1
GCGTCAGTCAGGTAATACGACTCACATAACACAAAAAAGATGAAGAATGTTTTGTGTTACTTATATCAAAGCTTTTTAATTTTTTAATTTTATATATTGGTTTTTCTTAATTTACATTCACATCGACATTCTAGAAATTTAA
+
AFB2EEEGGFGFFFGBGGAEF?FFFAEB5B3B2FGFAECEFGFHHGBFGFHBGHGBF3FFFHBFGBG5E3DFF5FHHEGHHFEGGHHGHHHBDGHFHHGHHHAFEHHHGHFHBFFHFBDFFEHFECEDGGGHHH3F3GHHHG
@M02846:212:000000000-JLNFJ:1:1101:8319:12930 2:N:0:1
GCTGTAATCTACAAGCACCTCTTTTAAATACATTAGGAAAAGAATTAAGTTACCGTTGAGATCAAAAAAACCACGTCATGTTTTCTCTGATGACAAGTGATAAAACTTCGTAGTTAAATTTCTAGAATGTCGATGTGAATGT
+
BFFGGGGGGGGFGHEFHHHGHHHHHHHHHHHHHHHHGBEHGHGGHHHHHHHHHHGGGGGHHHHHFHGHGGGDHGGHHGHHHHHHHGHHHGHHHHHHHHFHFGHFHHHHHGGHGGHHGFHHFFHHGFBGFHFHAAHCGFHFH3
@M02846:212:000000000-JLNFJ:1:1101:16415:12964 1:N:0:1
GCGTCAGTCAGGTAATACGACTCACATAACAAAAAAGATGAAGAATGTTTTGTGTTACTTATATCAAAGCTTTTTAATTTTTTAATTTTATATATTGGTTTTTCTTAATTTACATTCACATCGACATTCTAGAAATTTAACT
+
BFBGGGFGGFGGFGGHHHGGGGGHGHHHHHHHGHHGGGHHHHHGHHHHHHHGGFHHHHHHGHHHHHHFHHHHHHGHHHHHHHGHHHHHHHHHHHHHHHHHHGGHHHGHHHHHHHHHHHFHHHGHGEGHGFHHGHHHHHHFHD
@M02846:212:000000000-JLNFJ:1:1101:16415:12964 2:N:0:1
CTGTAATCTACAAGCACCTCTTTTAAATACATTAGGAAAAGAATTAAGTTACCGTTGAGATCAAAAAAACCACGTCATGTTTTCTCTGATGACAAGTGATAAAACTTCGTAGTTAAATTTCTAGAATGTCGATGTGAATGTA
+
FFFGGGGGGGGGGHHHHHHHHHHHHHHHGHGHHHHHGHHHECFGGBGHHGHHFGCEGHHCGHFHHEEGCGCHGFHHGHHFFGHHHHEHHFFHFEBHGHGHHHHHHFHGGGBFFHFGBGHGGHHHHHGHHHHHGHHFGGHFHF
@M02846:212:000000000-JLNFJ:1:1101:25394:12995 1:N:0:1
GCGTCAGTCAGGTAATACGACTCACATATGGACACACAAAAAAGATGAAGAATGTTTTGTGTTACTTATATCAAAGCTTTTTAATTTTTTAATTTTATATATTGGTTTTTCTTAATTTACATTCACATCGACATTCTAGAAA
+
?D1EA11GGGGGGGFHHHHGEGFFFHHHFGHHHGHGGEEHHGEE/FGDFHHHFEHHFHHGFGGHHHBFEHHHHFFGHHHHHHGFHHHHHGHEGHHHFHFGGHFHHHHHGGGFHHFHHHHHBDDBDGHF<AG/CEHFHGFF1F
@M02846:212:000000000-JLNFJ:1:1101:25394:12995 2:N:0:1
GCTGTAATCTACAAGCACCTCTTTTAAATACATTAGGAAAAGAATTAAGTTACCGTTGAGATCAAAAAAACCACGTCATGTTTTCTCTGATGACAAGTGATAAAACTTCGTAGTTAAATTTCTAGAATGTCGATGTGAATGT
+
CBFGGGGGGGGGGHBHHHHHHHHHHGHHHGHHHHHHGGHHHHGHHHHHHHHHHHGGGGGHEFHHHHHHGGGGHGGHHGHFFHHHHHHHHGHGHFHHHFGFHHHHHHHHHGFHGGGHHHHHHHGHGFFHHHHHHGHGFHFFHB
@M02846:212:000000000-JLNFJ:1:1101:10276:13002 1:N:0:1
TGTAATCTACAAGCACCTCTTTTAAATACATTAGGAAAAGAATTAAGTTACCGTTGAGATCAAAAAAACCACGTCATGTTTTCTCTGATGACAAGTGATAAAACTTCGTAGTTAAATTTCTAGAATGTCGATGTGAATGTAA
+
CFFGGGGGGGGGGHHHGHHHHHHHHHGHHGHHHHHHHHHHGHHHHHHGHHHHGGGGHHHHHHHGHHGGGGHGGHHGHHHHHHHHHHHHHHHHHGHHHHHHHHHHHHHGHHGFHHHHHHHHHHHHHGHHHHHGHHHHHGHFFH
@M02846:212:000000000-JLNFJ:1:1101:10276:13002 2:N:0:1
GCGTCAGTCAGGTAATACGACTCACATAACACAAAAAAGATGAAGAATGTTTTGTGTTACTTATATCAAAGCTTTTTAATTTTTTAATTTTATATATTGGTTTTTCTTAATTTACATTCACATCGACATTCTAGAAATTTAA
+
BFBGGGGGGGGGBFHHHHHGGGGHHHHHHHHGHFHHGGGGHHHHHDHHHFGGHHHHHHHHHHHGHHHHHHHGHHHHHHHHHHHHGEGHHHHGHHHHHHFHHHHGGFHHHFHHHGGHFHHFFDHGDBE/EGHHHE3G3GHHH2
@M02846:212:000000000-JLNFJ:1:1101:29093:13016 1:N:0:1
GTCAGTCAGGTAATACGACTCACATAACAAAAAAGATGAAGAATGTTTTGTGTTACTTATATCAAAGCTTTTTAATTTTTTAATTTTATATATTGGTTTTTCTTAATTTACATTCACATCGACATTCTAGAAATTTAACTAC
+
BFFGGGGGGGGGGHGHHGGGGFHHHHHHHHHHHGGGHHHHHGGHHHHHHGGHHHHHHHHHGHHHHHFHHHHHHGHHHHHHGH3GHHGHHHHHHHHHHHHGGHHHHHHHHHHGHHHHHHHHGGGGGHHHHHBGGGGHGHHHHH
@M02846:212:000000000-JLNFJ:1:1101:29093:13016 2:N:0:1
GCTGTAATCTACAAGCACCTCTTTTAAATACATTAGGAAAAGAATTAAGTTACCGTTGAGATCAAAAAAACCACGTCATGTTTTCTCTGATGACAAGTGATAAAACTTCGTAGTTAAATTTCTAGAATGTCGATGTGAATGT
+
AFFGGGGGGGCGGCBHFGGHHFHHHHHFHHHHHHHGG55FHHAGFG5DBHGBHHGGG?FBEGHHGDBFGCEEHFEHHEHHFGHHHFHHH4DBDGHFGGHEHHD33GHHHGGGFFHFBGFGGGHFHFFGFGG//?3FBFDHF3
@M02846:212:000000000-JLNFJ:1:1101:26389:13040 1:N:0:1
GCTGTAATCTACAAGCACCTCTTTTAAATACATTAGGAAAAGAATTAAGTTACCGTTGAGATCAAAAAAACCACGTCATGTTTTCTCTGATGACAAGTGATAAAACTTCGTAGTTAAATTTCTAGAATGTCGATGTGAATGT
+
A@FGGGGGFGFGFDFHGHHFHHHCFFHHHHHHHHHHGGHHFHGHBHHFHHHGHHGGGGGHHHHHGHHGGGDGEFGHHGHHGHHHHHHHHHHHHHHHHHFFHHHGHFHGHGFHFFFHGG4GHHHHHEHGFDGHHFHGFFFHFB
@M02846:212:000000000-JLNFJ:1:1101:26389:13040 2:N:0:1
CGTCAGTCAGGTAATACGACTCACATAACACAAAAAAGATGAAGAATGTTTTGTGTTACTTATATCAAAGCTTTTTAATTTTTTAATTTTATATATTGGTTTTTCTTAATTTACATTCACATCGACATTCTAGAAATTTAAC
+
FFAEGGFGGGGAAGFCHHDE2AABBGEDAGHHFAGEEDEHF5EFF3BFAFE2AFFF3E5FGHHFFHEGFHFBGGGBGGBEBF4EAGEF44GFFGG4@EF31?F??DHGGHF4FGFFHHEFFFB?CEGGFHGHD?D1BFGHFF
@M02846:212:000000000-JLNFJ:1:1101:14832:13084 1:N:0:1
GCGTCAGTCAGGTAATACGACTCACATAACACAAAAAAGATGAAGAATGTTTTGTGTTACTTATATCAAAGCTTTTTAATTTTTTAATTTTATATATTGGTTTTTCTTAATTTACATTCACATCGACATTCTAGAAATTTAA
+
AD2EEG25F4BGFGDHHFECFAAGGHHFFB3FG2BG20AFDGHHFBE3DAFFHFBFEG5GHHHHFHHHBFEFDEHFBH3DGFHGEEFFHGHBHE4EGDFBDF0FFG4FFHHHFHFHGBGGFFFGFGGFFHEH3FF3GGFB32
@M02846:212:000000000-JLNFJ:1:1101:14832:13084 2:N:0:1
GCTGTAATCTACAAGCACCTCTTTTAAATACATTAGGAAAAGAATTAAGTTACCGTTGAGATCAAAAAAACCACGTCATGTTTTCTCTGATGACAAGTGATAAAACTTCGTAGTTAAATTTCTAGAATGTCGATGTGAATGT
+
AFFGGGGGGGGGGHHHGHHHHHHGHHHHHHHGHHFHHHHFHHGHHGHHHHHHHEGFGFGHGHHHGHHHGGGGHGGHHGHHHGFHHHHFHHHFHGHBHHGHHHHHHHHHGGGHGGHGHHFEGHHHH4GFHFHHHFFHHHGHBB
@M02846:212:000000000-JLNFJ:1:1101:14943:13093 1:N:0:1
GCGTCAGTCAGGTAATACGACTCACATAACATCGACATTCTAGAAATTTAACTACGAAGTTTTATCACTTGTCATCAGAGAAAACATGACGTGGTTTTTTTGATCTCAACGGTAACTTAATTCTTTTCCTAATGTATTTAAA
+
CFCGGGGGGGGGGGHHHHHGGGGHHHHHHHHHHGHGGGHHGHHHHHHHHHHHHHHGGHGGHHHHHHHHHHHHHGFHHHHHHHHHHHHHHHGGGGHGHGGGGGGHHHHHHHGGDHGHHHHHHHHHHHHHHHHHHHHHHGHHHH
@M02846:212:000000000-JLNFJ:1:1101:14943:13093 2:N:0:1
GCTGTAATCTACAAGCACCTCTTTTAAATACATTAGGAAAAGAATTAAGTTACCGTTGAGATCAAAAAAACCACGTCATGTTTTCTCTGATGACAAGTGATAAAACTTCGTAGTTAAATTTCTAGAATGTCGATGTTATGTG
+
BFFGGGGGGGGGGHHHHHHHHGHHHGHHHHHHHHGHHHHHGHGHHHHHHFHHIFGGGGHHEFHHHGHHGGGCEGGHHGHHHHGHHHHHGHHHHGHHHHHHHHHHFFHHHGHGGFHHHGHHHHHHGHHHHFHEHGFGGHGGH3
@M02846:212:000000000-JLNFJ:1:1101:14701:13110 1:N:0:1
GCGTCAGTCAGGTAATACGACTCACATAACTTATATCAAAGCTTTTTAATTTTTTAATTTTATATATTGGTTTTTCTTAATTTACATTCACATCGACATTCTAGAAATTTAACTACGAAGTTTTATCACTTGTCATCAGAGA
+
1@1EE1?BFGGGGBFHFDGAEA0FHHBFB1D2GGF2DG2B10FFH1BGGBGBGFEEFGEHEHG2FGHHEF@>F/FF1GH2B@2FH2GBDHFHDBE>/EEFHHG2DFGFDBEGHHHHG?G??EDHHGGHBDGH><2FFHG11<
@M02846:212:000000000-JLNFJ:1:1101:14701:13110 2:N:0:1
GCTGTAATCTACAAGCACCTCTTTTAAATACATTAGGAAAAGAATTAAGTTACCGTTGAGATCAAAAAAACCACGTCATGTTTTCTCTGATGACAAGTGATAAAACTTCGTAGTTAAATTTCTAGAATGTCGATGTGAATGT
+
BFFGGFGGGGGGFHFDHHHFGFGGGCGCGHHGHHFFDGDGFHGHGHHGHHGHHFGGG1E3CGHGHHHEEGFEHGGHHGFGFFFBHHHHBFHGGHHHGDFHEGHGHGFDG/BG/FHHHHHHEFHF4HHHBF?EH/?0?3FFFB
@M02846:212:000000000-JLNFJ:1:1101:20072:13121 1:N:0:1
GCGTCAGTCAGGTAATACGACTCACATAACGAAGTTTTATCACTTGTCATCAGAGAAAACATGACGTGGTTTTTTTGATCTCAACGGTAACTTAATTCTTTTCCTAATGTATTTAAAAGAGGTGCTTGTAGAAGACGACACA
+
BFCGGGGGGGGGGHGHHHHGGGGHHHHHHHGGGGFHHHHHHHHHHHHHHHHHHHHHHHHHHHHHHGGGGHGHGGGGGGHHHGGHHGGFHGHHHHHHHHHHHHHFHHHHHHHHHHHHGGHGHHGHHHHHHHFHGHHHGGGGGH
@M02846:212:000000000-JLNFJ:1:1101:20072:13121 2:N:0:1
TCTACAAGCACCTCTTTTAAATACATTAGGAAAAGAATTAAGTTACCGTTGAGATCAAAAAAACCACGTCATGTTTTCTCTGATGACAAGTGATAAAACTTCGTTATGTGAGTCGTATTACCTGACTGACGCAGACGACACA
+
BFFGGGFGGGGGGHHHHHGHHHHHHHHHHHGHHHHGHHHGHHHHHHHEFGGHHHHHHHHGHGGGDGFGHHGHHHHHHHHHHGHHHHHHHHFFFHHHHHGHHHFGHHHHHHH4GHEFGHEHHHHHHFHHFHGCD?CHGGGGGG
@M02846:212:000000000-JLNFJ:1:1101:13351:13122 1:N:0:1
GCGTCAGTCAGGTAATACGACTCACATAACAAAAAAGATGAAGAATGTTTTGTGTTACTTATATCAAAGCTTTTTAATTTTTTAATTTTATATATTGGTTTTTCTTAATTTACATTCACATCGACATTCTAGAAATTTAACT
+
CFCFGGGGGGFGFGHHHHGGGGGHHHHHHHHHHHHGGGHHHHHGHHHHHHHHHHHHHHHHHHHHHHHHHGHHHHHHHHHHHHGHHHHGHHHHHHHHHHHHHGGHHHHHHHHHHHHHHHHGHHFHGGGHHHHHGHHHHHHHHF
@M02846:212:000000000-JLNFJ:1:1101:13351:13122 2:N:0:1
CAAGCACCTCTTTTAAATACATTAGGAAAAGAATTAAGTTACCGTTGAGATCAAAAAAACCACGTCATGTTTTCTCTGATGACAAGTGATAAAACTTCGTAGTTAAATTTCTAGAATGTCGATGTGAATGTAAATTAAGAAA
+
FFFGGGGGGGGGGHGGHHHHFHFFFCDGHHHGHHHHHHHHHHHGEFEGFHHHHHHHEGGGGHGGHHGHHHHHHHHHHH4GHGHHHHHHGHHEHHHGHHGBFGEHHHGFHHHHHGGHHHGHGHAGHHHBFFHHHGGFHHGFHG
@M02846:212:000000000-JLNFJ:1:1101:15355:13150 1:N:0:1
GCGTCAGTCAGGTAATACGACTCACATAGGACACACAAAAAAGATGAAGAATGTTTTGTGTTACTTATATCAAAGCTTTTTAATTTTTTAATTTTATATATTGGTTTTTCTTAATTTACATTCACATCGACATTCTAGAAAT
+
CFCGGGGGGGGGFGHHHHHGGGGHHGHHHHHHHHHGGGHHHGGGHHHHHFHHHHHHHHHGHHHHHHHHHHHHHHHFGHHHHHHHHHHHGHHHHHHHHHHHHHHHHHGGGHHHHHHHHHHHHHHHHHHHGHGGGHGHHHGHHF
@M02846:212:000000000-JLNFJ:1:1101:15355:13150 2:N:0:1
CTGTAATCTACAAGCACCTCTTTTAAATACATTAGGAAAAGAATTAAGTTACCGTTGAGATCAAAAAAACCACGTCATGTTTTCTCTGATGACAAGTGATAAAACTTCGTAGTTAAATTTCTAGAATGTCGATGTGAATGTA
+
FFFGGGGGGGGBFHHHHHGHHFHHHHHBHHGFFHHHGHGFFFHHHHHHGGHHHGGGGHHHHHHGHHFFGEGFGDFEFHHGHHHHHBGGHFHFFFHHGHFHHGFFGHGHFGHGEHHHGHHHGHHGBDFFEB/CFFFHHHHG3F
@M02846:212:000000000-JLNFJ:1:1101:13908:13164 1:N:0:1
GCGTCAGTCAGGTAATACGACTCACATAACTTATATCAAAGCCTTTTAATTTTTTAATTTTATATATTGGTTTTTCTTAATTTACATTCACATCGACATTCTAGAAATTTAACTACGAAGTTTTATCACTTGTCATCAGAGA
+
AFBGGEEGG4GGGGHBGFGFCEEGG3DF5FGHFFFHHB5FAB2CDGH5FFHHHHGEFHHHHHBGHFHHGHHGHGGHHHHFGHHHGBGHEGHFGG13E?FHHHHFDGBGGGHHFHHHGGFG?EGHHHHHFHHHHHGHHHFFEG
@M02846:212:000000000-JLNFJ:1:1101:13908:13164 2:N:0:1
GCTGTAATCTACAAGCACCTCTTTTAAATACATTAGGAAAAGAATTAAGTTACCGTTGAGATCAAAAAAACCACGTCATGTTTTCTCTGATGACAAGTGATAAAACTTCGTAGTTAAATTTCTAGAATGTCGATGTGAATGT
+
BFFGGGGGGGGGGHHGHHHCHHHHHHHHHHHHHHHHHHHHHHGGGHHHIHHHHHFGGGGHHHHHHHHHGGFGHGGHHGHHHHHHHGHHHFBDFHEGHHGHHHHHHHGHHEE?EFHHHFHHHFHHEHFHHFHGEFHHHHFHF3
@M02846:212:000000000-JLNFJ:1:1101:22776:13190 1:N:0:1
GCGTCAGTCAGGTAATACGACTCACATAACAAAAAAGATGAAGAATGTTTTGTGTTACTTATATCAAAGCTTTTTAATTTTTTAATTTTATATATTGGTTTTTCTTAATTTACATTCACATCGACATTCTAGAAATTTAACT
+
AFBFGGAFFGGFGFHGFHHFEDGHHHHHHHHGHHHGGGHHHHDFCDGGGGHHHFHHHHHHHHHGGFHHGEH5FEGFEHHHHGFG3GDEHFGDGBGGHHHHHGFHHHHFGHHHHHHB4?FFHHCCE/EGBFF3?BD3GGGBF3
@M02846:212:000000000-JLNFJ:1:1101:22776:13190 2:N:0:1
GCTGTAATCTACAAGCACCTCTTTTAAATACATTAGGAAAAGAATTAAGTTACCGTTGAGATCAAAAAAACCACGTCATGTTTTCTCTGATGACAAGTGATAAAACTTCGTAGTTAAATTTCTAGAATGTCGATGTGAATGT
+
AFFGGGGGGGGGGHGHHGGHHHHHHHHGHHHHHHHHHHHHHHFHHHHHHHHHHFFGGGHHGHHHHHHHGGGCHEGHHGHHHGHGHHGHEFHHHFFFHHHFFHHHGHFHHEFGEGHHHHGHHHHHHHGHFHFFHGBG3GDGH3
@M02846:212:000000000-JLNFJ:1:1101:16865:13237 1:N:0:1
GCGTCAGTCAGGTAATACGACTCACATAGGACACACAAAAAAGATGAAGAATGTTTTGTGTTACTTATATCAAAGCTTTTTAATTTTTTAATTTTATATATTGGTTTTTCTTAATTTACATTCACATCGACATTCTAGAAAT
+
BFDGGGGFGGGGFGHHHHHGGGGHHHHHGHHHHHHGGEHHHGGA3GFHHFHHH5FGHFCGHHHHGHFHHHHGGHGHHHHHHGGHEHFHEF3GHFHHFHHHHHHHHHHGGHHHHGHGHBHHHHHHHHHHDGDADHHGHHBGHH
@M02846:212:000000000-JLNFJ:1:1101:16865:13237 2:N:0:1
GCTGTAATCTACAAGCACCTCTTTTAAATACATTAGGAAAAGAATTAAGTTACCGTTGAGATCAAAAAACCACGTCATGTTTTCTCTGATGACAAGTGATAAAACTTCGTAGTTAAATTTCTAGAATGTCGATGTGAATGTA
+
BFFGGGGGGGGGGHHGHHHHHHHHHHHHHHHGHHHHHGHHHHGHHHHHHHHHHHGGGCAGFHHHHHHHGGFHGGHHGHHHFFFHHHFHHHHHHHHHHHHGHHFHHFHHECGGGFHHHHHHHHHHGHHHGHGHGBGHHFDBBF
@M02846:212:000000000-JLNFJ:1:1101:27473:13248 1:N:0:1
GCGTCAGTCAGGTAATACGACTCACATAACACAAAAAAGATGAAGAATGTTTTGTGTTACTTATATCAAAGCTTTTTAATTTTTTAATTTTATATATTGGTTTTTCTTAATTTACATTCACATCGACATTCTAGAAATTTAA
+
2FBGGGCGGFGGBFGFHHGGFGGHFHHHHGFHHGFHHGGGHHHHGBFDGHDGHHGHHHGHHHFFHFBGHGEFHGHHHHHHHBGEGHGGBHHFHFGHHFHHHHHGGEHFHGHHHHFHHHHHGFBCEGGG?FGHHGF3?FGHHE
@M02846:212:000000000-JLNFJ:1:1101:27473:13248 2:N:0:1
GCTGTAATCTACAAGCACCTCTTTTAAATACATTAGGAAAAGAATTAAGTTACCGTTGAGATCAAAAAAACCACGTCATGTTTTCTCTGATGACAAGTGATAAAACTTCGTAGTTAAATTTCTAGAATGTCGATGTGAATGT
+
AFFGGGGGGGGGGHHGHHGHHHHHHHHHHHHHHHHHHGHHHHGHHHHHHHHIHHFFEGHEAGFFHHHHGGGGHGFFCFEHHHHHHGHHGFHHHHFHHFHFHHHHHHHHHGGHGGGHHHEHHHHHHFFHHGGHEGHHGHFHBB
@M02846:212:000000000-JLNFJ:1:1101:4196:13248 1:N:0:1
GTGTCAGTCAGGTAATACGACTCACATAACACAAAAAAGATGAAGAATGTTTTGTGTTACTTATATCAAAGCTTTTTAATTTTTTAATTTTATATATTGGTTTTTCTTAATTTACATTCACATCGACATTCTAGAAATTTAA
+
BFFGGGGFBEGCGHHHC5EAAEG3G3GHCEBHHDHFC2A23B55BAE3FHHDCGGHHHFFGFDHFHHBGGBGHHGHGEC5GDGHG?BFGFHFHGHHHHFHGHHGGFGHHGHHHGHHFHFFHHHHGHGGGHHHFDFHHHHFHE
@M02846:212:000000000-JLNFJ:1:1101:4196:13248 2:N:0:1
GCTGTAATCTACAAGCACCTCTTTTAAATACATTAGGAAAAGAATTAAGTTACCGTTGAGATCAAAAAAACCACGTCATGTTTTCTCTGATGACAAGTGATAAAACTTCGTAGTTAAATTTCTAGAATGTCGATGTGAATGT
+
BFFCGGGFGG5GGCGDHCGCGGHHGHGHFHHCG55FBGFGGFFEGHFDEGFHFGG1AFGHHHHHFBGEEGGGEGGHEFHHFGHHHHFFG4GG4B@31FFFFGFHFFHHHGHFGGHB44FGE4GHFFDDFDB//FHHF3GFB3
@M02846:212:000000000-JLNFJ:1:1101:15307:13257 1:N:0:1
GCGTCAGTCAGGTAATACGACTCACATAAAAAAAGATGAAGAATGTTTTGTGTTACTTATATCAAAGCTTTTTAATTTTTTAATTTTATATATTGGTTTTTCTTAATTTACATTCACATCGACATTCTAGAAATTTAACTAC
+
2DAAEEAGGFCFAGGHHHHGGGGGHCHFHH5D2EEGFFHHHG3EGGHHHAFG2GGHGBGFHHHBGH5CHEHHGHHHGHHHGHGGEHFHHGHHHHFHHHHGGHHHHHHHGHHFFHHHHFHHDF@BEDHGFH2B?GHHHGHHHH
@M02846:212:000000000-JLNFJ:1:1101:15307:13257 2:N:0:1
GCTGTAATCTACAAGCACCTCTTTTAAATACATTAGGAAAAGAATTAAGTTACCGTTGAGATCAAAAAAACCACGTCATGTTTTCTCTGATGACAAGTGATAAAACTTCGTAGTTAAATTTCTAGAATGTCGATGTGAATGT
+
BFFGGGGGGGGGGHFHHHHHGHHHHHHHHGHFHHHHHHHHHGGHHHHGHHHHHHGGGGHHHHHHHHHHGGGGHGGHHGHGGHHHHGHHHFGHFGFHHHHHHHHFHHCFBE22AFHHFGFHHGHHBFFFHGHEHGFF3HFFH?
@M02846:212:000000000-JLNFJ:1:1101:23336:13294 1:N:0:1
TTTAATTTTATATATTGGTTTTTCTTAATTTACATTCACATCGACATTCTAGAAATTTAACTACGAAGTTTTATCACTTGTCATCAGAGAAAACATGACGTGGTTTTTTTGATCTCAACGGTAACTTAATTCTTTTCCTAAT
+
BFFGGFFGFFGGGGHHHHHHHFFHFFHFHFGGGHHHHHGHHEAGG2EGFHFHHFFHHHHHHHHHGGEGGHBGHHHGGGEGFDHH55FFHHFHHFGHH3FEGGFHFHGGGGGEEGDGGECE?FEFFHFGD3BBGHHHHFHFFG
@M02846:212:000000000-JLNFJ:1:1101:23336:13294 2:N:0:1
GCTGTAATCTACAAGCACCTCTTTTAAATACATTAGGAAAAGAATTAAGTTACCGTTGAGATCAAAAAAACCACGTCATGTTTTCTCTGATGACAAGTGATAAAACTTCGTAGTTAAATTTCTAGAATGTCGATGTGAATGT
+
BBFGGGGGGGGGGHHHHHGGGGHHHHHHHFHFBFGFHHGHGGGGHHFHHHHHGFGGGGAFAEGHHGHHGGG?GGGEFFHHHHHHHHFHGFHFEFFFGHGHFHHHFGBGFGFGFGHGHHGHFFDGBGGHFDGE/AGFFF3FG3
@M02846:212:000000000-JLNFJ:1:1101:28959:13316 1:N:0:1
GCGTCAGTCAGGTAATACGACTCACATAGAAGAATGTTTTGTGTTACTTATATCAAAGCTTTTTAATTTTTTAATTTTATATATTGGTTTTTCTTAATTTACATTCACATCGACATTCTAGAAATTTAACTACGAAGTTTTA
+
BFBGGFEGGFBFGGBFD5FE2BAGHBGFGFBF3AFG555FC2FHGHGHHEHBHF5B3FCHHGGAEG5E5ABEAGGHHHHBGFFHFHF3FCFFFGGG4BGDFDDHH@EGBF?EFEE/GHFDGB?BBGHFGGFHGEFGCCBGF2
@M02846:212:000000000-JLNFJ:1:1101:28959:13316 2:N:0:1
CAAGCACCTCTTTTAAATACATTAGGAAAAGAATTAAGTTACCGTTGAGATCAAAAAAACCACGTCATGTTTTCTCTGATGACAAGTGATAAAACTTCGTAGTTACATTTCTAGAATGTCGATGTGAATGTAAATTAAGAAA
+
FFFFFG1AFC1EFGH1DFGFHFGB1GCHBGCGEGFFF1FB2FA/F//B1/ABF1ABEC//E/EEGF/G1DF2EFGFH@F2FF1EH01FGFBFDDF@EFAGH//BF21BFDFHFHBGGBGHG//2B>DG221B22FGGFBH1G
@M02846:212:000000000-JLNFJ:1:1101:15418:13321 1:N:0:1
CAAGCACCTCTTTTAAATACATTAGGAAAAGAATTAAGTTACCGTTGAGATCAAAAAAACCACGTCATGTTTTCTCTGATGACAAGTGATAAAACTTCGTAGTTAAATTTCTAGAATGTCGATGTGAATGTAAATTAAGAAA
+
FFFGGGGGGGGGGHHHHHHHHHHHHHHHHHHGHHHHHHHHHHHGGGGHHHGHHHHHHGGGGHGGHHGHHHHHHHHHHHHHHHHHHHHHHHHHHHHHHHGHHGGHHHHHHHHHHHHHHHGGHHGHHHHHHHHHHHHHHHHHHH
@M02846:212:000000000-JLNFJ:1:1101:15418:13321 2:N:0:1
GCGTCAGTCAGGTAATACGACTCACATAGGACACACAAAAAAGATGAAGAATGTTTTGTGTTACTTATATCAAAGCTTTTTAATTTTTTAATTTTATATATTGGTTTTTCTTAATTTACATTCACATCGACATTCTAGAAAT
+
CFCGGGGGGGGGFGHHHHHGGGGHHHHHHHGHHHHGGGHHGGGGHHHHHHHHHFHHHHHHHHHHHHHHHHHHHHHHHHFHHHHHHHHHGHHHHFHHHFHGHHHHHHHGGHHHHDHHHHHFHHHGFBHHCH?AFHHHGBGBDF
@M02846:212:000000000-JLNFJ:1:1101:26655:13324 1:N:0:1
GCTGTAATCTACAAGCACCTCTTTTAAATACATTAGGAAAAGAATTAAGCTACCGTTGAGATCAAAAAAACCACGTCATGTTTTCTCTGATGACAAGTGATAAAACTTCGTAGTTAAATTTCTAGAATGTCGACGTGAATGT
+
>@FFGGG6AEDGAFFCGGHHCFFHHFFHCFGHFF5F5FGH2FCFFFHH53BBCFECEEAB1DBBAGHEAGEGEA1?FFA4FFDFEGFE444FH3DDC34BDFH3GHHHHF00?FDE4BDF3GFGFFFHFB4??/</?G/FD1
@M02846:212:000000000-JLNFJ:1:1101:26655:13324 2:N:0:1
GCGTCAGTCAGGTAATACGACTCACATAGGACACACAAAAAAGATGAAGAATGTTTTGTGTTACTTATATCAAAGCTTTTTAATTTTTTAATTTTATATATTGGTTTTTCTTAATTTACATTCACATCGACATTCTAGAAAT
+
CFCGGGGGGGGGFFGGHHGGGGGHHHHHHHHHHHFEFEGGHGGGHHHGHHGHHFFHHHHHHHHHHHHFHHHFFHFHFHHEFHHHHHHHGGHHHHHHHHGHGHHHHEHGGGGFHHFHHHHHHHHHHHHFAFD?DHGHHFGFFF
@M02846:212:000000000-JLNFJ:1:1101:27372:13328 1:N:0:1
GCGTCAGTCAGGTAATACGACTCACATAACAAAAAAGATGAAGAATGTTTTGTGTTACTTATATCAAAGCTTTTTAATTTTTTAATTTTATATATTGGTTTTTCTTAATTTACATTCACATCGATATTCTAGAAATTTAACT
+
AFB2EECGGFGG55FF6FF2EEGHHHGFHHHFF2CEG1G55DF53FB55FF1BGHHHDGFHHGGE5B3@2BBDEFGFB44FHGHFGHHGGHDEGGHF3BGHGEFFGDDGHBBGFHBGHGFBFA3FGEHHHH2?1BFDGHFH2
@M02846:212:000000000-JLNFJ:1:1101:27372:13328 2:N:0:1
GCTGTAATCTACAAGCACCTCTTTTAAATACATTAGGAAAAGAATTAAGTTACCGTTGAGATCAAAAAAACCACGTCATGTTTTCTCTGATGACAAGTGATAAAACTTCGTAGTTAAATTTCTAGAATATCGATGTGAATGT
+
AFFGGGFGFGFGGHGHHHHHHHHHHHHHFFFFHHHGFFHHHFFGHHFHGGHHHGGFFGHHHGHGHHGEECGGHGGEFGFHHHHHFHHHGGHGHHHFFHGFFHHHHHHGHGHFGGDHHHHEGFFFGHFGHHHCEHEHEHFBF3
@M02846:212:000000000-JLNFJ:1:1101:28205:13341 1:N:0:1
GCGTCAGTCAGGTAATACGACTCACATAGGACACACAAAAAAGATGAAGAATGTTTTGTGTTACTTATATCAAAGCTTTTTAATTTTTTAATTTTATATATTGGTTTTTCTTAATTTACATTCACATCGACATTCTAGAAAT
+
BFBGGGGGGGGGFEGHHHHGGGGFHHHHFHBHHHHDEFFHGGGGHGHHHGEHHGHHHHEFHHHHHFFHGHGHHHGHHHFHGHHHHHHHGHGFGHHHHHHGGHHHHGHGGHHHHHHHGHFFHGGHHGHHGGCGGHHHHHFHFH
@M02846:212:000000000-JLNFJ:1:1101:28205:13341 2:N:0:1
CAAGCACCTCTTTTAAATACATTAGGAAAAGAATTAAGTTACCGTTGAGATCAAAAAAACCACGTCATGTTTTCTCTGATGACAAGTGATAAAACTTCGTAGTTAAATTTCTAGAATGTCGATGTGAATGTAAATTAAGAAA
+
BFFGCFFAFG4DA5FHFHHHHG6GGGCGHFFGGHHHHHHFHGHEGD2FGHEGFHGGGEGGAAE?EHGHG5FDGGFHGHFFGHF3GGDGFHHH3GHHH41FHEGHHGFHFFHHGHBEFHHHHEGHHHGBFH4B2FGHHDGDGH
@M02846:212:000000000-JLNFJ:1:1101:29469:13343 1:N:0:1
GCGTCAGTCAGGTAATACGACTCACATAACAAAAAAGATGAAGAATGTTTTGTGTTACTTATATCAAAGCTTTTTAATTTTTTAATTTTATATATTGGTTTTTCTTAATTTACATTCACATCGACATTCTAGAAATTTAACT
+
AFDAEA?GGFBGAEGGGHHDGDEHHGHHHHHHFGFGGFHHGHHHFEGDFGHHFHHGGHHGHGHF5BGGGBHHHHHGFHFHHHGHGGHHHHHBHH4GFFHHGGGHHHG4FGHHHGFDFEGHHHFEGCGHHBFGGHHGHHHG3?
@M02846:212:000000000-JLNFJ:1:1101:29469:13343 2:N:0:1
GCTGTAATCTACAAGCACCTCTTTTAAATACATTAGGAAAAGAATTAAGTTACCGTTGAGATCAAAAAAACCACGTCATGTTTTCTCTGATGACAAGTGATAAAACTTCGTAGTTAAATTTCTAGAATGTCGATGTGAATGT
+
AFFGFGGGGGGGGHCHHHGHGGHHHGGHHHGHHHHHHHHHHHGHHHHHHHHGGHGGGEHGGFFFFFHGGGGEEGGHFGHHGEHBFHEHFHHHFHHGHHGHHGH3GFFFFGFHGGFHHFHHHHBFHBFBGFHHHGHFDGFHH3
@M02846:212:000000000-JLNFJ:1:1101:10060:13352 1:N:0:1
GCGTCAGTCAGGTAATACGACTCACATAGGACACACAAAAAAGATGAAGAATGTTTTGTGTTACTTATATCAAAGCTTTTTAATTTTTTAATTTTATATATTGGTTTTTCTTAATTTACATTCACATCGACATTCTAGAAAT
+
BFCGGGGGGGGGGHHHHHHGGGGHHHHHHHHHHHHGGGHHHGGGHHHHHHHHHHHHHHHHHHHHHHGHHHHHHGHHHHHHHHHHHHHHGHHHHHHHHGHHHHHHHHHGGHHHHHHHHHHGHHHHHHHHGFGDCHHHHHGHHH
@M02846:212:000000000-JLNFJ:1:1101:10060:13352 2:N:0:1
CTACAAGCACCTCTTTTAAATACATTAGGAAAAGAATTAAGTTACCGTTGAGATCAAAAAAACCACGTCATGTTTTCTCTGATGACAAGTGATAAAACTTCGTAGTTAAATTTCTAGAATGTCGATGTGAATGTAAATTAAG
+
FFFGGGGGGGGGGHHHHHHHHHHGHHHHGHHHHGGHHHHHHHHHHHGFGGHHHHHHHHHHGGGGHGGHHGHHGHHHHHHHHHHHHHGHHFHFHHHHHHHHEEFHGGHHGHHHGHHHHEHFHHHHGFHHFBGHHGHHHHHHHF
@M02846:212:000000000-JLNFJ:1:1101:3829:13370 1:N:0:1
CAAGCACCTCTTTTAAATACATTAGGAAAAGAATTAAGTTACCGTTGAGATCAAAAAAACCACGTCATGTTTTCTCTGATGACAAGTGATAAAACTTCGTAGTTAAATTTCTAGAATGTCGATGTGAATGTAAATTAAGAAA
+
FFFGGGGGGGGGGHHHHHHHHHHHHGGHHHHGGHHHHHHHHHHGGGGHHGHHHHHHHGGGGHGGHHGHHHHHHHHHHHHHHHHHHHHHFHHGGHHGHHGHHGGHHHHHHHGHHHHDHHFHHHGHGHGGHHFHGFHHFHHHHH
@M02846:212:000000000-JLNFJ:1:1101:3829:13370 2:N:0:1
GCGTCAGTCAGGTAATACGACTCACATAATATTGGTTTTTCTTAATTTACATTCACATCGACATTCTAGAAATTTAACTACGAAGTTTTATCACTTGTCATCAGAGAAAACATGACGTGGTTTTTTTGATCTCAACGGTAAC
+
BFBGCGGGGGGGGGHHHHGGGGGHHHHHGHHHHHHHHHGGHHHHGHHGHHFHHHHFHHHFHGGGHHFHHHHFHHHHHFHHHG?GGFHHHHHHHGHHHHHHFHHHGHHHHHB?EG3BECEFHAGGGGGGEFHHEGFHGCBE/<
@M02846:212:000000000-JLNFJ:1:1101:14276:13383 1:N:0:1
GCGTCAGTCAGGTAATACGACTCACATAACACAAAAAAGATGAAGAATGTTTTGTGTTACTTATATCAAAGCTTTTTAATTTTTTAATTTTATATATTGGTTTTTCTTAATTTACATTCACATCGACATTCTAGAAATTTAA
+
2FDFGGGGGGGGGFGHFHHGGGGHHGHGHHGHHGHHHGE1FHHHFHHHGEHFHFHHHHGHHHHHGHGHHHHFFHHHHHHGHGHHGHBHGFHGHHHGHHHGFGHGGHHHHFHHHHHFHHGHGHGHDFGGFHHHHFBGHGHHHD
@M02846:212:000000000-JLNFJ:1:1101:14276:13383 2:N:0:1
GCTGTAATCTACAAGCACCTCTTTTAAATACATTAGGAAAAGAATTAAGTTACCGTTGAGATCAAAAAAACCACGTCATGTTTTCTCTGATGACAAGTGATAAAACTTCGTAGTTAAATTTCTAGAATGTCGATGTGAATGT
+
CFFGGGGGGGGGGGHHHHGHHHHHHHFHHHHHHHHHHHHHHHGHHHGHHHHHHGGGGGHHHHHHHHHHGGGCHGGHGGHHHHHHHHHHHHHHHHHHHHHHHHHHHHGHHGCGEFHHHHHGHHHGHGHHHHGEFGHHEFGGF?
@M02846:212:000000000-JLNFJ:1:1101:3057:13390 1:N:0:1
TGTAATCTACAAGCACCTCTTTTAAATACATTAGGAAAAGAATTAAGTTACCGTTGAGATCAAAAAACCACGTCATGTTTTCTCTGATGACAAGTGATAAAACTTCGTAGTTAAATTTCTAGAATGTCGATGTGAATGTAAA
+
CFFGGGGGGGGGGHHHHHHHHHHHHHHHHHHHHHHHGHHHEHHHHHHHHGHIGGGEHHHHHHHHHHGGFHGGHHGHHGHHHHHHHHHHHGHHHGHHHHHGEHHHHHGHHGFHHHHHHHHHHHGGHHGHHHGHHHHHHHHHHF
@M02846:212:000000000-JLNFJ:1:1101:3057:13390 2:N:0:1
GCGTCAGTCAGGTAATACGACTCACATATTACTTATATCAAAGCTTTTTAATTTTTTAATTTTATATATTGGTTTTTCTTAATTTACATTCACATCGACATTCTAGAAATTTAACTACGAAGTTTTATCACTTGTCATCAGA
+
BFBGGGGGGGGFFFFGHHHGGGGHHFHHHHGEGHFHHHHB5FGFGHHHHHFHFHHHG13GHHHHHHHGGHFEGGHGGHGHGHHHHHHHGHHHHHHHG3EEGGEHGB4G4FHHE4FGHH/AF/?GGFDHHHHHHFGHFHF322
@M02846:212:000000000-JLNFJ:1:1101:11620:13392 1:N:0:1
GCGTCAGTCAGGTAATACGACTCACATAACACAAAAAAGATGAAGAATGTTTTGTGTTACTTATATCAAAGCTTTTTAATTTTTTAATTTTATATATTGGTTTTTCTTAATTTACATTCACATCGACATTCTAGAAATTTAA
+
AF1EEAE3ABF0BFAFBD00A0A1BBGGFGF1//00/A//1B11110111D20AAFC0FEGDGFHFFB2BFFHEH1GE12F2@GE/1BGGBEF@GGG2BF>>0FFGHFHHHHHHHEFF1FHBBFE0ECFFDD2BBDBGF1B2
@M02846:212:000000000-JLNFJ:1:1101:11620:13392 2:N:0:1
GCTGTAATCTACAAGCACCTCTTTTAAATACATTAGGAAAAGAATTAAGTTACCGTTGAGATCAAAAAAACCACGTCATGTTTTCTCTGATGACAAGTGATAAAACTTCGTAGTTAAATTTCTAGAATGTCGATGTGAATGT
+
AFFGGGGGFGGGGHHHHGEHCHHHHHHGFCH3GBDGHGBHHHGHFHHFHGHHGHGFEGHHHHGHHHHEGF1EEFGFFGHHFHHFFHFFFFHHHHGH?FGHHGGFFGFHHEFGFGBGGBG4EGHGHFFBFGHHCCHCFH3BB?
@M02846:212:000000000-JLNFJ:1:1101:3761:13497 1:N:0:1
GCGTCAGTCAGGTAATACGACTCACCTAAAAAAAGATGAAGAATGTTTTTTGTTACTTATATCAAAGCTTTTTAATTTTTTAATTTTATATATTGGTTTTTCTTAATTTACATTCACATCGACATTCTAGAAATTTAACTAC
+
AF11AAE31AFEBFFB3FHF0AE1G0BE111A//A/FFE111BF11A2B//>BG2FB2GGFHH2211BFGFGGH1GFGFHGA1FDGHHB2>2>FGH1?0>FHHHEBGHHDF2>FBG12>FA0C//GFHH22<1@1GHDDFHC
@M02846:212:000000000-JLNFJ:1:1101:3761:13497 2:N:0:1
GCTGTAATCTACAAGCACCTCTTTTAAATACATTAGGAAAAGAATTAAGTTACCGTTGAGATCAAAAAAACCACGTCATGTTTTCTCTGATGACAAGTGATAAAACTTCGTAGTTAAATTTCTAGAATGTCGATGTGAATGT
+
AFFGGGFGGGCGFHHHHHHHGHHHHHGGHHHGHHGHHHHHHGGHHHHHFFHFFFFEEDHHHHHHHHHHGGCEGFAGHGGFGFEHHHHHHFGHGHGHAGFGHHHDHHHHFFHHGGFFGFHHHHHHGHHHGFBACAGCDB?FG3
@M02846:212:000000000-JLNFJ:1:1101:9655:13505 1:N:0:1
GCGTCAGTCAGGTAATACGACTCACATATTACTTATATCAAAGCTTTTTAATTTTTTAATTTTATATATTGGTTTTTCTTAATTTACATTCACATCGACATTCTAGAAATTTAACTACGAAGTTTTATCACTTGTCATCAGA
+
>F@GGGGDBGDFFGFHHHFD?FFFEHGHHFHFHHGGFFBFGHFF3EGHHAFHHHFGCGBGFFHF5FGHHHHHFHHGGFHHHHGHHHHHFHHHHHHF?HCDEGHGFBFGHHHHHHHHHH/ECGGFGDGHBGEGDBGFFFHFF?
@M02846:212:000000000-JLNFJ:1:1101:9655:13505 2:N:0:1
GCTGTAATCTACAAGCACCTCTTTTAAATACATTAGGAAAAGAATTAAGTTACCGTTGAGATCAAAAAAACCACGTCATGTTTTCTCTGATGACAAGTGATAAAACTTCGTAGTTAAATTTCTAGAATGTCGATGTGAATGT
+
CFFGGGGGGGGGGGHHHHHHHHHHHHHHHHHHHHGHHHHHHGGHHHHHHHHHHHEEFFHHEHHHHHHHGGGGHGGHHGHHFGHFFFHHHEDHHGHFHFHGFFFFHHBFFG2CFGHHHHGHHFFGFHFFFFFFGEHFFHEHG3
@M02846:212:000000000-JLNFJ:1:1101:23634:13519 1:N:0:1
GCGTCAGTCAGGTAATACGACTCACATAACAAAAAAGATGAAGAATGTTTTGTGTTACTTATATCAAAGCTTTTTAATTTTTTAATTTTATATATTGGTTTTTCTTAATTTACATTCACATCGACATTCTAGAAATTTAACT
+
>DD22AEGGFFG5DAFGHGFGCGFCFHEEGHH22GA1FBGGH5FGHFDFFHA2BBAGHHHGHHGFFHGFGDGGFFG3FGHHHGH34E4G44@GHHFHGHHHFE3FGGGHHHGFGHD44?4FHEBEGGHF3GFF?GHHHF33D
@M02846:212:000000000-JLNFJ:1:1101:23634:13519 2:N:0:1
GCTGTAATCTACAAGCACCTCTTTTAAATACATTAGGAAAAGAATTAAGTTACCGTTGAGATCAAAAAAACCACGTCATGTTTTCTCTGATGACAAGTGATAAAACTTCGTAGTTAAATTTCTAGAATGTCGATGTGAATGT
+
AFFGGGGGGGGGGGFHHGDHHHHHHHHFHHHHHHHHHHHHHHGHHHGBHHHHHHGFGGHHHHGHGHEHGGGCHGGHGGHHHHHHHHHBFHHGHHFFGHFBFFF3FFFHHGBG/?FGHBHGHHHHG43FGHHGHEHHB3DGH3
@M02846:212:000000000-JLNFJ:1:1101:4053:13537 1:N:0:1
GCGTCAGTCAGGTAATACGACTCACATAACAAAAAAGATGAAGAATGTTTTGTGTTACTTATATCAAAGCTTTTTAATTTTTTAATTTTATATATTGGTTTTTCTTAATTTACATTCACTTCGACATTCTAGAAATTTAACT
+
1111A1EAFF1EF1EG3E00AE01FFHFFHBFGHCEG/1DGHD1AFFHHHHFHGFH2FFH2D2222@FGGGFHGH/FGHGHFG/1G2FG2F2DBFFHHB>CFFFHGB2BGF2DGHH>BD21G/FC<<GFHHH21BF>BGG>G
@M02846:212:000000000-JLNFJ:1:1101:4053:13537 2:N:0:1
GCTGTAATCTACAAGCACCTCTTTTAAATACATTAGGAAAAGAATTAAGTTACCGTTGAGATCAAAAAAACCACGTCATGTTTTCTCTGATGACAAGTGATAAAACTTCGTAGTTAAATTTCTAGAATGTCGATGTGAATGT
+
AFFGG1FGFGGGGHGHHHGGHHGHHHHHHHH1GGHHGEFGHH/BGHHHHHHGFGEFGGGF/FGHGGHHGGGCEF?GEAGHHGHGGHHGFGHHB1FHFHHFHFHHHF1BGFGEFFGHHEFHHEHHHEFGHHG/CFBFG2BGHF
@M02846:212:000000000-JLNFJ:1:1101:20672:13544 1:N:0:1
GCGTCAGTCAGGTAATACGACTCACATAACAAAAAAGATGAAGAATGTTTTGTGTTACTTATATCAAAGCTTTTTAATTTTTTAATTTTATATATTGGTTTTTCTTAATTTACATTCACATCGACATTCTAGAAATTTAACT
+
DFDGGGGGGGGGGHHHHHHGGGGHHHHHHHHHHHFGGGHHHHHHHHHHHHHHHHHHHHHHHHHHHHHHHHHHHHHHHHHHHHGHHHHHHHHHHHHHHHHHHGGHHHGHHHHHHHHHHHHHHHGHGGGHHHHHGHHHHHHHHF
@M02846:212:000000000-JLNFJ:1:1101:20672:13544 2:N:0:1
TCTACAAGCACCTCTTTTAAATACATTAGGAAAAGAATTAAGTTACCGTTGAGATCAAAAAAACCACGTCATGTTTTCTCTGATGACAAGTGATAAAACTTCGTAGTTAAATTTCTAGAATGTCGATGTGAATGTAAATTAA
+
CFFGGGGGGGGGGHHHHHHHFHHHFHHHHGGHHHHGHHHHHHHHHHHGGGGGHHHHHHHHGECGDHGGHHGHHHHHHHHHHHHHHHFGHHHHGHHHHHHHHHGHFGGHHHHHHHHHHHGFHHHHGHGHHHHGHHFFGGHHHH
@M02846:212:000000000-JLNFJ:1:1101:27273:13546 1:N:0:1
GCGTCAGTCAGGTAATACGACTCACATAGGACACACAAAAAAGATGAAGAATGTTTTGTGTTACTTATATCAAAGCTTTTTAATTTTTTAATTTTATATATTGGTTTTTCTTAATTTACATTCACATCGACATTCTAGAAAT
+
AF?1AAEBFB1CEFGED1FF0AEEHHH1EFBBFGBE/FFFH/EAGGHHFDFGEFGFGAH0BFGFGFHFBB222B1F1FFF1ACGHGHHG/1B@2G2>DFFBHB1EGA?FCE1>F2FGHF2GH12GFH1/<<ABB1FG221D1
@M02846:212:000000000-JLNFJ:1:1101:27273:13546 2:N:0:1
GCTGTAATCTACAAGCACCTCTTTTAAATACATTAGGAAAAGAATTAAGTTACCGTTGAGATCAAAAAAACCACGTCATGTTTTCTCTGATGACAAGTGATAAAACTTCGTAGTTAAATTTCTAGAATGTCGATGTGAATGT
+
A@BCGFB6EGFG54EAHGCBCGFHHCBGF53FGGHGFHHHHHFFGHFDHGFHHEAFGF1F1FGF3DHG?@E1111C1FGHFDDFDGHHEFFDBG3GGFGFBHFGHGED4F?FCFFGFFB4?F4GGE3FGGFE/FF?FDDD21
@M02846:212:000000000-JLNFJ:1:1101:24506:13572 1:N:0:1
GCTGTAATCTACAAGCACCTCTTTTAAATACATTAGGAAAAGAATTAAGTTACCGTTGAGATCAAAAAAACCACGTCATGTTTTCTCTGATGACAAGTGATAAAACTTCGTAGTTAAATTTCTAGAATGTCGATGTGAATGT
+
BFFGGGGGGGGGGHGGHHHHHHHHHHGGHHHHHHHHHFHHHGGHHHHHHHHGHHGGGGGHHHHHGGGHGGDEEFGHHGHHGHHHHHFHHGFHHHGDHHGGHHHHHFHHHGGHGFHHH4GHGHHHGBEHHFHHEGGHHFGHHF
@M02846:212:000000000-JLNFJ:1:1101:24506:13572 2:N:0:1
ATGTTTTGTGTTACTTATATCAAAGCTTTTTAATTTTTTATTTTTATATATTGGTTTTTCTTAATTTACATTCACATCGACATTCTAGAAATTTAACTACGAAGTTTTATCACTTGTCATCAGAGAAAACATGACGTGGTTT
+
AFBFGGGAGGGF5AFE5AAFG55454FGHFGF3D5FDGEG5DDGH2F5G5DDGEFGGGGBHGF5DGG555BFA5B5F313>1?F5GD5534BEHFD4G4@E111?EGGGGD44FG3B34F4433?03??3/B3?3/?AA/FG
@M02846:212:000000000-JLNFJ:1:1101:29606:13596 1:N:0:1
GCGTCAGTCAGGTAATACGACTCACATAACAAAAAAGATGAAGAATGTTTTGTGTTACTTATATCAAAGCTTTTTAATTTTTTAATTTTATATATTGGTTTTTCTTAATTTACATTCACATCGACATTCTAGAAATTTAACT
+
AFAE?FFEF1B0ADGGHHCCEGEHFBGF1FDHHHHEEGGH11A1AFFGFHHFHHEGF2BFGEDHDBG1@GEHFHHFCGHHHHECHHHDGEGHHDGGDFHEHGGHHHHFHHH2F>FDFGGHGCE0E?CGHGHHFB1>GFHHHG
@M02846:212:000000000-JLNFJ:1:1101:29606:13596 2:N:0:1
ATCTACAAGCACCTCTTTTAAATACATTAGGAAAAGAATTAAGTTACCGTTGAGATCAAAAAAACCACGTCATGTTTTCTCTGATGACAAGTGATAAAACTTCGTAGTTAAATTTCTAGAATGTCGATGTGAATGTAAATTA
+
1@@GGG1DF1EFECGGHHHFHFHHHHHHGHGC1FHHE0FFGBGFHHHGEFG?FGEFFHFBE/AEEEEFEHHFFFHHHFHHFHHHGHGFHHHDGGHFHFDFBGBFGHFAGF2>BFHGFF221FG>GHAEFGDG>2B>>B2GGF
@M02846:212:000000000-JLNFJ:1:1101:12115:13617 1:N:0:1
GCTGTAATCTACAAGCACCTCTTTTAAATACATTAGGAAAAGAATTAAGTTACCGTTGAGATCAAAAAAACCACGCCATGTTTTCTCTGATGACAAGTGATAAAACTTCGTAGTTAAATTTCTAGAATGTCGATGTGAATGT
+
AF5AGGFDGFGFDDBGGHDBGHFFGGHFHFHBGHHGEFBFGF2FGHFGFBGHFHGFFFHHHHHFHFHEE@GGHGGGGGGHHHHGHFFHHFHHHHHFHFHHHHH?GFHHFGFHEGHDEGFGHHHHHBGHHFBEAEGHHHHHHB
@M02846:212:000000000-JLNFJ:1:1101:12115:13617 2:N:0:1
CAGTCAGGTAATACGACTCACATAACAAAAAAGATGAAGAATGTTTTGTGTTACTTATATCAAAGCTTTTTAATTTTTTAATTTTATATATTGGTTTTTCTTAATTTACATTCACATCGACATTCTAGAAATTTAACTACGA
+
FFFGD45FGGGGGHHFG2AGHCGHHHDDFFGEGFHHHHG5B3FDFGGFHHHHFFHHHHFHF5FFDCHHF@GHGHEEGBFHHHEGHFFDGHGHGHHHFFFGHHHHHFHHBGHHHFFDFB/?E/EHFHGFDFEHFHHFBGHHC<
@M02846:212:000000000-JLNFJ:1:1101:4361:13620 1:N:0:1
AGCACCTCTTTTAAATACATTAGGAAAAGAATTAAGTTACCGTTGAGATCAAAAAAACCACGTCATGTTTTCTCTGATGACAAGTGATAAAACTTCGTAGTTAAATTTCTAGAATGTCGATGTGAATGTAAATTAAGAATAT
+
BFFGGGGGGGGGGHHHHHFHFGHHHHHHFGHHHHHHGHHHHGGGGHHGHHHGHHHGGGGHGGHHGFHHHHHHHHHHGHHHHGHHHHHHGHEHHHHHGHGGGHHHHHGHHHHHHGHHHHHGGHHFHHHHHHHHHHHGFHBGHF
@M02846:212:000000000-JLNFJ:1:1101:4361:13620 2:N:0:1
GCGTCAGTCAGGTAATACGACTCACATATTCTTAATTTACATTCACATCGACATTCTAGAAATTTAACTACGAAGTTTTATCACTTGTCATCAGAGAAAACATGACGTGGTTTTTTTGATCTCAACGGTAACTTAATTCTTT
+
BFBGGGGGGFFGGGGHHHHFGGGABFGFHHGHHHHHHHHHHHHHGHGHHGHGGGHGHHHBHHHHHHGHHHHGGHFGHFHHHHHHHHHHHHHHGFHHHHHHFGHHHHGGGGHGFGGGGGGHHGHFHHGGGHFHHHHHHHHHHH
@M02846:212:000000000-JLNFJ:1:1101:15082:13642 1:N:0:1
ACCTCTTTTAAATACATTAGGAAAAGAATTAAGTTACCGTTGAGATCAAAAAAACCACGTCATGTTTTCTCTGATGACAAGTGATAAAACTTCGTAGTTAAATTTCTAGAATGTCGATGTGAATGTAAATTAAGAAAAACCA
+
CFFGGGGGGGGGGHHHHHHHHHHHHHGHHHHHHHHHHHGGGGHHHHHHIIHHGGGGHGGHHGHHHHHHHHHHHHHHGHHHHHHHHHHHHHHHHGHHGGHHHHHHHHHHHGHHHHHHHGHHHHHHHHHHHHHHHHHHHHHGGH
@M02846:212:000000000-JLNFJ:1:1101:15082:13642 2:N:0:1
GCGTCAGTCAGGTAATACGACTCACATAACACAAAAAAGATGAAGAATGTTTTGTGTTACTTATATCAAAGCTTTTTAATTTTTTAATTTTATATATTGGTTTTTCTTAATTTACATTCACATCGACATTCTAGAAATTTAA
+
CFCGGGGGGGGGGHHCFHHGGGGHHHHHGHFHGGHEGFGGHHFHHHHHHHHHHHHHHHGHHHHHHHHHHHHHHHHHGHGHHHHHGHBHHHHFHGHFHHHGHHHGGHHHHHHHHHHHHHHFHHHHGFCDGHGGBB33DGHHGE
@M02846:212:000000000-JLNFJ:1:1101:20796:13713 1:N:0:1
GCGTCAGTCAGGTAATACGACTCACATATTACTTATATCAAAGCTTTTTAATTTTTTAATTTTATATATTGGTTTTTCTTAATTTACATTCACATCGACATTCTAGAAATTTAACTACGAAGTTTTATCACTTGTCATCAGA
+
CFDGGGGGGGGGGHHHHHHGGGGHHHHHHHHHHHHHHHHHHHHHHHHHHHHHHHHHGHHHHHHHHHHHHHHHHHHGGHHHHHHHHHHHHHHHHHHGGHGGGHHHHHHHHHHHHHHHHHGGHGGHHHHHHHHHHHHHHHHHHD
@M02846:212:000000000-JLNFJ:1:1101:20796:13713 2:N:0:1
CTGTAATCTACAAGCACCTCTTTTAAATACATTAGGAAAAGAATTAAGTTACCGTTGAGATCAAAAAAACCACGTCATGTTCTCTCTGATGACAAGTGATAAAACTTCGTAGTTAAATTTCTAGAATGTCGATGTGAATGTA
+
FFFGGGGGGGGGGHHHHHHHHHHHGHGHHHHHGHHGGHHHHGHHHHHGHHHHHGGGGGHAHHHHGHEGGGGHGGHHFHHHHHHHHHHGHGHGGFFFHHHHHHHHHHHHGGHFFHFHHHHHHHHHFHHHHHHEGHHGEGHHHH
@M02846:212:000000000-JLNFJ:1:1101:13670:13763 1:N:0:1
CAAGCACCTCTTTTAAATACATTAGGAAAAGAATTAAGTTACCGTTGAGATCAAAAAAACCACGTCATGTTTTCTCTGATGACAAGTGATAAAACTTCGTAGTTAAATTTCTAGAATGTCGATGTGAATTATGTGAGTCGTA
+
FFFGGGGGGGFGGHHHHHHHHHGHHHHHHHHGHHHGHHGGHHHGGGFEHHHHHHHHHGGGGHGGHGGHHHHHHHHHHHHHHGHGHHHHFFFHHHHHHHGFHGGHHHHHHHHHGHGHHHHHHHGHHHHHHHFHHHHHGHFFF?
@M02846:212:000000000-JLNFJ:1:1101:13670:13763 2:N:0:1
GCGTCAGTCAGGTAATACGACTCACATAATTCACATCGACATTCTAGAAATTTAACTACGAAGTTTTATCACTTGTCATCAGAGAAAACATGACGTGGTTTTTTTGATCTCAACGGTAACTTAATTCTTTTCCTAATGTATT
+
BFDEGGGGGGGGFGHHHGGFDGGHHHHHCHBHBGHHHGHGGGHHHHHHGFHHHHHHFEHGGHGFGDGHHFHHGFHHHHHHHEHFHHHHGHHHFGGFFGHGHGGGGFGHHFHFHHEGDHGHHHBFHHFHDHHGGHGGGFGHHH
@M02846:212:000000000-JLNFJ:1:1101:28122:13781 1:N:0:1
GCGTCAGTCAGGTAATACGACTCACATAACTTATATCAAAGCTTTTTAATTTTTTAATTTTATATATTGGTTTTTCTTAATTTACATTCACATCGACATTCTAGAAATTTAACTACGAAGTTTTGTCACTTGTCATCAGAGA
+
CFDGGGGGGGGGGHHHHHGGGGGHHHHHHHHHHHHHHHHHHHHHHHHHHHHHHHGHHHHHHHHHHHHHHHHHHGGHHHHHHHHHHHHHHHHHHHGHGGGHHHHHHHHHHHHHHHHHGGEGGHHHHHHHHHHHHHHHHHHHHH
@M02846:212:000000000-JLNFJ:1:1101:28122:13781 2:N:0:1
TCTACAAGCACCTCTTTTAAATACATTAGGAAAAGAATTAAGTTACCGTTGAGATCAAAAAAACCACGTCATGTTTTCTCTGATGACAAGTGACAAAACTTCGTAGTTAAATTTCTAGAATGTCGATGTGAATGTAAATTAA
+
AFFGGGGGGGGGGHHHHHGHGHHHGHHHGHHHHHHEGHHGHHHHHHHGGGGHHFHHHHHHHGGGGHGGHHGHHHHHHGHGHHHGHHGHHAGHEHHHHHHHHHGHHGGHHGEHHHGHHHGHHGFHHHGHHGHHHHHHHHHGHH
@M02846:212:000000000-JLNFJ:1:1101:27910:13828 1:N:0:1
GCGTCAGTCAGGTAATACGACTCACATAACACAAAAAAGATGAAGAATGTTTTGTGTTACTTATATCAAAGCTTTTTAATTTTTTAATTTTATATATTGGTTTTTCTTAATTTACATTCACATCGACATTCTAGAAATTTAA
+
AF@E11EABGGCAFF33A00ECCHFFH11GGHHGHGGE/FFDAGFEFFGG22FFABCEDGFGHHHH2FFGDFBF11FGGHDFEGEGHHHGF2B2GGFGF1G/FFEFHEFHGHH22BGFHBGHFFFHGGCFGF2D2FFBHFEB
@M02846:212:000000000-JLNFJ:1:1101:27910:13828 2:N:0:1
GCTGTAATCTACAAGCACCTCTTTTAAATACATTAGGAAAAGAATTAAGTTACCGTTGAGATCAAAAAAACCACGTCATGTTTTCTCTGATGACAAGTGATAAAACTTCGTAGTTAAATTTCTAGAATGTCGATGTGAATGT
+
AFFGGGGGGGGGGHGHFHFHGFFHGHHFHFGHHHHGHFFHHFGHHGHGHHHHGFFGG?GFEGHHHHHECEEAHGGHHGHEGHEHFHHGHBHGFHFHFHHFHHHFHHFHHGFGFGHHHHHHHHHHHFBHGGHAHGFGBDDGHD
@M02846:212:000000000-JLNFJ:1:1101:8218:13830 1:N:0:1
GCGTCAGTCAGGTAATACGACTCACATAGGACACACAAAAAAGATGAAGAATGTTTTGTGTTACTTATATCAAAGCTTTTTAATTTTTTAATTTTATATATTGGTTTTTCTTAATTTACATTCACATCGACATTCTAGAAAT
+
AFD?F?EGGFFFGGHHHHHGGGGGHHFHHHHHCGHGGGHHHGGGHHGHHFFHHHHHHHGGHHHGHGHGHHHFHHHGGHHGHHHHHFHHGHB@GHHGHHHDHHHHGHHGGHHHHGGHHHHGFHHHHEHHGHFDDHHHFGGHFG
@M02846:212:000000000-JLNFJ:1:1101:8218:13830 2:N:0:1
GCTGTAATCTACAAGCACCTCTTTTAAATACATTAGGAAAAGAATTAAGTTACCGTTGAGATCAAAAAAACCACGTCATGTTTTCTCTGATGACAAGTGATAAAACTTCGTAGTTAAATTTCTAGAATGTCGATGTGAATGT
+
AFFGGGGGGGGGGHHHHHHHHHHHGHHHHHHHHHHHHHHHHHGHHHHHHHHHHHGGGGGHHHHHHHHHGGGFHGGHHGHHHHHHFHHHHHHHHHHHHHHGHHHFHHGHEECCFFGHHHHHHHHHGHEHHHHHEFHHGHHFH3
@M02846:212:000000000-JLNFJ:1:1101:14458:13840 1:N:0:1
GCGTCAGTCAGGTAATACGACTCCCATAAAGAGGTGCTTGTAGATTGGACACACAAAAAAGATGAAGAATGTTTTGTGTTACTTATATCAAAGCTTTTTAATTTTTTAATTTTATATATTGGTTTTTCTTAATTTACATTCA
+
ABAEEGGEE1GFGFHHGFG0E?A1B0FF1DGFB/1BBGHGFFGGHBFFFGBCFEEGGFG?EEG@@1GFGGFFGGGHHCBBGHFF2G2GH2BFGHHHHGHEEGGB>GEC1FGHHGGGF2BGHFFAFFGHFFFHGEHFHGHHH2
@M02846:212:000000000-JLNFJ:1:1101:14458:13840 2:N:0:1
GCTGTAATCTACAAGCACCTCTTTTAAATACATTAGGAAAAGAATTAAGTTACCGTTGAGATCAAAAAAACCACGTCATGTTTTCTCTGATGACAAGTGATAAAACTTCGTAGTTAAATTTCTAGAATGTCGATGTGAATGT
+
BFFGGGGGGGGGFHBHHHGHHHGHHGCFFHHGCH5GGHHHFHGGHHHHHHHGHHGGGFEFHHGGFGGHGGGGHGCHHGCGGHHHHHHHHHHHEGHHFFHFHHHFGFHHHGCHFGGHGHHHH4HHF4GHEHHEAE3G3FDHHD
@M02846:212:000000000-JLNFJ:1:1101:19995:13887 1:N:0:1
GCGTCAGTCAGGTAATACGACTCACATAACAAAAAAGATGAAGAATGTTTTGTGTTACTTATATCAAAGCTTTTTAATTTTTTAATTTTATATATTGGTTTTTCTTAATTTACATTCACATCGACATTCTAGAAATTTAACT
+
CFDGGGGGGGGGGHHHHHHGGGGHHHHHHHHHHHHGGGHHHHHHHHHHHHHHHHHHHHHHHHHHHHHHHHHHHHHHHHHHHHGHHHHHHHHHHHHHHHHHHGGHHHHHHHHHHGHHHGHHHHGHGGGHHHHHHHHHHHHHHG
@M02846:212:000000000-JLNFJ:1:1101:19995:13887 2:N:0:1
ATCTACAAGCACCTCTTTTAAATACATTAGGAAAAGAATTAAGTTACCGTTGAGATCAAAAAAACCACGTCATGTTTTCTCTGATGACAAGTGATAAAACTTCGTAGTTAAATTTCTAGAATGTCGATGTGAATGTAAATTA
+
DFFGGGGGGGGGGHHHHHHHHGHHGHHHHHHHHHHHGHHHHFHHHHHHGGGCHHHHFHHHHHGGGGHGGHGGHEHFHHFHHGHGHHHHHHHHHHFHGHHHHHGGFHGGHHHHHGHHHHHHHHHHHFFGHHFGEGEDFFHHHF
@M02846:212:000000000-JLNFJ:1:1101:15192:13898 1:N:0:1
GCGTCAGTCAGGTAATACGACTCACATAACAAAAAAGATGAAGAATGTTTTGTGTTACTTATATCAAAGCTTTTTAATTTTTTAATTTTATATATTGGTTTTTCTTAATTTACATTCACATCGACATTCTAGAAATTTAACT
+
BBBCAEGGGGGBFGGHGHHFGGGGH3FGHHHHGFHEGGHHHHEHHGHFFHFHBGFHFHHGFFHHFHFHFFHHFHHGHHGHGFGGGHHHHHGHHFHFFDGHHGGHHHHGFHGBHFHHFHFGHHCFEEGHBBHH3FFGHGHHHH
@M02846:212:000000000-JLNFJ:1:1101:15192:13898 2:N:0:1
GCTGTAATCTACAAGCACCTCTTTTAAATACATTAGGAAAAGAATTAAGTTACCGTTGAGATCAAAAAAACCACGTCATGTTTTCTCTGATGACAAGTGATAAAACTTCGTAGTTAAATTTCTAGAATGTCGATGTGAATGT
+
BFFGGGGGGGGGGHHHHHHHHHHHHHHHHHHHHHHHGHHGHHGHHHHHHFHHHFGGFGHHHHGHHHHHGGGGHGGHEFHHFHHEHFHHHHHHHHGHGDGHGHHEFFHFHGHHGGHHHHHEHFBGGDGHFGGFEEDC3GHFH3
@M02846:212:000000000-JLNFJ:1:1101:5561:13953 1:N:0:1
CTGTAATCTACAAGCACCTCTTTTAAATACATTAGGAAAAGAATTAAGTTACCGTTGAGATCAAAAAAACCACGTCATGTTTTCTCTGATGACAAGTGATAAAACTTCGTAGTTAAATTTCTAGAATGTCGATGTGAATGTA
+
FFFGGEFFGGGGGGHFHHFGEGHHHHHHFHGHFFGHHGFGHGFHHHHGGHHHHGCEDGFHHGFGHHHGGGEHGGHHGHHHHGHFHHHHHHHGHFDCHFFHHHHGDGFFEGHGGHHHFFHFHFFFHGFFHGHGGFFFHHHHFF
@M02846:212:000000000-JLNFJ:1:1101:5561:13953 2:N:0:1
GCGTCAGTCAGGTAATACGACTCACATAACACACAAAAAAGATGAAGAATGTTTTGTGTTACTTATATCAAAGCTTTTTAATTTTTTAATTTTATATATTGGTTTTTCTTAATTTACATTCACATCGACATTCTAGAAATTT
+
AFDGC1ADGFGG1DF3D1EEEAEGHHBHFHHHHGGG0FEEGGGHHHHGBEFDF2FFGBBGFHHFGFF@GHEFE0FHDFFHEGHFGHGHEHGFGHFFB2GHBEGEFGGEGHFFGFHHFGFHHFH2GHEHGGGHEGGFDGGHFB
@M02846:212:000000000-JLNFJ:1:1101:16232:13964 1:N:0:1
GCTGTAATCTACAAGCACCTCTTTTAAATACATTAGGAAAAGAATTAAGTTACCGTTGAGATCAAAAAAACCACGTCATGTTTTCTCTGATGACAAGTGATAAAACTTCGTAGTTAAATTTCTAGAATGTCGATGTGAATGT
+
AFFFFEFGCGGFC44FFBGFHHHHFHHCFGFGDG5BD5DFGFGHHFBGHFHHGGDEA1EHAGHHEFFH0EEE?F?1?FG4FGFHFFGHHHBEGHHBF@4BGFH3FFFHBEGF/?4FF?GHH4GEBFFB3BEEHGHABGGHH3
@M02846:212:000000000-JLNFJ:1:1101:16232:13964 2:N:0:1
GCGTCAGTCAGGTAATACGACTCACATATTATATCAAAGCTTTTTAATTTTTTAATTTTATATATTGGTTTTTCTTAATTTACATTCACATCGACATTCTAGAAATTTAACTACGAAGTTTTATCACTTGTCATCAGAGAAA
+
CFCGGGGGGGGGGHGHHHHCGGGHHHHHHHHHHHHHFGHGHHHHHHHHHGHHGGHHHHHHHHHFHHGFHHHGGHGHHHHHHHHGHHGFHFHHGFGGGHHHHEEHHHHHHHHHHHGGHEGGHHHHGGHHHHHHHGHHGFHE2G
@M02846:212:000000000-JLNFJ:1:1101:18616:13966 1:N:0:1
CAAGCACCTCTTTTAAATACATTAGGAAAAGAATTAAGTTACCGTTGAGATCAAAAAAACCACGTCATGTTTTCTCTGATGACAAGTGATAAAACTTCGTAGTTAAATTTCTAGAATGTCGATGTGAATGTAAATTAAGAAA
+
FFFGGGGGGGGGGHHHHGGGHHHHHHHHHGHGHFHHHHEGFFHGGGGHGFHFHHHFHGFGGHGGFGFHFHGHHHHHHHHGHGHHFHHHHHHGHHHHHHGHHFFHHHEHHHHHHHFHHHFFHHGHHGHDHHGHHGFHHHHFFF
@M02846:212:000000000-JLNFJ:1:1101:18616:13966 2:N:0:1
GCGTCAGTCAGGTAATACGACTCACATAAAAAAAGATGAAGAATGTTTTGTGTTACTTATATCAAAGCTTTTTAATTTTTTAATTTTATATATTGGTTTTTCTTAATTTACATTCACATCGACATTCTAGAAATTTAACTAC
+
CFCGGGGGGGGGGHHHHFHCGGGHHGFGHFHHGGE1FHHHHGHHGHHHFFHHFHHHHHHHHHHHFHHBGFGGGG3GHHHHGG@GHDFFHHGHHHGHGGHEGHFHHFHFHFHHHHHHHFHHGBE?DFFHGH3GGFGHHFHGHB
@M02846:212:000000000-JLNFJ:1:1101:26953:13995 1:N:0:1
GCGTCAGTCAGGTAATACGACTCACATAACACAAAAAAGATGAAGAATGTTTTGTGTTACTTATATCAAAGCTTTTTAATTTTTTAATTTTATATATTGGTTTTTCTTAATTTACATTCACATCGACATTCTAGAAATTTAA
+
AFBGG?FGGFFG5GHHHHGGDEGFHGHFGHHHAF2FE0FGEHHEHGHGHHHHHGF2FGFHFHHGHHG5@BFBGFHHHEHHHHGFGA3DGBGHHHHFFHGBFEHGGGHHHFHHHHHFHEHHHHGHGBEGFHHHHH3FDGFFH2
@M02846:212:000000000-JLNFJ:1:1101:26953:13995 2:N:0:1
GCTGTAATCTACAAGCACCTCTTTTAAATACATTAGGAAAAGAATTAAGTTACCGTTGAGATCAAAAAAACCACGTCATGTTTTCTCTGATGACAAGTGATAAAACTTCGTAGTTAAATTTCTAGAATGTCGATGTGAATGT
+
AFFGGGFGGGGGGHHHHHHHHHHHHGHBDFGFDGHHHGHHHHGFGHFHHHHHHHGGGGEHHHHHHGHGGCGGHGEHHGHHGHHHEHHGHEFHHHHFHHFEHHHGHHHHHEEHGFHHBGHHHHHHGFHHFHG/?FGGFFFHG?
@M02846:212:000000000-JLNFJ:1:1101:20596:14078 1:N:0:1
GCGTCAGTCAGGTAATACGACTCACATAACAAAAAAGATGAAGAATGTTTTGTGTTACTTATATCAAAGCTTTTTAATTTTTTAATTTTATATATTGGTTTTTCTTAATTTACATTCACATCGACATTCTAGAAATTTAACT
+
ABDEEFGGCGGGGHBHHHDGGFDHHFHHHHGGFFHCE1FHFHFFHHGGGHHEF2GHFHFHHHGGHDF3@GHHGHFHGGHHHH/1@@FHHGHHH4GGHG3GFFGHHHH4DFGFHDGGHFHHHGG3EEDGHFHFGBGFGD3?3?
@M02846:212:000000000-JLNFJ:1:1101:20596:14078 2:N:0:1
GCTGTAATCTACAAGCACCTCTTTTAAATACATTAGGAAAAGAATTAAGTTACCGTTGAGATCAAAAAAAACCACGTCATGTTTTCTCTGATGACAAGTGATAAAACTTCGTAGTTAAATTTCTAGAATGTCGATGTGAATG
+
AFFGGFGGGGGGGHHHGHHHHHHHHGFHGFHHHCBFGGHHHFGHHHGHGFGHG5EFGEEHFHHHHEHEGGGGCHEEEGGHGHHHFHHHGEGHFHFFHHHHEGHFHHFHHFEFHGGFHHH4HHHHGHHHGHFHF/FGGBDFH2
@M02846:212:000000000-JLNFJ:1:1101:3628:14083 1:N:0:1
CTGTAATCTACAAGCACCTCTTTTAAATACATTAGGAAAAGAATTAAGTTACCGTTGAGATCAAAAAAACCACGTCATGTTTTCTCTGATGACAAGTGATAAAACTTCGTAGTTAAATTTCTAGAATGTCGATGTGAATGTA
+
FFFGGGGGGGGGGHHHHHHHHHHHHHHHHHHHHHHHHHHHHGGHHHHHIHHHIGGGGGHHHHHHHHHGGGGHGGHHGHHHHHHHHHHHHHHHHHHHHHHHHHHHHHHHGHHGGHHHHHHGHHHHHHHHHHHFGHHHGFHHFH
@M02846:212:000000000-JLNFJ:1:1101:3628:14083 2:N:0:1
GCGTCAGTCAGGTAATACGACTCACATAACACAAAAAAGATGAAGAATGTTTTGTGTTACTTATATCAAAGCTTTTTAATTTTTTAATTTTATATATTGGTTTTTCTTAATTTACATTCACATCGACATTCTAGAAATTTAA
+
CBDGGGGGGCGGDGHHHGHGGGGHHHHHHHHHGGHHGFGFHHGFHBGFHHGHHHHHGHHHHHGHHGEHHHBGFHHHHHHHHGHHGHFHHHHHHEGHHGHHHHHGGHGHHHHHHHHHHHEGGHHHEFGFGHHHHGD3FGFHHF
@M02846:212:000000000-JLNFJ:1:1101:8207:14086 1:N:0:1
GTGTAATCTACAAGCACCTCTTTTAAATACATTAGGAAAAGAATTAAGTTACCGTTGAGATCAAAAAAACCACGTCATGTTTTCTCTGATGACAAGTGATAAAACTTCGTAGTTAAATTTCTAGAATGTCGATGTGAATGTA
+
BFFGGGGGGGGGGGHHHHHHHHHHHHHHHHHHHHHGHHHHHGGHHHHHHIHIIGGGGHHHHHHHGHHGGGGHGGHHGHHHHHHHHHHHHHHHHHHHHHHHHHHHHHHHGHHGGHHHHHHHGHHHHHHHHGHHGHHHHFHHGF
@M02846:212:000000000-JLNFJ:1:1101:8207:14086 2:N:0:1
GCGTCAGTCAGGTAATACGACTCACATAAAGATGAAGAATGTTTTGTGTTACTTATATCAAAGCTTTTTAATTTTTTAATTTTATATATTGGTTTTTCTTAATTTACATTCACATCGACATTCTAGAAATTTAACTACGAAG
+
AFCGGGGGGGGGGHHFHHHGGGGHHHHHHHHCHHHHHHFHHFHHHHHHHHHHHGHHHHHHHBGFHHHHHHHHHGHHGHHHHHHHHHHHHHHHHHHGGHHHHHHHHGHGHHFHHFHHCF@EGHHHHHFHFHHHGFFFHFFDF/
@M02846:212:000000000-JLNFJ:1:1101:2721:14089 1:N:0:1
AGCACCTCTTTTAAATACATTAGGAAAAGAATTAAGTTACCGTTGAGATCAAAAAAACCACGTCATGTTTTCTCTGATGACAAGTGATAAAACTTCGTAGTTAAATTTCTAGAATGTCGATGTGAATGTAAATTAAGAAAAA
+
BFFFGGGCGGGGGHGFHHGHHHGGGFHHHFFHHHGFGGHHHGGGGGHHGHHHHHGGGGGGGGFGEEGFFHHHHHHGFHHHGHGHHGHHHHHHFHHHGFGGFHHHHHHGHHHHGHHHHHHGEHHHHHGFHFHFFHFDGHFFHH
@M02846:212:000000000-JLNFJ:1:1101:2721:14089 2:N:0:1
GCGTCAGTCAGGTAATACGACTCACATAATATCAAAGCTTTTTAATTTTTTAATTTTATATATTGGTTTTTCTTAATTTACATTCACATCGACATTCTAGAAATTTAACTACGAAGTTTTATCACTTGTCATCAGAGAAAAC
+
AF>EE2EGGFFGGHHHHHEGGGGHHHG3AFGGHGEFFHHHHHFHCFHHFHGHFHHGHHHHHHGHHBEEHFGHHHGGHHHHHHGFFHGGFHGEE?EHHFFHEGHHHHHFHFFGEGGDFFHHHHHHHHBGHFEBDEGHBFGBGE
@M02846:212:000000000-JLNFJ:1:1101:19097:14095 1:N:0:1
GCGTCAGTCAGGTAATACGACTCACATAACAAAAAAGATGAAGAATGTTTTGTGTTACTTATATCAAAGCTTTTTAATTTTTTAATTTTATATATTGGTTTTTCTTAATTTACATTCACATCGACATTCTAGAAATTTAACT
+
BFCGGGGGGGGGGHHHHHHGGGGHHHHHHHHHHHHGGGHHHHHHHHHHHHHGHHHHHHHHHHHHHHHHHHHHHHHHHHHHHHGHHHHHHHHHHHHHHHHHHGGHHHHHHHHHHHHHHHHGHHGHGGGHHHHHFHHHHHHHHG
@M02846:212:000000000-JLNFJ:1:1101:19097:14095 2:N:0:1
TCTACAAGCACCTCTTTTAAATACATTAGGAAAAGAATTAAGTTACCGTTGAGATCAAAAAAACCACGTCATGTTTTCTCTGATGACAAGTGATAAAACTTCGTAGTTAAATTTCTAGAATGTCGATGTGAATGTAAATTAA
+
BFFGGGGGGGGGGGHGHHHHHHHHHHGHHHHFHHHGHHHHGHHHHHHGFEFGGHHHHHGHHGGG11FEGEFHHHHHGGHHHHHGFHHGHGHHFFHHHHFGHHGCGFGHHHGHHHHHHHFBGFHHHHGEFDHEHHHHHFFHHF
@M02846:212:000000000-JLNFJ:1:1101:9887:14108 1:N:0:1
GCGTCAGTCAGGTAATACGACTCACATAACACAAAAAAGATGAAGAATGTTTTGTGTTACTTATATCAAAGCTTTTTAATTTTTTAATTTTATATATTGGTTTTTCTTAATTTACATTCACATCGACATTCTAGAAATTTAA
+
BFBGGGGGFGGGGGHHGHHFGGGGGHHHHHGHCFHHHGGGHHHHGHGGG5FGEABGAFHHHHHHFBFFFG5FGDBFFEFHHHHG?HEHHGHHHHHHHFGHGAHGF3GFHFHHHHHFBGFFHFHHFHGDDHHHBHEGGHHGHH
@M02846:212:000000000-JLNFJ:1:1101:9887:14108 2:N:0:1
GCTGTAATCTACAAGCACCTCTTTTAAATACATTAGGAAAAGAATTAAGTTACCGTTGAGATCAAAAAAACCACGTCATGTTTTCTCTGATGACAAGTGATAAAACTTCGTAGTTAAATTTCTAGAATGTCGATGTGAATGT
+
BFFGGGDFGGGFGHHHHHHHGHHHHHGGHHHHHCGHHGGHGHFHBGFHHHHFBFGFGGHEHHHHHHFEEEEEHFGGHGEHFHHHFF@GHHGHHHHHHHHHHHHHFHHHHEFGEFGHHGFHEHHHFHBGHFHEEGHGFHGGH1
@M02846:212:000000000-JLNFJ:1:1101:17081:14121 1:N:0:1
GGTCAGTCAGGTAATACGACTCACATAACAAAAAAGATGAAGAATGTTTTGTGTTACTTATATCAAAGCTTTTTAATTTTTTAATTTTATATATTGGTTTTTCTTAATTTACATTCACATCGACATTCTAGAAATTTAACTA
+
BFFFFFGGGGGFFGFHHGGGAEHFFFDHHHHHFHEGFHFGGGGFHHHHHGHA2BFGFHHFHFHFHEHHBGHDFHFHHHHHHGHFHHHHFHHGGHHHGBFGFCGHHHGHHHFGFHHHH3DGHGHGGG4GHHHHGHHHHGBGH?
@M02846:212:000000000-JLNFJ:1:1101:17081:14121 2:N:0:1
GCTGTAATCTACAAGCACCTCTTTTAAATACATTAGGAAAAGAATTAAGTTACCGTTGAGATCAAAAAAACCACGTCATGTTTTCTCTGATGACAAGTGATAAAACTTCGTAGTTAAATTTCTAGAATGTCGATGTGAATGT
+
AFFGGGGFBGDGBHHHHHCCGHHHHHBEGHHHFHFDFGGFHHEFHHHHH55FHHGCEFHHGBFGHFGHGCGEEFGHGGHGHHHHEHGFGHHGHFBEB3FHFGFFFEGEGFFGGADHFDDDGHGH4EEGHHHHHGE0BDD3G3
@M02846:212:000000000-JLNFJ:1:1101:8732:14150 1:N:0:1
TGTAATCTACAAGCACCTCTTTTAAATACATTAGGAAAAGAATTAAGTTACCGTTGAGATCAAAAAAACCACGTCATGTTTTCTCTGATGACAAGTGATAAAACTTCGTAGTTAAATTTCTAGAATGTCGATGTGAATGTAA
+
CFFGGGGGGGGGGHHHHHHHHHHHHHHHHGHHHHHHHHHHGEHHHHHHHHHIGGGFHHHHHHHHHHGGGGHGGHHGHHHHHHHHHHHHHHHHHGHHHHHHHHHHHHHGHHGGHHHGHHHHHHHHGHHHHGHGHHHHHHHGHH
@M02846:212:000000000-JLNFJ:1:1101:8732:14150 2:N:0:1
GCGTCAGTCAGGTAATACGACTCACATAACACAAAAAAGATGAAGAATGTTTTGTGTTACTTATATCAAAGCTTTTTAATTTTTTAATTTTATATATTGGTTTTTCTTAATTTACATTCACATCGACATTCTAGAAATTTAA
+
BFBGGGGGGGGCGGHHHHHGGGGHHGHHHHHHHGHHHGGGHHFGFEFHHHHHHHHHHHHHHHHHGHHFHFFGFHHFHHHHHHHHFHFGHHHHHHHHHHGFHHHGGGHHHGHHHHHHHHGEHHHGGBEDFHHGGHDFHGHHHB
@M02846:212:000000000-JLNFJ:1:1101:16458:14156 1:N:0:1
GCTGTAATCTACAAGCACCTCTTTTAAATACATTAGGAAAAGAATTAAGTTACCGTTGAGATCAAAAAAACCACGTCATGTTTTCTCTGATGCCAAGTGATAAAACTTCGTAGTTAAATTTCTAGAATGTCGATGTGATTGT
+
>FFFGGGFGGFFFFBECGHHHGEDHH3DFGHBGGGH5F5BFF2BGHHHFFGFHHGCEEHEADBGEFHE?0?E1FFEFGAGGFHFF44BBFGH4BG@FB44FG4F33FFGGH2E?B4B?GFHHHHB43BFGB//?3B3D3DB?
@M02846:212:000000000-JLNFJ:1:1101:16458:14156 2:N:0:1
GCGTCAGTCAGGTAATACGACTCACATATTACTTATATCAAAGCTTTTTAATTTTTTAATTTTATATATTGGTTTTTCTTAATTTACATTCACATCGACATTCTAGAAATTTAACTACGAAGTTTTATCACTTGTCATCAGA
+
BFBGGCEGGDDGGHHGHHHEFGGHHHHHHHHHHHHHGHHDFFHHHHHHHHHHHHHHGHHHHHHHHFHHHHGGHHHGGHHHHHHHHHHHHHHHHHHGDHGDGGHHHHEHFHHHHHHHHGEGHCFHHHFHHHDFGGHHHHHGHG
@M02846:212:000000000-JLNFJ:1:1101:23281:14159 1:N:0:1
GCTGTAATCTACAAGCACCTCTTTTAAATACATTAGGAAAAGAATTAAGTTACCGTTGAGATCAAAAAAACCACGTCATGTTTTCTCTGATGACAAGTGATAAAACTTCGTAGTTAAATTTCTAGAATGTCGATGTGAATGT
+
>>2AA5G6GGFFGHHHGFH32DDDHFFGB5GEFH5EFBHBGFEFHBDGBGDFHEEF111FAFFBGF3GGGGEGF1?FAFDFGHGFFGGF44BBFHFGF4?GBF3GHB4BF2B/FHGFF4434GHBBBGFGBCHGF0B3?GF2
@M02846:212:000000000-JLNFJ:1:1101:23281:14159 2:N:0:1
GCGTCAGTCAGGTAATACGACTCACATAACATATTTTGTGTTACTTATATCAAAGCTTTTTAATTTTTTAATTTTATATATTGGTTTTTCTTAATTTACATTCACATCGACATTCTAGAAATTTAACTACGAAGTTTTATCA
+
CFCGGGGGGGGGDGHHGHHGGGGHHHHHHHHHHHHHHHHHHHHHHHHHHHHHHGHGHHHHHHHHHHHHGGFHHHHHHGHHHHEHHHHGGHHHHFHHGHHHHHHHHFHHGEGGGHHHHHEGFHHHHHGHGHGGHEGHHHHHG3
@M02846:212:000000000-JLNFJ:1:1101:11418:14172 1:N:0:1
GCGTCAGTCAGGTAATACGACTCACATAACAAAAAAGATGAAGAATGTTTTGTGTTACTTATATCAAAGCTTTTTAATTTTTTAATTTTATATATTGGTTTTTCTTAATTTACATTCACATCGACATTCTAGAAATTTAACT
+
BFBGGGGGGGGGGHHHHHEGGCGHCHHGHHCHFFHGGGHHHHHGHHFGFHHHGHEGHHHHGHFHGHFHHHHHHHHHHHHHHHGHGHHHHGHHHHHHGHHHHGGHHHHHHHHHHGHHHFHFFHGHGGGDHFHEGHFHHHHHHB
@M02846:212:000000000-JLNFJ:1:1101:11418:14172 2:N:0:1
TGTAATCTACAAGCACCTCTTTTAAATACATTAGGAAAAGAATTAAGTTACCGTTGAGATCAAAAAAACCACGTCATGTTTTCTCTGATGACAAGTGATAAAACTTCGTAGTTAAATTTCTAGAATGTCGATGTGAATGTAA
+
AFFFGGGGGGGGGFHHGHHFHHFHHFHHHBFHHFHHHHGHFHHHHFFHFHGGGFFFHHEFGHGEHEGGDEGGGHHGHHFHHHBFGFHHHGHGGHHFFHHHHHHHHHEG?BFFHFGHHHHGGHH4GFHFHHEFEGHF?3F?HH
@M02846:212:000000000-JLNFJ:1:1101:7308:14211 1:N:0:1
TGTAATCTACAAGCACCTCTTTTAAATACATTAGGAAAAGAATTAAGTTACCGTTGAGATCAAAAAAACCACGTCATGTTTTCTCTGATGACAAGTGATAAAACTTCGTAGTTAAATTTCTAGAATGTCGATGTGAATGTAA
+
AF@3BF33B1A1BGGF00BAGHGB1DFGAD221DFBDFF0FFGH111DFFE1EAAEFGH1AFCGF/A/B/BFE///FEFDBFEFGH1BFF2FFGH1BGBGG1@BFGHGFHG>FFH2FGHHHDBGFDGGGH/CGG1GGDG1BG
@M02846:212:000000000-JLNFJ:1:1101:7308:14211 2:N:0:1
GCGTCAGTCAGGTAATACGACTCACATAACTTATATCAAAGCTTTTTAATTTTTTAATTTTATATATTGGTTTTTCTTAATTTACATTCACATCGACATTCTAGAAATTTAACTACGAAGTTTTATCACTTGTCATCAGAGA
+
AB1EE?EG11BGFDH3F1FAECG111GFH1FGB2BGFF211FFBEBGE1AFHFFCFHGHHHBGHHHBDF1DGFCFHGFGHE@2FD2GHHHFFFC/C//?FFHFD21BFHHHHEFD1>A//?FF2BG>FBB1F>F2>GGB1GF
@M02846:212:000000000-JLNFJ:1:1101:2988:14243 1:N:0:1
GCGTCAGTCAGGTAATACGACTCACATAACACAAAAAAGATGAAGAATGTTTTGTGTTACTTATATCAAAGCTTTTTAATTTTTTAATTTTATATATTGGTTTTTCTTAATTTACATTCACATCGACATTCTAGAAATTTAA
+
ADD2EAEGGFFFGH5FFGG2EGFC3BG3BGFGFEGAEAA13F5GFFFHHBDGHHHHHHFFHHGHDGD55B5FFHHFHE3FFH@GF1BFGHHDGGDG4FHH?GHGEGGHDGHHHHFHH4G4F4GHGEEAC?GG3B333FDBH2
@M02846:212:000000000-JLNFJ:1:1101:2988:14243 2:N:0:1
GCTGTAATCTACAAGCACCTCTTTTAAATACATTAGGAAAAGAATTAAGTTACCGTTGAGATCAAAAAAACCACGTCATGTTTTCTCTGATGACAAGTGATAAAACTTCGTAGTTAAATTTCTAGAATGTCGATGTGAATGT
+
CFFGGGGGGGGGGHHFHHHGHDHHHFHDFFHHHHHHGHHGHHGHHHHHHFHHHHFFGGHGGHHFHHGHGEEEGGDGHGHHHHHEHHHHFDGHHHHHHHHGHHHHHHHFFEHHFGHHH4BHFHFFFHFHGFGGAFFHEFDGH?
@M02846:212:000000000-JLNFJ:1:1101:18297:14255 1:N:0:1
ACAAGCACCTCTTTTAAATACATTAGGAAAAGAATTAAGTTACCGTTGAGATCAAAAAAACCACGTCATGTTTTCTCTGATGACAAGTGATAAAACTTCGTAGTTAAATTTCTAGAATGTCGATGTGAATGTTATGTGAGTC
+
AFFGGGGGGGGGGHHFHFHHHHFHHHFFHCFHGFHHGDGAFGHHGGGDEHHFFHFDHEEAGGHGGHHEHHFHHGHHHHHFHHFHEHHFGHGGHFHHHHFFEGGGHHFHFHHHHHHFFHGHHG/FFHHGHHG?FDFFGFHFG3
@M02846:212:000000000-JLNFJ:1:1101:18297:14255 2:N:0:1
GCGTCAGTCAGGTAATACGACTCACATAACATTCACATCGACATTCTAGAAATTTAACTACGAAGTTTTATCACTTGTCATCAGAGAAAACATGACGTGGTTTTTTTGATCTCAACGGTAACTTAATTCTTTTCCTAATGTA
+
ABDEGGGGGGFFDFFFHFHC2AEHHHHHHFFG5GHHHHHGHGGGHHHBGBGFFGHHHEGGHGGHGGHHHFHFHHGFFFFHHHHHGHBGFHFEHFFH1?EEG1EFEFFCABGEHDB?CCGHFHFHGHHHHGHHHB2FDDBHD2
@M02846:212:000000000-JLNFJ:1:1101:19955:14260 1:N:0:1
CTACAAGCACCTCTTTTAAATACATTAGGAAAAGAATTAAGTTACCGTTGAGATCAAAAAAACCACGTCATGTTTTCTCTGATGACAAGTGATAAAACTTCGTAGTTAAATTTCTAGAATGTCGATGTGAATGTAAATTAAG
+
FFFGGGGGGGGGGHHHHHHHHHHHHHHGHGHHHHGGHHHHHHHHHHGEFGGFFHHFHHHHGGGGGGGHHGHFGHHHHHHHHHHGFHHFHDFFHGHGHHHHHGFHFFHHHHFHHHHHHHGGHGHHEGHHHHHHHHHHGHHHG3
@M02846:212:000000000-JLNFJ:1:1101:19955:14260 2:N:0:1
GCGTCAGTCAGGTAATACGACTCACATATTTGTGTTACTTATATCAAAGCTTTTTAATTTTTTAATTTTATATATTGGTTTTTCTTAATTTACATTCACATCGACATTCTAGAAATTTAACTACGAAGTTTTATCACTTGTC
+
AFBGGGEGGGGGBFFHHHHGGGGHHCHHHHHHHHFHHHHHHHGHHHGHHGHHHHHHHHHHHHGHHHHHHHHHGHHHHHHHHGGHHHHHHHHGHGHHHGHHHHGGFGGHHHHHHHHHFHHFHHHHGGEEGHHHHGFHHHHHHF
@M02846:212:000000000-JLNFJ:1:1101:18396:14345 1:N:0:1
GCGTCAGTCAGGCAATACGTCTCACTTAGTTACTTATATCAAAGCTTTTTAATTTTTTCATTTTATATATTGGTCTTTCTTAATTTACTTTCACATCTACATTCTAGAAATTTAACTACGAAGTTTTATCACTTGTCATCAG
+
?1@ECFCGG11B00A11B01BB0DD1D11BF2AGG2F22D221DAD1GFF/AAFFGFG02D2FD2AGHDF22@G1@1FG2F22BE22D1BB1B2FHH1@11B2BG22BF1@11B2B@1FE/?//B>2>12BB1>BGG2FDB1
@M02846:212:000000000-JLNFJ:1:1101:18396:14345 2:N:0:1
GCTGTAATCTACAAGCACCTCTTTTAAATACATTAGGAAAAGAATTAAGTTACCGTTGAGATCAAAAAAACCACGTCATGTTTTCTCTGATGACAAGTGATAAAACTTCGTAGTTAAATTTCTAGAATGTCGATGTGAATGA
+
BBDGGFFGGFGAGHFGHCGHHHFGHH3EGBFFHHBHHFEGBGFGHHGHEHFFFHGEEDHGHFGFHH3FEGC1FFEGGGEFFHHF4FFB4FHG43FBFGB4DGHFHBGBGE00/?EGF4FGDFHH4DDF3B4///2?1?GHB1
@M02846:212:000000000-JLNFJ:1:1101:10517:14350 1:N:0:1
GCGTCAGTCAGGTAATACGACTCACATAGGACACACAAAAAAGATGAAGAATGTTTTGTGTTACTTATATCAAAGCTTTTTAATTTTTTAATTTTATATATTGGTTTTTCTTAATTTACATTCACATCGACATTCTAGAAAT
+
CFCGGGGGGGGGGHHHHHHGGGGHHHHHHHHHGHHGGGHHHGGGHHHHHHHHHHHHHHHHHHHHHHHHHHHHHHGHHHHHHHHHHHHHGHHHHHHHHHHHHHHHHHHGGHHHHHHHHHHHHHHHHGHHGHGGGHHHHHHHHH
@M02846:212:000000000-JLNFJ:1:1101:10517:14350 2:N:0:1
CTGTAATCTACAAGCACCTCTTTTAAATACATTAGGAAAAGAATTAAGTTACCGTTGAGATCAAAAAAACCACGTCATGTTTTCTCTGATGACAAGTGATAAAACTTCGTAGTTAAATTTCTAGAATGTCGATGTGAATGTA
+
FFFGGGGGGGGGGGHHHHHHHHHHHHHHHGHHGHHGHHHHHGHHHHHHHIIIHGGGGGHHHHHHHGHGGGGHGGHHGHHHHHHHGHHGHHHHGGHHHHGHHHHHGFHHGHHGGEHHHHHFHHBF4EFFFHHAGHFBHBGHFH
@M02846:212:000000000-JLNFJ:1:1101:16412:14353 1:N:0:1
GCGTCAGTCAGGTAATACGACTCACATAATATCAAAGCTTTTTAATTTTTTATTTTTTATATTGGTTTTTCCTAATTTTCATTCACATTCACATTCTTAAAATTTTACTACCAAGTTTTATCCCTTGTCATCAGTGAAAACA
+
?FDGC?E3B1B01DGHCDGGGGGHHCDD1GGBGHEAEGDFFGH/AFHFFFAF12DF1/A122D@@1?0FC01F2B1BB2222B22122212@2@B122221B@GG2B112B0>1>1>>>2B2B11<0B<22221221B>GC/
@M02846:212:000000000-JLNFJ:1:1101:16412:14353 2:N:0:1
GCTGTAATCTACAAGCACCTCTTTTAAATACATTAGGAAAAGAATTAAGTTACCGTTGAGATCAAAAAAACCACGTCATGTTTTCTCTGATGACAAGTGATAAAACTTCGTAGTTAAATTTCTAGAATGTCGATGTGAATGT
+
AFFGGGGGGGGGGHHHHHHHHHHHHHGHHHHHHHHHHHHHGHGHHHHGHHHEHFGGGGEFEHHHGHHHGGGGHGGHHGHGFGHHHGHGFBFFGHHGHHHHHHHBGFEFHEFFGGHHHHHHGHHHFHFHHFHFHEHHEFFFH3
@M02846:212:000000000-JLNFJ:1:1101:28603:14384 1:N:0:1
GCGTCAGTCAGGTAATACGACTCACATAACTTATATCAAAGCTTTTTAATTTTTTAATTTTATATATTGGTTTTTCTTAATTTACATTCACATCGACATTCTAGAAATTTAACTACGAAGTTTTATCACTTGTCATCAGAGA
+
BFDFGGFBGFGGFGGFGDGD?EEGHBHHHFGHCDHFGFFHGHHHGHHHGHGDGHGEFHHHFHHHHHGHGHGHHFGHHFHHHHHHHFGHFFHDHHE3E1EHGBFFBDFEGGHFFGHFG/?FFGHEHFEHF3DGFHB3GFGDF?
@M02846:212:000000000-JLNFJ:1:1101:28603:14384 2:N:0:1
GCTGTAATCTACAAGCACCTCTTTTAAATACATTAGGAAAAGAATTAAGTTACCGTTGAGATCAAAAAAACCACGTCATGTTTTCTCTGATGACAAGTGATAAAACTTCGTAGTTAAATTTCTAGAATGTCGATGTGAATGT
+
AFFGGGGGGGGGGHHGHHGHHHHHGHHHHHGHHHHHHHHFHHGFHHHHHHHHHBEFFGHGHHHHGHHHGGFGFGGHHGHHHHHHBGHHGHHHHHHHHHHHHHHHHGHHHG2BEFFHHDHGHHHHHGFHGHHGEGGHFHFFHD
@M02846:212:000000000-JLNFJ:1:1101:9359:14419 1:N:0:1
GCGTCAGTCAGGTAATACGACTCACATAGGACACACAAAAAAGATGAAGAATGTTTTGTGTTACTTATATCAAAGCTTTTTAATTTTTTAATTTTATATATTGGTTTTTCTTAATTTACATTCACATCGACATTCTAGAAAT
+
AFBEEAEEGGGGFGFFDGH2AEEHHBGBGFGGCGGGGFHGEC?1GF5FH5GHEF5EGGFEHHHFFGHFHGHHGFDGHHHFFEGGHHGHGHFHHHHHFEGHFBF3FCGF/FGHHDFFFGGHHHFFHFHHGE?DD2FGFHB1>F
@M02846:212:000000000-JLNFJ:1:1101:9359:14419 2:N:0:1
GCTGTAATCTACAAGCACCTCTTTTAAATACATTAGGAAAAGAATTAAGTTACCGTTGAGATCAAAAAAACCACGTCATGTTTTCTCTGATGACAAGTGATAAAACTTCGTAGTTAAATTTCTAGAATGTCGATGTGAATGT
+
CFFGGGGGGGGGGHGHHHFHHHFHGHHHHHHHHGHHGHHHHHGGHHHHHFHHHHGFGGHHHHHHHGHHGEGGHGFFGGHHGHHHFHHHHHHHGFHHHHHHHHHHHHHHGG2GGGHGGDHHHHGHHHFFHHHACFHHHHEFF3
@M02846:212:000000000-JLNFJ:1:1101:11290:14421 1:N:0:1
GCGTCAGTCAGGTAATACGACTCACATAGGACACACAAAAAAGATGAAGAATGTTTTGTGTTACTTATATCAAAGCTTTTTAATTTTTTAATTTTATATATTGGTTTTTCTTAATTTACATTCACATCGACATTCTAGAAAT
+
AFBFGGGGGGCGGHHHHEGEGGGGHHHHGHFGGFHGGGGHCEGGFHFFHGBGHHHHGGHHFHHFHHHGHHGGHHGHHHHHGH3EGHHHGGEGHHHGHHHHHHHEHHHGGHHDGGHHHHHGGHHFHDFCAGC/EHHHFBDB1G
@M02846:212:000000000-JLNFJ:1:1101:11290:14421 2:N:0:1
GCTGTAATCTACAAGCACCTCTTTTAAATACATTAGGAAAAGAATTAAGTTACCGTTGAGATCAAAAAAACCACGTCATGTTTTCTCTGATGACAAGTGATAAAACTTCGTAGTTAAATTTCTAGAATGTCGATGTGAATGT
+
BFFGGGGGGGGCGHFHHHHHHHFHHHHHHGHGHGHHHHEFHHGGHHGFHHHHHGGGGGEHHFFGHHHHGGGGGGGGGGHHHHHFHHHHHFHHGHHGHHGE4FHHHHFHGGFHFFHGHGHHHHHHHFFHHHHE/FHHHHHHH?
@M02846:212:000000000-JLNFJ:1:1101:16729:14436 1:N:0:1
GCGTCCGTCAGGTAATACGACTCACATAACAACAAAGATGAAGAATGTTTTGTGTTACTTATATCAAAGCTTTTTAATTTTTTAATTTTATATATTGGTTTTTCTTAATTTACATTCACATCGACATTCTAGAAATTTAACT
+
2@2AA22AFAEGGABDFGHGEGFEE3FFBHFB22AGFFF555B5B3A5DFFC2AAFFHGGHBGHGFEGHBFHF3GC@FG4GFEHFHHHBEDDFHFFB3FEFGGHHHEGHGHHE4GHGBG4BCAGE//DBGH22BFDD122BD
@M02846:212:000000000-JLNFJ:1:1101:16729:14436 2:N:0:1
GCTGTAATCTACAAGCACCTCTTTTAAATACATTAGGAAAAGAATTAAGTTACCGTTGAGATCAAAAAAACCACGTCATGTTTTCTCTGATGACAAGTGATAAAACTTCGTAGTTAAATTTCTAGAATGTCGATGTGAATGT
+
BFFFFGFG6FGGFHCHHHGHHHHHHGGGHHHGHHHHHHHFHGGGHGHHGHHHHFGFGEHHHHGGGFHHGGG?HFGHHGGHHHHHHHHHHHHHEHEGGGHFHHFF3FFGHGBGGEHFGHFGFHHHHHHGHFFEEFHHHFGFH3
@M02846:212:000000000-JLNFJ:1:1101:12727:14442 1:N:0:1
GCGTCAGTCAGGTAATACGACTCACATAATATCAAAGCTTTTTAATTTTTTAATTTTATATATTGGTTTTTCTTAATTTACATTCACATCGACATTCTAGAAATTTAACTACGAAGTTTTATCACTTGTCATCAGAGAAAAC
+
ABDEGCFGGGGFGHHHHGCAEGDFFFHFHHCHGHB3GGHHFHGEFHHHHHGH3GHHE5GFHFFHHFDGFGGHFGHGGFH5GDDHHHHFEG13E?ADFHF@4G4FFGH4GHFH?EGD/FGH4GHHFFBEHHHFGBH222BGBC
@M02846:212:000000000-JLNFJ:1:1101:12727:14442 2:N:0:1
GCTGTAATCTACAAGCACCTCTTTTAAATACATTAGGAAAAGAATTAAGTTACCGTTGAGATCAAAAAAACCACGTCATGTTTTCTCTGATGACAAGTGATAAAACTTCGTAGTTAAATTTCTAGAATGTCGATGTGAATGT
+
BFFGGGGGGGGGGHHHHHHHGHHHHHHHHHHGFFHHHHHHFHGGHHHHHIHHHGGEGFHFAHHGHHHHGGGGHGFHGGGHHHHGHHHFHHHHHHHHHGHGHHGFHHFHHFGGGGHHHHHHHHGFH4FHHHHHHGFHHHFHFB
@M02846:212:000000000-JLNFJ:1:1101:14709:14451 1:N:0:1
GCGTCAGTCAGGTAATACGACTCACATAATCAAAGCTTTTTAATTTTTTAATTTTATATATTGGTTTTTCTTAATTTACATTCACATCGACATTCTAGAAATTTAACTACGAAGTTTTATCACTTGTCATCAGAGAAAACAT
+
CFCGGGGGGFGGGHHHGHHAGFGHHHFHHFGHHGHHHHHHHHHHHHHHGHFHHHHHHHHGHHHHGHHGGHHHGHHHHHHHHHHHHGFHFHGGFHHHHHFHFHHHHHHHHHGFHGGHHHHHHHGHHHFFHGHEF?GHHGGHGG
@M02846:212:000000000-JLNFJ:1:1101:14709:14451 2:N:0:1
CTGTAATCTACAAGCACCTCTTTTAAATACATTAGGAAAAGAATTAAGTTACCGTTGAGATCAAAAAAACCACGTCATGTTTTCTCTGATGACAAGTGATAAAACTTCGTAGTTAAATTTCTAGAATGTCGATGTGAATGTA
+
FFFGGGGGGGGGGFHHHHHHHHHFHGHHHHFFFHHHHGHHHFHHFDGFHHHHHGFGGEHEHHGHGHHGEFGHGGHHGGGGHHHGFHHGFGHGHHHHHFFGHHGDGBFFGFHGEFHHHHHHHHGGEFB3GHEFGGHHHEHH3B
@M02846:212:000000000-JLNFJ:1:1101:23756:14486 1:N:0:1
GCTGTAATCTACAAGCACCTCTTTTAAATACATTAGGAAAAGAATTAAGTTACCGTTGAGATCAAAAAACCACGTCATGTTTTCTCTGATGACAAGTGATAAAACTTCGTAGTTAAATTTCTAGAATGTCGATGTGAATGTA
+
AD3BB1FAFFGGF11F0GHGCGFHHCGCFDGFE2FEGF1FHGEHHFH1FADGGHAEEAGFGHHHBGFHCGAHG??GFHBBE2>B1GFGHFGFHHHHEF@2BF@GGFBEF0B?FG2B2GBFGFF2F1>1FB/E/F0FF2F2BG
@M02846:212:000000000-JLNFJ:1:1101:23756:14486 2:N:0:1
GCGTCAGTCAGGTAATACGACTCACATATTACTTATATCAAAGCTTTTTAATTTTTTAATTTTATATATTGGTTTTTCTTAATTTACATTCACATCGACATTCTAGAAATTTAACTACGAAGTTTTATCACTTGTCATCAGA
+
@F@FGCFGGFGFGHHHHHGFGGGGHHHHHHHHFHFHHHHBHFHHHHHHHHHHHHHHGHCGGHHBHEGFGHBDGGHGGHHHHGGHHFHGGH44G4@EEFFGGHEGG44EGBGHFGHGHH/>?<FFHHGHGGHGHDGBBGHH2B
@M02846:212:000000000-JLNFJ:1:1101:24682:14486 1:N:0:1
GCGTCAGTCAGGTAATACGACTCACATAACAAAAAAGATGAAGAATGTTTTGTGTTACTTATATCAAAGCTTTTTAATTTTTTAATTTTATATATTGGTTTTTCTTAATTTACATTCACATCGACATTCTAGAAATTTAACT
+
2F2EGGGCFGGGGFH5GGHDFGGGHHGGHCHHHFHGGGHHHH5FGG5FHHGGGFGGHHHHGHFBGHGHFHGEHFFEFHHFFHGHFHHHFFHHHDGHFGGEFCFFGF4BFGHHGFHHHFBEHGGFEEEFHHHF2F1GFHHFHH
@M02846:212:000000000-JLNFJ:1:1101:24682:14486 2:N:0:1
GCTGTAATCTACAAGCACCTCTTTTAAATACATTAGGAAAAGAATTAAGTTACCGTTGAGATCAAAAAAACCACGTCATGTTTTCTCTGATGACAAGTGATAAAACTTCGTAGTTAAATTTCTAGAATGTCGATGTGAATGT
+
BFFGGGGGGGGGGHHHGHEHHHHHHHHHHHHHHHHHHHHGHHEEGHHGHHHHFBEEECFHHHFFGHHHGGD?GGGHHGHFHHHHHHHHHFHHFHFDEGHEBGFHHGGGHFGGGEHGHFHHGHGEBF3HHFHAFFHHHHDDFB
@M02846:212:000000000-JLNFJ:1:1101:7765:14501 1:N:0:1
GCGTCAGTCAGGTAATACGACTCACATAGGACACACAAAAAAGATGAAGAATGTTTTGTGTTACTTATATCAAAGCTTTTTAATTTTTTAATTTTATATATTGGTTTTTCTTAATTTACATTCACATCGACATTCTAGAAAT
+
2FDEEEGFFGGBFFHHGHCGGFFFHHGGHHHHHHHGCGHHHGGEHHHHHHFHGGBDGHGFBGHGGHFEFHHE5EFHHFHFHHGHHFGHGHFHHHHHHHHHHHHHGGHGGHHGHHHHHHHHHHFFHFFFFHGGGHHHHHHHHF
@M02846:212:000000000-JLNFJ:1:1101:7765:14501 2:N:0:1
GCTGTAATCTACAAGCACCTCTTTTAAATACATTAGGAAAAGAATTAAGTTACCGTTGAGATCAAAAAAACCACGTCATGTTTTCTCTGATGACAAGTGATAAAACTTCGTAGTTAAATTTCTAGAATGTCGATGTGAATGT
+
AFFGGGGGGGGGGHHHHHHHHHHHHGHHHHHHHHFHHHHHHHGHHHFGHHHHIHGGGGHEEHHHHHHHGGGGEGGHGGFHFFHFDFGFEFHFHGHHAGFHGFHHHDGBFFEFEFFHBHFFGHHHHBBGFGBGHGHHHHFHB3
@M02846:212:000000000-JLNFJ:1:1101:20034:14549 1:N:0:1
GCGTCAGTCAGGTAATACGACTCACATAACAAAAAAGATGAAGAATGTTTTGTGTTACTTATATCAAAGCTTTTTAATTTTTTAATTTTATATATTGGTTTTTCTTAATTTACATTCACATCGACATTCTAGAAATTTAACT
+
BFBGGCGEGFGGGHHHHHHGD2ECGHHHHHHHGFAEDFFFEGGHGHEGGEGHBFGHHHHHFHHHHHHHGHFFHHHHHHHGHFFF3GFFHEGHHHHHHGFGHGGHHHHHHGHGHFHFGDGHHHGGGCAFFFGGFFHHHGHHBG
@M02846:212:000000000-JLNFJ:1:1101:20034:14549 2:N:0:1
CTGTAATCTACAAGCACCTCTTTTAAATACATTAGGAAAAGAATTAAGTTACCGTTGAGATCAAAAAAACCACGTCATGTTTTCTCTGATGACAAGTGATAAAACTTCGTAGTTAAATTTCTAGAATGTCGATGTGAATGTA
+
FFFGFDGGFFGGGCGGGHFGHHHHGHHGFHHHHFFFFFFF3FEHHHEHHGHEGEECEHHHHHHFBGHGGCEGFGHHGHGHHFHEHEHFFHGGHHGHHHFHEH3FGEFFCFCACGHFHHHHFH4GHFFHHEC/FHHHHGHHFF
@M02846:212:000000000-JLNFJ:1:1101:9492:14552 1:N:0:1
GCGTCAGTCAGGTAATACGACTCACATAACAAAAAAGATGAAGAATGTTTTGTGTTACTTATATCAAAGCTTTTTAATTTTTTAATTTTATATATTGGTTTTTCTTAATTTACATTCACATCGACATTCTAGAAATTTAACT
+
AF1EEE?FGBBF1FGG3B0AA0AFGHHG1F11FFGAA/GF1FHFFB1GGBG0GEFFBFHHDEDBFDB11FG11BBGFBBGFHGE1GGHGB122BGGFFDFGFFHHFB2FGB2FDDH1>E2FGEGE/?2BGBGBF1FFFH2BD
@M02846:212:000000000-JLNFJ:1:1101:9492:14552 2:N:0:1
GCTGTAATCTACAAGCACCTCTTTTAAATACATTAGGAAAAGAATTAAGTTACCGTTGAGATCAAAAAAACCACGTCATGTTTTCTCTGATGACAAGTGATAAAACTTCGTAGTTAAATTTCTAGAATGTCGATGTGAATGT
+
AFFFGGGGGGGGGHBHHGHHHHHHHBEGGAGHFHHHHHF3EGAFGHFFHHHHHBDCEEEFHHFBGFFGG@>EAFAG11F4FGFHHGGGHEHHHHDGFEFFDHFHGGEFFEFH/?FF4BFGHFGHEH3B3GG/FFFGFF3?G3
@M02846:212:000000000-JLNFJ:1:1101:28564:14672 1:N:0:1
CTGTAATCTACAAGCACCTCTTTTAAATACATTAGGAAAAGAATTAAGTTACCGTTGAGATCAAAAAAACCACGTCATGTTTTCTCTGATGACAAGTGATAAAACTTCGTAGTTAAATTTCTAGAATGTCGATGTGAATGTA
+
FFFGGGGGGGGGGHHHHHHHHHHHHHHHHHHHHHHHHHHHHGHHHHHHIIHHHGGGGHHHHHHHHHHGGGGHGGHHGHHHHHHHHHHHHHHHHHHHHHHHHHHHHGHHGHHGGHHHHHHHGHHHHHHHHHHHGHHHHHHHHH
@M02846:212:000000000-JLNFJ:1:1101:28564:14672 2:N:0:1
GCGTCAGTCAGGTAATACGACTCACATAACACAAAAAAGATGAAGAATGTTTTGTGTTACTTATATCAAAGCTTTTTAATTTTTTAATTTTATATATTGGTTTTTCTTAATTTACATTCACATCGACATTCTAGAAATTTAA
+
BFBGGGGGGGGGGHHHHHHGGGGHHHHHHHHHHGGHGGGGHHHHHHHHFGHHHHGHHHHHHHHGHHGHHHHFGHFHEHHHHHGHGHFHHHHEHFGFHHHEHHGGGBFGHGHHHHEFHGHHFDFHGG?AFHFHGHFFFGHHHB
@M02846:212:000000000-JLNFJ:1:1101:9695:14684 1:N:0:1
GCGTCAGTCAGGTAATACGACTCACATAACACAAAAAAGATGAAGAATGTTTTGTGTTACTTATATCAAAGCTTTTTAATTTTTTAATTTTATATATTGGTTTTTCTTAATTTACATTCACATCGACATTCTAGAAATTTAA
+
?F@EEGCFFGGFAFFFGGHGGGGHHFGFFHFHHGFFE?EAGH5DFGHHGFG5FHGFCFHFGFHHGHHGHEFBFHFGHHGHHHHGGHHHHHHFHHHHGHHHHHHGGHHHHHHGBDGEEFBG3GHHFHGGFDGHHFBDFFHHGH
@M02846:212:000000000-JLNFJ:1:1101:9695:14684 2:N:0:1
GCTGTAATCTACAAGCACCTCTTTTAAATACATTAGGAAAAGAATTAAGTTACCGTTGAGATCAAAAAAACCACGTCATGTTTTCTCTGATGACAAGTGATAAAACTTCGTAGTTAAATTTCTAGAATGTCGATGTGAATGT
+
BFFGGGGGGGGGGGHHHGHHHHHHHHHHHHHFHHGHHHHHGHGHHHHFHHHHHHGGG1GHGHHGHHHCECGGGGGHGGHHGGFGFGHHHHHGHHGHHHHFHHHFHHHHHFFGGGHHHHFHFHHHHFFGFDHAHGHGFEBHFB
@M02846:212:000000000-JLNFJ:1:1101:18909:14761 1:N:0:1
GCTGTAATCTACAAGCACCTCTTTTAAATACATTAGGAAAAGAATTAAGTTACCGTTGAGATCAAAAAAACCACGTCATGTTTTCTCTGATGACAAGTGATAAAACTTCGTAGTTAAATTTCTAGAATGTCGATGTGAATGT
+
CFFGGGGGGGGGGHHHHHHHHHHHHHHHHHHHHHHHHHHHHHGHHHHHIGHIHHGGGGHHHHHHHHHHGGGGHGGHHGHHHHHHHHHHHHHHHHHHHHHHHHHHHHHHHGHHGGHHHHHHHHHHHGHHHHHHGGHHHHHHH?
@M02846:212:000000000-JLNFJ:1:1101:18909:14761 2:N:0:1
CAGTCAGGTAATACGACTCACATAATCAAAGCTTTTTAATTTTTTAATTTTATATATTGGTTTTTCTTAATTTACATTCACATCGACATTCTAGAAATTTAACTACGAAGTTTTATCACTTGTCATCAGAGAAAACATGACG
+
FFFGGGGGGGGGGHHGGGGHHHHHHHHHHFHGFHHHHHHHHHHHGHHHHHHGHHHGHHHHHHHGGHGHHHHHHHHHHHFHFFGHCHGDEHGHHHFFHGHHHGHHHG?EGDFHHHHHHHGHHHHGHHHHFHHGHHHHEHHHGA
@M02846:212:000000000-JLNFJ:1:1101:24512:14794 1:N:0:1
CCTTTGTGCTTTGTTTTCTTTGTTTGCTCGTTACTAGACCCGTAGACAGCGCTAAAGTCCCACATCTTCACGTAGCAACACTGTCTTGTATAGTGCGGCTGAATGACATTTGTCCTGGGAGCACTGTACCAATGTGGCGGCG
+
FFFGGGGGGGGGGGHHGHHHHHHHHGHHHGFCGGHHHHHHHGGGGGHHHEEGGGGHHHHHHHHGHHHHHHHHHHAFHHHHGHHHHHHHHHHHHHHHGGGGGHHHHHHHHHHHHHHHHGGGEDEHHHHHHHGHGHGHHHGGG-
@M02846:212:000000000-JLNFJ:1:1101:24512:14794 2:N:0:1
GATTTAAATTAACACTAAGTAAGCTTGAAGAAACAATAGAACATGAATAAATAATTAAAACAAACGTAAACATAAAAGTGCCGTTAGCCCCGGCCAACCATAGATATATACACTAGATATCGCATATGGGACCCTGAGCATG
+
BFFGGGGGGGGGGHHHHHHHHHFHHHHHGHFHHFBGFFHHHHHHHGHHHHHHHHHHHFFFFEGHHGGHHFFHHHGHHHBGBFEFGGGHFBAEECEEHGGGGHGGHHHHFHEHHEHFFHGHHGGGGGFHFCBCADFHHFHHGD
@M02846:212:000000000-JLNFJ:1:1101:6307:14808 1:N:0:1
AAAAGATGAAGAATGTTTTGTGTTACTTATATCAAAGCTTTTTAATTTTTTAATTTTATATATTGGTTTTTCTTAATTTACATTCACATCGACATTCTAGAAATTTAACTACGAAGTTTTATCACTTGTCATCAGAGAAAAC
+
BFFCGGGGGGGGFHGHHHHFEFGF5DDGHGDFEDG3FEGFGHHHFFGHHHGHBGGHHGHHHGGHFHHHHGGFHGHHHHHHHHHFHFHFHHGFEGGHHHGHHHFHHHHFHHHEEEEGFHHHHHGHHHFHHHBFHBGHHHFHF3
@M02846:212:000000000-JLNFJ:1:1101:6307:14808 2:N:0:1
GCTGTAATCTACAAGCACCTCTTTTAAATACATTAGGAAAAGAATTAAGTTACCGTTGAGATCAAAAAAACCACGTCATGTTTTCTCTGATGACAAGTGATAAAACTTCGTAGTTAAATTTCTAGAATGTCGATGTGAATGT
+
AFFGGGGGFGGGGHHGHHGHHHHHFFFFHHHFFFHHEHHF2BFHHHGHGHHHFHGGF?EGHEHFCGHHGEDGGGGEHFHHHHHHHHHGGHHFHGHFHHEDFHHGFFHGFFBGEEGHHFHHHHFFHFBDGBFHHGFHFHFBH?
@M02846:212:000000000-JLNFJ:1:1101:4449:14823 1:N:0:1
CTGTAATCTACAAGCACCTCTTTTAAATACATTAGGAAAAGAATTAAGTTACCGTTGAGATCAAAAAACCCACGTCATGTTTTCTCTGATGACAAGTGATAAAACTTCGTAGTTAAATTTCTAGAATGTCGATGTGAATGTA
+
FFFGGGGGGGGGGHHHHHHHHHHHHHHHHHHHHHHHHHHHHGHHHHHHHHIIHGGGGHHHHHHHHHHGGGGGGGHHGHHHHHHHHHHHHHHHHHHHHHHHHHHHHHHHGHHGGHHHHHHHHHHHGHHHHHHHGHHHHHHHGH
@M02846:212:000000000-JLNFJ:1:1101:4449:14823 2:N:0:1
GCGTCAGTCAGGTAATACGACTCACATAACAAAAAAGATGAAGAATGTTTTGTGTTACTTATATCAAAGCTTTTTAATTTTTTAATTTTATATATTGGTTTTTCTTAATTTACATTCACATCGACATTCTAGAAATTTAACT
+
BFCGGGGGGGGGGHHHHFHGGEGHHHHHHHHGHHHGGGHHHHHHHGHHHHHGHHHHHHHHHHHHHHHHHHHHHHHHHHHHHHGHFGHHHHHFHHHHHGHHHGFHHGHHHHHHHHHHFGHBGHDHEFFFHHFFEGFGHHHEDD
@M02846:212:000000000-JLNFJ:1:1101:15562:14843 1:N:0:1
GCGTCAGTCAGGTAATACGACTCACATAACTTATATCAAAGCTTTTTAATTTTTTAATTTTATATATTGGTTTTTCTTAATTTACATTCACATCGACATTCTAGAAATTTAACTACGAAGTTTTATCACTTGTCATCAGAGA
+
ABDCEGGGGGCBF5GFGBDFGGG3FGFFFHGFFBE5GFGF5CGFFGHECFHFGGC1FDD55DGBGHFFGHDCFFAGFHHGHGGHHHHHHHHGHGFFC>E4FGBGHGHGGFFFHH4CGEHDEFGHBFHHHFF3B??GFHBFFF
@M02846:212:000000000-JLNFJ:1:1101:15562:14843 2:N:0:1
GCTGTAATCTACAAGCACCTCTTTTAAATACATTAGGAAAAGAATTAAGTTACCGTTGAGATCAAAAAAACCACGTCATGTTTTCTCTGATGACAAGTGATAAAACTTCGTAGTTAAATTTCTAGAATGTCGATGTGAATGT
+
AFFGGFGGGGGGGHHHHHHHFHHHHHGHHHHHHHHHHHEHHHGGHHHHHHHHHHGFFDHFHHHHHHFHGGGGHGGHFGGHGFHGFHHHHHHHHHHHGGHHHHGHHGHHGGFFEGHHEGGHHHHGHEHHHHHE//FG3GDDG3
@M02846:212:000000000-JLNFJ:1:1101:19416:14880 1:N:0:1
GCGTCAGTCAGGTAATACGACTCACATAGGACACACAAAAAAGATGAAGAATGTTTTGTGTTACTTATATCAAAGCTTTTTAATTTTTTAATTTTATATATTGGTTTTTCTTAATTTACATTCACATCGACATTCTAGAAAT
+
CFCGGGGGGGGFGHHHHHHFGFGHHHHHHHHHGHHGGGHHHGGFHHHGHFHHGHHHHHHHHHHHHHHHHFHHHHHHHHGHHHHHHHHHGHHHHHHHHHHHHHHGHHHGGHHHHHHHHHHHHHHHHGGEGEGGGHHHHGHHHH
@M02846:212:000000000-JLNFJ:1:1101:19416:14880 2:N:0:1
TCATGTTTTCTCTGATGACAAGTGATAAAACTTCGTAGTTAAATTTCTAGAATGTCGATGTGAATGTAAATTAAGAAAAACCAATATATAAAATTAAAAAATTAAAAAGCTTTGATATAAGTAACACAAAACATTCTTCATC
+
CFFGGGGGGGGGGHHGHHHHHHHGHHHHGHHHHGGHHGGHHHHHHDHHHHHHHIGHHHGGHHHFHBHHHGGHHHHHHHHHGGHHHHHHHHHHHHHGHHHG@HHHHFHHDGDGG3GHGFHHEHHEBHHHGGH0GHHDHFEGF4
@M02846:212:000000000-JLNFJ:1:1101:15639:14882 1:N:0:1
GCGTCAGTCAGGTAATACGACTCACATAACACAAAAAAGATGAAGAATGTTTTGTGTTACTTATATCAAAGCTTTTTAATTTTTTAATTTTATATATTGGTTTTTCTTAATTTACATTCACATCGACATTCTAGAAATTTAA
+
AF?EEGGFFGGBFGHHHHHGGGGHHCHHHHGFFFHHHEDGHHGHGHHHHFHHHHFGGFGHHHHHFHGFFHHHHHHHH1GHHHGHGGFFHHFFHHHFHHGFGHHGGHHHGHHHHFHHHHGHFHHG/FEFDHHHHEGFHHHHEG
@M02846:212:000000000-JLNFJ:1:1101:15639:14882 2:N:0:1
GCTGTAATCTACAAGCACCTCTTTTAAATACATTAGGAAAAGAATTAAGTTACCGTTGAGATCAAAAAAACCACGTCATGTTTTCTCTGATGACAAGTGATAAAACTTCGTAGTTAAATTTCTAGAATGTCGATGTGAATGT
+
AFFGGGGGGGGGGHGHHHGHHHHHGHGHHHHGHHHHHHGHHHGEHHHGIHIHHHGGGGHHHHGHHHHHGGGGHGGHGGHGHHHHGHGFHGHEFFHFHHHFGHHHHFFHHGGFEGHHHFHHHHGHGHGHHHHEHGHH3FFHE3
@M02846:212:000000000-JLNFJ:1:1101:16206:14894 1:N:0:1
GCGTCAGTCAGGTAATACGACTCACATAGGACACACAAAAAAGATGAAGAATGTTTTGTGTTACTTGTATCAAAGCTTTTTAATTTTTTAATTTTATATATTGGTTTTTCTTAATTTACATTCACATCGACATTCTAGAAAT
+
CFCGGGGGGGGGFGHHHHHGGGGHHHHHHHHHHHHGGGHHHGGGHHHHHHHHHHHHHHHHHHHHHHHHHHHHHHHHHHHHHHHHHHHHGHHHHHHHHHHHHHHHHHHGGHHHHHHHHHHHHHHHHHHHGHGGGHHHGHHHGH
@M02846:212:000000000-JLNFJ:1:1101:16206:14894 2:N:0:1
ACAAGCACCTCTTTTAAATACATTAGGAAAAGAATTAAGTTACCGTTGAGATCAAAAAAACCACGTCATGTTTTCTCTGATGACAAGTGATAAAACTTCGTAGTTAAATTTCTAGAATGTCGATGTGAATGTAAATTAAGAA
+
CFFGGGGGGGGGGHHHHHHFHHHHHHHHHHHHGHHHHHHGHHHHGGGGHHFHHHHHHHGEEGFGGHHGGHHHHHHHHHHEHHEHHHHHHHHHHHHHHHHGGHGGHHGHHHHHHHHHGHHHHG/FHGGHHHB3GHFHHHHHEH
@M02846:212:000000000-JLNFJ:1:1101:16251:14896 1:N:0:1
GCGTCAGTCAGGTAATACGACTCACATAACACAAAAAAGATGAAGAATGTTTTGTGTTACTTATATCAAAGCTTTTTAATTTTTTAATTTTATATATTGGTTTTTCTTAATTTACATTCACATCGACATTCTAGAAATTTAA
+
AFCGGEGGGGGGFGHFHHHGGGGHHHHCHHGFHGHHHGG1FGGHHBGHGFGHHHHGHHHGHHHHHHHHHHHHHHHHHHHHHHHHGHFHHGHHHHGHGHGHHHHGGHHHHFHHGGHHHGHHGHHHGHGGGEHFHGHHHHFHHH
@M02846:212:000000000-JLNFJ:1:1101:16251:14896 2:N:0:1
GCTGTAATCTACAAGCACCTCTTTTAAATACATTAGGAAAAGAATTAAGTTACCGTTGAGATCAAAAAAACCACGTCATGTTTTCTCTGATGACAAGTGATAAAACTTCGTAGTTAAATTTCTAGAATGTCGATGTGAATGT
+
AFFGGGGGGGGGGHHHHHHHHHHHHHHHHHHHHHHHHHFHHHGHHHHHIHHHHHGEGGGHHHHHHHHHGGGGHGGHHGGHHHHGEHHHHFHHEHGHHHHHHHHHGHHGHGFBAFGFHFHHHHHHHEDFHFFHEGHHHHHHH3
@M02846:212:000000000-JLNFJ:1:1101:4094:14898 1:N:0:1
GCTGTAATCTACAAGCACCTCTTTTAAATACATTAGGAAAAGAATTAAGTTACCGTTGAGATCAAAAAAACCACGTCATGTTTTCTCTGATGACAAGTGATAAAACTTCGTAGTTAAATTTCTAGAATGTCGATGTGAATGT
+
BFFGGGGGGGGGGGHGHHHHGHHHHHGHHHHHHHGHGHGHHHGHHHHHHGHHHGGFGGHHHHHHHHHHGGGGHGGEHGHGFHHHHHHGHHGHHHHHHHHHHHHHHHGGHGHHGGHHHGHHFHHGGHGHEGHEHGFHHHFFH3
@M02846:212:000000000-JLNFJ:1:1101:4094:14898 2:N:0:1
GCGTCAGTCAGGTAATACGACTCACATAAAAAGATGAAGAATGTTTTGTGTTACTTATATCAAAGCTTTTTAATTTTTTAATTTTATATATTGGTTTTTCTTAATTTACATTCACATCGACATTCTAGAAATTTAACTACGA
+
BFBGGGGGGGGGBGHFHHHGGGGHHHHHHGHHGGHHHHHHHEHHHHGHGFHHHHHHHHHHHGHHF2DGFFHHGGHHHHGGHFGHEGFHFHHHGEHGHGGHHFHHHGHHFHFHGFGHEG/F/EFHGHHHHHFGHHHGHHHHFC
@M02846:212:000000000-JLNFJ:1:1101:17011:14927 1:N:0:1
GCGTCAGTCAGGTAATACGACTCACATAACACAAAAAAGATGAAGAATGTTTTGTGTTACTTATATCAAAGCTTTTTAATTTTTTAATTTTATATATTGGTTTTTCTTAATTTACATTCACATCGACATTCTAGAAATTTAA
+
2FDEGGGFB4GF5AFGHHGFEEEFHFHGFHBFAFHHEG?FHGGGHB3D55DFGGG2GC5DFGHH5EG5535?FE5FGEBHGFHHCE3BF4B4FGGE@GHH3???E344?D4GG4FFHFHHE4GGGFF?DDHHFH33?DGFHB
@M02846:212:000000000-JLNFJ:1:1101:17011:14927 2:N:0:1
GCTGTAAATCTACAAGCACCTCTTTTAAATACATTAGGAAAAGAATTAAGTTACCGTTGAGATCAAAAAAACCACGTCATGTTTTCTCTGATGACAAGTGATAAAACTTCGTAGTTAAATTTCTAGAATGTCGATGTGAATG
+
ABFGGGGGGGGGGHGGHHHHGHHHHHHHGHHHGFHHHHHHHGHGHHHHGHHHHHHGGGCGCEHHHHHHHGGG?FEEHHGHHHHHHHHHHEGHHHGH3EGHFHHHFFGHHHGFFGEDHHFGHHHHHEHGHFFHA/CHHFHFFG
@M02846:212:000000000-JLNFJ:1:1101:9237:14955 1:N:0:1
GCGTCAGTCAGGTAATACGACTCACATAGGACACACAAAAAAGATGAAGAATGTTTTGTGTTACTTATATCAAAGCTTTTTAATTTTTTAATTTTATATATTGGTTTTTCTTAATTTACATTCACATCGACATTCTAGAAAT
+
?FBGGGGGGGGGGHHHHHHGGGGFHFHHHCHHCHHGFGFHHGGGHHHFFHGHHHFGHHHFHHHHHHHHHHHHHHHHHHHHHHHHHHHHGHGHGHHHHHHHHGHBGHHGGHHHHHHHHHGGHHFGHHHGFGCAFHGFHH2DGH
@M02846:212:000000000-JLNFJ:1:1101:9237:14955 2:N:0:1
GCTGTAATCTACAAGCACCTCTTTTAAATACATTAGGAAAAGAATTAAGTTACCGTTGAGATCAAAAAAACCACGTCATGTTTTCTCTGATGACAAGTGATAAAACTTCGTAGTTAAATTTCTAGAATGTCGATGTGAATGT
+
AFFGGGGGGGGGGHHGHHHHHHHHHHHHHHHHHHHHHHHHHHGHHHHHHHHHIHGGGGGHGHHHHHHHGGGGHGGGHGGHHHHHHHHGHHHHHHHHHHHHHHHHHHHGHGGHGGHHHHHHHHHHHGGHHHHHHGGGHHHHH3
@M02846:212:000000000-JLNFJ:1:1101:12204:14958 1:N:0:1
GCGTCAGTCAGGTAATACGACTCACATAACAAAAAAGATGAAGAATGTTTTGTGTTACTTATATCAAAGCTTTTTAATTTTTTAATTTTATATATTGGTTTTTCTTAATTTACATTCACATCGACATTCTAGAAATTTAACT
+
AFBGGGCGGGGGFGFFHHHGGGGHHHHHGGHHHHGCEGHHGHHHHHHGGFFHGHHFHGFFFHHHHHHHBFDDGFHHHHHHHHGHHHHHHHHEHHHHHHHHHGFHHHGFHHGHHHHHGHFHHEEFFDGEBFHHHHHHHGHEHD
@M02846:212:000000000-JLNFJ:1:1101:12204:14958 2:N:0:1
GCTGTAATCTACAAGCACCTCTTTTAAATACATTAGGAAAAGAATTAAGTTACCGTTGAGATCAAAAAAACCACGTCATGTTTTCTCTGATGACAAGTGATAAAACTTCGTAGTTAAATTTCTAGAATGTCGATGTGAATGT
+
AFFGGGGGGGGGGHHHHHDHGHHHHHHGHHHFHHHHHHHHHHGHHHHHIHHGEHGFGGGHEHHHHHHHGGGDEGGHHGHHHHHHHFHHHFFGFFFHHGHHHHHHHGFFBFCGGGEHHHHHHHHHHHHHHHHE/?GC3DDFH3
@M02846:212:000000000-JLNFJ:1:1101:20669:14989 1:N:0:1
GCGTCAGTCAGGTAATACGACTCACATATGTGTTACTTATATCAAAGCTTTTTAATTTTTTAATTTTATATATTGGTTTTTCTTAATTTACATTCACATCGACATTCTAGAAATTTAACTACGAAGTTTTATCACTTGTCAT
+
BFDEAFGGGGGGFEFHHGCEFAEBG3BAFGGFHHHEHHHHFGHFGGHHHFGDGHHHBFGHGAAFEHEHHHHFHHHFHHHGFHHHHHFHHHHHHHHHHHHHG3EEFGFHFHGHFFHFHHFHFHGGCDFHFHFFHHHHGEFGHF
@M02846:212:000000000-JLNFJ:1:1101:20669:14989 2:N:0:1
CTGTAATCTACAAGCACCTCTTTTAAATACATTAGGAAAAGAATTAAGTTACCGTTGAGATCAAAAAACCCACGTCATGTTTTCTCTGATGACAAGTGATAAAACTTCGTAGTTAAATTTCTAGAATGTCGATGTGAATGTA
+
FFFGGFGFDFGGGCEHHHHHGGHGHHHHFHHGHGHHGHGFFFGGHGFHHHHHHGEGFEFAGHHHHHHGGGFGGCHGFHHHHGHHHHHHHHHFHFFFHHHHFGFGHGGFAFGCFHFHDHFHHHHHEEGHHHGGEB0GGDGF3F
@M02846:212:000000000-JLNFJ:1:1101:26589:15018 1:N:0:1
GCGTCAGTCAGGTAATACGACTCACATATTGTGTTACTTATATCAAAGCTTTTTAATTTTTTAATTTTATATATTGGTTTTTCTTAATTTACATTCACATCGACATTCTAGAAATTTAACTACGAAGTTTTATCACTTGTCA
+
ABDGEFGGGBGG5GFGHHHGFCGHHFFEGBGGHBGHBGHHFFGHHEGHEGFDEHFFHHHGHGHGHGHGHGHGHHEHHGFGGGHHHHEGFGHFFFFGHHGFHDEFDFHDG4FBGBBGHFHFHFHGECGEHHBFH4DFHBF323
@M02846:212:000000000-JLNFJ:1:1101:26589:15018 2:N:0:1
GCTGTAATCTACAAGCACCTCTTTTAAATACATTAGGAAAAGAATTAAGTTACCGTTGAGATCAAAAAAACCACGTCATGTTTTCTCTGATGACAAGTGATAAAACTTCGTAGTTAAATTTCTAGAATGTCGATGTGAATGT
+
BFFGGGGGGGGGGGHHGGHHHHHHHHGHHHHHHHHHHHFHHHEFHHGHGHHHGHGGGGEHEHHHHHGHGCEGGGGHGGHHHHHHGHHHHFHEHHHEFFHHHHHFHHHHHFHFGGFHHHHGHHHHHGHHHHHGHGE??BFFH3
@M02846:212:000000000-JLNFJ:1:1101:23720:15033 1:N:0:1
GCTGTAATCTACAAGCACCTCTTTTAAATACATTAGGAAAAGAATTAAGTTACCGTTGAGATCAAAAAAACCACGTCATGTTTTCTCTGATGACAAGTGATAAAACTTCGTAGTTAAATTTCTAGAATGTCGATGTGAATGT
+
CFFGGGGGGGGGGHHHHHHHHHHHHHHGHHHHHHHHHHHHHHGHHHHHIHHHGHGGGGHHHHHHHHHHGGGGHGGHHGHHHHHHHHHHHHHGHGHHHHHGHHHHHHHHHGGGGGHHHHHHHGHHHGFHHGHHEGHHHHFEGB
@M02846:212:000000000-JLNFJ:1:1101:23720:15033 2:N:0:1
AGGTAATACGACTCACATAACAAAAAAGATGAAGAATGTTTTGTGTTACTTATATCAAAGCTTTTTAATTTTTTAATTTTATATATTGGTTTTTCTTAATTTACATTCACATCGACATTCTAGAAATTTAACTACGAAGTTT
+
BFFFGGGGGGGGGGHHHHHHHHHHHHGGGHHHHHHHHHHHHHGGGHHGGHHHHHHHHGHFHHHGHHHHHGGHGGHHHHHHHHHGHHHHGHHHGGGHHHHHHHHHHHHFFFFHHAGGAEHHHHGEHHGHHHHHGHHGFHGGHH
@M02846:212:000000000-JLNFJ:1:1101:3671:15051 1:N:0:1
GCGTCAGTCAGGTAATACGACTCACATAACATCGACATTCTAGAAATTTAACTACGAAGTTTTATCACTTGTCATCAGAGAAAACATGACGTGGTTTTTTTGATCTCAACGGTAACTTAATTCTTTTCCTAATGTATTTAAA
+
BFBGFGGGFGFFGHHHHHHGGGGFHHHHHHHHHGHGGFHGHHHHHHHHHHHHHHHFGHGF5GHHHHGHHHHHHGHHGHGFGHFGEHHGGEEGGGHGHFGGGGGHHHGGHHEGEHEGHFHHHHHHHHHHHHHHHHHHHHHHFH
@M02846:212:000000000-JLNFJ:1:1101:3671:15051 2:N:0:1
AGCACCTCTTTTAAATACATTAGGAAAAGAATTAAGTTACCGTTGAGATCAAAAAAACCACGTCATGTTTTCTCTGATGACAAGTGATAAAACTTCGTAGTTAAATTTCTAGAATGTCGATGTTATGTGAGTCGTATTACCT
+
CFFGGGGGGGGGGHHHHHHHHHHGHHGGHGHHGFFFHHHHHEFAEFHHHHHGHHHGGGDEGGHHFHHHHGHEHHFFGHHGEHHHHHHHHHGGHEHFCGGGGEHHHHHHFHGGHGHHHHE/FHHHHGHHHEHHHFGHHGHHGF
@M02846:212:000000000-JLNFJ:1:1101:23383:15052 1:N:0:1
GCGTCAGTCAGGTAATACGACTCACATAATATATTGGTTTTTCTTAATTTACATTCACATCGACATTCTAGAAATTTAACTACGAAGTTTTATCACTTGTCATCAGAGAAAACATGACGTGGTTTTTTTGATCTCAACGGTA
+
AFBECCCGGGGGGGFGHHAFGEGFFHH3AGGFGHFFFFGAFGHGFHHHHHDHFGDHFHHFHFHGGCGHHFHEGHGFHHGHFFCGDHC1GFGHHHHHFHG3GHFHHHHGHHHHCFGHHFFGFGHGHGGG?CFHGFHHHFDGD/
@M02846:212:000000000-JLNFJ:1:1101:23383:15052 2:N:0:1
TCTACAAGCACCTCTTTTAAATACATTAGGAAAAGAATTAAGTTACCGTTGAGATCAAAAAAACCACGTCATGTTTTCTCTGATGACAAGTGATAAAACTTCGTAGTTAAATTTCTAGAATGTCGATGTGAATGTAAATTAA
+
AFBDGGF11GFGFHHFFHHHCGDGFHBHHFHFHFFAFBGDD1GF2EEE/EEGG/FHHFGGEGECGHGGFEFH1FFFHHHHBG1BBFG1F0112FHH1FGGFGG0FFEGBG22FFBFEG21BEGGHCFFHBH>FHFH2BFHFD
@M02846:212:000000000-JLNFJ:1:1101:11307:15083 1:N:0:1
GCGTCAGTCAGGTAATACGACTCACATAGGACACACAAAAAAGATGAAGAATGTTTTGTGTTACTTATATCAAAGCTTTTTAATTTTTTAATTTTATATATTGGTTTTTCTTAATTTACATTCACATCGACATTCTAGAAAT
+
AFBGGGGGGGGGGHHHHHHGGGGHHHHHHHHHGHHGGGCHHGGGHHHHGGHHHFHHHHFGHHGGHHHHHHHGFHGGHGHHHHHHGHHHGHBGHHHHGHHHHGHHHHHGGHHHHHHHHHHGHHHHHGHHGGGGGHHHHGFHGF
@M02846:212:000000000-JLNFJ:1:1101:11307:15083 2:N:0:1
GCTGTAATCTACAAGCACCTCTTTTAAATACATTAGGAAAAGAATTAAGTTACCGTTGAGATCAAAAAAACCACGTCATGTTTTCTCTGATGACAAGTGATAAAACTTCGTAGTTAAATTTCTAGAATGTCGATGTGAATGT
+
AFFGGGGGGGGGGHHHHHHGHHHHHHHCHHHFHHGHHHHGHEEGGHFGHHHHHHGGGE1AFHFHHHHHGGGGHGGHGGGHHFHFHHFHHFHHFFGHHFFFHGHHHHHFHFGFEEGHHHGHHFHHGDGHHFHFHGGGGBGHH3
@M02846:212:000000000-JLNFJ:1:1101:20374:15088 1:N:0:1
GCGTCAGTCAGGTAATACGACTCACATAACAAAAAAGATGAAGAATGTTTTGTGTTACTTATATCAAAGCTTTTTAATTTTTTAATTTTATATATTGGTTTTTCTTAATTTACATTCACATCGACATTCTAGAAATTTAACT
+
AFDEGGEGFFFGGBGFHCHDGGGHHHFHHHCGHGHGGGHHFHHEEBGGHHGFFFHHF5DGHHHHGGBHH2FFHHHHHHHHHGCHFGHHHGHFFHHFHHGHHGGHFHHFHHHHHGHHHHHHGHCGG??HHGFHFHHHFHHHHH
@M02846:212:000000000-JLNFJ:1:1101:20374:15088 2:N:0:1
GCTGTAATCTACAAGCACCTCTTTTAAATACATTAGGAAAAGAATTAAGTTACCGTTGAGATCAAAAAAACCACGTCATGTTTTCTCTGATGACAAGTGATAAAACTTCGTAGTTAAATTTCTAGAATGTCGATGTGAATGT
+
BFFGGGGGGGGGGHHHHHHHHHHHHHHHHHHHHHHHHHFHHFGHHHGHHHHHIHGGGGHHHHHGHHHGGGGGHGGHGGHHGHHHHHHHHHHGGHGHHHHHHHHFHHFHHGHHGGHHHHHHHHHHHHHHHHFHHFHHHGGGGD
@M02846:212:000000000-JLNFJ:1:1101:6860:15107 1:N:0:1
GCGTCAGTCAGGTAATACGACTCACATAAAAAAGGATGAAGAATGTTTTGTGTTACTTATATCAAAGCTTTTTAATTTTTTAATTTTATATATTGGTTTTTCTTAATTTACATTCACATCGACATTCTAGAAATTTAACTAC
+
BFDGGGEGGGGCDGGCHHHGGGGGHHHHHHHHGGGHHHHHHFBHHFHHGHBFGHHHGFHHHHHHHEHHHHHGFFFHHFHHGEBGHHHHHFHGHHHEECHGGHHGGGHFHHHBDHHGFHHCF?EFGHEHFHDGFHGHHFFHFB
@M02846:212:000000000-JLNFJ:1:1101:6860:15107 2:N:0:1
GCTGTAATCTACAAGCACCTCTTTTAAATACATTAGGAAAAGAATTAAGTTACCGTTGAGATCAAAAAAACCACGTCATGTTTTCTCTGATGACAAGTGATAAAACTTCGTAGTTAAATTTCTAGAATGTCGATGTGAATGT
+
AFFCEGGFFGGGGHCGFHHHGHHFHE3AGFHDFHHHHGD3GHGEGHHHGFGHFFGGGDEG1GEFEBFH?@EFAF1G1FF4GEBFGBGHFGHFFHHGGHHHHFGHHHGFDFGHGFFHF4BGBDH4GF3F3FFEHEHHFBGHBB
@M02846:212:000000000-JLNFJ:1:1101:5998:15111 1:N:0:1
GCGTCAGTCAGGTAATACGACTCACATAACTTATATCAAAGCTTTTTAATTTTTTAATTTTATATATTGGTTTTTCTTAATTTACATTCACATCGACATTCTAGAAATTTAACTACGAAGTTTTATCACTTGTCATCAGAGA
+
>42EE?E5BFDCADFGFGFA2EEHHGHDFGGHFFBHHHGHFHHFE3EGFGBDHHGHGHDGEBFFHGGHHFDHGGGBDGFHHHHGFHEHG4B4GH?F/EEFBGHF43FGFFFFFFFFEGH/FDGHFBGHGHF3?FFHGFHHFF
@M02846:212:000000000-JLNFJ:1:1101:5998:15111 2:N:0:1
GCTGTAATCTACAAGCACCTCTTTTAAATACATTAGGAAAAGAATTAAGTTACCGTTGAGATCAAAAAAACAACGTAAGGTTTTCTTTAAGAAAAAGTGATAAAACTTCGAAGTTAAATTTTAAAATTGTGGATGTGATTTA
+
ABFGGFGGGGGGGHGHHHHHHHHHHHHGHHGHHGHHHHHGHHGHHHHHHGHHHFFFGGHHFHHFHHHHG@E11101?113BFG1@444443433B113444BFFB3F44?/0/?4BG4BF?4433B43333/22?23B3333
@M02846:212:000000000-JLNFJ:1:1101:25918:15116 1:N:0:1
GCGTCAGTCAGGTAATACGACTCACATAACACACAAAAAAGATGAAGAATGTTTTGTGTTACTTATATCAAAGCTTTTTAATTTTTTAATTTTATATATTGGTTTTTCTTAATTTACATTCACATCGACATTCTAGAAATTT
+
BFDGAA?BGGGGGAAGFHHGG?FG3FDGD3BGHGG2ECGGG1FGEFB5CFF5BDFF2FFG5F5GGHFHGGGBG2FFHHHHHHHGGFEA3EG4BHEEEFHHHH3F0FFBGHHGHDGHFBDFFFBGHHG2@FGEHFGFFD32FF
@M02846:212:000000000-JLNFJ:1:1101:25918:15116 2:N:0:1
GCTGTAATCTACAAGCACCTCTTTTAAATACATTAGGAAAAGAATTAAGTTACCGTTGAGATCAAAAAAACCACGTCATGTTTTCTCTGATGACAAGTGATAAAACTTCGTAGTTAAATTTCTAGAATGTCGATGTGAATGT
+
AFFGGGGFBFGGFFGHHHGBGHHFHGHHGHHH5FGHFEFHHHGHHHGHFHHFHGGFFGFGFHHHFFHHGGD?EFGHHGHHHGGGHGDHFBGHHHFGHGHHHHHHHGHHHGFHGEHHHFHHHHFHHFHHHHGHFGHGHGFHH3
@M02846:212:000000000-JLNFJ:1:1101:24684:15139 1:N:0:1
GCGTCAGTCAGGTAATACGACTCACATAACAAAAAAGATGAAGAATGTTTTGTGTTACTTATATCAAAGCTTTTTAATTTTTTAATTTTATATATTGGTTTTTCTTAATTTACATTCACATCGACATTCTAGAAATTTAACT
+
AFBGGGGGGGGGGHHGHHGFGDGFGHHGHHGFFHHGGGHHHHHHHHHHHHHHHGFHFGHHHHGHHGFHFGHHHHHHHHHHHHGHFHHFHFHHHHHHGHGHHGGHHHHHHGHGHHHHHHHHHHGHGGGHHHHGGHHHHHHHGG
@M02846:212:000000000-JLNFJ:1:1101:24684:15139 2:N:0:1
TAATCTACAAGCACCTCTTTTAAATACATTAGGAAAAGAATTAAGTTACCGTTGAGATCAAAAAAACCACGTCATGTTTTCTCTGATGACAAGTGATAAAACTTCGTAGTTAAATTTCTAGAATGTCGATGTGAATGTAAAT
+
BFFGGFDGFGGGGFHHHHHHGHGHHHHHHGFEGHGHFFGHHHGHHHHHGFEFDEE31FHFHHFHGGGEHGGEHGHGDFEHHHHHHHHHGGHBHGFFHGHGF3FF4FFHGGBDGGHHGHFHHEHFFDFGG/GFFFDHH?GFBB
@M02846:212:000000000-JLNFJ:1:1101:6463:15144 1:N:0:1
GCGTCAGTCAGGTAATACGACTCACATAGGACACACAAAAAAGATGAAGAATGTTTTGTGTTACTTATATCAAAGCTTTTTAATTTTTTAATTTTATATATTGGTTTTTCTTAATTTACATTCACATCGACATTCTAGAAAT
+
AFBGGCEGGFCGEDGHD5FFFGGFFCFHF3FGBGFGGEGACEFFHFFFBEFBFFGFHFHGGGHGEFHGFGB@GDBGFHFHHHCFHHHHGHFHHFHFHGHHHHBFGHHGGHHHHFHHHGGFHHHHHGFHE2/CAFFHBG2@FD
@M02846:212:000000000-JLNFJ:1:1101:6463:15144 2:N:0:1
GCTGTAATCTACAAGCACCTCTTTTAAATACATTAGGAAAAGAATTAAGTTACCGTTGAGATCAAAAAAACCACGTCATGTTTTCTCTGATGACAAGTGATAAAACTTCGTAGTTAAATTTCTAGAATGTCGATGTGAATGT
+
AFFGGGGGGGGGGHFHGHGHGHHHHHHHHHGFGGHHHHHHHHGFHHHHHGHHFFFFFGHHHHHHHGHHGGGGHGGHGGHHHGGGGFFHHHHHHHGHHGFHHHHGHHGGGFGHGGHHHHHHHHHHHG3GDDGHHGGGHHFFH3
@M02846:212:000000000-JLNFJ:1:1101:3752:15159 1:N:0:1
GCGTCAGTCAGGTAATACGACTCACATAACACAAAAAAGATGAAGAATGTTTTGTGTTACTTATATCAAAGCTTTTTAATTTTTTAATTTTATATATTGGTTTTTCTTAATTTACATTCACATCTACATTCTAGAAATTTAA
+
@BBAEGGGFCGBGHBGFGFF?EEGH3FEDGHFHCGHCEGGHHHDFFFGHEFHHHHHECDEGHHBGFF@5F5235D3FGEGFHHHGCGHGHHHHGHEGGG3BGFGFEHHHHFFGFF4FE4DFFGHFGD4FBDFFGFB3FFFHD
@M02846:212:000000000-JLNFJ:1:1101:3752:15159 2:N:0:1
GCTGTAATCTACAAGCACCTCTTTTAAATACATTAGGAAAAGAATTAAGTTACCGTTGAGATCAAAAAAACCACGTCATGTTTTCTCTGATGACAAGTGATAAAACTTCGTAGTTAAATTTCTAGAATGTAGATGTGAATGT
+
?FFGGGGGGGGGFFGAGFHGHHHHHHGHHFHFHHHHGFGHGHGGHHHHHHGHHHGFGGHHHHHHHHHHGGGGHGCGHGHHFHFHHHHHHHHHHHGHHFHHHHGHHFBGHFEFGFHHHGHHFHHHHHFGGFG4GHHFFFDBG3
@M02846:212:000000000-JLNFJ:1:1101:14442:15166 1:N:0:1
ATCTACAAGCACCTCTTTTAAATACATTAGGAAAAGAATTAAGTTACCGTTGAGATCAAAAAAACCACGTCATGTTTTCTCTGATGACAAGTGATAAAACTTCGTAGTTAAATTTCTAGAATGTCGATGTGAATGTAAATTA
+
CFFGGGGGGGGGGHHHGHHHGHGHHHHHHHHGFHHHGHHHHHGHHGHHGFGCGHHHGHHHHHGGCEHGGHHGHHHHHHHBHFHHGHHHHHHHHHHGHHHGHHBFGFGFDFHHHHHHHHHHFFGHHHAFHHHHHHHDFHHFHG
@M02846:212:000000000-JLNFJ:1:1101:14442:15166 2:N:0:1
GCGTCAGTCAGGTAATACGACTCACAGGACACACAAAAAAGATGAAGAATGTTTTGTGTTACTTATATCAAAGCTTTTTAATTTTTTAATTTTATATATTGGTTTTTCTTAATTTACATTCACATCGACATTCTAGAAATTT
+
CFDGCEEGGGGGFFHGHGEDFGGCHHHHHHGGFGGGHEEEFFGFHHHBCGHGFFFHHHHHHHHHGBHGHGHHFHFHHHEEGHHBGFE1GHHHHHHFHHGHGGHEHGGHHFHFHHGHHBHHH43FGF/F@DGHHHBBFFBGHG
@M02846:212:000000000-JLNFJ:1:1101:13330:15210 1:N:0:1
GCGTCAGTCAGGTAATACGACTCACATATTACTTATATCAAAGCTTTTTAATTTTTTAATTTTATATATTGGTTTTTCTTAATTTACATTCACATCGACATTCTAGAAATTTAACTACGAAGTTTTATCACTTGTCATCAGA
+
BFBGGGGGGGGGGHHGHHCFEGGHHGHGHFCHHHHGGHHHFHFHHHHHHHEHFHHHGEGFHHGHHHHHHHGHHHHGGHHHHHHHHHGHHHHBHHHHGHGGGHGHHHFHGHHHHHFHFHGGEEFHHEHHHHHHGHHHFHHHHF
@M02846:212:000000000-JLNFJ:1:1101:13330:15210 2:N:0:1
GCTGTAATCTACAAGCACCTCTTTTAAATACATTAGGAAAAGAATTAAGTTACCGTTGAGATCAAAAAAAACCACGTCATGTTTTCTCTGATGACAAGTGATAAAACTTCGTAGTTAAATTTCTAGAATGTCGATGTGAATG
+
AFFGGGGGGGGGGHHHHGHHHHHHHHHHHHHHHHHHHHHHHHGHHHHHIHHHHHGGGGHHHGGHHGHHGGGGGHGGHHGHGHHHHHHBFHFEHHHHGHHHFHHHFHHHHHFFHGEHHHFHHFGGHFHFHHEHHFFF0DGHF2
@M02846:212:000000000-JLNFJ:1:1101:15722:15224 1:N:0:1
GCGTCAGTCAGGTAATACGACTCACATAGGACACACAAAAAAGATGAAGAATGTTTTGTGTTACTTATATCAAAGCTTTTTAATTTTTTAATTTTATATATTGGTTTTTCTTAATTTACATTCACATCGACATTCTAGAAAT
+
?FBGGCEFGGGGCFFGHHHCGDGFFFHHCEBGHHBEEGAGFA?1AFHHFAFDGHHGF1GHHBEGHFFHHHHBF3FHHHHFHHHHGHHHGHH4GHHDBFHHHHGFHHHEFHGHHFHHHFGBGHHGDHHH/CD?FHHHGHFF2F
@M02846:212:000000000-JLNFJ:1:1101:15722:15224 2:N:0:1
GCTGTAATCTACAAGCACCTCTTTTAAATACATTAGGAAAAGAATTAAGTTTCCGTTGAGATCAAAAAAACCACGTCATGTTTTCTCTGATGACAAGTGATAAAACTTCGTAGTTAAATTTCTAGAATGTCGATGTGAATGT
+
AFFGFGGGGGGGFHHHHHHHHHHHHFHHHHHHHHHHHHHHHHGHHHGFFHHHHHGFHGGHHHHHHHHHGGGDHGDHHFHHHHGHHHHHGFHFHGHFFHFHHHHHGHGHFGBGGGHHFHHHFBHFHFHHG4GHAEFCHFFFH3
@M02846:212:000000000-JLNFJ:1:1101:19384:15227 1:N:0:1
GCGTCAGTCAGGTAATACGACTCACATAACAAAAAAGATGAAGAATGTTTTGTGTTACTTATATCAAAGCTTTTTAATTTTTTAATTTTATATATTGGTTTTTCTTAATTTACATTCACATCGACATTCTAGAAATTTAACT
+
11DFGGGFGFFC1DFEDGCGGGGHHHHGHHCBEFGGGAGHHHHGHHFHHHHHFHHFFBDHFHGHFBDBGHFHGHGGBGHHHEE/BGGHFBDGGHHFHFHGHGGHHGGFGHHHFHFHGHHDGHGHGGEHHHH2FD1BGFH2GB
@M02846:212:000000000-JLNFJ:1:1101:19384:15227 2:N:0:1
GCTGTAATCTACAAGCACCTCTTTTAAATACATTAGGAAAAGAATTAAGTTACCGTTGAGATCAAAAAAACCACGTCATGTTTTCTCTGATGACAAGTGATAAAACTTCGTAGTTAAATTTCTAGAATGTCGATGTGAATGT
+
BFFCGGGGGGGGGHHHHHHHHHHHHHHHHHHHHHHHHGHHHHGHGHHHHHHGHBEGGGAHHHHHHHEGGGGEHGGHFGHGFHHHGHHHHFFHHHHHHHHGHHHFFHEHHGCGFGHHGBGHHHHHGHEHHHFAHGHHGHFHH3
@M02846:212:000000000-JLNFJ:1:1101:17760:15304 1:N:0:1
GCGTCAGTCAGGTAATACGACTCACATAACAAAAAAGATGAAGAATGTTTTGTGTTACTTATATCAAAGCTTTTTAATTTTTTAATTTTATATATTGGTTTTTCTTAATTTACATTCACATCGACATTCTAGAAATTTAACT
+
>D@EE?GGFGFBFGHHHHCF22EFHHHH53BG2F2EAFGGBDF5AEGFHHH1FGHFFHFGHFGFF5F35FGHHHGGGGHBHHCH34FFHHGGHHFG4GFHHCFHHHH4FFFGHD4FGFFFHF/FEAGDGH3D3F3FGDDGF3
@M02846:212:000000000-JLNFJ:1:1101:17760:15304 2:N:0:1
GCTGTAATCTACAAGCACCTCTTTTAAATACATTAGGAAAAGAATTAAGTTACCGTTGAGATCAAAAAAACCACGTCATGTTTTCTCTGATGACAAGTGATAAAACTTCGTAGTTAAATTTCTAGAATGTCGATGTGAATGT
+
AFFGGGGGGGGGFFFHHHHHHGHHHHGHGGHFHGHHHHHHGHGEGHFHHFHHHHGGGGEFFHHGHHHHGGDFHGGHHGHHHHHHHHHHHFHGGHHFHHGHFHHFFBHHGGBBFFGHGDGHHHHHH4FDGFHHEAB?GFGGHB
@M02846:212:000000000-JLNFJ:1:1101:14162:15320 1:N:0:1
GCGTCAGTCAGGTAATACGACTCACATAGTGTTACTTATATCAAAGCTTTTTAATTTTTTAATTTTATATATTGGTTTTTCTTAATTTACATTCACATCGACATTCTAGAAATTTAACTACGAAGTTTTATCACTTGTCATC
+
2D?EEGGGGEGG5GHHGHHGFGGGHHHHCGHGGHHEHHFHHHGHHHGHGEHGFHHHHHHGHHHHHHBEDHF@5FHHFFGGBDDGHGFHH4@4BBGGHHHEHCGGHFHGFGBFGFHHEGGGH??GFGFHHHGGGFGFHGH3FB
@M02846:212:000000000-JLNFJ:1:1101:14162:15320 2:N:0:1
GCTGTAATCTACAAGCACCTCTTTTAAATACATTAGGAAAAGAATTAAGTTACCGTTGAGATCAAAAAAACCACGTCATGTTTTCTCTGATGACAAGTGATAAAACTTCGTAGTTAAATTTCTAGAATGTCGATGTGAATGT
+
BBFGGFFGGGGGGGHHHFHHHHHHHHGHGHHCDHFGHHGHEHGGHHHGHFHHHHGGGGHFHHHGGHGHGGG??FGHHGHHFGHHBGHFHHHHHFHHHGHHHHHEHFHFHGECFEGHHFHHHHHGHEFGHGFHHGFGFHHHG3
@M02846:212:000000000-JLNFJ:1:1101:24305:15333 1:N:0:1
GCGTCAGTCAGGTAATACGACTCACATAACAAAAAAGATGAAGAATGTTTTGTGTTACTTATATCAAAGCTTTTTAATTTTTTAATTTTATATATTGGTTTTTCTTAATTTACATTCACATCGACATTCTAGAAATTTAACT
+
AF?EGGGGGGCGGHCFHCHGGGGHHHHFHBHF2FGC1FGFEB5GGHH5GGHHBGGHDGFHHHGEGFB3DGHFGHHHFHHHHHGHBFHHHHHHHHGGHGHGHGGHGHEGHHGFHHHHHHHBGHEFGGFHGHHBH33BFFHFFF
@M02846:212:000000000-JLNFJ:1:1101:24305:15333 2:N:0:1
GCTGTAATCTACAAGCACCTCTTTTAAATACATTAGGAAAAGAATTAAGTTACCGTTGAGATCAAAAAAACCACGTCATGTTTTCTCTGATGACAAGTGATAAAACTTCGTAGTTAAATTTCTAGAATGTCGATGTGAATGT
+
AFFGGGGGGFGGGHHFHHHHHHGHFHHHHHHHHGHGHHHGHHGHHHHHHHGGHHEFGGGHHHHHHHHHGGGGHGEFHGHFHGHEHHGHHHFHHHGHHHGHHHHHHFFGGGBCGFGGFDHFFHHGEGHHHFHHE/FCGD3333
@M02846:212:000000000-JLNFJ:1:1101:15484:15338 1:N:0:1
GCGTCAGTCAGGTAATACGACTCACATAACACAAAAAAGATGAAGAATGTTTTGTGTTACTTATATCAAAGCTTTTTAATTTTTTAATTTTATATATTGGTTTTTCTTAATTTACATTCACATCGACATTCTAGAAATTTAA
+
>DA1111F111E11FGFGHCGGEFHBFFDFG1BFF0/AAAFB11BGGFGEEHH0BAB0F2FFG2BEGFGEFFHFHEGHHGHHGHCAEGF2F2DD22BG2F1FFFFGHHHEHFED2F2F>>FFFF/0<BCFFHHGB<F1FBBD
@M02846:212:000000000-JLNFJ:1:1101:15484:15338 2:N:0:1
GCTGTAATCTACAAGCACCTCTTTTAAATACATTAGGAAAAGAATTAAGTTACCGTTGAGATCAAAAAAACCACGTCATGTTTTCTCTGATGACAAGTGATAAAACTTCGTAGTTAAATTTCTAGAATGTCGATGTGAATGT
+
ABFGGFFGGGF1DG1FGHHHHGHBDG11FEE1AD111BFGCC/AFGA11FGFHFCAAEAGHGGFFGB/A/>EGFEH/FGFHHGHHBFFGBGGBE1@FFB2GHBBGFHFHEBGA>G>2FEEFHHFGGEGG1FGAFHGE22FBB
@M02846:212:000000000-JLNFJ:1:1101:13173:15345 1:N:0:1
GCGTCAGTCAGGTAATACGACTCACATAAAAAAAGATGAAGAATGTTTTGTGTTACTTATATCAAAGCTTTTTAATTTTTTAATTTTATATATTGGTTTTTCTTAATTTACATTCACATCGACATTCTAGAAATTTAACTAC
+
?FBGGGGGGGCGGCHFBHHFGGGCBCHFGHBGGGGGHGHFHHBFHGFHGHBFFAGHHGHHFHHHHHHEFHHHGEGFHHHGGEGFHHHHHFHFHHGHDGFGGHHHGFHHHGHGHHHHHEHH/CEFGHHHHHHFDGHHHHHHFH
@M02846:212:000000000-JLNFJ:1:1101:13173:15345 2:N:0:1
GCTGTAATCTACAAGCACCTCTTTTAAATACATTAGGAAAAGAATTAAGTTACCGTTGAGATCAAAAAAATCACGTCATGTTTTCTCTGATGACAAGTGATAAAACTTCGTAGTTAAATTTCTAGAATGTCGATGTGAATGT
+
CFFGGGGGGGGGGHHHHGHHHHHHHGHHHHHHHHHHFHHHGHGHHHHHHHHHHHGEGGHHHHHHHHHHGGHFFHGHHGHHHGHHHHGHFFHHHHFFGGGBHHHHHHGHHGEHGGHHHEGHHHHHHGHGHGHGHGFHFGHGH?
@M02846:212:000000000-JLNFJ:1:1101:4778:15355 1:N:0:1
GCGTCAGTCAGGTAATACGACTCTCATAACTTATATCAAAGCTTTTTAATTTTTTAATTTTATATATTGGTTTTTCTTAATTTACATTCACATCGACATTCTAGAAATTTAACTACGAAGTTTTATCACTTGTCATCAGAGA
+
AFD1AAEAGGBFGHFH3FECCEE111BF2FEFGGHFHEB1A0FFG11/G2AF2FGEHHHHGGHHFHHHHH1FHGEGB12FGGHF22GHHGHHHG?BE/EBGFB22BDGGDHHGH1FE?//?1BGDFHHF1GHD1BBG>G1<B
@M02846:212:000000000-JLNFJ:1:1101:4778:15355 2:N:0:1
GCTGTAATCTACAAGCACCTCTTTTAAATACATTAGGAAAAGAATTAAGTTACCGTTGAGATCAAAAAAACCACGTCATGTTTTCTCTGATGACAAGTGATAAAACTTCGTAGTTAAATTTCTAGAATGTCGATGTGAATGT
+
AFFGGGGGGGGGGHHGHHHHHHHHHHHHHHHGHHHHEHHHHHGFHHEHHHHHHGGGFFHHGHGHHGHHGGGEHEGHHGHHHHFGFFHHHHHHHFHHGHGBHHHGFHHHHGCGGGHBHFFHHFHFHHGHHGHE/?FGBHHHB3
@M02846:212:000000000-JLNFJ:1:1101:24184:15394 1:N:0:1
CTGTAATCTACAAGCACCTCTTTTAAATACATTAGGAAAAGAATTAAGTTACCGTTGAGATCAAAAAAACCACGTCATGTTTTCTCTGATGACAAGTGATAAAACTTCGTAGTTAAATTTCTAGAATGTCGATGTGAATGTA
+
FFFGGGGGGGGGGHHHHHHHHHHHHHHHHHHHHHHHHHHHHGHHHHHHIHHIIGGGGHHHHHHHHHHGGGGHGGHHGHHHHHHHHHHHHHHHHHHHGHHHHHHHHHHHGHHGGHGHGHHHHHHHGHHHHHHHGHHHHHHHHH
@M02846:212:000000000-JLNFJ:1:1101:24184:15394 2:N:0:1
GCGTCAGTCAGGTAATACGACTCACATAAAAGATGAAGAATGTTTTGTGTTACTTATATCAAAGCTTTTTAATTTTTTAATTTTATATATTGGTTTTTCTTAATTTACATTCACATCGACATTCTAGAAATTTAACTACGAA
+
BFCGGGGGGGGGGHHHGHHGGGGGHHHHHGHGGHHHGHHHHHGHHHHHHHHHGHHHHHHHHHHFGHHHHHHHHHHFHGHHFHHGGFHHHHGGHHFHFGHHHHHGHGHHHHHGHHFHHGHGEGHHGHHEHFHHFHHHHHFCGG
@M02846:212:000000000-JLNFJ:1:1101:5354:15428 1:N:0:1
TCTACAAGCACCTCTTTTAAATACATTAGGAAAAGAATTAAGTTACCGTTGAGATCAAAAAAACCACGTCATGTTTTCTCTGATGACAAGTGATAAAACTTCGTAGTTAAATTTCTAGAATGTCGATGTGAATGTAAATTAA
+
CFFGGGGGGGGGGHHGHHHHHHHHHHHHGHHHHHHGHHHHHHHHHHHGGGGGHHHHHHHHHGGGGHGGHHGHHHHHHHHHHHHHHHHHGHHHHHHHHHHHHHGHHGGHHHHHHHHHHHGHHHHHGHGHHHHHHHHHHHHHHH
@M02846:212:000000000-JLNFJ:1:1101:5354:15428 2:N:0:1
GCGTCAGTCAGGTAATACGACTCACATAACTTATATCAAAGCTTTTTAATTTTTTAATTTTATATATTGGTTTTTCTTAATTTACATTCACATCGACATTCTAGAAATTTAACTACGAAGTTTTATCACTTGTCATCAGAGA
+
BFCGGGGGGGGGGHHHHHHGGGGHHHGGHHHHGHHHHHHHHHFHHHHGGHHGHEGHHHHHHHHHHHHHHHHHHGGHHGHEGHHHHHHHHHHFFHGGGGGHHHHHHHHGFHGHHHHHFGFDFHHHEFHHHGHFHHHHHHBGFF
@M02846:212:000000000-JLNFJ:1:1101:23216:15438 1:N:0:1
GCGTCAGTCAGGTAATACGACTCACATAGGACACACAAAAAAGATGAAGAATGTTTTGTGTTACTTATATCAAAGCTTTTTAATTTTTTAATTTTATATATTGGTTTTTCTTAATTTACATTCACATCGACATTCTAGAAAT
+
AFDE111FGD1FBDFHBBGF?EGGHFHHFFFHGHBE/AAEEGG/FGGBHD0GFGFHGHFFGGFHHHHHHHHFB1@BFGHFF/BFHHHHGEHFFHHFE>GHFH2FGAGFFHHHHHHHFFHGHHGHHFGHC0<AB2FHB2><1@
@M02846:212:000000000-JLNFJ:1:1101:23216:15438 2:N:0:1
GCTGTAATCTACAAGCACCTCTTTTAAATACATTAGGAAAAGAATTAAGTTACCGTTGAGATCAAAAAAACCACGTCATGTTTTCTCTGATGACAAGTGATAAAACTTCGTAGTTAAATTTCTAGAATGTCGATGTGAATGT
+
ABFGGGGGGGCGGHHHHHCHHHHHHHHHHFHHHHHGHFFHHHGGHHHHGHGHHHGGGDFFEHHHHHHFGGGGHGGGFGGHHHHHGHHHHGHHHHHGHFFFHGHGHHGHGGHHGGHGHFHHHGHE4BBGDGFHAAFHEBGHG3
@M02846:212:000000000-JLNFJ:1:1101:11643:15454 1:N:0:1
GCGTCAGTCAGGTAATACGACTCACATAGGACACACAAAAAAGATGAAGAATGTTTTGTGTTACTTATATCAAAGCTTTTTAATTTTTTAATTTTATATATTGGTTTTTCTTAATTTACATTCACATCGACATTCTAGAAAT
+
>5>2?EEGFFC45D5FFHAAE?FGFFBDFFFEFGCEACF1C01AGFBGHBCDBFD5GABCFFGFF5GHHHHBFGDGDFFHHEFGBGHFEE3GGFF4FFFFGHEBGHHGGHGHFDFFFHBDGBEBGFHH?BDDGFFFHFFBGF
@M02846:212:000000000-JLNFJ:1:1101:11643:15454 2:N:0:1
GCTGTAATCTACAAGCACCTCTTTTAAATACATTAGGAAAAGAATTAAGTTACCGTTGAGATCAAAAAAACCACGTCATGTTTTCTCTGATGACAAGTGATAAAACTTCGTAGTTAAATTTCTAGAATGTCGATGTGAATGT
+
BFFGGGGGGGFFGHHGHHHFHHHHHHHFHHGHHHHHHEFHHHGHGHGHEHHHHHGGGGHHEFFHFFHGGGFGHGGEHGGGHFFHHHHHHHGHHEGDGGFFHHHHHHFHGGFFC?FHGFHHHEGHHGHHHHHAFFHGFFHHE3
@M02846:212:000000000-JLNFJ:1:1101:24039:15459 1:N:0:1
CGTCAGTCAGGTAATACGACTCACATAATCAGAGAAAACATGACGTGGTTTTTTTGATCTCAACGGTAACTTAATTCTTTTCCTAATGTATTTAAAAGAGGTGCTTGTAGATTACAGCAGACGACACAGATCGGAAGAGCGG
+
FFCGGGGGGGGGGHHGHGGGGGHHHHHFHHHHHFHFGHHHHHHHGFGGHGHGGGGGGHHHHHHHGGEHGHHHGHHFHHHHHHHHGHHHGGHHHHHHHH/GHGHHHHHHHHHGHGHHHGHHHHGGGGGGHHHHHGGGGHHHGG
@M02846:212:000000000-JLNFJ:1:1101:24039:15459 2:N:0:1
GCTGTAATCTACAAGCACCTCTTTTAAATACATTAGGAAAAGAATTAAGTTACCGTTGAGATCAAAAAAACCACGTCATGTTTTCTCTGATTATGTGAGTCGTATTACCTGACTGACGAGACGACACAGATCGGAAGAGCGT
+
CFFGGGGGGGGGGHFHHHHHHHHHHHHGHHHHHHHHHFHHHHGGHHGGHHIHHGGFGGHHGHHHHHHGGGGGHGGHHGFFHFHGHHHGHEHHHHHHHHGHGGFEHCHHHFGEHHHHHGEEGFGGG/BCFCGGHGGGGGHHC/
@M02846:212:000000000-JLNFJ:1:1101:14066:15480 1:N:0:1
GCGTCAGTCAGGTAATACGACTCACATAGGACACACAAAAAAGATGAAGAATGTTTTGTGTTACTTATATCAAAGCTTTTTAATTTTTTAATTTTATATATTGGTTTTTCTTAATTTACATTCACATCGACATTCTAGAAAT
+
BFCGGGGGGGGGGHHHHHHGGGGHHHHHHHHHHHHGGGHHHGGGHHHHHHHHGHHHHHHHHHGHHHHHHHHHHHHHHHHHHHHHHHHHGHHHHHHHHHHHHHHHHHHGGHHHHHHHHHHHHHHHHGHHGHGGGHHHHHHHHH
@M02846:212:000000000-JLNFJ:1:1101:14066:15480 2:N:0:1
ATCTACAAGCACCTCTTTTAAATACATTAGGAAAAGAATTAAGTTACCGTTGAGATCAAAAAAACCACGTCATGTTTTCTCTGATGACAAGTGATAAAACTTCGTAGTTAAATTTCTAGAATGTCGATGTGAATGTAAATTA
+
AFFGGGGGGGGGGHHHHHHHHGHHHHHHGFHHHHHHGHHGHHHHGHHHGGGGHHHHHGHGHHGGGFHGGGHGHGHHFHHGHGGHHGHHHHHHHHHGHHHHGHHEHFFGGHFHHHHHHGHHGHHHHAGGGCGGHGHHHHGHHG
@M02846:212:000000000-JLNFJ:1:1101:23563:15530 1:N:0:1
GCGTCAGTCAGGTAATACGACTCACATAAGACACACAAAAAAGATGAAGAATGTTTTGTGTTACTTATATCAAAGCTTTTTAATTTTTTAATTTTATATATTGGTTTTTCTTAATTTACATTCACATCGACATTCTAGAAAT
+
BFCGFGGGGGGFGHHHHGHGGGGHHHHHFFGFFHHGGGHGHGGGHHEFHGHHHHHHEHFHBHFFGFHHHHHDHHGHHGHHHHHHHHHHGGGHHHHGHHHHHHHGHHHGGHHHEHHFHHHHHHHHHHHFDFGGGGHHHHHEFF
@M02846:212:000000000-JLNFJ:1:1101:23563:15530 2:N:0:1
GCTGTAATCTACAAGCACCTCTTTTAAATACATTAGGAAAAGAATTAAGTTACCGTTGAGATCAAAAAAACCACGTCATGTTTTCTCTGATGACAAGTGATAAAACTTCGTAGTTAAATTTCTAGAATGTCGATGTGAATGT
+
CFFGGGGGGGGGGGHHHHHHHHHHHHGHHHHHHHHHGHHHHHGHHHHHGHIHHHGGGGHHGHHHHHHHGGGGHGGHFGGGHHHHHHHGFHHHHHHHHHHHHGHHHHHHHGFGGGHHHHHHHHGHBHFHHHGHHGFGHHFGH3
@M02846:212:000000000-JLNFJ:1:1101:29099:15565 1:N:0:1
GCGTCAGTCAGGTAATACGACTCACATAACAAAAAAGATGAAGAATGTTTTGTGTTACTTATATCAAAGCTTTTTAATTTTTTAATTTTATATATTGGTTTTTCTTAATTTACATTCACATCGACATTCTAGAAATTTAACT
+
>DAECGEF5DFGBFGFFHAFGG?FBGHHGHBDGFEEGEGBDGHFBGHA5GBFGFFHHHHF5EFGHH5F5BDEGHHHGHHHHHGHBGGFH4GHFFHHGBEGHGGHGHHGGHHEHHHFF?FGHFE3EADB?F3G3B3FGFDGFH
@M02846:212:000000000-JLNFJ:1:1101:29099:15565 2:N:0:1
GCTGAATCTACAAGCACCTCTTTTAAATACATTAGGAAAAGAATTAAGTTACCGTTGAGATCAAAAAAACCACGTCATGTTTTCTCTGATGACAAGTGATAAAACTTCGTAGTTAAATTTCTAGAATGTCGATGTGAATGTA
+
AFFGGGGGGFGFGGHFHHHHHHGHHCDGFHHFFHHHFHFF32BFHBGHHFHHHGGGDABCFFHGHHH?EGCHG1FGGGHFHHHDFGFGFFFFHFHH3GFHHHHBHHEBEFEEFHHH4GFGHHB4FFGB4GF/CFHGBFD33?
@M02846:212:000000000-JLNFJ:1:1101:25950:15567 1:N:0:1
GCGTCAGTCAGGTAATACGACTCACATAGGACACACAAAAAAGATGAAGAATGTTTTGTGTTACTTATATCAAAGCTTTTTAATTTTTTAATTTTATATATTGGTTTTTCTTAATTTACATTCACATCGACATTCTAGAAAT
+
BFBGGGGGGGGGGHHHHGHDGGGHHHHHHHHHHHHGGGHHGGGGHHFFHHGHHFHGHHHHHHHHGHHHHHHHHHHHHHHHHHHHHHHHGHGHHHHHHHHHHHHHHGHGGHHHHFHHHGHHHHHHHHHHGHGGGHHHHHFHFG
@M02846:212:000000000-JLNFJ:1:1101:25950:15567 2:N:0:1
CTGTAATCTACAAGCACCTCTTTTAAATACATTAGGAAAAGAATTAAGTTACCGTTGAGATCAAAAAAACCACGTCATGTTTTCTCTGATGACAAGTGATAAAACTTCGTAGTTAAATTTCTAGAATGTCGATGTGAATGTA
+
CFFFEF6FFFGGFFFBGAGCGFHHHCGFHHFHHCG55BFFFFEGEBHFDFFHBAFGGE31GHFEGHHGCE1GGGHHEFHHFHGFHHFFHHHHHFFHFF4FHF3GHEGFE00FFBGF?DFGHFFHHHFFFHHHGF0?FDDFDG
@M02846:212:000000000-JLNFJ:1:1101:9876:15573 1:N:0:1
GCGTCAGTCAGGTAATACGACTCACATAGGACACACAAAAAAGATGAAGAATGTTTTGTGTTACTTATATCAAAGCTTTTTAATTTTTTAATTTTATATATTGGTTTTTCTTAATTTACATTCACATCGACATTCTAGAAAT
+
>5DEEFFGGGFGDGHHHHH22EEBGGHFHFHHGHGEDFHAGCDGHHHBBBGFFFGGBHBGFFHHGGEB5F5DFBGFFFBGH1FFHHHGEEGDHGGEHHHHGHFFFEHGGH4DG4FGHHHFBFFGHGHGEEGG?GFFBFFHGB
@M02846:212:000000000-JLNFJ:1:1101:9876:15573 2:N:0:1
GCTGTAATCTACAAGCACCTCTTTTAAATACATTAGGAAAAGAATTAAGTTACCGTTGAGATCAAAAAAACCACGTCATGTTTTCTCTGATGACAAGTGATAAAACTTCGTAGTTAAATTTCTAGAATGTCGATGTGAATGT
+
AFFGGGGGGGGGGHHHHHHHHHHHHHHHHHHHHHHHHHHGGGGGGHHHHHHHHGGFGGGGEHHHHGHGGGGFHGGHHGHHHHHHHHHHHFHHHHHGGBFFGHHGHHHHHGHFGGGH44GHHFHED4GHFGHECFHHFHB3D3
@M02846:212:000000000-JLNFJ:1:1101:7813:15617 1:N:0:1
GCGTCAGTCAGGTAATACGACTCACATAACTTATATCAAAGCTTTTTAATTTTTTAATTTTATATATTGGTTTTTCTTAATTTACATTCACATCGACATTCTAGAAATTTAACTACGAAGTTTTATCACTTGTCATCAGAGA
+
>FDEGGGGFGGGFGHHHHHCGFGGHHFFHFHHHHHHHG5GFEHHGHHHHHGHHHGHEGHHHHHEFGHFFHHGGFGHFGHFHGHHHHGHFHHHHF1FFEGHGHFHFFHHFGFHHGGHFGHGGHFHFHFHGHFHEBGHBFGFBF
@M02846:212:000000000-JLNFJ:1:1101:7813:15617 2:N:0:1
GCTGTAATCTACAAGCACCTCTTTTAAATACATTAGGAAAAGAATTAAGTTACCGTTGAGATCAAAAAAACCACGTCATGTTTTCTCTGATGACAAGTGATAAAACTTCGTAGTTAAATTTCTAGAATGTCGATGTGAATGT
+
CFFGGGGGGGGGGHHHFHHHHHHHHHHHHHHHHHHHHHHGHHGGHGHFHHHIIHGFGEFBHHHHHHHHGGG?GGGFHGHHFHHHHGHGHFHHHHHHHHHGGHHGHHHEHGHGEGHHE4GHHHHHFDFGHHHHHGHFFHHGBB
@M02846:212:000000000-JLNFJ:1:1101:13520:15665 1:N:0:1
GCGTCAGTCAGGTAATACGACTCACATAACACAAAAAAGATGAAGAATGTTTTGTGTTACTTATATCAAAGCTTTTTAATTTTTTAATTTTATATATTGGTTTTTCTTAATTTACATTCACATCGACATTCTAGAAATTTAA
+
AFBGGGCGBFFBAA5GHGHGGGGBHHCHHHBEFCFF2EAEHEHGH5BG5DGGHHBFGHFHHHHHHHHHFGFBGFGHHHGHHHFFGAGFHFFHHHGFHBHFFHFGGGHHEFFHH4GGEG4GGEGGCHEGGFHGFBGGHH3GHD
@M02846:212:000000000-JLNFJ:1:1101:13520:15665 2:N:0:1
GCTGTAATCTACAAGCACCTCTTTTAAATACATTAGGAAAAGAATTAAGTTACCGTTGAGATCAAAAAAACCACGTCATGTTTTCTCTGATGACAAGTGATAAAACTTCGTAGTTAAATTTCTAGAATGTCGATGTGAATGT
+
AFFGGGGGGGFGGHFHFHHHFHHHHHBGHHHHHGHHHHHHHCGAGHHHHHHHHHGGGGGFGGHHFHHAFGGGEGCHGGHHFHGGHGHHEBGHGHHGAGHHHGHGEFEFHFFHFFFEHBGGHHHHGH3FHHGEACGCGGGGF3
@M02846:212:000000000-JLNFJ:1:1101:2401:15679 1:N:0:1
CGTCAGTCAGGTAATACGACTCACATATAATTTTATATATTGGTTTTTCTTAATTTACATTCACATCGACATTCTAGAAATTTAACTACGAAGTTTTATCACTTGTCATCAGAGAAAACATGACGTGGTTTTTTTGATCTCA
+
F4AEGGGGGGG5FFBD5B2AEECCFFFBHFFHHGBHHHGHHHHGGHGGHHHGHHHHFHHHGHHHFFEDGGGGHHHHHHGHHHHHGHHEGE?FEFHHHFHHGGDGHHHHHHGHGHGFCFHEFFDGE?EEGGHGGGG@EHGHHH
@M02846:212:000000000-JLNFJ:1:1101:2401:15679 2:N:0:1
GCTGTAATCTACAAGCACCTCTTTTAAATACATTAGGAAAAGAATTAAGTTACCGTTGAGATCAAAAAAACCACGTCATGTTTTCTCTGATGACAAGTGATAAAACTTCGTAGTTAAATTTCTAGAATGTCGATGTGAATGT
+
A5FFAGGGFGFFCBFFCFGHHGHHGF3FGHDBADF5G5FGBGGFHHEGHHHFBFEFEFHHEFFBGFHGECAEE1FFG1CFDH4FBFHGFDBHFHFDFFGFGHFHFHEDFABGGFBFHFHHFHGHDGHEBFHHAFHHHGB2F1
@M02846:212:000000000-JLNFJ:1:1101:12302:15690 1:N:0:1
GCGTCAGTCAGGTAATACGACTCACATAACAAAAAAGATGAAGAATGTTTTGTGTTACTTATATCAAAGCTTTTTAATTTTTTAATTTTATATATTGGTTTTTCTTAATTTACATTCACATCGACATTCTAGAAATTTAACT
+
AFCGGGGGGGGGFGHHHHHGGGGHHHHHGHHHHHHGGGGHHGHHHHHHHHGHBGHGEHGHHHHHHHHGHHHHHGGHHHHHHHCHHHHHHGHHHHHHGHHHHGGHHHHHHHHHHGHHHHHGHHGHGGGHHHHFHGGHHHGHFG
@M02846:212:000000000-JLNFJ:1:1101:12302:15690 2:N:0:1
TGTAATCTACAAGCACCTCTTTTAAATACATTAGGAAAAGAATTAAGTTACCGTTGAGATCAAAAAAACCACGTCATGTTTTCTCTGATGACAAGTGATAAAACTTCGTAGTTAAATTTCTAGAATGTCGATGTGAATGTAA
+
CFFGFGFGGGGGFHFHHHAHHHHHHHGHGGFHHHHHHHGHFHEFGHHHEHHGGGGGGHEHHHHHHHGGG1FFAEGGHHGHHHHHHHHHHHHHHEFHHFHHHHHEGFB/?BFFHHHGFFGFHHHHHGHHHEGCHGHHDDFBGF
@M02846:212:000000000-JLNFJ:1:1101:23282:15695 1:N:0:1
GCGTCAGTCAGGTAATACGACTCACATAATCATAGCTTTTTAATTTTTTAATTTTATATATTGGTTTTTCTTAATTTACATTCACATCGACATTCTAGAAATTTAACTACGAAGTTTTATCACTTGTCATCAGAGAAAACAT
+
1D11AEA3111AG1BGF1ACEGGGEFGB12FG2AACDBHHGEGFFFGHCGGFGHFHHEDFHFEGBFGFGGHFHHGHHHHHGGFHGHHH?GEFGF1BGG211DGFFGHHHFC/?>FFHHHFHFDDEF>FBGHHFFFFF1BFGG
@M02846:212:000000000-JLNFJ:1:1101:23282:15695 2:N:0:1
GCTGTAATCTACAAGCACCTCTTTTAAATACATTAGGAAAAGAATTAAGTTACCGTTGAGATCAAAAAACCACGTCATGTTTTCTCTGATGACAAGTGATAAAACTTCGTAGTTAAATTTCTAGAATGTCGATGTGAATGTA
+
AFFGGGGGGGGGGBGHHFCHHHHHHCHFHFGCGFHFFFBBGFCGFHBHHHFHHHGGDGGEHHFHHHHHGGGEGGGEEFFGFEGDGHEHGHHHFDFHHGHBFGHHHFHGGGHEFGHHFGDHEHHH4BG?FGAF?GHFH3?33F
@M02846:212:000000000-JLNFJ:1:1101:29400:15700 1:N:0:1
GCGTCAGTCAGGTAATACGACTCACATATACTTATATCAAAGCTTTTTAATTTTTTAATTTTATATATTGGTTTTTCTTAATTTACATTCACATCGACATTCTAGAAATTTAACTACGAAGTTTTATCACTTGTCATCAGAG
+
BBDFECEFGGDGGHHHHA4AEGGHFFHBGHHGHHHGHGFE3GFGDGGHHGFGHHHGHHHHGFHHHHHHHHHGHHGGHHHGEGHFHHBGHHFHHHGEBEGGGGGHFEGDGHHGHHHHHGGHGFGHHHHHEGHHEHH4GDGFHC
@M02846:212:000000000-JLNFJ:1:1101:29400:15700 2:N:0:1
CTGTAATCTACAAGCACCTCTTTTAAATACATTAGGAAAAGAATTAAGATACCGTTGAGATCAAAAAAACCACGTCATGTTTTCTCTGATGACAAGTGATAAAACTTCGTAGTTAAATTTCTAGAATGTCGATGTGAATGTA
+
FFDGFBFGGG5GGFECBGBGFHHHFBGHFHBGFBFGFHHHHGHFFGFG5DFBGEEEEAG1D3EGHHFECEEA1EFFEAGFDGFGFHGFHHHHHHHGHGHHHEGFBFD4FF0FFGHHGHGHHHHHHBGF4F/FAG?1?2BFB2
@M02846:212:000000000-JLNFJ:1:1101:2133:15708 1:N:0:1
GCGTCAGTCAGGCAATACGACTCACATAGGACACACAAAAAAGATGAAGAATGTTTTGTGTTACTTATATCAAAGCTTTTTAATTTTTTAATTTTATATATTGGTTTTTCTTAATTTACATTCACATCGACATTCTAGAAAT
+
ABDGGGGFEEGG00FGHFCE0AB1BC2D1GFFBHHFCGGEHGGAGGFHGFFFFHBGEGGGFHFHGHGHHHEH2FGHFHHHHHBFFDFHGHBGFHHFGHFHHGHFHHHGGGHHHFHHHHHHHFHDFGHGG0CCFHHHHHBDGH
@M02846:212:000000000-JLNFJ:1:1101:2133:15708 2:N:0:1
AGCACCTCTTTTAAATACATTAGGAAAAGAATTAAGTTACCGTTGAGATCAAAAAAACCACGTCATGTTTTCTCTGATGACAAGTGATAAAACTTCGTAGTTAAATTTCTAGAATGTCGATGTGAATGTAAATTAAGAAAAA
+
AFFBGGGGGGGGFG1EGH1EGFFGCHGCGA0BGBFFHHGHHEGCFHE/HHH1FBGG/E/FCEHGEFFDF2>21FBFHHHGHEGEHB2B2FDB1BGGFECEEBGGFGGHGFFHHHHGFEA/?GHFHH22BFH22BD1F1GHEG
@M02846:212:000000000-JLNFJ:1:1101:11578:15709 1:N:0:1
GCTGTAATCTACAAGCACCTCTTTTAAATACATTAGGAAAAGAATTAAGTTACCGTTGAGATCAAAAAAACCACGTCATGTTTTCTCTGATGACAAGTGATAAAACTTCGTAGTTAAATTTCTAGAATGTCGATGTGAATGT
+
AFFGGGGGGGGGGHHHHHHHHHHHHHHHHHHHHHHHHHHHHHGHHHHHIHHHIHGGGGHHHHHHHHHHGGGGHGGHHGHHHHHHHHHHHHHHHHHHHHHHHHHHHHHHHGHHGGHHHHHHHHHHHHHHHHHGGGHHHHHHH3
@M02846:212:000000000-JLNFJ:1:1101:11578:15709 2:N:0:1
CGTCAGTCAGGTAATACGACTCACATATTACTTATATCAAAGCTTTTTAATTTTTTAATTTTATATATTGGTTTTTCTTAATTTACATTCACATCGACATTCTAGAAATTTAACTACGAAGTTTTATCACTTGTCATCAGAG
+
FFAGGFGGGGGGGHHHHHGCFFHHHHHHHHHHHHGHHHHHHGHHHHHHHGHHHHHGHFGHHHGHHHHHHHGHHHGGGHHHHHHHHHHHHHHHFHHDFEEGHHGHHHFHDGFHHHFFHGDCGFHHFHHHHHHHHHBHHHHHHB
@M02846:212:000000000-JLNFJ:1:1101:18215:15778 1:N:0:1
GCGTCAGTCAGGTAATACGACTCACATAACAAAAAAGATGAAGAATGTTCTGTGTTACTTATATCAAAGCTTTTTAATTTTTTAATTTTATATATTGGTTTTTCTTAATTTACATTCACATCGACATTCTAGAAATTTAACT
+
>DDGGGGGFGGGEGHHHGHGGFFHGHHBHHHFCGEEEGHHHGBAFGHFGHHHHGHFBGHEHHGHHGFHFHHFEHGGHFHGFHGHHHHGGHEBFFFHHHGHHFGHHHHFHHGHHHHHGHHFHHGHG/EGHHGHGFFGHHH3GB
@M02846:212:000000000-JLNFJ:1:1101:18215:15778 2:N:0:1
GCTGTAATCTACAAGCACCTCTTTTAAATACATTAGGAAAAGAATTAAGTTACCGTTGAGATCAAAAAAACCACGTCATGTTTTCTCTGATGACAAGTGATAAAACTTCGTAGTTAAATTTCTAGAATGTCGATGTGAATGT
+
AFFGFCGGGGGGGGHHHHGHHHHHHHHHHHHHHHHFHHGGHHGHHHHHHHIHHEFGGGGEEGHHHGFEGGGGHGGHHGGHHHHCGFHGHHHHFGHHGHHHHHBHFFHHHEFHEGHEHHHHFHGHBGHHGHEHGGFHBDGBG3
@M02846:212:000000000-JLNFJ:1:1101:2876:15791 1:N:0:1
GCGTCAGTCAGGTAATACGACTCACATAACACAAAAAAGATGAAGAATGTTTTGTGTTACTTATATCAAAGCTTTTTAATTTTTTAATTTTATATATTGGTTTTTCTTAATTTACATTCACATCGACATTCTAGAAATTTAA
+
BFBGCEGGGGGGGGHF6AFFG2AAF3FFGGHHHGH2BEEGHH5ABDFG5FFGHHHHHHHHGHHHBGG@GEHEHHFHHGFHHF4FEH3BGHHGHDF4BDGHBGEFFHHD4FEGFEHHHHF4GDGGGHGDDD?GBB33FFHHF2
@M02846:212:000000000-JLNFJ:1:1101:2876:15791 2:N:0:1
ATCTACAAGCACCTCTTTTAAATACATTAGGAAAAGAATTAAGTTACCGTTGAGATCAAAAAAACCACGTCATGTTTTCTCTGATGACAAGTGATAAAACTTCGTAGTTAAATTTCTAGAATGTCGATGTGAATGTAAATTA
+
?F@GGGFFGCGGGHFGHHHHCHHHHHGFFGHF5EGFFHHHHEFGFHEGECEEFAAGG3GHHHGGEEGEEHE?FF4GGEHHHHHB@FGFFDGFG4BGHFHFFFGEG2FEHBG4F43??FG43F3?FGEFHH33G3GF3F33FF
@M02846:212:000000000-JLNFJ:1:1101:28829:15860 1:N:0:1
GCGTCAGTCAGGTAATACGACTCACATAGTTTTATCACTTGTCATCAGAGAAAACATGACGTGGTTTTTTTGATCTCAACGGTAACTTAATTCTTTTCCTAATGTATTTAAAAGAGGTGCTTGTAGATAGACGACACAGATC
+
BFBGGGGGGGGGBGHHHFHGGGGAABFGHGHHHHHHHHHHGHHHHHHHHHGHHHHHHHHHGFEGFGHGGGGGGGHHHGHHGGFHGHHHHHHHHHHHHGHHHHHHHFHHHHHEGFFGHHHGHHHHHGHHHHHHGCGGGGHFGH
@M02846:212:000000000-JLNFJ:1:1101:28829:15860 2:N:0:1
ATCTACAAGCACCTCTTTTAAATACATTAGGAAAAGAATTAAGTTACCGTTGAGATCAAAAAAACCACGTCATGTTTTCTCTGATGACAAGTGATAAAACTATGTGAGTCGTATTACCTGACTGACGCAGACGACACAGATC
+
BFFGGGGGGGGFGHHHHHHHHGFHHGHHHHFHHHHHGHHHHHHHHHHGGGGGGHEHHHHGHHGGGFHGGHHGHHHHHHHHHGHHHHHHHHFGFFHHHHHHHHHHHHHFHHCFHFHHHFFHHHHHHHGGCGDHFGFGGHGHFF
@M02846:212:000000000-JLNFJ:1:1101:8594:15923 1:N:0:1
GCGTCAGTCAGGTAATACGACTCACATATCACATCGACATTCTAGAAATTTAACTACGAAGTTTTATCACTTGTCATCAGAGAAAACATGACGTGGTTTTTTTGATCTCAACGGTAACTTAATTCTTTTCCTAATGTATTTA
+
A5>ECAFFFFGBBEGFHHFEEA2FEH5GGHHHFFFGHGG15BAFHFHHHBFFHFGHGA?FEBFDFHHHFHFHFHFHHBDFFFHHHHHFHHHGGEEF11FFFEGGGEHFFHFCFG/FCGHFGFHBGHG1@GFHFHHE2FGHD2
@M02846:212:000000000-JLNFJ:1:1101:8594:15923 2:N:0:1
CTGTAATCTACAAGCACCTCTTTTAAATACATTAGGAAAAGAATTAAGTTACCGTTGAGATCAAAAAAACCACGTCATGTTTTCTCTGATGACAAGTGATAAAACTTCGTAGTTAAATTTCTAGAATGTCGATGTGATATGT
+
FBFGGGGGGGGGGHCHHHHHHGHHHHHHHHDDGHHHHGHGHGHHHHFGFGHHFGCEFEHHHHEHHHHGGGGHGGGHGHHHHHHHGEHHGHHBGFHHHGHHGFGHHHHHE?GGGFHHFHHHGHHHFHHHBHGEFHHGFHHGHB
@M02846:212:000000000-JLNFJ:1:1101:9470:15964 1:N:0:1
GCGTCAGTCAGGTAATACGACTCACATAAAAAAAGATGAAGAATGCTTTGTGTTACTTATATCAAAGCTTTTTAATTTTTTATTTTTATATATTGGTTTTTCTTAATTTACATTCACATCGACATTCTAGAAATTTAACTAC
+
AF1A1A1BGF10BABGEB0FE00BFBGFHFF1/A/AGGGD1G0GG1DDDBGFFFHHHGBGFHHBFBDFGH1EHHFFHHFHGF12@FGEG@G2GBFHBF0EFF1GHBFDHF2FGBFEFHHHCF@AAGD2FD2F1FGFFG1DGF
@M02846:212:000000000-JLNFJ:1:1101:9470:15964 2:N:0:1
GCTGTAATCTACAAGCACCTCTTTTAAATACATTAGGAAAAGAATTAAGTTACCGTTGAGATCAAAAAAACCACGTCATGTTTTCTCTGATGACAAGTGATAAAACTTCGTAGTTAAATTTCTAGAATGTCGATGTGAATGT
+
A5DFGGGGGGGBBGGHHFAGHGHHHH3AFFFEG5BFGFEFEGAFHHEHHFFHFDEAEAGGGHHFFHHHGGE?GEFHHGHHHGGGHGHGGBBGHHFFE@FGFHGFHHHHHG0FA/BGFGGHBDHGE4GFHDGEEFD?BFFHG1
@M02846:212:000000000-JLNFJ:1:1101:20032:15998 1:N:0:1
CTGTAATCTACAAGCACCTCTTTTAAATACATTAGGAAAAGAATTAAGTTACCGTTGAGATCAAAAAAACCACGTCATGTTTTCTCTGATGACAAGTGATAAAACTTCGTAGTTAAATTTCTAGAATGTCGATGTGAATGTA
+
FFFGGGGGGGGGGHHHHHHHHHHHHHHHHHHHHHHHGHHHHGHHHHHHHHHHIGGGGHHHHHHHHHHGGGGHGGHHGHHHHHHHHHHHHHHHHHHHHHHHHHHHHHHHGHHGGHHHHHHHHHHHHHHHHHHHGHHHHHHHHH
@M02846:212:000000000-JLNFJ:1:1101:20032:15998 2:N:0:1
GCGTCAGTCAGGTAATACGACTCACATAACACAAAAAAGATGAAGAATGTTTTGTGTTACTTATATCAAAGCTTTTTAATTTTTTAATTTTATATATTGGTTTTTCTTAATTTACATTCACATCGACATTCTAGAAATTTAA
+
BFCGGGGGGGGGGHHHFHHGGGGHHHHHHHHHHGHHHGGGHHHHGHHHHHGHHHHGHGHHGHHHHHHHHGHHHHHHHHGHHHHHGHHGHGHGGHHHHHHGHEFFGHHHHHHHHHHHHHHHHHHHCFGGGHHHHGFHHHHHHF
@M02846:212:000000000-JLNFJ:1:1101:16816:16001 1:N:0:1
TGTAATCTACAAGCACCTCTTTTAAATACATTAGGAAAAGAATTAAGTTACCGTTGAGATCAAAAAAACCACGTCATGTTTTCTCTGATGACAAGTGATAAAACTTCGTAGTTAAATTTCTAGAATGTCGATGTGAATGTAA
+
CFFGGGGGGGGGGHHHHHHHHHHHHHHHHHHHHHHHHHHHGHHHHHHHHHIIGGGGHHHHHHHHHHGGGGHGGHHGHHHHHHHHHHHHHHHHHHHHHHHHGHHHHHGGHHGGHHHHHHHHGHHHHHHGGGHGHHGHHHHGHH
@M02846:212:000000000-JLNFJ:1:1101:16816:16001 2:N:0:1
GCGTCAGTCAGGTAATACGACTCACATATGGACACACAAAAAAGATGAAGAATGTTTTGTGTTACTTATATCAAAGCTTTTTAATTTTTTAATTTTATATATTGGTTTTTCTTAATTTACATTCACATCGACATTCTAGAAA
+
CF@GGGGGGGGGGHHHHHHGGGGHHHHHHHHHHGHHGGGHHHGGGHHHHHHHHGGHFHHHHHHGHGHHHHHHHHHHHGHHFHHHHHGHHGHFGHHFHHHHHHGGEHHHGGHHHHHHHHHHGHHHGHGHHDHGGGHHHHGHGF
@M02846:212:000000000-JLNFJ:1:1101:18739:16001 1:N:0:1
GCGTCAGTCAGGTAATACGACTCACATAGTTACTTATATCAAAGCTTTTTAATTTTTTAATTTTATATATTGGTTTTTCTTAATTTACATTCACATCGACATTCTAGAAATTTAACTACGAAGTTTTATCACTTGTCATCAG
+
AFBFEEEFGGGGGGGCHGFFEGGCHHHGHGFHFHCGHHBBGFHFHHEFHHFGFHGHHGHF5GGHFHFHHHHHGHGHGGHGHHEFHHGGHGHFGBFHF?3/AFFBGGH43GHHHHFDFHGF?FGFFHHHHHGGHHEHGFHHHG
@M02846:212:000000000-JLNFJ:1:1101:18739:16001 2:N:0:1
GCTGTAATCTACAAGCACCTCTTTTAAATACATTAGGAAAAGAATTAAGTTACCGTTGAGATCAAAAAAACCACGTCATGTTTTCTCTGATGACAAGTGATAAAACTTCGTAGTTAAATTTCTAGAATGTCGATGTGAATGT
+
CFFGGGGGGGGGGHHHHHHHGHGHHHHGHHHCHHHGHHGHHHGHHHHHHHHHHHGGGFHHAFHHHHHHGGGGEFGEHGHGGGHHHHGHHHGHHHGHHHHHHHHHHGGGFGHHGGHHHHHHHHHHG4FHHFBHHGGG33BDH3
@M02846:212:000000000-JLNFJ:1:1101:10266:16031 1:N:0:1
GCGTCAGTCAGGTAATACGACTCACATAGGACACACAAAAAAGATGAAGAATGTTTTGTGTTACTTATATCAAAGCTTTTTAATTTTTTAATTTTATATATTGGTTTTTCTTAATTTACATTCACATCGACATTCTAGAAAT
+
CFCGGGGGGGGGGGHHHHDEFGGHHHHHHGHHHHHGGGHGHGGGHHHHHHHHHHHHHHHHHHHHHHGHHHHHHHHHHHHHHHHHHGHHGHHGHHHHHHHGHHHHHHHGGHHHHHHHHHHHHHGHHGHHGHGGGGHHHHEFFH
@M02846:212:000000000-JLNFJ:1:1101:10266:16031 2:N:0:1
TCTACAAGCACCTCTTTTAAATACATTAGGAAAAGAATTAAGTTACCGTTGAGATCAAAAAAACCACGTCATGTTTTCTCTGATGACAAGTGATAAAACTTCGTAGTTAAATTTCTAGAATGTCGATGTGAATGTAAATTAA
+
BFFFGGGGGFGGGHHHHHHHHHHHGHHHHHHHHHHGHGHHFHHHHHHGGGGHGHHHHHHGHGGGGHGGHHGHHHFHHGHGHHHHHHHHHHFHHHHHHHHHHHGFHGGHHGGHHGHFHHHGHHHHHHGHHHFFFHFHFHHHHG
@M02846:212:000000000-JLNFJ:1:1101:19858:16050 1:N:0:1
TGTAATCTACAAGCACCTCTTTTAAATACATTAGGAAAAGAATTAAGTTACCGTTGAGATCAAAAAAACCACGTCATGTTTTCTCTGATGACAAGTGATAAAACTTCGTAGTTAAATTTCTAGAATGTCGATGTGAATGTAA
+
DFFGGGGGGGGGGHHHHHHHHHHHHHHHHHHHHHHHHHHHGHHHHHHHIIIHGGGGHHHFHHHHHHGGGGHGGHHGHHHHHHHGHHHHHHHHHHHHHHGHHHHHHHHGHHGGHHHHHHHHHHHHHHHHHHHGHHHHHHHGHH
@M02846:212:000000000-JLNFJ:1:1101:19858:16050 2:N:0:1
GCGTCAGTCAGGTAATACGACTCACATAACACAAAAAAGATGAAGAATGTTTTGTGTTACTTATATCAAAGCTTTTTAATTTTTTAATTTTATATATTGGTTTTTCTTAATTTACATTCACATCGACATTCTAGAAATTTAA
+
BFCGGGFGGGGGFGHHHHHGGGGHHHHHHHHHHGHHHGGGGHHHHHHFHHHHHHHHGHHHGHHHHHHHHHHGGHGHGHGHHHGHGHGHHHHGGHGHGHHHHHHGGFFHHHHHHHGGHFFFGFHHGEEFDFHHHHBFGHFHHF
@M02846:212:000000000-JLNFJ:1:1101:14629:16077 1:N:0:1
CTGTAATCTACAAGCACCTCTTTTAAATACATTAGGAAAAGAATTAAGTTACCGTTGAGATCAAAAAACCACGTCATGTTTTCTCTGATGACAAGTGATAAAACTTCGTAGTTAAATTTCTAGAATGTCGATGTGAATGTAA
+
FFFGGGGGGGGGGHGHHHHHHHHHGHGHHHHHGHHHHFHFHGHHHHGHGHHHHGGGGCHEHHHHHHHGGGHGGHHGHHHHHHHHHHHFGFFHHHHGHFHHFHHHHHHGHHGGHHHHHHHHHGHGHHHHHHGGH??FHHHHHH
@M02846:212:000000000-JLNFJ:1:1101:14629:16077 2:N:0:1
GCGTCAGTCAGGTAATACGACTCACATAGGACACACAGAAAAGATGAAGAATGTTTTGTGTTACTTATATCAAAGCTTTTTAATTTTTTAATTTTATATATTGGTTTTTCTTAATTTACATTCACATCGACATTCTAGAAAT
+
BFBEGEFFGFGGGHHHHHGG?EGHHGHCFHHGHHHGC2FFFGF1GHFHH5GHHHHGHEFBHHGHHHGGHHHGH3FBGHHHHHFHHHBGECBFGFHGFEEGHHHHHHHGGEGHHFGHGHHFFHEDHGH3EFGGFGFFFFGGGF
@M02846:212:000000000-JLNFJ:1:1101:6977:16120 1:N:0:1
CGTCAGTCAGGTAATACGACTCACATAATCAAAGCTTTTTAATTTTTTAATTTTATATATTGGTTTTTCTTAATTTACATTCACATCGACATTCTAGAAATTTAACTACGAAGTTTTATCACTTGTCATCAGAGAAAACATG
+
FFBGGGGGGGGGFHHBDGEEFEFHHHFFFHHBGHFHHHHGHHGHHHBEEBGHHHHHHGEGHBGGHCCFGGHHHHHHEDBGHHHHHGFGCEDAGBFGHF3@FGHHHHHHHGGHEFGHHFFFHHHHFHGHHHGGHGHEFFGGHH
@M02846:212:000000000-JLNFJ:1:1101:6977:16120 2:N:0:1
GCTGTAATCTACAAGCACCTCTTTTAAATACATTAGGAAAAGAATTAAGTTACCGTTGAGATCAAAAAAACCACGTCATGTTTTCTCTGATGACAAGTGATAAAACTTCGTAGTTAAATTTCTAGAATGTCGATGTGAATGT
+
BFFGGGGGGFGFGFHGFHGHHGHFHGHHHHGHGHHHHGGHHHEHHHHHHHHHHH?FEGHHHHGHGFHEEGFGHGGHGFHGGGHFHHHHHHHHGGHEHHFHEHFHHFHHEG2FGGHHHHGHHGHHGFBGGFHEHEGFFHFGH3
@M02846:212:000000000-JLNFJ:1:1101:14083:16157 1:N:0:1
GCGTCAGTCAGGTAATACGACTCACATAATCAAAGCTTTTTAATTTTTTAATTTTATATATTGGTTTTTCTTAATTTACATTCACATCGACATTCTAGAAATTTAACTACGAAGTTTTATCACTTGTCATCAGAGAAAACAT
+
AFDGGGGFGGFFGBHHHHHGGCGFFHCFF5GHHFGGHHHBHHGFHHFGEFGFHHGHFFEGFHHHFEFEGHHGHBGHHFEHHHEFGFFHGFFDDFGFFFEGD4GFHGHHHGGCFEFFGHHHBFHHHGGFFHHFHECCGH2BGG
@M02846:212:000000000-JLNFJ:1:1101:14083:16157 2:N:0:1
GCTGTAATCTACAAGCACCTCTTTTAAATACATTAGGAAAAGAATTAAGTTACCGTTGAGATCAAAAAAACCACGTCATGTTTTCTCTGATGACAAGTGATAAAACTTCGTAGTTAAATTTCTAGAATGTCGATGTGAATGT
+
BFFGGGGGGGGGGHHHHGHHHHGGHHHHHHHHHHHHHHHHHHGHHHHHHHHHHHGFGGHHHHHHHHGHGGGGHGGHGGHHFHHHHHHHHGHHHHGHHHHHGHHHHGGHHGHHGFHHHHHHHHHHGEHHHFHHHEGFHHHHH3
@M02846:212:000000000-JLNFJ:1:1101:20042:16159 1:N:0:1
GCGTCAGTCAGGTAATACGACTCACATAGGACACACAAAAAAGATGAAGAATGTTTTGTGTTACTTATATCAAAGCTTTTTAATTTTTTAATTTTATATATTGGTTTTTCTTAATTTACATTCACATCGACATTCTAGAAAT
+
AB2EE2AABDGGFGFHHHHGFGGGBEF35EGCGAFEEEFGGGGGADGHFEFHD5D52FGGGF5GDEFFHHF5F3BGHH4BGHHHDDGHCGFEFFHEHHHHHGHHDCHGGBGFGGDFEGDHHGFHGDBB<CCFGHHHFFHHGE
@M02846:212:000000000-JLNFJ:1:1101:20042:16159 2:N:0:1
GCTGTAATCTACAAGCACCTCTTTTAAATACATTAGGAAAAGAATTAAGTTACCGTTGAGATCAAAAAAACAACGTCATGTTTTCTCTGATGACAAGTGATAAAACTTCGTAGTTAAATTTCTAGAATGTCGATGTGAATGT
+
BFFGGGGGFGGGGFHHHHGGHHHHGFGGFHHFGHHHHGHHHHEHHHHGGFFHHEEFEGHHHHGFHHHHGGG1?E@GGGHHGFFGBGFHHFHHGGGHGHBGFGHHHGFFHF2CFGBHGHHFHHGHHFHHHF4GE/FF3B33G3
@M02846:212:000000000-JLNFJ:1:1101:9035:16181 1:N:0:1
ATCTACAAGCACCTCTTTTAAATACATTAGGAAAAGAATTAAGTTACCGTTGAGATCAAAAAAACCACGTCATGTTTTCTCTGATGACAAGTGATAAAACTTCGTAGTTAAATTTCTAGAATGTCGATGTGAATGTAAATTA
+
CFFGGGGGGGGGGHHHHHHHHHHHHHHHHHHHHHHHGHHHHHHHHHHHGGGGHHHHHHHHHHGGGGHGGHHGHHHHHHHHHHHHHHHHHHHHHHHHHHHHHHGGHHGGHHHHHHHHHHGHHHHHHHHGHHHHHHHFHHHHGH
@M02846:212:000000000-JLNFJ:1:1101:9035:16181 2:N:0:1
GCGTCAGTCAGGTAATACGACTCACATAACACAAAAAAGATGAAGAATGTTTTGTGTTACTTATATCAAAGCTTTTTAATTTTTTAATTTTATATATTGGTTTTTCTTAATTTACATTCACATCGACATTCTAGAAATTTAA
+
CFCGGGGGGGGGGHHGHHGGGGGHHHHHHHHHHGHHHGGGHHHHHHHHHGHHHHHHHGHHHHGHHHHHHHFGHHHHHHHHHHGHGHHHHHHFHHHHHGGHHHHGGHHHHHHHHHHFHHHHHHHHCHGGGHHHHHGHHHHHHH
@M02846:212:000000000-JLNFJ:1:1101:5008:16183 1:N:0:1
GGTCAGTCAGGTAATACGACTCACATAACAAAAAAGATGAAGAATGTTTTGTGTTACTTATATCAAAGCTTTTTAATTTTTTAATTTTATATATTGGTTTTTCTTAATTTACATTCACATCGACATTCTAGAAATTTAACTA
+
BFFGGGFGFGFFGHHHHHCEGFHHHHGHHHGEGF?F2FGFAEF3EGHBHGCFGFGDGHHFHGHHBFF5GHHHHHECFHFHHGEHHFHHGHHHHHGHHHFHGGHHHH4FGFHHHHHHDHFHHEFGGGFHHGFF3FGGHH3GH3
@M02846:212:000000000-JLNFJ:1:1101:5008:16183 2:N:0:1
GCTGTAATCTACAAGCACCTCTTTTAAATACATTAGGAAAAGAATTAAGTTACCGTTGAGATCAAAAAAACCACGTCATGTTTTCTCTGATGACAAGTGATAAAACTTCGTAGTTAAATTTCTAGAATGTCGATGTGAATGT
+
AFFGGGGGGGFGGFGHHGHHHHHHGHHHHHHGHHHHBGEHFBFHHHFFHHHBGFGGGAEFFGFGGFFHGGGGHGGHHGHHGHGHFHHHFBHHHHGHFHHHHHHHHFHHHEEGEGHHFFGGHHHEG4?FFDFA/?3BFGD3D3
@M02846:212:000000000-JLNFJ:1:1101:14811:16219 1:N:0:1
GCGTCAGTCAGGTAATACGACTCACAACACAAAAAAGATGAAGAATGTTTTGTGTTACTTATATCAAAGCTTTTTAATTTTTTAATTTTATATATTGGTTTTTCTTAATTTACATTCACATCGACATTCTAGAAATTTAACT
+
2BAA2E?FGGGG5BGHFFDEEAEHFBGFDGAFGH20BEHHFBF5EEAAFBGGFCGFH5FDHEHGH5G35?F5DBGHHHFHHGEFFGHGEFGEGFHEHEGGFGEHFEBFGGHBGBGHGFF?F3<3E/?BFFFG3GFGHGHB2G
@M02846:212:000000000-JLNFJ:1:1101:14811:16219 2:N:0:1
GCTGTAATCTCCTAGCCCACCTTTTAAATACATTAGGAAAAGAATTAAGTTACCGTTTAGTTCAAAAAAATCACGTCATGTTTTCTCTGATGACAAGTGATAAAACTTCGTAGTTAAATTTCTAGAATGTCGATGTGAATGT
+
A131F1F3F33111110B000BABG2112D1GB2BF1110B0/011DFFF22DGA//0/11D2AFFH/F/01BF/0BF01B2@02@22@1@1211BFF@2FGHHB11B>F0B/>22B2B2BG2F22121B2<G/2FBGHH2>
@M02846:212:000000000-JLNFJ:1:1101:15353:16246 1:N:0:1
GCGTCAGTCAGGTAATACGACTCACATAACACAAAAAAGATGAAGAATGTTTTGTGTTACTTATATCAAAGCTTTTTAATTTTTTAATTTTATATATTGGTTTTTCTTAATTTACATTCACATCGACATTCTAGAAATTTAA
+
CFCGGGGGGGGGGHHHHHHGGGGHHHHHHHHHHGHHHGGGHHHHHHHHHHHHHHHHHHHHHHHHHHHHGHHHHHHHHHHHHHHHGHHHHHHHHHHHHHHHHHHGGHHHHHHHHHHHHHHHHHHHGHGGGHHHHHGHHHHHHH
@M02846:212:000000000-JLNFJ:1:1101:15353:16246 2:N:0:1
GCTGTAATCTACAAGCACCTCTTTTAAATACATTAGGAAAAGAATTAAGTTACCGTTGAGATCAAAAAAACCACGTCATGTTTTCTCTGATGACAAGTGATAAAACTTCGTAGTTAAATTTCTAGAATGTCGATGTGAATGT
+
AFFGGFFFDGBGGHFEGHGACBGFHHFFBDGGBF5555DFFFCGGGHFFHFFH51EEEEFFG3EGGFGEGGGHAAF1FHG@GHH4GFHHFEBG3FGH3FGFHHGHHHGHGHH/FHHHBGHHFFG44DGHEFGGAGG3FH33B
@M02846:212:000000000-JLNFJ:1:1101:4886:16259 1:N:0:1
GCTGTAATCTACAAGCACCTCTTTTAAATACATTAGGAAAAGAATTAAGTTACCGTTGAGATCAAAAAAACCACGTCATGTTTTCTCTGATGACAAGTGATAAAACTTCGTAGTTAAATTTCTAGAATGTCGATGTGAATGT
+
AFBE5FGGG5GGGH4AGGAFHGHGFFFFHGHFGDHHD55G2GFFFGHHHFHHFHDAEEHHHHFHH3DGGGGGGEDHFFHFFGBHGHHHFGH4GH331F4FFFFB3GBB??FEACGFDGFFHFH?B434BFGAG/2BBB2BDF
@M02846:212:000000000-JLNFJ:1:1101:4886:16259 2:N:0:1
GCGTCAGTCAGGTAATACGACTCACATAACAAAAAAGATGAAGAATGTTTTGTGTTACTTATATCAAAGCTTTTTAATTTTTTAATTTTATATATTGGTTTTTCTTAATTTACATTCACATCGACATTCTAGAAATTTAACT
+
BFDGCGFFGGGGGFHHHHDDGGGHHFGHFHHHH2GGEGHHEFHHCGHHHHHHHHFGFHHHGHHHHHHHHHHHHHHHFHHHHHGHFHHHHGHGHHGHHBGHHGGHHHGHHHHFFHHHHFFDGHEFEAGFHHHEFFGHHHHH3B
@M02846:212:000000000-JLNFJ:1:1101:17229:16265 1:N:0:1
GCGTCAGTCAGGTAATACGACTCACATAACAAAAAAGATGAAGAATGTTTTGTGTTACTTATATCAAAGCTTTTTAATTTTTTAATTTTATATATTGGTTTTTCTTAATTTACATTCACATCGACATTCTAGAAATTTAACT
+
2BAGCGCFG4FBGFGHHGCCEFFFHHGHGHGCFCHGGGHHGFHFHHFGFHGEHHFGHHHHEHHHHG5GEEGHHHGFFGHHHHGHEHHHHHHHHHHHHHHHHGGHHHFEGHHHHHHHFFHEFHFFGG/GHHFHHHFBDGGHHH
@M02846:212:000000000-JLNFJ:1:1101:17229:16265 2:N:0:1
GCTGTAATCTACAAGCACCTCTTTTAAATACATTAGGAAAAGAATTAAGTTACCGTTGAGATCAAAAAAACCACGTCATGTTTTCTCTGATGACAAGTGATAAAACTTCGTAGTTAAATTTCTAGAATGTCGATGTGAATGT
+
AFFGGGGGGGGGGGHHHHHHGHHHGHHHHHHHHHHHHGHHHHGGHHFHIGHHHHGGGCAHHHHGGHHHGGGGHGGHGGHGHHHHHHHHHGHHHHHHHHBFHHHHHHFHHGHHGGHHFGEHHHHHFHEHFHHHHGEFGFHHH3
@M02846:212:000000000-JLNFJ:1:1101:17202:16299 1:N:0:1
GCTGTAATCTACAAGCACCTCTTTTAAATACATTAGGAAAAGAATTAAGTTACCGTTGAGATCAAAAAAACCACGTCATGTTTTCTCTGATGACAAGTGATAAAACTTCGTAGTTAAATTTCTAGAATGTCGATGTGAATGT
+
BFFFGFFFGGDEGGFFFHHGHHHHHBGFGEHFHHHFHFFFGFF2FGD5FGFHHHGGGGHFHHHFHGHHGGGCGGGHHGHHHHHHHHGHHGHHHGHHFF4BGGGFGHGHHGH2FFHHD4FHGHGFFHFGGFHHCFHHHHFGH3
@M02846:212:000000000-JLNFJ:1:1101:17202:16299 2:N:0:1
GCGTCAGTCAGGTAATACGACTCACATAACAAAAAAGATGAAGAATGTTTTGTGTTACTTATATCAAAGCTTTTTAATTTTTTAATTTTATATATTGGTTTTTCTTAATTTACATTCACATCGACATTCTAGAAATTTAACT
+
AF@EGFGGGGCGGHGHHHHFGGFHHFHHHHHFFHD?EGGHGHHHHHGHHEGHHHHF5FGHBGFGBFHHHHGHFHFHEHBGFHGGEEGFHFF4GFGHFHGHHEGHHGHFGHHHEGHHGFHFFHFFEEGHEGHFDFFGHHGFBB
@M02846:212:000000000-JLNFJ:1:1101:23330:16320 1:N:0:1
GCGTCAGTCAGGTAATACGACTCACATAGGACACACAAAAAAGATGAAGAATGTTTTGTGTTACTTATATCAAAGCTTTTTAATTTTTTAATTTTATATATTGGTTTTTCTTAATTTACATTCACATCGACATTCTAGAAAT
+
AFDGGGGGGGGCFFGHHHHGGGGGFHHHCHHHGHHGGGHHHGGGHHGHGHHHHHHHGHGFHHHHGGHHHHFDGHFHBFHHHEHHHHHHGHFGHHHHHHHHHHHGHHHGGHGGHHHHHHHHHGHGFBGH?2DDDHHFFFF2BG
@M02846:212:000000000-JLNFJ:1:1101:23330:16320 2:N:0:1
GCTGTAATCTACAAGCACCTCTTTTAAATACATTAGGAAAAGAATTAAGTTACCGTTGAGATCAAAAAAACCACGTCATGTTTTCTCTGATGACAAGTGATAAAACTTCGTAGTTAAATTTCTAGAATGTCGATGTGAATGT
+
BFFGGGGGGGGGGHGHHHHHHHHGHHHGHHHGHHFHHHHHHGGHHHHHHHHIIHGGGGHHHHHHHHHHGGGDHGGHHGHGHHHHHGHHHHHHFHHHFHGHHHHGGHHHHGHHGGHHHBHHHHHHHHFHHFHHHG3?FFGHHB
@M02846:212:000000000-JLNFJ:1:1101:26808:16322 1:N:0:1
GCGTCAGTCAGGTAATACGACTCACATAGGACACACAAAAAAGATGAAGAATGTTTTGTGTTACTTATATCAAAGCTTTTTAATTTTTTAATTTTATATATTGGTTTTTCTTAATTTACATTCACATCGACATTCTAGAAAT
+
?FDCGGGGGBGFFGG3AGFCGGG1ECFHD1FG0GC/AAFGE/E/F1EF1D0FF1GHE0>0B>2DF2FBGHFHFGFHHHFHGA1FHHGHG/@@FGFFFFG2F2FGHEFEEHFFHDGEG>G>2F>2B2FC/0/??GHD2221@D
@M02846:212:000000000-JLNFJ:1:1101:26808:16322 2:N:0:1
GCTGTAATCTACAAGCACCTCTTTTAAATACATTAGGAAAAGAATTAAGTTACCGTTGAGATCAAAAAAACCACGCCATGTTTTCTCTGATGACAAGTGATAAAACTTCGTAGTTAAATTTCTAGAATGTCGATGTGAATGT
+
BFFGFGGGGGGGGHHHHHHHHHHHHHHHHFHFFHHHHHHHHGGHHHHGHHHHIHGGGGHHHHHHHHHHGGGGHGGGEGGHHHHHFHGHHGHHGHHFHGGHHHHHHFHHFECGGFHHHFHHHHHGHHHHHGFHHGFF3FHHHB
@M02846:212:000000000-JLNFJ:1:1101:21091:16341 1:N:0:1
GCGTCAGTCAGGTAATACGACTCACATAACAAAAAAGATGAAGAATGTTTTGTGTTACTTATATCAAAGCTTTTTAATTTTTTAATTTTATATATTGGTTTTTCTTAATTTACATTCACATCGACATTCTAGAAATTTAACT
+
>1>EAEGGCFB0BAF3FFGEFGGH1FDGHHB1BB/A//BFGDAF0GB1A2B0BB0BDFFFF2FF2DHHGC1@1FB/1BFGGHGF1BBGHFHFBFG22BB/FFFGHHHG2BGBDFGDF2EGHF?0///FGG2221>1>12F1B
@M02846:212:000000000-JLNFJ:1:1101:21091:16341 2:N:0:1
GCTGTAATCTACAAGCACCTCTTTTAAATACATTAGGAAAAGAATTAAGTTACCGTTGAGATCAAAAAAACCACGTCATGTTTTCTCTGATGACAAGTGATAAAACTTCGTAGTTAAATTTCTAGAATGTCGATGTGAATGT
+
AFFCA13AFGG1DACGHHFHHHHHFH1FGHFFHFGHH1DGHGCAGDEGFDDGHBEFFGHGAFHHHGHAE/>>GECAGEGFEGF0GFHHHF2F@FGBG1BDFFGHDEE>G/0GCFF2>GHHHHBBFDGBDD2FCCFHHF2>DB
@M02846:212:000000000-JLNFJ:1:1101:12696:16351 1:N:0:1
CTGTAATCTACAAGCACCTCTTTTAAATACATTAGGAAAAGAATTAAGTTACCGTTGAGATCAAAAAAACCACGTCATGTTTTCTCTGATGACAAGTGATAAAACTTCGTAGTTAAATTTCTAGAATGTCGATGTGAATGTA
+
FFFGGGGGGGGGGHHHHHHHHHHHHHHHHHHHHHHHHHHHHGHHHGHHHHGHHGGGGHHHHHHHHHHGGGGHGGHHGHHHHHHHHHHHHHHHHGHHHHHHHHHHHHHHGHHGGHGHHHHHHHHFFHHHHHHHGHHHHHHHHH
@M02846:212:000000000-JLNFJ:1:1101:12696:16351 2:N:0:1
GCGTCAGTCAGGTAATACGACTCACATAACTTATATCAAAGCTTTTTAATTTTTTAATTTTATATATTGGTTTTTCTTAATTTACATTCACATCGACATTCTAGAAATTTAACTACGAAGTTTTATCACTTGTCATCAGAGA
+
BFBGGCEGGGGGGHHHHHHGGGGHHHHHHHHHFFFFHFHBGHHHHHHHHHHHHHGF3FHHHGHGHBGHHHHHHGGHHHFFHHHHHHHHHHHGHHDBEEGHHHHGHHGGHHHGHHHFFCFEFHHHGHHBGHHFHHHFDBFBGG
@M02846:212:000000000-JLNFJ:1:1101:18163:16357 1:N:0:1
GCGTCAGTCAGGTAATACGACTCACATAACACAAAAAAGATGAAGAATGTTTTGTGTTACTTATATCAAAGCTTTTTAATTTTTTAATTTTATATATTGGTTTTTCTTAATTTACATTCACATCGACATTCTAGAAATTTAA
+
BFBGGGGFGGGCAFGHFHHGGGGHHCGHHHHGHFFHGGGGHHHFHHHFGGHHHFHHHGGHHHHHHHFHHGHHHGHHHHHHGHHGGHHHHHHHHHHHHHEFHHGGGHHHHHHGHHGHHHHHHGHHEHGFDHHHHHFHFHHHHG
@M02846:212:000000000-JLNFJ:1:1101:18163:16357 2:N:0:1
GCTGTAATCTACAAGCACCTCTTTTAAATACATTAGGAAAAGAATTAAGTTACCGTTGAGATCAAAAAAACCACGTCATGTTTTCTCTGATGACAAGTGATAAAACTTCGTAGTTAAATTTCTAGAATGTCGATGTGAATGT
+
AFFGGGGGGGGGGH4FHHHHHHHHHHGHFHHGHHHHHHHGHHGHHHHFHHGGHHGGGGEFGHGHHHHHGGGGHGGHHGHEHHHHGGHHGHHHHGHHHHHHHHHHHHFHFGHHGGHHHHHGHHFGFGHHFGHAHEHHGH3DH3
@M02846:212:000000000-JLNFJ:1:1101:11507:16361 1:N:0:1
GCGTCAGTCAGGTAATACGACTCACATAACAAAAAAGATGAAGAATGTTTTGTGTTACTTATATCAAAGCTTTTTAATTTTTTAATTTTATATATTGGTTTTTCTTAATTTACATTCACATTGACATTCTAGAAATTTAACT
+
CFCGGGGGGGGGGHHHHHHGGGGHHHHHHHHHGHHGGGHHHHHHHHHHHHHHHHHHHHHHHHHHHHGHHGHHHHHHHHHHHHGHHHHHHHHHHHHHHHHHHGGHHHHHHHHHHHHHHHHHHHFHHHHHHHHGHHHHHHHHHH
@M02846:212:000000000-JLNFJ:1:1101:11507:16361 2:N:0:1
TCTACAAGCACCTCTTTTAAATACATTAGGAAAAGAATTAAGTTACCGTTGAGATCAAAAAAACCACGTCATGTTTTCTCTGATGACAAGTGATAAAACTTCGTAGTTAAATTTCTAGAATGTCAATGTGAATGTAAATTAA
+
BFFGGGGGGGGGGHHHHHHHHHHHHHHGHHHHHHHGHHHHHHHHHHHGGGFGHHHHHHHHHGGGGHGGHHGGHHHHHHGHHHHHHHHHHHGHGHHHHHHHHGGHGGGHHGHHHHGHGHFFHHHHHGHHHEHHGFHHHHHHHH
@M02846:212:000000000-JLNFJ:1:1101:23254:16432 1:N:0:1
GCGTCAGTCAGGTAATACGACTCACATAACTTATATCAAAGCTTTTTAATTTTTTAATTTTATATATTGGTTTTTCTTAATTTACATTCACATCGACATTCTAGAAATTTAACTACGAAGTTTTATCACTTGTCATCAGAGA
+
AFBGGGGGGGGGGHGHGFGFEEEHFFHHHGFHHHHEBGEGFHHDGFHHGGHHHFGHHHFHGGB5FEGHHEHGGGGHHHEGGHHHHHHHHHEHHFGHGGGFFHHFFHFHHHHHGHHHGEHGGHFFHHEHHGFHF3GHFHD2GF
@M02846:212:000000000-JLNFJ:1:1101:23254:16432 2:N:0:1
GCTGTAATCTACAAGCACCTCTTTTAAATACATTAGGAAAAGAATTAAGTTACCGTTGAGATCAAAAAAACCACGTCATGTTTTCTCTGATGACAAGTGATAAAACTTCGTAGTTAAATTTCTAGAATGTCGATGTGAATGT
+
AFFFGGGGGGGGGHGFHHHHHHHHHHHHHHHHHHHHHHHGHGGHHHGHIHHIHHGGGGHGHHHHHHHHEGGEEFEGHGHEGFHHFHHHFEHFHHHHEHHHHHGFHHHGFFCGGGFHFHGFHHHHHGHHHHGGEFFGGHHFF3
@M02846:212:000000000-JLNFJ:1:1101:12646:16460 1:N:0:1
GCGTCAGTCAGGTAATACGACTCACATAACACAAAAAGATGAAGAATGTTTTGTGTTACTTATATCAAAGCTTTTTAATTTTTTAATTTTATATATTGGTTTTTCTTAATTTACATTCACATCGACATTCTAGAAATTTAAC
+
>FDGC1AFB11GF1DFFFFCEFCHHHFHFFFGHFFHGCAGHFH1BBGFDGFFF0BGGHGHHFBFHHGFHHHFBHHGGHFHHHHGHBFFGHFGGGFFHBEFFGEGHHHH2FHHHHEFHHHHHGF?GGGCF1FGB21GFHHHGG
@M02846:212:000000000-JLNFJ:1:1101:12646:16460 2:N:0:1
GCTGTAATCTACAAGCACCTCTTTTAAATACATTAGGAAAAGAATTAAGTTACCGTTGAGATCAAAAAAACCACGTCATGTTTTCTCTGATGACAAGTGATAAAACTTCGTAGTTAAATTTCTAGAATGTCGATGTGAATGT
+
BFFFGFFGGGGGGGCHHHHGHHHGHHGHHHHGHHHGHHGHHHGHHHHHHHHHHHEGGGEHHHHHHFHHGGGGHGGHHGHFGHHBHHHGHHHHHHFFAGBDHHHHBHHHHGBHEFHFFHHHFHHHHEGFHHF/?FFFDGFFD3
@M02846:212:000000000-JLNFJ:1:1101:25409:16517 1:N:0:1
GCTGTAATCTACAAGCACCTCTTTTAAATACATTAGGAAAAGAATTAAGTTACCGTTGAGATCAAAAAAACCACGTCATGTTTTCTCTGATGACAAGTGATAAAACTTCGTAGTTAAATTTCTAGAATGTCGATGTGAATGT
+
AFFGGGGGGGGGGHHHGHHHHHHHHHGHHHHHHHHHHHHHHGGHHHGHHHHHHHGGGGHHGHHHHHHHGGGFHGGHHGHHHHHHHHHHHHHHHHHGHHHHHHHHHHHHGGHHGGHHHHHHHHHHHHHHHHHGGGHHHFFHH?
@M02846:212:000000000-JLNFJ:1:1101:25409:16517 2:N:0:1
CGTCAGTCAGGTAATACGACTCACATATTACTTATATCAAAGCTTTTTAATTTTTTAATTTTATATATTGGTTTTTCTTAATTTACATTCACATCGACATTCTAGAAATTTAACTACGAAGTTTTATCACTTGTCATCAGAG
+
FF>EGGGGGGCEAGGFFFGGEGHHGHHHHHHGHCHHHHHGHFFHHHHHHHHHHHHGHHHHEBHHGHHHHHHHEHGGHHHGHHHHHHGHHGDFGHHCFEDGHHGHEBGHHHHHHHHHBEEHGGGHHHHGHHHG3FHHHHHHGB
@M02846:212:000000000-JLNFJ:1:1101:11784:16534 1:N:0:1
TAATCTACAAGCACCTCTTTTAAATACATTAGGAAAAGAATTAAGTTACCGTTGAGATCAAAAAAACCACGTCATGTTTTCTCTGATGACAAGTGATAAAACTTCGTAGTTAAATTTCTAGAATGTCGATGTGAATGTAAAT
+
AFFGGGGGGGGGGHHHHHHHHHHHHHHHHHGFHGHAEGA2FGHFGHHFHHCFFGHGHGHEFGFHC0EEHGGHHGGGHHHHHHHHHGHHHHHHCEGHHHBGGHHHHGHFGGF4GFGHHHHHGHHHHHHGHGHHFF3FGDDGEH
@M02846:212:000000000-JLNFJ:1:1101:11784:16534 2:N:0:1
GCGTCAGTCAGGTAATACGACTCACATAACAAAAAAGATGAAGAATGTTTTGTGTTACTTATATCAAAGCTTTTTAATTTTTTAATTTTATATATTGGTTTTTCTTAATTTACATTCACATCGACATTCTAGACATTTAACT
+
?FBGC2EGGGGGGHGHGGHFGGGGHHH3FH3BE2FEGAFFFGFBCFHHGHHHHEGHHGGHGHFHHGHFHHGFGBGEHGHHHHCA3BGHHEHGHHHHHFGFEEGHHHBGGHHHHFGHHG3FHH/3EEGHHGFEG1?FGGDFGD
@M02846:212:000000000-JLNFJ:1:1101:8995:16566 1:N:0:1
CACACAAAAAAGATGAAGAATGTTTTGTGTTACTTATATCAAAGCTTTTTAATTTTTTAATTTTATATATTGGTTTTTCTTAATTTACATTCACATCGACATTCTAGAAATTTAACTACGAAGTTTTATCACTTGTCATCAG
+
FFFGGGFGFGCEAEGFHFFFDFHHHHHGAAFA5DGBFHHHFHHHHFFHHGEHHHHHHGHGHGHHHHHHHHHHHDGHGGHHHHHHHHHHHHHHHHHHGGHGGGHHHHEFHHGGHHHHHHHGGEEEGGHHHGGFHHFHEGGHFF
@M02846:212:000000000-JLNFJ:1:1101:8995:16566 2:N:0:1
TGTAATCTACAAGCACCTCTTTTAAATACATTAGGAAAAGAATTAAGTTACCGTTGAGATCAAAAAAACCACGTCATGTTTTCTCTGATGACAAGTGATAAAACTTCGTAGTTAAATTTCTAGAATGTCGATGTGAATGTAA
+
AFFGGGGGGFGGBFHHHHHHHHHHHHGGHHHHHGHFHHGBECGHGFGBGHHEGAEDEFHFFHFHHGGE?FHGGGHFHHFHFGFHDGHHHHHGFDGGFFHHHFFHHHH/BFFFEDBBHGHGHHGEHFFGFH/F3?3FGFGFHH
@M02846:212:000000000-JLNFJ:1:1101:6939:16567 1:N:0:1
GCTGTAATCTACAAGCACCTCTTTTAAATACATTAGGAAAAGAATTAAGTTACCGTTGAGATCAAAAAAACCACGTCATGTTTTCTCTGATGACAAGTGATAAAACTTCGTAGTTAAATTTCTAGAATGTCGATGTGAATGT
+
CFFGGGGGGGGGGHHHHHHHHHHHHHHFHHHHHHHGHHHHHHGAHHHHGHHHIHGGGGHHHHHGHHHGGGGGHGGHHGHHHHHHHHHHHHHHHHHHHHHHHHHHHHHHHGHHGGHHGHHHHHHFHHHHHHHHHGGHHHHHH3
@M02846:212:000000000-JLNFJ:1:1101:6939:16567 2:N:0:1
AACACAAAAAAGATGAAGAATGTTTTGTGTTACTTATATCAAAGCTTTTTAATTTTTTAATTTTATATATTGGTTTTTCTTAATTTACATTCACATCGACATTCTAGAAATTTAACTACGAAGTTTTATCACTTGTCATCAG
+
AFFGGGGGGGGGGGHHHHHHHHHHHHHHFGGHHHHHHGHHFHFHFHHFHFGHHHGHHGHHHGHHFFGHHHHHGHHGGFHHHHHHHGHHHHHGHHHHH?BEEFHHHHGBBGGFHHH4GHF?EHFGFHHGFHHHHHFHHHHHHB
@M02846:212:000000000-JLNFJ:1:1101:24697:16595 1:N:0:1
GCGTCAGTCAGGTAATACGACTCACATAACAAAAAAGATGAAGAATGTTTTGTGTTACTTATATCAAAGCTTTTTAATTTTTTAATTTTATATATTGGTTTTTCTTAATTTACATTCACATCGACATTCTAGAAATTTAACT
+
AF2EEG?GGBEGBGFHHHHGEDCHHHGHHFFB2FDCG1FGGEFGF3EBB5FFF2GCGHHDGFHFDDDDGFEFGHFFFHGH4D@GCFFHHHHBGHGHHFGEGGGBGHFHFFFF4DGFDFFDGFECE/EFFE2F2F1BGFHFD?
@M02846:212:000000000-JLNFJ:1:1101:24697:16595 2:N:0:1
GCTGTAATCTACAAGCACCTCTTTTAAATACATTAGGAAAAGAATTAAGTTACCGTTGAGATCAAAAAAACCACGTCATGTTTTCTCTGATGACAAGTGATAAAACTTCGTAGTTAAATTTCTAGAATGTCGATGTGAATGT
+
?FFGGGGGGGGGGHGHHHHGHHHHGHHFFHGHHGHGHHHGGHGHHHHHHHHHGBEFGGHHFHHHHHHHGGDFHGGGHGHHEGHBDGGFHHHDGHFDHHEHHGHHGFFH4/?BFFFGFHHHHH4GHHHEHHHGHGHHGHD3D3
@M02846:212:000000000-JLNFJ:1:1101:24276:16597 1:N:0:1
GCGTCAGTCAGGTAATACGACTCACATAGGACACACAAAAAAGATGAAGAATGTTTTGTGTTACTTATATCAAAGCTTTTTAATTTTTTAATTTTATATATTGGTTTTTCTTAATTTACATTCACATCGACATTCTAGAAAT
+
AFDEGGGGF4BGFDGHHHHGGGGHHHHHCHHHHHHGGGGHHGGGHHEGHHHHGHHGFHHFFFHHHFHHFHHHFHHHFHHHGHHHFHBGGHGHBGHHHHGGHGGEGHHGGHHHHHHHHGHHHHGHHHHHGHCGGGFGBGFGGF
@M02846:212:000000000-JLNFJ:1:1101:24276:16597 2:N:0:1
GCTGTAATCTACAAGCACCTCTTTTAAATACATTAGGAAAAGAATTAAGTTACCGTTGAGATCAAAAAAACCACGTCATGTTTTCTCTGATGACAAGTGATAAAACTTCGTAGTTAAATTTCTAGAATGTCGATGTGAATGT
+
AFFGGGGGGGGGGCFEHHHHHHHHHGHHHHHFHHHHHHHHHHGHHHHGHFGHHFGFGEHFEHHHHBGHGGGGHGCGHGHHHFFFHFHHHEHHGHFHHFHHEGHFHHHGGGGHGGFHHGHHHHHHBFFHHHHGEGFHHHHHE3
@M02846:212:000000000-JLNFJ:1:1101:8384:16626 1:N:0:1
GCGTCAGTCAGGTAATACGACTCACATAACAAAAAAGATGAAGAATGTTTTGTGTTACTTATATCAAAGCTTTTTAATTTTTTAATTTTATATATTGGTTTTTCTTAATTTACATTCACATCGACATTCTAGAAATTTAACT
+
BFBGGGGFGGGGFGFHHHHGGGGHHHHHHHHHHGHGGGHHHHHHHHHHHHHHHHHHHHHHHHHHHHHHHHHHHHHHHHHHHHGHHHHHHHHHHHHHHHHHHGGHHHHHHHHHHHHHHHHHHHGGGGGHHHHHFHHHHHHHGH
@M02846:212:000000000-JLNFJ:1:1101:8384:16626 2:N:0:1
ATCTACAAGCACCTCTTTTAAATACATTAGGAAAAGAATTAAGTTACCGTTGAGATCAAAAAAACCACGTCATGTTTTCTCTGATGACAAGTGATAAAACTTCGTAGTTAAATTTCTAGAATGTCGATGTGAATGTAAATTA
+
CFFGGGGGGGGGGHHHHGHHGHHHHHHHHHHHFHHHGHHHHHHHHHGHGFGGHHHHHHHHHHGCG1FFGHHGHHHHHHHHHHHHHHHHHHHHFEGHHGHHGGHGFEGGFHHHHHHHHHFHHHHHHHHGHHGHFHHHHHEHFD
@M02846:212:000000000-JLNFJ:1:1101:10608:16634 1:N:0:1
GCGTCAGTCAGGTAATACGACTCACATAACACAAAAAAGATGAAGAATGTTTTGTGTTACTTATATCAAAGCTTTTTAATTTTTTAATTTTATATATTGGTTTTTCTTAATTTACATTCACATCGACATTCTAGAAATTTAA
+
AFDFGGGGGGGGBDDDHHHEEGEFGFBGFFGGAFGHHGGGHHFHGFHHHFHHFHHH2GHHHHHFHFFGHHGHHHEHHHE@GHHHGHFFHHHEHHHGHHGFDGHGGHHHGHFFHFHHHHHGHDGHCBFGGHHHHGGFGGHHHH
@M02846:212:000000000-JLNFJ:1:1101:10608:16634 2:N:0:1
GCTGTAATCTACAAGCACCTCTTTTAAATACATTAGGAAAAGAATTAAGTTACCGTTGAGATCAAAAAAACCACGTCATGTTTTCTCTGATGACAAGTGATAAAACTTCGTAGTTAAATTTCTAGAATGTCGATGTGAATGT
+
CFFGGGGGGGGGGHHHHHHHHHHGHHHHHHHHGHHHHGHHGHGHGHGHHHHGIHGFGDHHHHHHHHHHGGGGHGGHHGHHFHHHEHHHHGHHHHHHHHHHHHHHEHHBGFHGGGHHHHHHGHGHHHFHHHHHHGEFHHHHHB
@M02846:212:000000000-JLNFJ:1:1101:13445:16635 1:N:0:1
GCGTCAGTCAGGTAATACGACTCACATAATCAAAGCTTTTTAATTTTTTAATTTTATATATTGGTTTTTCTTAATTTACATTCACATCGACATTCTAGAAATTTAACTACGAAGTTTTATCACTTGTCATCAGAGAAAACAT
+
AFBGFFE5BGGGBGBHFFHGG?FBGFFGHHHHHGHFHHHHHHHHFHHHGGGHHHHHHHHFHHFFHHHGGHHHHFHHHHHHHHFGHFHFGEF?FHFFFHGEGHHHFHFHHHFF/EFGHHHHHHHFFHHHFHHGHHHHHHHGHG
@M02846:212:000000000-JLNFJ:1:1101:13445:16635 2:N:0:1
CTGTAATCTACAAGCACCTCTTTTAAATACATTAGGAAAAGAATTAAGTTACCGTTGAGATCAAAAAACCACGTCATGTTTTCTCTGATGACAAGTGATAAAACTTCGTAGTTAAATTTCTAGAATGTCGATGTGAATGTAA
+
FFFFGGGGGGGGGHGH4AGFFHFHGGFFFHHHHHHFGHHGHGEEGD5GBFGHHGGGGFHGHHFGHHHGD11FEEC?E5BGHHHHFHFFHHGHHGGFGHHHFGFFFGHGHHEGHHFFHFHEHHHEHH3GFEHGHHFHHFHBG3
@M02846:212:000000000-JLNFJ:1:1101:17586:16638 1:N:0:1
GCGTCAGTCAGGTAATACGACTCACATAACACAAAAAAGATGAAGAATGTTTTGTGTTACTTATATCAAAGCTTTTTAATTTTTTAATTTTATATATTGGTTTTTCTTAATTTACATTCACATCGACATTCTAGAAATTTAA
+
CFBGGGGGGGGGFGHHHHHFGGGHHHHHFHHHHGGFHGGGHHHHHF3FGHFHHHHHHHHHHHHHHHHHHHGHHHHHHHHHHHHHGHHHHHHHHHHHHHHHHHHGGHHHHFHHHHHHHHHHHHHHGBFGGHHHHHDGHHHHGH
@M02846:212:000000000-JLNFJ:1:1101:17586:16638 2:N:0:1
TCTACAAGCACCTCTTTTAAATACATTAGGAAAAGAATTAAGTTACCGTTGAGATCAAAAAAACCACGTCATGTTTTCTCTGATGACAAGTGATAAAACTTCGTAGTTAAATTTCTAGAATGTCGATGTGAATGTAAATTAA
+
2FBGGFGFCFGGGHBHHCGFFGHH4EF5FF5FGGHFHHHFBFGHBGGEFFCGFHHHH3DFGFGGGHGGHEFFHFGGGFHHHGBGFHBGBGHFFHGHHFHEGFFFFGGFDDGHGHGGFFHHHHHHHGGHGFEHHHBHEFGHGG
@M02846:212:000000000-JLNFJ:1:1101:17120:16664 1:N:0:1
GCGTCAGTCAGGTAATACGACTCACATAACAAAAAAGATGAAGAATGTTTTGTGTTACTTATATCAAAGCTTTTTAATTTTTTAATTTTATATATTGGTTTTTCTTAATTTACATTCACATCGACATTCTAGAAATTTAACT
+
2DDGGGGGGGGGGHHHGHHGGGCHGGHHHHCHAGEEFEFHFHGFEFGHHHGCCFHHHHHHFHHGHBF3GHHGHHHH3FHHHHGHBFHHHBFGHFHEG3GHHFGHHHHFGHFHHGHGHBGEHCE3@EDHHHHH3?3FGFDHFF
@M02846:212:000000000-JLNFJ:1:1101:17120:16664 2:N:0:1
GCTGTAATCTACAAGCACCTCTTTTAAATACATTAGGAAAAGAATTAAGTTACCGTTGAGATCAAAAAAACCACGTCATGTTTTCTCTGATGACAAGTGATAAAACTTCGTAGTTAAATTTCTAGAATGTCGATGTGAATGT
+
BFFGGGGGGGGGGGHHHHHHHHHHHHHHHGHHHGHHHHHGHHGGHHGHGHHHHGGGGGHGGHHHHHHHGGG?GGGGHGHHFFHGHHHHHHHHHHHHCHHHGHHHHFGFFFB2CGHHHHHHHHHHFFFGBGFHEEHHHHBGFF
@M02846:212:000000000-JLNFJ:1:1101:28007:16716 1:N:0:1
GCTGTAATCTACAAGCACCTCTTTTAAATACATTAGGAAAAGAATTAAGTTACCGTTGAGATCAAAAAAACCACGTCATGTTTTCTCTGATGACAAGTGATAAAACTTCGTAGTTAAATTTCTAGAATGTCGATGTGAATGT
+
CFFGGGGGGGGGGHHHHHHHHHHHHHHHHHHHHHHHHHHHHHGHHHHHHHIHHHGGGGHHHHHHHHHHGGGGHGGHHGHHHHHHHHHHHHHHHHHHHHHHHHHHHHHHHGHHGGHHHHHHHHHHHHHHHHHHGGHHHHHHH?
@M02846:212:000000000-JLNFJ:1:1101:28007:16716 2:N:0:1
TTTATATATTGGTTTTTCTTAATTTACATTCACATCGACATTCTAGAAATTTAACTACGAAGTTTTATCACTTGTCATCAGAGAAAACATGACGTGGTTTTTTTGATCTCAACGGTAACTTAATTCTTTTCCTAATGTATTT
+
AFFGGGGGGGGGFHHFGGHHFHHHHHHHGHHHHHGHGHGGGHHHHHFHHHIHHHGHHH?EH?FGFGHHHHHHHHHHGHDFFFEGHHHGHHEHHGGGGGFFGGCGEGHHHHFFBE?FHGEHHFHFHHGHHFHFGHFHHFHHHF
@M02846:212:000000000-JLNFJ:1:1101:22838:16747 1:N:0:1
GCGTCAGTCAGGTAATACGACTCACATAGGACACACAAAAAAGATGAAGAATGTTTTGTGTTACTTATATCAAAGCTTTTTAATTTTTTAATTTTATATATTGGTTTTTCTTAATTTACATTCACATCGACATTCTAGAAAT
+
AFDECEGGCGGGFGHHHHCCEDGFHGGGFFGCFFFGGGAFAFGEGFDGF5FHFFFFGHCGGBGFGHHBGFFHHGHHHHHGHFFHGHFHGHCFHGGHHFHHHHHFFAGGGHEHFFHHHHHGHHFHHEHHFB@DGGHHHGFG>@
@M02846:212:000000000-JLNFJ:1:1101:22838:16747 2:N:0:1
GCTGTAATCTACAAGCACCTCTTTTAAATACATTAGGAAAAGAATTAAGTTACCGTTGAGATCAAAAAACCACGTCATGTTTTCTCTGATGACAAGTGATAAAACTTCGTAGTTAAATTTCTAGAATGTCGATGTGAATGTA
+
AFFGGGGGGGGGGHGHHGHGHHHHHHHHHHGHGHHHHHHHHGGHHHGHGHHHFHGFGGHGHHHHHHHHGGGHGDGHGHHHGHHHHHHHHHHHGHHHHHHHHHHHHHHHGHGGGHHHHHHHGHHGFHHFFHFHGGGFHHGHBG
@M02846:212:000000000-JLNFJ:1:1101:21719:16780 1:N:0:1
GCGTCAGTCAGGTAATACGACTCACATAACAAAAAAGATGAAGAATGTTTTGTGTTACTTATATCAAAGCTTTTTAATTTTTTAATTTTATATATTGGTTTTTCTTAATTTACATTCACATCGACATTCTAGAAATTTAACT
+
2D2AEFEFGGGGGHGHHHHEEEEHGCGHHGHHGHHGGGHH5GFHHHGGHHHF2GGFFHHGHGHHFGHBGEHGFFFEFFFFFHCAGGHHFGHHH4DGHEGHHGGHHHHGFEDGFEGHHHGFH3EHGGGHHHGHFG3FGGFHFD
@M02846:212:000000000-JLNFJ:1:1101:21719:16780 2:N:0:1
GCTGTAATCTACAAGCACCTCTTTTAAATACATTAGGAAAAGAATTAAGTTACCGTTGAGATCAAAAAAACCACGTCATGTTTTCTCTGATGACAAGTGATAAAACTTCGTAGTTAAATTTCTAGAATGTCGATGTGAATGT
+
BFFGGGGGGGGGGHGHHHHHHHHHHHHFHHHHHGHHHHHHHHGHHHHHHHHHHHCFFEFHHHHHHHHHGGG1FGGHHGHGHHHGHHHHHGHGGHGHHHGHHHHHHHFHHGEEFFHHHFHHHHGHFBEHHHHHGGHHBHDGHB
@M02846:212:000000000-JLNFJ:1:1101:20087:16872 1:N:0:1
GCGTCAGTCAGGTAATACGACTCACATAACAAAAAAGATGAAGAATGTTTTGTGTTACTTATATCAAAGCTTTTTAATTTTTTAATTTTATATATTGGTTTTTCTTAATTTACATTCACATCGACATTCTAGAAATTTAACT
+
>52EEGCGCBBGGHHHFBH2AEEFHFFHHHHHFCGAEC3AFHH53AFDGGGH2EBCHH55GEFDGHFGEGHHE33?GHBGDGC1BGF@DGFFBBGHHBFCCFGFGHHGHGFHF4FG4FFHFFGFE/<G?FFEHFHGFDGGDF
@M02846:212:000000000-JLNFJ:1:1101:20087:16872 2:N:0:1
GCTGTAATCTACAAGCACCTCTTTTAAATACATTAGGAAAAGAATTAAGTTACCGTTGAGATCAAAAAAACCACGTCATGTTTTCTCTGATGACAAGTGATAAAACTTCGTAGTTAAATTTCTAGAATGTCGATGTGAATGT
+
AFFFGGGCGFGGGHHHHHGHHHHHHHHHHGHHHHHHHHGHEHGHHHHHGHHHHHGGGGHHHHHHHHHHGGGGHGGG1FFFHHHHHHHGFHHHHHHBFFGHBGHHHFEHFFGFFFGHEFFFHHGFHFHHHHHHHGHGEEHFB3
@M02846:212:000000000-JLNFJ:1:1101:4585:16889 1:N:0:1
CTGTAATCTACAAGCACCTCTTTTAAATACATTAGGAAAAGAATTAAGTTACCGTTGAGATCAAAAAAACCACGTCATGTTTTCTCTGATGACAAGTGATAAAACTTCGTAGTTAAATTTCTAGAATGTCGATGTGAATGTA
+
FFFGGGGGG5BGFFGHHF4BGHHHHFFHFHHHFFFFFFFFCAGHFHFFHGHHGGFGEGCFGFFHBGHGFGA1FD??CFDGHHCGGFHGFHHFHGHFEGFGHFHHHGHHG2BFFGGHHGFHHHGHFHHG4GCFGBFGFFDGFG
@M02846:212:000000000-JLNFJ:1:1101:4585:16889 2:N:0:1
GCGTCAGTCAGGTAATACGACTCACATAGGACACACAAAAAAGATGAAGAATGTTTTGTGTTACTTATATCAAAGCTTTTTAATTTTTTAATTTTATATATTGGTTTTTCTTAATTTACATTCACATCGACATTCTAGAAAT
+
A11EAEF3EDD01AFGFHFGG0EHHHFGGGCHBFHGEEE0GGEGEGFHGHHGHGGFFA0>BFHHHHDFFDGBDGFB1@1FHHHHH22BEA1B2F2ED2EGHHHHFHHGGHHFHGGFHHHHHHGEFGHH?0C/<GHFFBBFFG
@M02846:212:000000000-JLNFJ:1:1101:8717:16993 1:N:0:1
GCGTCAGTCAGGTAATACGACTCTTACTTATATCAAAGCTTTTTAATTTTTTAATTTTATATATTGGTTTTTCTTAATTTACATTCACATCGACATTCTAGAAATTTAACTACGAAGTTTTATCACTTGTCATCAGAGAAAA
+
2D2AEACGGGGFGFAFHBCEEEDGGFGHHGHGFGA5FGFFFBDGCFHGHH5EA3F5FFHFGHEHHEDGHFFAFFDDEGHHHHFEGF4BFHHE?/EEEHG444B@BGHFD4F?GFD?/?FFHHFHFHFF3FGBEFFF1FCFFB
@M02846:212:000000000-JLNFJ:1:1101:8717:16993 2:N:0:1
GCTGTAATCTACAAGCACCTCTTTTAAATACATTAGGAAAAGAATTAAGTTACCGTTGAGATCAAAAAAACCACGTCATGTTTTCTCTGATGACAAGTGATAAAACTTCGTAGTTAAATTTCTAGAATGTCGATGTGAATGT
+
BFFGGGGGGGGGGHGHHHHHHHHHHHHHHGHHHFFFHHHHHHGGHHHHHGHHHGGGGGGHHHHHHGHHGFFDHGFHHGHHHHHHHHFHHHHHHGGGFGHEFHHHHEFHHGEHGGHHHHHHHHHHHHFHHHHHEGHHHHDHFB
@M02846:212:000000000-JLNFJ:1:1101:12367:17009 1:N:0:1
TCAGGTAATACGACTCACATAGGACACACAAAAAAGATGAAGAATGTTTTGTGTTACTTATATCAAAGCTTTTTAATTTTTTAATTTTATATATTGGTTTTTCTTAATTTACATTCACATCGACATTCTAGAAATTTAACTA
+
>FDFGGFFGFFCCEEEHHFD4GGHHG2AAAFGFDCA2BF55BD3F5GH5BCHE2FAFGFDDAFDA5@BFHBD@FCHGHFFHGGHFGFGFHHHHHBFH@FGGGGHFHBHHHEGHHHDF?GDHGG@EEHHFDG2?GHHFHGHHF
@M02846:212:000000000-JLNFJ:1:1101:12367:17009 2:N:0:1
GCTGTAATCTACAAGCACCTCTTTTAAATACATTAGGAAAAGAATTAAGTTACCGTTGAGATCAAAAAAACCACGTCATGTTTTCTCTGATGACAAGTGATAAAACTTCGTAGTTAAATTTCTAGAATGTCGATGTGAATGT
+
AFDCGFDEFFFGFHBGBG0FF1ADEG1FFFGHG2E111G0CBA0F1F112DFG1AFEEGFCFD11FF/A/F//>>/FF0D22BFBGHHFFHHGG1GFH1F22FBDGFG2?GBFGFHH2F>1FGBBF1FB1BG//>0DD2BGF
@M02846:212:000000000-JLNFJ:1:1101:20370:17027 1:N:0:1
GCGTCAGTCAGGTAATACGACTCACATAATGTTTTGTGTTACTTATATCAAAGCTTTTTAATTTTTTAATTTTATATATTGGTTTTTCTTAATTTACATTCACATCGACATTCTAGAAATTTAACTACGAAGTTTTATCACT
+
BFCGGGGGGGGGFGHHHHHGGGGHHHHHHHHHHHHHHHHHHHHHHHHHHHHHHHHHHHHHHHHHHHGEHHHHHHHHHHHHHHHHHGGHHHHHHHHHHHHHHHHHHHGHGGGHHHHHHHHHHHHHHHHHGFHGGHHHHHHHGF
@M02846:212:000000000-JLNFJ:1:1101:20370:17027 2:N:0:1
GTTGTAATCTACAAGCACCTCTTTTAAATACATTAGGAAAAGAATTAAGTTACCGTTGAGATCAAAAAAACCACGTCATGTTTTCTCTGATGACAAGTGATAAAACTTCGTAGTTAAATTTCTAGAATGTCGATGTGAATGT
+
BFFGGGGGGGGGGHHHGHGHHHHHHHHHGHHHHHHHHHGHHHGHGHHGGHFHHFGFGCEHHHHHHHHHGGGGHGDFHGHHGFHEHFHEHFHHHHHHHHHGHHHHHGHHHGFGFGHHHHHHHHHHHHHHHFHEFEFHHGHFB3
@M02846:212:000000000-JLNFJ:1:1101:25626:17058 1:N:0:1
GCGTCAGTCAGGTAATACGACTCACATAACACACAAAAAAGATGAAGAATGTTTTGTGTTACTTATATCAAAGCTTTTTAATTTTTTAATTTTATATATTGGTTTTTCTTAATTTACATTCACATCGACATTCTAGAAATTT
+
AFBFGGGGGGGGGHHGHHHGGCGHHGHHHHHHHGFGHHGGDE3FGFGGHHHGHHHFFFHHDGHHFHHFHHGHGFGHHEHHFHHHFFGHHFHGHHHHHHHEBHGHHFGHHHHHHHHHHEHHHHHFHGFBDADHGFHGBGFHHH
@M02846:212:000000000-JLNFJ:1:1101:25626:17058 2:N:0:1
GCTGTAATCTACAAGCACCTCTTTTAAATACATTAGGAAAAGAATTAAGTTACCGTTGAGATCAAAAAACCACGTCATGTTTTCTCTGATGACAAGTGATAAAACTTCGTAGTTAAATTTCTAGAATGTCGATGTGAATGTA
+
BFFGGFFGGGGGGHHHHHHHHHHHHHHHHHHGHHHHHHHHGGGHHHHHHGHHHGGGGGGHHHHHHHHHGGGFGGEHGHHHHHHHFHHGHHHHGHHHHHHHHHHHHGHGGFHGGHHHHHHHHHHHGHHHGFEHGHHHGHHHHH
@M02846:212:000000000-JLNFJ:1:1101:11499:17065 1:N:0:1
GCGTCAGTCAGGTAATACGACTCACATAACAAAAAAGATGAAGAATGTTTTGTGTTACTTATATCAAAGCTTTTTAATTTTTTAATTTTATATATTGGTTTTTCTTAATTTACATTCACATCGACATTCTAGAAATTTAACT
+
2D@EECEGFGGGFFDFFHHFGGGHHHHHHHHHFCHGGGHEGHFFHHHFFGHHGF2BEGHHGHHHHBDGHHHHFFHHBHFFFHGHBG4GGHHGHHFB4GGHHGGHHHEFGHHHEGHHDGHHHHCBEGGEHF3G3FFGHHGFDD
@M02846:212:000000000-JLNFJ:1:1101:11499:17065 2:N:0:1
GCTGTAATCTACAAGCACCTCTTTTAAATACATTAGGAAAAGAATTAAGTTACCGTTGAGATCAAAAAAACCACGTCATGTTTTCTCTGATGACAAGTGATAAAACTTCGTAGTTAAATTTCTAGAATGTCGATGTGAATGT
+
AFFGGGGGGGGGGHHHHHHGHHHGHHHHHHHFHHHGHGHHHHGHHHHHHHHHHGGGGGGHHHHHGHHHGGGGHGGHHGGHHHGGFHGHHFHHHGHHGHFHHHHHHHHFHGGHGGHHGHGFHHHHFFHHHHHGHGHHHGHHHF
@M02846:212:000000000-JLNFJ:1:1101:18305:17094 1:N:0:1
GCGTCAGTCAGGTAATACGACTCACATATGGACACACAAAAAAGATGAAGAATGTTTTGTGTTACTTATATCAAAGCTTTTTAATTTTTTAATTTTATATATTGGTTTTTCTTAATTTACATTCACATCGACATTCTAGAAA
+
DFCGGGGGGGGGGHHHHHHGGGGHHHHHHHHHHHHHGGGHHHGGGHHHHHHHHHHHHHHHHHHHHHHHHHHHHHHGHHHHHHHHHHHHHGHHHHHHHHHHHHHHHHHHGGHHHHHHHHHHHHHHHHHHHGHGGGHHHHGHHF
@M02846:212:000000000-JLNFJ:1:1101:18305:17094 2:N:0:1
ATCTACAAGCACCTCTTTTAAATACATTAGGAAAAGAATTAAGTTACCGTTGAGATCAAAAAAACCACGTCATGTTTTCTCTGATGACAAGTGATAAAACTTCGTAGTTAAATTTCTAGAATGTCGATGTGAATGTAAATTA
+
BFFGGGGGGGGGGHHHHHHHHBGHHHHHGHHHHHHHGHHHHHHHHHHHGGGGHGHHHHHHHGGGGFHGGHGGGFGHGHFHGHHHHFFHHHHHHHHHHHHHHFHFHEEGHHHHHHGHHHHGEGFHHGHGGHHGEGHHHGDHFG
@M02846:212:000000000-JLNFJ:1:1101:12721:17096 1:N:0:1
[truncated: 15,206,204 more chars]
