# Supplementary material for: Low-Input, High-Resolution 5′ Terminal Filovirus RNA Sequencing with ViBE-Seq
Source: Viruses. 2024 Jul 1;16(7):1064. doi: 10.3390/v16071064 (PMC11281615; doi:10.3390/v16071064)
Supplement: Supplementary file 1 [file viruses-16-01064-s001.zip › Data_S1/EBOV_virion.fastq]

@M02846:211:000000000-JJH3H:1:1101:16170:1978 1:N:0:1
GCGTCAGTCAGGTAATACGACTCACATAGGACACACAAAAAAGAAGAAATAGATTTATTTTTAAATTTTTGTGTGCGACCATTTTTCCAGGAATCCTTTTTGCAACGTTTATTCTGGCGAGCCTTCTGATGAGCGTGGTCAA
+
EFEGGGGGGGG?FCFFCF@<FEFCF8E9C8,C,C,B,,,,,+,,,6,,,C,C9CEF9FGEFG8,,FEFGG7FCGCCCCEG7FGFGGCCCA8,,CFCFGGGGCD9,=:CFGCFEFFE,B>++=CEFEG9,A9,5B7>4:FF9,
@M02846:211:000000000-JJH3H:1:1101:16170:1978 2:N:0:1
TACCTTCTTTACAATATAGCAGACTAGATAATAATCTTCGTGTTAATGATAATTAAGACATTGACCACGCTCATCAGAAGGCTCGCCAGAATAAACGTTGCAAAAAGGATTCCTGGAAAAATGGTCGCACACAAAAATTTAA
+
G9C@FEFGGGAC9,C,ECEE,<8CF,,,C,,C<9FEFGCFG8FE9,E<,C<9FE,,,<F8FG99EE@E7CBC7F@9<,,,,@FA@CCCC8<F9,,C=FFC@9,<,,,,,AEBFGA8,,<<,EECFEEC7CCF+<8,+AFF9,
@M02846:211:000000000-JJH3H:1:1101:17806:1991 1:N:0:1
GCGTCAGTCAGGTAATACGACTCACATAAAATTTTTGTGTGCGACCATTTTTCCAGGAATCCTTTTTGCAACGTTTATTCTGGCGAGCCTTCTGATGAGCGTGGTCAATGTCTTAATTATCATTAACACGAAGATTATTATC
+
FACGGGFGGFG8F<<FECC8@CC,C,C,,,,CFEFG7F,C,6,,76+CFGGGFC,,,,,CE<FFFGG:CA9@@DFF,EFGG9,@+++7=EFEG,,C,,5C+C++B?,,A,CBFGC,CF9F<9FGC,<<?+++4+AB9FF9?<
@M02846:211:000000000-JJH3H:1:1101:17806:1991 2:N:0:1
TACCTTCTTTACAATATAGCAGACTAGATAATAATCTTCGTGTTAATGATAATTAATACATTGACCACGCTCATCAGAAGGCTCGCCAGAATAAACGTTGCAAAAAGGATTCCTGGAAAAATGGTCGCACACAAAAATTTTA
+
E<CEFFEGFGAE9,E9F,,C,C,CE,,,<,,C,,CFEFF8C8EF,,E<,C,,CC<,,6C,CF9,<C,@,:BFCFF9,,,,6@EC:CF,+,6C,,,:8CEBC99,,,,,,:E<EF9<,<,,4A,,A?>=+>7A++,,+?EDG,
@M02846:211:000000000-JJH3H:1:1101:19881:1994 1:N:0:1
TACCTTCTTTACAATATAGCAGACTAGATAATAATCTTCGTGTTAATGATAATTAAGACATTGACCACGCTCATCAGAAGGCTCGCCAGAATAAACGTTGCAAAAAGGATTCCTGGAAAAATGGTCGCACACAAAAATTTAA
+
GGGGGGGGGGGFEEFFG9EFDGFGGC<<FA<F99FFGE@<F8FGCEF,<F99CF99<,C@FG<<E@<C7@@@CFGCC99C8C@FFEC7@88F9,6C?CF8E<,,,,,4,CFFAFC8,,B<8FE9EECC7>+BF7,4+EFGFA
@M02846:211:000000000-JJH3H:1:1101:19881:1994 2:N:0:1
GCGTCAGTCAGGTAATACGACTCACATAAATAGATTTATTTTTAAATTTTTGTGTGCGACCATTTTTCCAGGAATCCTTTTTGCAACGTTTATTCTGGCGAGCCTTCTGATGAGCGTGTTCAATGTCTTAATTATCATTAAC
+
9E@FB7,CC9<8C9<E9FC,FFF8F,C,,,CAC9FFFAFGGGGG,9FFFFFCF,C,C@7FFCFGFGGGCD,@78CEEGGGGG7C<,C:DFF7FFCF9,?+++>CFF=F<,C<@8?+CE:FFC,E9EEFGF,CE<FC,CF9,,
@M02846:211:000000000-JJH3H:1:1101:22143:2004 1:N:0:1
TACCTTCTTTACAATATAGCAGACTAGATAATAATCTTCGTGTTAATGATAATTAAGACATTGACCACGCTCATCAGAAGGCTCGCCAGAATAAACGTTGCAAAAAGGATTCCTGGAAAAATGGTCGCACACAAAAATTTTA
+
GGGFGGGGGGFGD9F<F@CF9,CFFFC9F9<C9,CECFF8CDFF,,EF9E9@EC<,,,C<FF,,<@,C:@FE@CFC9<,<CCFGGE:CE,CC,,,:,CFF@@,,C<,8CFEFFGG?,=A8,B5<EE4>:B+?:<,,+99EE,
@M02846:211:000000000-JJH3H:1:1101:22143:2004 2:N:0:1
GCGTCAGTCAGGTAATACGACTCACATAAAATTTTTGTGTGCGACCATTTTTCCAGGAATCCTTTTTGCAACGTTTATTCTGGCGAGCCTTCTGATGAGCGTGGTCAATGTCTTAATTATCATTAACACTAAGATTATTATC
+
,F@FF7CEE,,,E,,C,<<,@@;,C,C,,,,<;CFG+E,E,CB,CC7FGFGGFE,9,,<CEFGGDFG>C,,C:CFF,EEED,,C++7+@FGEF9,C,,,::@++F?,,5,CAFG,,CF,9,5CF<,E,A,,,,5E?9FFAF5
@M02846:211:000000000-JJH3H:1:1101:22373:2004 1:N:0:1
GCGTCAGTCAGGTAATACGACTCACATAGGACACACAAAAAAGAAGAAATAGATTTATTTTTAAATTTTTGTGTGCGACCATTTTTCCAGGAATCCTTTTTGCAACGTTTATTCTGGCGAGCCTTCTGATGAGCGTGGTCAA
+
GGGGGGEGFGFFGFGFCGF8FFECE8FD<@9C8C@F7,,6,+6,,;8,,C<C9FFGAFFGGG889EEGGG7FCF@<B7FGGFGGGGEF9,,,6EA=FGGGG@D9<C+FEG7FGFGA,?+=+>FFGGG9,F,,,?+CC7FE9,
@M02846:211:000000000-JJH3H:1:1101:22373:2004 2:N:0:1
TACCTTCTTTACAATATAGCAGACTAGATAATAATCTTCGTGTTAATGATAATTAAGACATTGACCACGCTCATCAGAAGGCTCGCCAGAATAAACGTTGCAAAAAGGATTCCTGGAAAAATGGTCGCACACAAAAATTTAA
+
GDFEGGFFFG9F9,C9FC<FAD8FF9,,C,,C99FEEGGFFCFF,,C<9C<,CE9,,6CAFG<EF@<C,@@C7FFAFC988@EE7FC,7<8E99CFCFGDDC,<,,?,,EF<FG9,4=,,AF9<FG7B7FCF7B@,+AEG9,
@M02846:211:000000000-JJH3H:1:1101:14904:2016 1:N:0:1
TACCTTCTTTACAATATAGCAGACTAGATAATAATCTTCGTGTTAATGATAATTAAGACATTGACCACGCTCATCAGAAGGCTCGCCAGAATAAACGTTGCAAAAAGGATTCCTGGAAAAATGGTCGCACACAAAAATTTAA
+
GGGGGGGGGGGFCFGGGGGGDFFGGDFAEACF99FEFGFGGFFF9<F<AE9<EFCCDAE<FE9AFC<FEEEG>FGFC@<ECFFGGECCE8,CAA9ECFGFE@<,,,::8FEFFGFD88E@,BFDEFFG@F7EC7,<<FFF9?
@M02846:211:000000000-JJH3H:1:1101:14904:2016 2:N:0:1
GCGTCAGTCAGGTAATACGACTCACATAAAAAAAGAAGAAATAGATTTATTTTTAAATTTTTGTGTGCGACCATTTTTCCAGGAATCCTTTTTGCAACGTTTATTCTGGCGAGCCTTCTGATGAGCGTGGTCAATGTCTTAA
+
9FFGG77FFAD?FCCFAFE?FGGCFCFC,6,,:::,,@8F8FFC9FFG9FGGGGCCCFGGGGCF8F8<77@@FFGGGGGFFDF@8EFFGGGGGCC9BFCFGGDGGFGC9E:7:>FGGGGA9F99,?FF7:FB<EGFGFGG9,
@M02846:211:000000000-JJH3H:1:1101:22401:2025 1:N:0:1
GCGTCAGTCAGGTAATACGACTCACATAGGACACACAAAAAAGAAGAAATAGATTTATTTTTAAATTTTTGTGTGCGACCATTTTTCCAGGAATCCTTTTTGCAACGTTTATTCTGGCGAGCCTTCTGATGAGCGTGGTCAA
+
GGGGGGGGGGGCFGGGGGGGGGGGGCGGFD,CAFCF@<CC8:F8DFFCFFCF9EFGAFFGGGGD9FFGGGDGFGEDEGGGGGGGGGGGFCD7CFGCFGGGGDCCEECFGGGGFGG9<EC7+>FGGFGEAF9DCACFE7FFF9
@M02846:211:000000000-JJH3H:1:1101:22401:2025 2:N:0:1
TACCTTCTTTACAATATAGCAGACTAGATAATAATCTTCGTGTTAATGATAATTAAGACATTGACCACGCTCATCAGAAGGCTCGCCAGAATAAACGTTGCAAAAAGGATTCCTGGAAAAATGGTCGCACACAAAAATTTAA
+
GFFFGGGGGGGEA9EDEAEFGGFFF<@,C,CFCCGGFGGFGDFFA@FF9E<9FE9@<CFFGGFFG9@D7CFGDGFDFCF@8FGFEGGD+FCFD9CEEEEFGDADC7C><FEFGGF<8EC8EGDDFGDECFEFDD8:7FGGA,
@M02846:211:000000000-JJH3H:1:1101:13995:2028 1:N:0:1
TACCTTCTTTACAATATAGCAGACTAGATAATAATCTTCGTGTTAATGATAATTAAGACATTGACCACGCTCATCAGAAGGCTCGCCAGAATAAACGTTGCAAAAAGGATTCCTGGAAAAATGGTCGCACACAAAAATTTAA
+
GGCDGGGGGGFE,,FFF9EF9E@EG9,,F9,C,,CCFEE8EDEF,6E<,C,,EFC9,,CCFF9<@@,CB:CB:EEA9,CC8FFFGEGGC8,C,,6C,CFF:9,,,,,,4C?=AFAF,,,,,9,:C<@FFCCEC<,,9EEEE9
@M02846:211:000000000-JJH3H:1:1101:13995:2028 2:N:0:1
GCGTCAGTCAGGTAATACGACTCACTTAACAAAAAAGTAGAAATAGATTTATTTTTAAATTTTTGTGTGCGACCATTTTTCCAGGAATCCTTTTTGCTACGTTTATTCTGGCGAGCCTTCTGATGAGCGTGGTCAATGTCTT
+
,,@@+,,C@C@8F99E,E8,@FF,F,C,;;,,,,,6,,<C,,,C9C9FEE,C@@EF,6,CCEGGC<@E,<@7@@:FFGDGDGC9,,<C,BF<@?=@,,,5,B?E,B?E9C,5+++7>FFEE<,@,5,5+>++85C:7,CEFE
@M02846:211:000000000-JJH3H:1:1101:23324:2058 1:N:0:1
GCGTCAGTCAGGTAATACGACTCACATAGGACACACAAAAAAGAAGAAATAGATTTATTTTTAAATTTTTGTGTGCGACCATTTTTCCAGGAATCCTTTTTGCAACGTTTATTCTGGCGAGCCTTCTGATGAGCGTGGTCAA
+
GGGGGGGGGGGGGGGGGGGFFGGGGGGGGF9FFF@F@CA<DDGF?E88@E@ECGGGDGGGGGFGGGGGGGGGGGGFGGGGCFGGGGGGGDGCGGGGGGGGG=EFFFEGCGCGGGGGFFEECEGGFEFGFFFFGFCGGGGGD9
@M02846:211:000000000-JJH3H:1:1101:23324:2058 2:N:0:1
TACCTTCTTTACAATATAGCAGACTAGATAATAATCTTCGTGTTAATGATAATTAAGACATTGACCACGCTCATCAGAAGGCTCGCCAGAATAAACGTTGCAAAAAGGATTCCTGGAAAAATGGTCGCACACAAAAATTTAA
+
GCDFGGGGGGFDE<FCGGGGGG8FF,;,C<FFFFFFGGFFGCGG9CFCCFA<FFD9CAF8FGCFC<<DCDFGEGGDF9FCFFGGGEGCGGGGFDFGGGFGGC9<8@F7<FEGFGD<CFF?FGGFFFEGEGGF@@BFGGFGFD
@M02846:211:000000000-JJH3H:1:1101:11926:2062 1:N:0:1
TACCTTCTTTACAATATAGCAGACTAGATAATAATCTTCGTGTTAATGATAATTAAGACATTGACCACGCTCATCAGAAGGCTCGCCAGAATAAACGTTGCAAAAAGTATTCCTGGAAAAATGGTCGCACACAAAAATTTAA
+
DGGGGGGFGGGGACECFGC@9FGGGCEEGGCEF,CEFF,@EFFF9,E9,@CFGFCCE9FFFGFFF?FGGGEGDGGGGG9E@CCEC:+6@,CED,,CFFG<FEGGCEE,<CFGFGF8E8EFAF?EAECEGC7FE@8,BFCFC<
@M02846:211:000000000-JJH3H:1:1101:11926:2062 2:N:0:1
GCGTCAGTCAGGTAATACGACTCACATAGGACACACAAAAAAGAAGAAATAGATTTATTTTTAACTTTTTGTGTGCTACCATTTTTCCAGGAATCCTTTTTGCAACGTTTATTCTGTCGCGCCTTCTGATGATCGTGGTCAA
+
@,6@:,,=<9CFFDCF,E,,+B;,6;CC,EAFGE,B;C<,,+8,,6,,;C,6:EAEAFFEGC<E,99CFDFF,C8A,,CFFEEEFFFFFG@7EFE,BFDGC:F,,B+BFG?EBEGA,5++44CFFEFF,EE,,CBEF=FEB=
@M02846:211:000000000-JJH3H:1:1101:8163:2065 1:N:0:1
TACCTTCTTTACAATATAGCAGACTAGATAATAATCTTCGTGTTAATGATAATTAAGACATTGACCACGCTCATCAGAAGGCTCGCCAGAATAAACGTTGCAAAAAGGATTCCTGGAAAAATGGTCGCACACAAAAATTTAA
+
GGGGGGGG<FD<AEGGGGGGAE<@FC<,FFCFA<FFGFGGGCEGCGEF9FCFFGGCA<FFEF<EC@G@FF@FFFGD<DFA<8@@CEGGG,@FF9CF,CDACCFAE@7,<CAD?9E,,,CE,BAEFCCEFG>FGF<E<FFF<?
@M02846:211:000000000-JJH3H:1:1101:8163:2065 2:N:0:1
GCGTCAGTCAGGTAATACGACTCACATAACACACAAAAAAGAAGAAATAGATTTATTTTTAAATTTTTGTGTGCGACCATTTTTCCAGGAATCCTTTTTGCAACTTTTATTCTGGCGAGCCTTCTGATGAGCGTGGTCAATG
+
9<@F+,86C,E8E<EF<E,C+BCEC8@,,6C<FE@@,FDCFF@AD@@EF,,CFG9CFGGGGGDGDGGD+F,EC,@CBF7EEGDFFGG<,BFGG8CFCFB:?E,A,CBFAFF,B@,=+++66A?9EC9A,AA?=CF+?FC,:,
@M02846:211:000000000-JJH3H:1:1101:14657:2083 1:N:0:1
TACCTTCTTTACAATATAGCAGACTAGATAATAATCTTCGTGTTAATGATAATTAAGACATTGACCACGCTCATCAGAAGGCTCGCCAGAATAAACGTTGCAAAAAGGATTCCTGGAAAAATGGTCGCACACAAAAATTTAT
+
GGGGGGGGGGGGGGGGGGGGGGGGGGGGGGFFAFGGGGGGGGGGGGGGGGGGGGGGFGGGGGEGGGFGCGGGGGGGGGGGGGGGGGGGGFGGGGGFGGGGGGFGFFEGFGGGGGGGGGGFGGGGGGCGGGGGEG?CDFGEGF
@M02846:211:000000000-JJH3H:1:1101:14657:2083 2:N:0:1
GCGTCAGTCAGGTAATACGACTCACATATAAATTTTTGTGTGCGACCATTTTTCCAGGAATCCTTTTTGCAACGTTTATTCTGGCGAGCCTTCTGATGAGCGTGGTCAATGTCTTAATTATCATTAACACGAAGATTATTAT
+
GGGGGGGGGGGGGGGGGGGGGGGGGFGGGGGGGGGGGGGGGGGGDGGGGGGGGGGGGGGGGGGGGGGG7FCFGGGGGGGGGGGGGGGGGGGGGGGFGFCGGGGGGGGFFGGGGGGEAFFGGGGFGFGGGGG7FGGGGGGG<E
@M02846:211:000000000-JJH3H:1:1101:9552:2131 1:N:0:1
GCGTCAGTCAGGTAATACGACTCACATAGGACACACAAAAAAGAAGAAATAGATTTATTTTTAAATTTTTTGTGCGACCATTTTTCCAGGAATCCTTTTTGCAACGTTTATTCTGGCGAGCCTTCTGATGAGCGTGGTCAAT
+
GFEFGEGFFGFFC@FGGGGGGGGGFGGGFGGFFFFGGGGGGGDEEFFGFC@FFFGFFFGFGGGDFGGEFFGDFGGGDGGGFGGGGGADDE7=CFGGGGGGD95?FFFGFEFEFGGF8FCFDGGGGFGGCF9FFGGGGGGCF9
@M02846:211:000000000-JJH3H:1:1101:9552:2131 2:N:0:1
TACCTTCTTTACAATATAGCAGACTAGATAATAATCTTCGTGTTAATGATAATTAAGACATTGACCACGCTCATCAGAAGGCTCGCCAGAATAAACGTTGCAAAAAGGATTCCTGGAAAAATGGTCGCACAAAAAATTTAAA
+
AEF,FGCF,E<@E,,@,,CEDFEFGECEE9CECF<E@E66CCFG9CFGCEEDFGG<CCEEC9CDF9CF7@:FFFFF9DCGECEGEFCFE8FF<FEGGFFF7<EFD,=FBFFCF<FCE,EFFGGGGGG>FFGGAEC+,A?FGG
@M02846:211:000000000-JJH3H:1:1101:17149:2177 1:N:0:1
TACCTTCTTTACAATATAGCAGACTAGATAATAATCTTCGTGTTAATGATAATTAAGACATTGACCACGCTCATCAGAAGGCTCGCCAGAATAAACGTTGCAAAAAGGATTCCTGGAAAAATGGTCGCACACAAAAATTTAA
+
GGGGGGGGGGGGGGGGGGGGGGFGGGGGGGGGGGGGGGGGGGGGGGGGGGGGGGGGGGGGGGGGGGGGGGGGGGGGGGGGGGCGGGGGGGGGGGGGGGGGGGGGGGGGGGGGGGFGGGGGFGGGGGGGGGGGGGGGGGGGGG
@M02846:211:000000000-JJH3H:1:1101:17149:2177 2:N:0:1
GCGTCAGTCAGGTAATACGACTCACATAACACAAAAAAGAAGAAATAGATTTATTTTTAAATTTTTGTGTGCGACCATTTTTCCAGGAATCCTTTTTGCAACGTTTATTCTGGCGAGCCTTCTGATGAGCGTGGTCAATGTC
+
GGGGGGGGGGGGGGGGGGGGGGGGGGGGGGGGGGGGGGGGGGGGGGGGGGGGGGGGGGGGGGGGGGGGGGGGGGGGGGGGGGGGGGGGGGGGGGGGGGGGGGGGGGGGGGGGGGGGGGGGGGGGGGGGGGGGGGGGGGGGGB
@M02846:211:000000000-JJH3H:1:1101:21724:2182 1:N:0:1
TACCTTCTTTACAATATAGCAGACTAGATAATAATCTTCGTGTTAATGATAATTAAGACATTGACCACGCTCATCAGAAGGCTCGCCAGAATAAACGTTGCAAAAAGGATTCCTGGAAAAATGGTCGCACACAAAAATTTAA
+
GGGGGGGGGGGGGGFGGGGGGGGGGGGGFGGGGGGFGGGGGFFFGGGGGGGGGGGGGGGGGGGGGGGGGGGGGGGGGGGGGGGGGGGGGGGGFGGFGFEGGGGGGGGGGGGGGGGGGGGGGGGGGGGGGGGGGGGGGGGGGG
@M02846:211:000000000-JJH3H:1:1101:21724:2182 2:N:0:1
GCGTCAGTCAGGTAATACGACTCACATAACAAAAAAGAAGAAATAGATTTATTTTTAAATTTTTGTGTGCGACCATTTTTCCAGGAATCCTTTTTGCAACGTTTATTCTGGCGAGCCTTCTGATGAGCGTGGTCAATGTCTT
+
FGGGGGGGGGGGGGGGGGGGGGGGGGGGGGGGGGGGGGGGGGGGGGGGGGGGGGGGGGGGGGGGGGGGGGGGGGGGGGGGGGGGGGGFGGGGGGGGCGGGGFFGGGGGGGGGGGGGGGGGGGGGGFGGGGEGFGGGGGGGFF
@M02846:211:000000000-JJH3H:1:1101:15036:2204 1:N:0:1
GCGTCAGTCAGGTAATACGACTCACATATTTTGTGTGCGACCATTTTTCCAGGAATCCTTTTTGCAACGTTTATTCTGGCGAGCCTTCTGATGAGCGTGGTCAATGTCTTAATTATCATTAACACGAAGATTATTATCTAGT
+
GGGGGGGGGGGGGGGGGGGGGGGGGGGGGGGGGGGGGGGGGGGGGGGGGGGGGGGGGGGGGGGGGGGGGGGGGGGGGGGGGGGGGGGGGGGGGGGGGGGGGGGGGGGGGGGGGGGGGGGGGGGGGGGGGGGGGGGGGGGGGG
@M02846:211:000000000-JJH3H:1:1101:15036:2204 2:N:0:1
TACCTTCTTTACAATATAGCAGACTAGATAATAATCTTCGTGTTAATGATAATTAAGACATTGACCACGCTCATCAGAAGGCTCGCCAGAATAAACGTTGCAAAAAGGATTCCTGGAAAAATGGTCGCACACAAAATATGTG
+
GGGGGGGGGGGGGGGGGGGGGGGGGGGFGGGGGGGGGGGGGGGGGGGGGGGGGGGGGGGGGGGGGGGGGGGGGGGGGGGGGGGGGGGGGGGGGGGGGGGGGGGGGGGGGGGGGGGGGGGGGGGGGGGGGGGGGGGGGGGGGF
@M02846:211:000000000-JJH3H:1:1101:16332:2223 1:N:0:1
GCGTCAGTCAGGTAATACGACTCACATAGGACACACAAAAAAGAAGAAATAGATTTATTTTTAAATTTTTGTGTGCGACCATTTTTCCAGGAATCCTTTTCGCAACGTTTATTCTGGCGAGCCTTCTGATGAGCGTGGTCAA
+
GGGGGGGGGGGGGGGGGGGGGGGGGGGGGGGGGGGGGGGGGGGGGGGGGGGGGGGGGGGGGGGGGGGGGGGGGGGGGGGGGGGGGGGGGGGGGGGGGGGGGGGGGGGGGGGGGGGGGGGGGGGGGGGGGGGGGGGGGGGGGG
@M02846:211:000000000-JJH3H:1:1101:16332:2223 2:N:0:1
TACCTTCTTTACAATATAGCAGACTAGATAATAATCTTCGTGTTAATGATAATTAAGACATTGACCACGCTCATCAGAAGGCTCGCCAGAATAAACGTTGCGAAAAGGATTCCTGGAAAAATGGTCGCACACAAAAATTTAA
+
GGGGGGGGGGGGGGGGGGGGGGGGGGGGGGGGGGGGGGGGGGGGGGGGGGGGGGGGGGGGGGGGGGGGGGGGGGGGGGGGGGGGGGGGGGGGGGGGGGGGGGGGGGGGGGGGGGGGGGGGGGGGGGGGGGGGGGGGGGGGGG
@M02846:211:000000000-JJH3H:1:1101:21895:2233 1:N:0:1
GCGTCAGTCAGGTAATACGACTCACATAAATTTTTGTGTGCGACCATTTTTCCAGGAATCCTTTTTGCAACGTTTATTCTGGCGAGCCTTCTGATGAGCGTGGTCAATGTCTTAATTATCATTAACACGAAGATTATTATCT
+
GGGGGGGGGGGGGGGGGGGGGGGGGGGGGGGGGGGGGGGGGGGGGGGGGGGGGGGGGGGGGGGGGGGGGGGGGGGGGGGGGGGGGGGGGGGGGGGGGGGGGGGGGGGGGGGGGGGGGGGGGGGGGGGGGGGGGGGGGGGGGG
@M02846:211:000000000-JJH3H:1:1101:21895:2233 2:N:0:1
TACCTTCTTTACAATATAGCAGACTAGATAATAATCTTCGTGTTAATGATAATTAAGACATTGACCACGCTCATCAGAAGGCTCGCCAGAATAAACGTTGCAAAAAGGATTCCTGGAAAAATGGTCGCACACAAAAATTTAT
+
GGGGGGGGGGGGGGGGGGGGGGGGGGGGGGGGGGGGGGGGGGGGGGGGGGGGGGGGGGGGGGGGGGGGGGGGGGGGGGGFGGGGGGGGGGGGGGGGGGGGGGGGGGGGGGGGGGGGGGGGGGGGGGGGGGGGGGGGGGGGGF
@M02846:211:000000000-JJH3H:1:1101:17925:2269 1:N:0:1
GCGTCAGTCAGGTAATACGACTCACATAGGACACACAAAAAAGAAGAAATAGATTTATTTTTAAATTTTTGTGTGCGACCATTTTTCCAGGAATCCTTTTTGCAACGTTTATTCTGGCGAGCCTTCTGATGAGCGTGGTCAA
+
GGGGGGGGFFGGGGEGGGGGGCFGGGGGGGGGGGGGGGGGGGGGGGGGGFFGGGGGGGGGGGGGGGGGGGGGGGGGGGGGGGGGGGGGGGGGGGGGGGGGGGGGGFFEFGGGGGGGGGGGGGGGGFFGGGGGGGGGGGGGGG
@M02846:211:000000000-JJH3H:1:1101:17925:2269 2:N:0:1
TACCTTCTTTACAATATAGCAGACTAGATAATAATCTTCGTGTTAATGATAATTAAGACATTGACCACGCTCATCAGAAGGCTCGCCAGAATAAACGTTGCAAAAAGGATTCCTGGAAAAATGGTCGCACACAAAAATTTAA
+
GGGGGFGGGGGGGGGFGGGGGGGGGGGAF9FGGFGGCFGGGGFFGGFGDFGGFFEEGGGGGGGGGEFGGGEGGGGGGGGGGGFGDGGGGGGGGGGGGFFGGGEFGGGGFGGGGGGGGFGGGGGGDFGCFGGGGGDFGGGGGG
@M02846:211:000000000-JJH3H:1:1101:24453:2285 1:N:0:1
TACCTTCTTTACAATATAGCAGACTAGATAATAATCTTCGTGTTAATGATAATTAAGACATTGACCACGCTCATCAGAAGGCTCGCCAGAATAAACGTTGCAAAAAGGATTCCTGGAAAAATGGTCGCACACAAAAATTTAA
+
GGGGEGGGGGEFAFGGGGCCFGFGGGGAFFCGFDGGAFGDGG,ECFGGGCGFDGGGEE,@EF9FFEFG>CC7CEFG<ECFFGCGGC@CFGGGGGGDG<F6669:<FF7,9,9?FG8BAEFEEFFFGGGGC@FG<ADFGGG?@
@M02846:211:000000000-JJH3H:1:1101:24453:2285 2:N:0:1
GCGTCAGTCAGGTAATACGACTCACATAACAAAAAAGAAGAAATAGATTTATTTTTAAATTTTTGTGTGCGACCATTTTTCCAGGAATCCTTTTTGCAACGTTTATTCTGGCGAGCCTTCTGATGAGCGTGGTCAATGTCTT
+
GG@FCGEGGGGGGGGGGFGGGCFEGFCEGGFGF6DFCGFC<EEGGGDGFCE,EEGGGGGF,CEGGFGGGGFGGGGGGGGGGGGGGFFFCFGGGGGGGFGGD@FGFFCFG<CF7CGDGG<EGGGFFFGGGGGGGGGGGGGGGG
@M02846:211:000000000-JJH3H:1:1101:18248:2338 1:N:0:1
GCGTCAGTCAGGTAATACGACTCACATAGGACACACAAAAAAGAAGAAATAGATTTATTTTTAAATTTTTGTGTGCGACCATTTTTCCAGGAATCCTTTTTGCAACGTTTATTCTGGCGAGCCTTCTGATGAGCGTGGTCAA
+
GGG;EDGDGCGGFGGGGGGGD,CF@FGGAF,EFFGGGG@C6FFDGEFEGDCF9F9FDEFDGFGFFGGGG<FCCFFGG7@F:FFFGCCE<F<FCFGDE<ECFGGFFGEGGGGGGFAEA8F:FFGG9E?EDFGCFDG@FGGGFG
@M02846:211:000000000-JJH3H:1:1101:18248:2338 2:N:0:1
TACCTTCTTTACAATATAGCAGACTAGATAATAATCTTCGTGTTAATGATAATTAAGACATTGACCACGCTCATCAGAAGGCTCGCCAGAATAAACGATGCAAAAAGGCTTCCTGGAAAAATGGTCGCACACAAAAATTTAA
+
GFC<<,F<C,6<FFGGD@AEFFGF8FFCFCFGGCGGGEAFFGGF<EFGFFFGF9EA<FEGAFFGEFFFCDCCFGGGG<F8CFC@@FGGGGGGAEDAC+,BCEFFFF@C,,,BF<FGC<FFD?<B<,+:FGGGCFCGCG?EGF
@M02846:211:000000000-JJH3H:1:1101:22004:2353 1:N:0:1
TACCTTCTTTACAATATAGCAGACTAGATAATAATCTTCGTGTTAATGATAATTAAGACATTGACCACGCTCATCAGAAGGCTCGCCAGAATAAACGTTGCAAAAAGGATTCCTGGAAAAATGGTCGCACACAAAAATTTAA
+
GGGDGFGGGGGGGGGGGGGGFFGGFGGGGGDFGGGGGGGGGGGGGEFGEGFEFGGG9DFFGGGFGGCGGEE@FDGGGGGGDGCGGGGGDGGGGGGGGGGGGGGGFGGEFGFGGDGGGG?BFEGCGGGGGGGGGGGGGGGGGG
@M02846:211:000000000-JJH3H:1:1101:22004:2353 2:N:0:1
GCGTCAGTCAGGTAATACGACTCACATAGGACACACAAAAAAGAAGAAATAGATTTATTTTTAAATTTTTGTGTGCGACCATTTTTCCAGGAATCCTTTTTGCAACGTTTATTCTGGCGAGCCTTCTGATGAGCGTGGTCAA
+
GGGGGGGEGGGGGGGGGGGGGGGGGGGGGGGGGGGGGGGGDFEEFGEGGGGGGGGGGGGGGGGGEGGGGGGGGG?FGGGGGGGGGGGGGGGFFGGGGGGGGGGGGGGGGGGGGGGGGGGGGGGDFGFGGGGGGGGGGGGGGF
@M02846:211:000000000-JJH3H:1:1101:14004:2361 1:N:0:1
GCGTCAGTCAGGTAATACGACTCACATAGGACACACAAAAAAGAAGAAATAGATTTATTTTTAAATTTTTGTGTGCGACCATTTTTCCAGGAATCCTTTTTGCAACGTTTATTCTGGCGAGCCTTCTGATGAGCGTGGTCAA
+
GGGGGGGGGGGGGGGGGGGGGGGGGGGGGGGGGGGGGEGGGGGGEGFGGGGGGGGGGGGGGGGGGGGGGGGGGGGGGGGGGGGGGGGGGGGGGGGGGGGGGGGGGGGFGFGGGGGGGGGGGGGFGGGGGGGGGGGGGGGGGG
@M02846:211:000000000-JJH3H:1:1101:14004:2361 2:N:0:1
TACCTTCTTTACAATATAGCAGACTAGATAATAATCTTCGTGTTAATGATAATTAAGACATTGACCACGCTCATCAGAAGGCTCGCCAGAATAAACGTTGCAAAAAGGATTCCTGGAAAAATGGTCGCACACAAAAATTTAA
+
GGGGGGGGGGGGGGGGGGGGGGGGGGGEGGGGGGGGGGGGGGGGGGGGGGGGGGGGGGGGGGGGGGGGGGGGGGGGGGGGGGGGGGGGGGGGGGGGGGGGGGGGGGGGGGGGGGGGFGGGFGGGGGGGGGGGGGGGGGGGFG
@M02846:211:000000000-JJH3H:1:1101:18795:2361 1:N:0:1
CTTCTTTACAATATAGCAGACTAGATAATAATCTTCGTGTTAATGATAATTAAGACATTGACCACGCTCATCAGAAGGCTCGCCAGAATAAACGTTGCAAAAAGGATTCCTGGAAAAATGGTCGCACACAAAAATTTAAAAA
+
GC<96FC<6FC,C;@FA<<6@@@@CEAFGCCC,,;;@FDG<<CFA,,CF,6;C@C<F<FA<66CFB:,8FGF@@FA<,E,E@7@@FECFCF<FCGG8?CCFF7F7<=5,E?FFCEE4,,9,9C@F7=+=?44EF8=F@?5?B
@M02846:211:000000000-JJH3H:1:1101:18795:2361 2:N:0:1
GCGTCAGTCAGGTAATACGACTCACATAACAAAAAAGAAGAAATAGATTTATTTTTAAATTTTTGTGTGCGACCATTTTTCCAGGAATCCTTTTTGCAACGTTTATTCTGGCGAGCCTTCTGATGAGCGTGGTCAATGTCTT
+
AC@CF7@C<<<FEGAEFFD@C@FA@,C<CF@F<F@:;FGDG<@6FCEFGGGCECCC6CFG9E<E@EFFFGEGGGGFF<CEDA?<8FFE,6?B<F==9FGG7B4B7FD?FCFFGCB+@E?=EA<?EF8AB>FDGAF9?FE?<C
@M02846:211:000000000-JJH3H:1:1101:12708:2371 1:N:0:1
GCGTCAGTCAGGTAATACGACTCACATATTTGTGTGCGACCATTTTTCCAGGAATCCTTTTTGCAACGTTTATTCTGGCGAGCCTTCTGATGAGCGTGGTCAATGTCTTAATTATCATTAACACGAAGATTATTATCTAGTC
+
GGGGGGGGGGGGGGGGGGGGGGGGGGGGGGGGGGGGGGGGGGGGEGGGGGGGGGGGGFGGGGGGGGGGDGGGGGAFGGFGGGGGGGGGGAFGGGGGGCFGGGGGGGGGGGGGGGGGGGGGGGGGGGGGGGGGGGGFGGGGGF
@M02846:211:000000000-JJH3H:1:1101:12708:2371 2:N:0:1
TACCTTCTTTACAATATAGCAGACTAGATAATAATCTTCGTGTTAATGATAATTAAGACATTGACCACGCTCATCAGAAGGCTCGCCAGAATAAACGTTGCAAAAAGGATTCCTGGAAAAATGGTCGCACACAAATATGTGA
+
GGGFGGGGGGFGGGCFFGGGGGGGGGGGGGGGGGGGGGGGGGGGGGGGGGGGGGGGGGGGGGGGFGGGGGGGGGGGGGGGGGGGGGGEGGGDGGGGGGFGGGGGGGGGGGG9FGGGGGGGGGFGGGGEGGGGGGGGGGGFCD
@M02846:211:000000000-JJH3H:1:1101:24200:2382 1:N:0:1
TACCTTCTTTACAATATAGCAGACTAGATAATAATCTTCGTGTTAATGATAATTAAGACATTGACCACGCTCATCAGAAGGCTCGCCAGAATAAACGTTGCAAAAAGGATTCCTGGAAAAATGGTCGCACACAAAAATTTAA
+
GGGGGGGGGGGGGGGGGGFGEGFGGGGGGFFDEGGFGGGGGGGGGGGGGGGGGGGGGGGGGGGGGGGGCEGGGGGGGGGGGGFFGGGGGGGGDFGFGGGGGGFGGGGGGGGGFGGGGGGGFGGGGGGGGGGGGGGGGGGGFG
@M02846:211:000000000-JJH3H:1:1101:24200:2382 2:N:0:1
GCGTCAGTCAGGTAATACGACTCACATAACACAAAAAAGAAGAAATAGATTTATTTTTAAATTTTTGTGTGCGACCATTTTTCCAGGAATCCTTTTTGCAACGTTTATTCTGGCGAGCCTTCTGATGAGCGTGGTCAATGTC
+
GGGGGGGGGGGGGGGGGGGGGGGGGGGGGGGGGGGGGGGGGGGGGGGGGGGGGGGGGGGGGGGGGGCFGGCFGGGGGGGGGGGGGGGGGGGGGGGGGGGGGGGGGGGGGGGGFEGGGGGGGGGGGGGGGGGGGGFGGGGFG?
@M02846:211:000000000-JJH3H:1:1101:10637:2391 1:N:0:1
GCGTCAGTCAGGTAATACGACTCACATAACAAAAAAGAAGAAATAGATTTATTTTTAAATTTTTGTGTGCGACCATTTTTCCAGGAATCCTTTTTGCAACGTTTATTCTGGCGAGCCTTCTGATGAGCGTGGTCAATGTCTT
+
GGGGGGGGGGGGGGGGGGGGGGGGGGGGGGGGGGGGGFGGGGGGGGGGGGGGGGGGGGGGGGGGGGGGGGGGGGGGGGGGGGGGGGGGGGGGGGGGGGGGGGGGGGGGGGGGGGGGEGGFFGGGGGGGG@FGFGGFGGGGGG
@M02846:211:000000000-JJH3H:1:1101:10637:2391 2:N:0:1
TACCTTCTTTACAATATAGCAGACTAGATAATAATCTTCGTGTTAATGATAATTAAGACATTGACCACGCTCATCAGAAGGCTCGCCAGAATAAACGTTGCAAAAAGGATTCCTGGAAAAATGGTCGCACACAAAAATTTAA
+
GGGGGGGGGGGGGGGGGGGGGGGGGGGFGGGGGGGGGGGGGGGGGGGGGGGGGGGGGGGGGGGGGGGGGGGGGGGGGGGGGGGGGGGGGGGGGGGGGGGGGGGGGGGGGGGGGGGGGGGGGGGGGGGGGGGGGGGGGGGGGG
@M02846:211:000000000-JJH3H:1:1101:11992:2396 1:N:0:1
GCGTCAGTCAGGTAATACGACTCACGGACACACAAAAAAGAAGAAATAGATTTATTTTTAAATTTTTGTGTGCGACCATTTTTCCAGGAATCCTTTTTGCAACGTTTATTCTGGCGAGCCTTCTGATGAGCGTGGTCAATGT
+
GGEFFGGCFGGGGGGGGGGGGGGGGGEEGGGGGCGGGGGGDEEDFGFFGGGCGGGEFGGGGFGFAFGGGGEFGGGGGGGGGGFGGEEFFGGGCFFAFGGGFCFGGDFFGGG?9BBF=FCEGGGFGFAFFGGDFGGGGCFGCA
@M02846:211:000000000-JJH3H:1:1101:11992:2396 2:N:0:1
TACCTTCTTTACAATATAGCAGACTAGATAATAATCTTCGTGTTAATGATAATTAAGACATTGACCACGCTCATCAGAAGGCTCGCCAGAATAAACGTTGCAAAAAGGATTCCTGGAAAAATGGTCGCACACAAAAATTTAA
+
GFAFGFGGGGGGFGGFGGGGGGGGGGGFFG<9CFCGFFGGEGGGFGFFCFGCFGGFGFGGGFCGFGGFGE,CEGFGDE@EFFFFFGGGGGFAFGFGGFGF:FGG<BFGGGEEFGGGCGGGGGGGGGFGCFGGGGGGGCFGGG
@M02846:211:000000000-JJH3H:1:1101:8122:2465 1:N:0:1
TACCTTCTTTACAATATAGCAGACTAGATAATAATCTTCGTGTTAATGATAATTAAGACATTGACCACGCTCATCAGAAGGCTCGCCAGAATAAACGTTGCAAAAAGGATTCCTGGAAAAATGGTCGCACACAAAAATTTAA
+
GCF@CFGGC,C<FFGFFGFG9FG<FFGCFG<F<<EAFGGGGGEGAFGGGGAFD@FGGGGGGGFFGC,CFDCEECGDGGGGGGFGB@@C@EEGFGF<FCFC=E,?FFEGG@?FEFGGDGDG=AFGEC:7>FD8=DGGGGGFGG
@M02846:211:000000000-JJH3H:1:1101:8122:2465 2:N:0:1
GCGTCAGTCAGGTAATACGACTCACATAGGACACACAAAAAAGAAGAAATAGATTTATTTTTAAATTTTTGTGTGCGACCATTTTTCCAGGAATCCTTTTTGCAACGTTTATTCTGGCGAGCCTTCTGATGAGCGTGGTCAA
+
A,@B@@7EF99,@EEDFGGG@;FGFCEFDGG,CC<@,,;6C+:,;CE@EFF<CF,CEAFGGF,,6CF,6CFG,CFD@FEDCFEFGCGEFG@7=FGFAF@?FEGC9FGFB,=E,<@CEF+@:FEEABFFFFFC@9FEGGDF<,
@M02846:211:000000000-JJH3H:1:1101:20062:2470 1:N:0:1
TACCTTCTTTACAATATAGCAGACTAGATAATAATCTTCGTGTTAATGATAATTAAGACATTGACCACGCTCATCAGAAGGCTCGCCAGAATAAACGTTGCAAAAAGGATTCCTGGAAAAATGGTCGCACACAAAAATTTAA
+
GGGGGGGGGGGGGGGGGGGGGGGGGGGGGGGGGGGGGGGGGGGGGGGGGGGGGGGGGGGGGGGGGGGGGGGGGGGGGGGGGGGGGGGGGGGGGGGGGFGGGGGGGGGGGGGGGGGGFGGGGGGGGGGGGGGGGGGGGGGGGG
@M02846:211:000000000-JJH3H:1:1101:20062:2470 2:N:0:1
GCGTCAGTCAGGTAATACGACTCACATAACACAAAAAAGAAGAAATAGATTTATTTTTAAATTTTTGTGTGCGACCATTTTTCCAGGAATCCTTTTTGCAACGTTTATTCTGGCGAGCCTTCTGATGAGCGTGGTCAATGTC
+
GGGGGGGGGGGGGGGGGGGGGGGGGGGGGGGGGGGGGGG<FGGGGGGGGGGGGGGGGGGGGGGGGGGGGGGGGGGGGGGGGFGGGGGGGGGGGGGGGGGGGGGFGGGGGGGGGGGGGGGGGGGGGGGGGGGGGGGGGGGGG<
@M02846:211:000000000-JJH3H:1:1101:12512:2481 1:N:0:1
TACCTTCTTTACAATATAGCAGACTAGATAATAATCTTCGTGTTAATGATAATTAAGACATTGACCACGCTCATCAGAAGGCTCGCCAGAATAAACGTTGCAAAAAGGATTCCTGGAAAAATGGTCGCACACAAAAATTTAA
+
EGGGGGGGGGGGGGCGGGGGGGGGGGGGGGGGGGGGGGGGGGGGGGGGFFGDGGGGGFGGGGGGG<FGGD@FGGEEFFF<CFGFGG@BCCFGG<C9FCDEGGGFFGGGFGGGGGGGGGGEGGAFGGGGGGGGEGG<DEFGGE
@M02846:211:000000000-JJH3H:1:1101:12512:2481 2:N:0:1
GCGTCAGTCAGGTAATACGACTCACATAACAAAAAAGAAGAAATAGATTTATTTTTAAATTTTTGTGTGCGACCATTTTTCCAGGAATCCTTTTTGCAACGTTTATTCTGGCGAGCCTTCTGATGAGCGTGGTCAATGTCTT
+
GGGGGGGGGGGGGGGGFGGGGGGGGGGGGGGGGGFGGFGGGFGFGGGGGGGGGGGGGGGGGGGGGGGGGGGGGGGGGGGFGGGGGGGGGGGGGGGGGGGGGFGGGFGGGGGGGGGGGGGGGGGGGGGGGGGGGGGGGGGGFG
@M02846:211:000000000-JJH3H:1:1101:16161:2506 1:N:0:1
TACCTTCTTTACAATATAGCAGACTAGATAATAATCTTCGTGTTAATGATAATTAAGACATTGACCACGCTCATCAGAAGGCTCGCCAGAATAAACGTTGCAAAAAGGATTCCTGGAAAAATGGTCGCACACAAAAATTTAA
+
GGGGGGGGGGGGGGGGGGGGGGGGGGGGGGGGGGGGGGGGGGGGGGGGGGGGGGGGGGGGGGGGGGGGGGGGGGGGGGGGGGGGGGGGGGGGGGGGGGGGGGGGGGGGGGGGGGGGGGGGGGGGGGGGGGGGGGGGGGGGGG
@M02846:211:000000000-JJH3H:1:1101:16161:2506 2:N:0:1
GCGTCAGTCAGGTAATACGACTCACATAAAAAAAGAAGAAATAGATTTATTTTTAAATTTTTGTGTGCGACCATTTTTCCAGGAATCCTTTTTGCAACGTTTATTCTGGCGAGCCTTCTGATGAGCGTGGTCAATGTCTTAA
+
GGGGGGGGGGGGGGGGGGGGGGGGGGGGGGGGGGGGGGDGGGGGGGGGGGGGGGGGGGGGGGGGGGGGGGGGGGGGGFGGGGGGGGGGGGGGGGGGGGGGGGGGGGGGGGGGGGGGGGGGGGGGGGGGGGGGGGGGGGGGGG
@M02846:211:000000000-JJH3H:1:1101:16736:2511 1:N:0:1
GCGTCAGTCAGGTAATACGACTCACATAGGACACACAAAAAAGAAGAAATAGATTTATTTTTAAATTTTTGTGTGCGACCATTTTTCCAGGAATCCTTTTTGCAACGTTTATTCTGGCGAGCCTTCTGATGAGCATGGTCAA
+
GGGGGGGGGGGGGGGGGGGGGGGGGGGGGGGGGGGGGGGGGGGGGGGGGGGGGGGGGGGGGGGGGGGGGGGGGGGGGGGGGGGGGGGGGGGGGGGGGGGGGGGGGGGGGGGGGGGGGGGGGGGGGGGGGGGGGGGGGGGGGG
@M02846:211:000000000-JJH3H:1:1101:16736:2511 2:N:0:1
TACCTTCTTTACAATATAGCAGACTAGATAATAATCTTCGTGTTAATGATAATTAAGACATTGACCATGCTCATCAGAAGGCTCGCCAGAATAAACGTTGCAAAAAGGATTCCTGGAAAAATGGTCGCACACAAAAATTTAA
+
GGGGGGGGGGGGGGGGGGGGGGGGGAFGGGGGGGGGGGGGGGGGGGGGGGGGGGGGGGGGGGGGGGGGGGGGGGGGGGGGGGGGGGGGGGGGGGGGGGGGGGGGGGGGGGGGGGGGGGGGGGGGGGGGGGGGGGGGGGGGGG
@M02846:211:000000000-JJH3H:1:1101:8946:2514 1:N:0:1
GCGTCAGTCAGGTAATACGACTCACATAAAAAAAGAAGAAATAGATTTATTTTTAAATTTTTGTGTGCGACCATTCTTCCAGGACTCCTTTTTGCAACGTTTATTCTGGCGAGCCTGCTGATGAGCGTGGTCAATGTCTTAA
+
G9F@CF@CDGFGFGGGGGGGGE>@FC9FG9,<7FCFF,,;<,CCC9CCFGGGGADF,6CF@C@FC6,C@:+7@E,6C6C<,C,C,C8C,6?C,7,CC,@:44,<,,BFGF7=4@@A,=,?,,<<BC+@=@=5F,,AFFGG9F
@M02846:211:000000000-JJH3H:1:1101:8946:2514 2:N:0:1
TACCTCCTTTACAACATAGCAGACTAGACAATAATCTTCGTGTTAATGATAATTAAGACATTGACCACGATCATCAGAAGGCTCGCTAGAAGAAACGAGGCAAAAAGGATTCCTGGCAAAATGGCCGGACACAAAAATTTAA
+
,6;CF,C,@FF,CF8EEADG9;C@@AF@,<<CE,CEF9EFC@6C,C,E<FGDE9F,,6<6CFGF@9CCF+96BCCFFEA,CAFEF7,8+:,,,,6:D++6+,,B,A?:9=?<,CE,,9??8?FGCF>+@CECC7<:4A?,7,
@M02846:211:000000000-JJH3H:1:1101:8515:2520 1:N:0:1
GCGTCAGTCAGGTAATACGACTCACATAAAATTTTTGTGTGCGACCATTTTTCCAGGAATCCTTTTTGCAACGTTTATTCTGGCGAGCCTTCTGATGAGCGTGGTCAATGTCTTAATTATCATTAACACGAAGATTATTATC
+
GGGGGFEFGFECCEDCEGFFFGGDFFEFFGFDFGAFFCF@DEFE@CFEFFGEFGAGGGGF@FGFE9FEGEGGECAEGGGFGGGFGGECF,FFECF<FDGEGCEDFFCFFGG?AF<FE,@F<FGGCE<AEFGGEC?,?EAA<A
@M02846:211:000000000-JJH3H:1:1101:8515:2520 2:N:0:1
TACCTTCTTTACAAAATAGCAGACTAGATAATAATCTTCGTGTTAATGATAATTAAGACATTGACTACGCTCATCAGAAGGTTCGCCAGAATAAACGTTGCAAAAAGGATTCCTGGAAAAATGGTCGCACACAAAAATTTTA
+
A@,C9,EE,,66,C,,CFGAACD,,CFDFGGGGGFDEA<@EF<@<FCCFG9CFGC9@E9EFGC@A,C@:7BC+C,,,:69,,C<C+,8+,6<,:C<?<B@,696666BEFFC@@F,<,:?B?EFEC:++7@<=DFF?FE95A
@M02846:211:000000000-JJH3H:1:1101:10631:2526 1:N:0:1
TACCTTCTTTACAATATAGCAGACTAGATAATAATCTTCGTGTTAATGATAATTAAGACATTGACCACGCTCATCAGAAGGCTCGCCAGAATAAACGTTGCAAAAAGGATTCCTGAAAAAATGGTCGCACACAAAAATTTAA
+
GGGGGGGGGGGGGGGGGGGGGGGGGGGGGGGGGGGGGGGGGGGGGGGGGGGGGGGGGGGGGGGGGGGGGGGGGGGGGGGGGGGGGGGGGGGGGGGGGGGGGGGGGGGGGGGFFFFDGGGGGGGGGGGGGGGGGGGGGGGGFG
@M02846:211:000000000-JJH3H:1:1101:10631:2526 2:N:0:1
GCGTCAGTCAGGTAATACGACTCACATATTTTAAATTTTTGTGTGCGACCATTTTTTCAGGAATCCTTTTTGCAACGTTTATTCTGGCGAGCCTTCTGATGAGCGTGGTCAATGTCTTAATTATCATTAACACGAAGATTAT
+
GGGGGGGGGGGGGGGGGGGGGGGGGGGGGGGGGGGGGGGGGGGGGFGGGGGGGGGGGGGGGGGGGGGGGGGGGGGFGGGGGGGGGGGGGGGGGGGGGGGGGGGGGGGGGGGFGGGGGGGGGGGGGGFFGGGFFGGEGGGGFA
@M02846:211:000000000-JJH3H:1:1101:12616:2547 1:N:0:1
TACCTTCTTTACAATATAGCAGACTAGATAATAATCTTCGTGTTAATGATAATTAAGACATTGACCACGCTCATCAGAAGGCTCGCCAGAATAAACGTTGCAAAAAGGATTCCTGGAAAAATGGTCGCACACAAAAATTTAA
+
GFGGGGGGGGGGGGGGGGGGGGGGGGGGGGGGGGGGGGGFGGGGGGGGFFFFGGGGGGGGGGGGGGGGEGEGGGGGFGGGGGGGGGGGGCGGGFFFGFFFGGGGGGGGGGGGGGGGGGGFFGGGGGGGGGGGGGGGGGGGGG
@M02846:211:000000000-JJH3H:1:1101:12616:2547 2:N:0:1
GCGTCAGTCAGGTAATACGACTCACATAAAAAAAGAAGAAATAGATTTATTTTTAAATTTTTGTGTGCGACCATTTTTCCAGGAATCCTTTTTGCAACGTTTATTCTGGCGAGCCTTCTGATGAGCGTGGTCAATGTCTTAA
+
GGGGGGGGGGGGGGGGGGGGGGGGGGGGGGGGGGGGGGCAGGFGGGGGGGGGGGGGGGGGGGGGGGGGGGGGGGGGGGGDGGGGGGGGGGGGGEC??CCCGGGGGFGGGG@EGGFGGGGGGGFGCGGEGGGGGGGGGFFGGC
@M02846:211:000000000-JJH3H:1:1101:18807:2568 1:N:0:1
GCGTCAGTCAGGTAATACGACTCACATATTTTAAATTTTTGTGTGCGACCATTTTTCCAGGAATCCTTTTTGCAACGTTTATTCCGGTGAGCCTTCTGATGAGCGTGGTCAATGTCTTAATTATCATTAACACGAAGATTAC
+
GDFCG;FEEFFFGGG9@C<FFCCEGGGGGFGCCFGGGGGGGFAEF9@@@@EGGGGG8EGCDGC8<@DFGGC@,EF,FCEDGGGGFF76+D,=CFCF999?<EE9F+?C4EAF@FG9EFGF?CEEE9@?59A,,84F?CEE<,
@M02846:211:000000000-JJH3H:1:1101:18807:2568 2:N:0:1
TACCTTCTTTACAATATAGCAGACTAGATAATAATCTTCGTGTTAATGATAATTAAGACATTGACCACGCTCATCAGAAGGCTCGCCGGAATAAACGTTGCAAAAAGGATTCCTGGAAAAATGGTCGCACACAAAAATTTAA
+
GCCFGGEFFF<C66;EE<FGAEFEEEGCCD<FGGFGGFGFGFGCGCGGGGGGGGGGGGCGF@FGGGGGGG@FGGGGCGGGGGFF@F7@CFGCGGGFEF<FGGGGGGDGGFFCFGFGGGGGGCFGGGGCFGEGGDC:FCCFF?
@M02846:211:000000000-JJH3H:1:1101:15563:2582 1:N:0:1
GCGTCAGTCAGGTAATACGACTCACATAAAATTTTTGTGTGCGACCATTTTTCCAGGAATCCTTTTTGCAACGTTTATTCTGGCGAGCCTTCTGATGAGCGTGGTCAATGTCTTAATTATCATTAACACGAAGATTATTATC
+
FGG@FC@C@A@ACEEFGEFGECFGGGGFFGFG,EEFEGFCEGGGGGEEFEFEFECFFGFFGGC<FFAFFFGGECFF?DFAA<FGGGCGC8CFC9C5EFFGG:FC4EEFD9ECFGGCEFEAFGFGG<?@EE:7=CF9FFGGGD
@M02846:211:000000000-JJH3H:1:1101:15563:2582 2:N:0:1
TACCTTCTTTACAATATAGCAGACTAGATAATAATCTTCGTGTTAATGATAATTAAGACATTGACCACGCTCATCAGAAGGCTCGCCAGAATAAACGTTGCAAAAAGGATTCCTGGAAAAATGGTCGCACACAAAAATTTTA
+
GGF8FFGGFFFGACEAF9FFGFCFG<8@FE9FFFCGGG9FEFGCGDFFDEF9FGFEDCFDFCCFFGFG>76BFGGFGFAE@FFGCFFCGDFGEAEGDFFGGGGGDFGCCCDFFFEFDGG?FFCFGFGGGG7F@FGGGFG9FF
@M02846:211:000000000-JJH3H:1:1101:14892:2585 1:N:0:1
TACCTTCTTTACAATATAGCAGACTAGATAATAATCTTCGTGTTAATGATAATTAAGACATTGACCACGCTCATCAGAAGGCTCGCCAGAATAAACGTTGCAAAAAGGATTCCTGGAAAAATGGTCGCACACAAAAATTTAA
+
GGGGGGGGGGGGGGGGGGGGGGGGGGGGGGGGGGGGGGGGGGGGGGGGGGGGGGGGGGGGGGGGGGGGGGGGGGGGGGGGGGGGGGGGGGGGGGGGGGGGGGGGGGGGGGGGGGGGGGFGGGGGGGGGGGGGGGGGGGGGGG
@M02846:211:000000000-JJH3H:1:1101:14892:2585 2:N:0:1
GCGTCAGTCAGGTAATACGACTCACATATTTTTAAATTTTTGTGTGCGACCATTTTTCCAGGAATCCTTTTTGCAACGTTTATTCTGGCGAGCCTTCTGATGAGCGTGGTCAATGTCTTAATTATCATTAACACGAAGATTA
+
GGGGGGGGGGGGGGGGGGGGGGGGGGGGGGGGGGGGGGGGGGGGGGGGGGGGGGGGGGGGGGGGGGGGGGGGGGGGGGGGGGGGGGGGGGGGGGGGGGGGGGGGGGGGGGGGGGGGGGGGGGGGGGGGGGGGGGGGGGGGGD
@M02846:211:000000000-JJH3H:1:1101:17387:2620 1:N:0:1
GCGTCAGTCAGGTAATACGACTCACATAGGACACACAAAAAAGAAGAAATAGATTTATTTTTAAATTTTTGTGTGCGACCATTTTTCCAGGAATCCTTTTTGCAACGTTTATTCTGGCGAGCCTTCTGATGAGCGTGGTCAA
+
GGGGGGGGGGGGGGGGGGGGGGGGGGGGGGGGGGGGGGGGGGGGGGGGGGGGGGGGGGGGGGGGGGGGGGGGGGGGGGGGGGGGGGGGGGGGGGGGGGGGGGGGGGGGGGGGGGGGGGGGGGGGGGGGGGGGGGGGGGGGGG
@M02846:211:000000000-JJH3H:1:1101:17387:2620 2:N:0:1
TACCTTCTTTACAATATAGCAGACTAGATAATAATCTTCGTGTTAATGATAATTAAGACATTGACCACGCTCATCAGAAGGCTCGCCAGAATAAACGTTGCAAAAAGGATTCCTGGAAAAATGGTCGCACACAAAAATTTAA
+
GGGGGGGGGGGGGGGGGGGGGGGGGGGGGGGGGGGGGGGGGGGGGGGGGGGGGGGGGGGGGGGGGGGGGGGGGGGGGGGGGGGGGGGGGGGGGGGGGFGGGGGGGGGGGGGGGGGGGGGGGGGGGGGGGGGGGGGGGGGGGG
@M02846:211:000000000-JJH3H:1:1101:14681:2644 1:N:0:1
GCGTCAGTCAGGTAATACGACTCACATAATTTTTAAATTTTTGTGTGCGACCATTTTTCCAGGAATCCTTTTTGCAACGTTTATTCTGGCGAGCCTTCTGATGAGCGTGGTCAATGTCTTAATTATCATTAACACGAAGATT
+
GGGGGGGGGGGGGGGGGGGGGGGGGGGGGGGGGGGGGGGGGGGGGGGGGGGGGGGGGGGGGGGGGGGGGGGGGGGGGGGGGGGGGGGGGGGGGGGGGGGGGGGGGGGGGGGGGGGGGGGGGGGGGGGGGGGGGGGGGGGGGG
@M02846:211:000000000-JJH3H:1:1101:14681:2644 2:N:0:1
TACCTTCTTTACAATATAGCAGACTAGATAATAATCTTCGTGTTAATGATAATTAAGACATTGACCACGCTCATCAGAAGGCTCGCCAGAATAAACGTTGCAAAAAGGATTCCTGGAAAAATGGTCGCACACAAAAATTTAA
+
GGGGGGGGGGGGGGGGGGGGGGGGGGGGGGGGGGGGGGGGGGGGGGGGGGGGGGGGGGGGGGGGGGGGGGGGGGGGGGGGGGGGGGGGGFGGGGGGGGGGGGGGGGGGGGGGGGGGGGGGGGGGGGGGGGGGGGGGGGGGGG
@M02846:211:000000000-JJH3H:1:1101:17555:2645 1:N:0:1
GCGTCAGTCAGGTAATACGACTCACATAACACAAAAAAGAAGAAATAGATTTATTTTTAAATTTTTGTGTGCGACCATTTTTCCAGGAATCCTTTTTGCAACGTTTATTCTGGCGAGCCTTCTGATGAGCGTGGTCAATGTC
+
GGGGGDGGGGGGGGGGGGGGGGEFGGGGGGGGGGGGC:FFGGGGGGGFFGFGGGGGGGGGGGGGGGGGGGGGGGGGGGGFGGDC?EFGGGGGGGGGGGGFGFFFFFGGGGGGGGEFC7FGGGGGGGGGGGGGGGGGGGFFF<
@M02846:211:000000000-JJH3H:1:1101:17555:2645 2:N:0:1
TACCTTCTTTACAATATAGCAGACTAGATAATAATCTTCGTGTTAATGATAATTAAGACATTGACCACGCTCATCAGAAGGCTCGCCAGAATAAACGTTGCAAAAAGGATTCCTGGAAAAATGGTCGCACACAAAAATTTAA
+
6<FFGGDGEAF9C<6FEEA<6F8FCCFA9@E,CD@F6CECGCCC@<FFFA<CAFA@CFEACFEF,CFD@+@BFFFGFGGGGGGGGGGGGGGGGGGGGFGGGGFFFGGGGGGGGGGGGEFGGGGGGGGGGGGGGGFGGGGGGG
@M02846:211:000000000-JJH3H:1:1101:17799:2668 1:N:0:1
GCGTCAGTCAGGTAATACGACTCACAACACAAAAAAGAAGAAATAGATTTATTTTTAAATTTTTGTGTGCGACCATTTTTCCAGGAATCCTTTTTGCAACGTTTATTCTGGCGAGCCTTCTGATGAGCGTGGTCAATGTCTT
+
GGGGGGGGGGGGGGGGGGGGGGGGGGGGGGGGGGGGGGGGGGGGGGGGGGGGGGGGGGGGCGGGGGGGGGGGGGGGGGGGGGGGGGGGGGGGGGGGGGGGGGGGGGGGGGGGGGGCFGDCFGGGGGGGGGGGGGGGGGGGGG
@M02846:211:000000000-JJH3H:1:1101:17799:2668 2:N:0:1
TACCTTCTTTACAATATAGCAGACTAGATAATAATCTTCGTGTTAATGATAATTAAGACATTGACCACGCTCATCAGAAGGCTCGCCAGAATAAACGTTGCAAAAAGGATTCCTGGAAAAATGGTCGCACACAAAAATTTAA
+
GGGGGGGGGGGGGGGGGGGGGGGGGGGGGGGGGGGGGGGGGGGGGGGGGGGGGGGGGGGGGGGGGGGGGGGGGGGGGGGGGGGGGGGGGGGGGGGGGFGGGGGGGGGGGGGGGGGGGGGGGGGGGGGGGGGGGGGGGGGGGG
@M02846:211:000000000-JJH3H:1:1101:10341:2676 1:N:0:1
GCGTCAGTCAGGTAATACGACTCACATATTTTTAAATTTTTGTGTGCGACCATTTTTCCAGGAATCCTTTTTGCAACGTTTATTCTGGCGAGCCTTCTGATGAGCGTGGTCAATGTCTTAATTATCATTAACACGAAGATTA
+
,EFFF@F@FC@@EFGFFDFCEGGCCFGGAA,,CE<FG99FFFFFEGFGDC@FCFCFEGGCC8DFCE@F9EGGEGGEE@DEGGAEDGF<E=CEC:,C59CFFACD<CF:FFFEEGCGF9@EAEFGGGA@EDCFCCGGGG@FF9
@M02846:211:000000000-JJH3H:1:1101:10341:2676 2:N:0:1
TACCTTCTTTACAATATAGCAGACTAGATAATAATCTTCGTGTTAATGATAATTAAGACATTGACCACGCTCATCAGAAGGCTCGCCAGAATAAACGTTGCAAAAAGGATTCCTGGAAAAATGGTCGCACACAAAAATTTAA
+
GGGGDFFGGGDFGGGFGGGGFGGGG<FFECFGGGGGFGGGGGGGGFEGGAFAEFFGGGGGGGGFEFGGGGGGGGGGGGGGGGGGGGGGGCFFGGGGGGFGEGDFGFGGGGGGGGFGEGEGEGGGFGDGGGCFGGGGGFGGGG
@M02846:211:000000000-JJH3H:1:1101:11323:2682 1:N:0:1
GCGTCAGTCAGGTAATACGACTCACATAACAAAAAAGAAGAAATAGATTTATTTTTAAATTTTTGTGTGCGACCATTTTTCCAGGAATCCTTTTTGCAACGTTTATTCTGGCGAGCCTTCTGATGAGCGTGGTCAATGTCTT
+
GGGFGCGGGGGGGGGGGGGGGCGFFEGGGFGGGFDFFDAFFAFGDFGGGGGGGGGGGGFF<FGGGGGGGGDGGGGGGDCFGGFGGGFF@FF<CCCFFEDFE4CEFF?EFFGG=FGFGFCFGFGGGGFFGC@G@FGGGGGGGG
@M02846:211:000000000-JJH3H:1:1101:11323:2682 2:N:0:1
TACCTTCTTTACAATATAGCAGACTAGATAATAATCTTCGTGTTAATGATAATTAAGACATTGACCACGCTCATCAGAAGGCTCGCCAGAATAAACGTTGCAAAAAGGATTCCTGGAAAAATGGTCGCACACAAAAATTTAA
+
F<FGFGGGGGGGGFEGCFFGGEGGFFEGFGGGGGFEDFGGFGFGFFGGFFGCEFGFFFGGGGGGGGGGGGEGGFGGGGFGGGGGGGGGGEFGGGGGGGGGGCFGGGGGFFEGDGFGGGGGGGFGGGGGGGGGGGGGFGGGGG
@M02846:211:000000000-JJH3H:1:1101:13675:2691 1:N:0:1
TACCTTCTTTACAATATAGCAGACTAGATAATAATCTTCGTGTTAATGATAATTAAGACATTGACCACGCTCATCAGAAGGCTCGCCAGAATAAACGTTGCAAAAAGGATTCCTGGAAAAATGGTCGCACACAAAAATTTAA
+
GGGGGGGGGGGGGGGGFGGGGGDFGGGGGGGGGGGGGGGGGGGGGGGGGGGGGGGGGGGGGGDGGGGGGGGGGGGGGGGGFGGGGGGGGGGGGGGGGGFGGGGGGGGGGFFGGGGGGGGGGGGGGGGGGGGGGGGGGGGGGG
@M02846:211:000000000-JJH3H:1:1101:13675:2691 2:N:0:1
GCGTCAGTCAGGTAATACGACTCACATAGGACACACAAAAAAGAAGAAATAGATTTATTTTTAAATTTTTGTGTGCGACCATTTTTCCAGGAATCCTTTTTGCAACGTTTATTCTGGCGAGCCTTCTGATGAGCGTGGTCAA
+
GGGGDGGGGGGGGGGGGGGGGGGGGGGGGGGGGGGGGGGGGGGGGGGGGFGGGGGGGGGGGGGGGGGGGGGGGGGGGGGGGGGGGGGGGGGGGGGGGGGGGGGGGGGGGGGGGGGGGGGGGGGGGGGGGGGGFGGGGGGGGG
@M02846:211:000000000-JJH3H:1:1101:14162:2693 1:N:0:1
GCGTCAGTCAGGTAATACGACTCACATAGGACACACAAAAAAGAAGAAATAGATTTATTTTTAAATTTTTGTGTGCGACCATTTTTCCAGGAATCCTTTTTGCAACGTTTATTCTGGCGAGCCTTCTGATGAGCGTGGTCAA
+
GGGGGGGGGGGGGGGGGGGGGGGGGGGGGGGGGGGGGGGGGGGGGGGGGGGGGGGGGGGGGGGGGGGGGGGGGGGGGGGGGGGGGGGGGGGGGGGGGGGGGGGGGGGFGGGGGGGGGGGGGGGGGGGGGGGGGGGGGGGGGG
@M02846:211:000000000-JJH3H:1:1101:14162:2693 2:N:0:1
TACCTTCTTTACAATATAGCAGACTAGATAATAATCTTCGTGTTAATGATAATTAAGACATTGACCACGCTCATCAGAAGGCTCGCCAGAATAAACGTTGCAAAAAGGATTCCTGGAAAAATGGTCGCACACAAAAATTTAA
+
GGGGGGGGGGGGGGGGGGGGGGGGGGGGGGGGGGGGGGGGGGGGGGGGGGGGGGGGGGGGGGGGGGGGGGGGGGGGGGGGGGGGGGGGGGGGGGGGGGGGGFGGGGGGGGGGGGGGGGGGGGGGGGGGGGGGGGGGGGGGGG
@M02846:211:000000000-JJH3H:1:1101:22749:2708 1:N:0:1
TACCTTCTTTACAATATAGCAGACTAGATAATAATCTTCGTGTTAATGATAATTAAGACATTGACCACGCTCATCAGAAGGCTCGCCAGAATAAACGTTGCAAAAAGGATTCCTGGAAAAATGGTCGCACACAAATATGTGA
+
GGGGGGGGGGGGGGGGGGGGGGGGGGGGGGGGGGGGGGGGGGFGGGGGGGGGGGGGGGGGGGGGGGGGGGGGGGGGGGGGGGGGGGGGGGGGFGGGGFFFGGGGGGGGGFGGGGGGGGEGGGGGGGGGGGGGGGGFGGGGGG
@M02846:211:000000000-JJH3H:1:1101:22749:2708 2:N:0:1
GCGTCAGTCAGGTAATACGACTCACATATTTGTGTGCGACCATTTTTCCAGGAATCCTTTTTGCAACGTTTATTCTGGCGAGCCTTCTGATGAGCGTGGTCAATGTCTTAATTATCATTAACACGAAGATTATTATCTAGTC
+
FFGGGGGFFGGGGGGGGGGGGGGGGGGGGFFFGGGGFGGGGGGGGGCFGGGGGGGGGGGGGGGGGGFFFEGGFGGGGGGGGGGGGGGGGGGGGGGGFGGCGFGGGGGGGGGGGGGGGGGGGGGGGGGGGGGGGGGFFGGGGF
@M02846:211:000000000-JJH3H:1:1101:21551:2723 1:N:0:1
GCGTCAGTCAGGTAATACGACTCACATAGGACACACAAAAAAGAAGAAATAGATTTATTTTTAAATTTTTGTGTGCGACCATTTTTCCAGGAATCCTTTTTGCAACGTTTATTCTGGCGAGCCTTCTGATGAGCGTGGTCAA
+
GGGGGGGFFGGGFGGGGFGFGFGGGGFGFGGGGGGGGGGGGGGGGGGGGFGGGGGGGGGGGGGGGFFGGFGGGGGGGGGGGGGGGG=EFDC@FGCEFEGGGGGGGGGFGGGGGGGGGGGGGEGGGGGGGGGGCFGGGGFCGG
@M02846:211:000000000-JJH3H:1:1101:21551:2723 2:N:0:1
CTTCTTTACAATATAGCAGACTAGATAATAATCTTCGTGTTAATGATAATTAAGACATTGACCACGCTCATCAGAAGGCTCGCCAGAATAAACGTTGCAAAAAGGATTCCTGGAAAAATGGTCGCACACAAAAATTTAAAAA
+
GGGGGFFGGG<,CFFGFGGGGGGCFDE<EFDFGGGGGGGGGGGGGFEGGGEFFFFGFGGFAFFGGGGFCGGGEC@FECFFFEGGGGGGGGGGGGGFGGGGGGGGCGGFGGFFF?FGFCDGDFGGGGGGGGGGGF8FGGGGDF
@M02846:211:000000000-JJH3H:1:1101:20077:2730 1:N:0:1
TACCTTCTTTACAATATAGCAGACTAGATAATAATCTTCGTGTTAATGATAATTAAGACATTGACCACGCTCATCAGAAGGCTCGCCAGAATAAACGTTGCAAAAAGGATTCCTGGAAAAATGGTCGCACACAAAAATTTAA
+
GGGGGGGGGGGGGGGGGGGGGGGGGGGGGGGGGGGGGGGGGGGGGGGGGGGGGGGGGGGGGGGGGGGGGGEGGGGGGGGGGGGGGGGGGGGGGGGGGGGGGGGGGGGGGGGGGGGGGGGGGGGGGGGGGGGGGGGGGGGGGG
@M02846:211:000000000-JJH3H:1:1101:20077:2730 2:N:0:1
GCGTCAGTCAGGTAATACGACTCACATAACACAAAAAAGAAGAAATAGATTTATTTTTAAATTTTTGTGTGCGACCATTTTTCCAGGAATCCTTTTTGCAACGTTTATTCTGGCGAGCCTTCTGATGAGCGTGGTCAATGTC
+
GGGGGGGGGGGGGGGGGGGGGGGGGGGGGGGGGGGGGGGGGGGGGGGGGGGGGGGGGGGGGGGGGGGGGGGGGGGGGGGGGGGGGGGGGGGGGGGGGGGGGGGGGGGGGGGGGGGGGGGGGGGGFGGGGGGGGGGGGGGGG<
@M02846:211:000000000-JJH3H:1:1101:16452:2762 1:N:0:1
TACCTTCTTTACAATATAGCAGACTAGATAATAATCTTCGTGTTAATGATAATTAAGACATTGACCACGCTCATCAGAAGGCTCGCCAGAATAAACGTTGCAAAAAGGATTCCTGGAAAAATGGTCGCACACAAAAATTTAA
+
F9FCGFGGGFGFFAFGGCEGGGFGFFFCAFGDFFACFGFGFFGGDFGGFDFGCFGG9EFGGC,C<F<<FGEGGGGGCDGFGCEC@FCCFGFFCC?FEE8F,CCF?C@FCFFGFFGFC@BGFFEFGGDFGGGGGGDGFGGGGG
@M02846:211:000000000-JJH3H:1:1101:16452:2762 2:N:0:1
GCGTCAGTCAGGTAATACGACTCACATAATTTTTAAATTTTTGTGTGCGACCATTTTTCCAGGAATCCTTTTTGCAACGTTTATTCTGGCGAGCCTTCTGATGAGCGTGGTCAATGTCTTAATTATCATTAACACGAAGATT
+
GAGGGGCEFGGDFGECFEE8CFGGFGGGC@E@FFGGGGFDGFEFGGGGGGGDEGGEFG,EFGGGGGGGGAFADFGGGGGFDFGGFGEGFCGGCC:F<FGGCGFGGGGGCFFGFFFDGDGFGGGGGGGGGGFEFCFEF@FEEC
@M02846:211:000000000-JJH3H:1:1101:8994:2766 1:N:0:1
GCGTCAGTCAGGTAATACGACTCACATAACACAAAAAAGAAGAAATAGATTTATTTTTAAATTTTTGTGTGCGACCATTTTTCCAGGAATCCTTTTGCAACGTTTATTCTGGCGAGCCTTCTGATGAGCGTGGTCAATGTCT
+
GGGGGGGGGGGGGGGGDFGGGGGFGFGFGGGGGGGGGGGDGFFGGGEG<FGGGGGGGGGFGGGGGGGGGGGFGGGGGGGGGGGDFGFFFGGGGGGGGGGGGGGGFGGGGGGGGGGGGGCGGGGFGGGGGGGGGGGGGGGGGG
@M02846:211:000000000-JJH3H:1:1101:8994:2766 2:N:0:1
TACCTTCTTTACAATATAGCAGACTAGATAATAATCTTCGTGTTAATGATAATTAAGACATTGACCACGCTCATCAGAAGGCTCGCCAGAATAAACGTTGCAAAAGGATTCCTGGAAAAATGGTCGCACACAAAAATTTAAA
+
GGGGFGGGCGFGGGGGGGGGGGGGGGGGGGGGGGGGGGGGGGGGGGGGGGGGGGGEGGGGGGGGGFGGGG,CGGGGGGGGGGGGGGGGGGGGGGGGGGGGGGGGGGGGGGGGFGGG?FGGGGGGDCGGGGGGFGGGGGGGGG
@M02846:211:000000000-JJH3H:1:1101:20915:2778 1:N:0:1
GCGTCAGTCAGGTAATACGACTCACATAAAAAAAGAAGAAATAGATTTATTTTTAAATTTTTGTGTGCGACCATTTTTCCAGGAATCCTTTTTGCAACGTTTATTCTGGCGAGCCTTCTGATGAGTGTGGTCAATGTCTTAA
+
GGGGGGGGGGGGGGGGGGFFGGGGGGGGGGGGGGGFCGCEGGGGGGGGGGGGGGFGGGGGGGGGGGGGGGGGGGGGGDGGGGGGGGGGGDEGGGGGGGGGFFGGGGGGGGGGGGGGGGGGFFGFGGGGGGGGGGGGGGGGGG
@M02846:211:000000000-JJH3H:1:1101:20915:2778 2:N:0:1
TACCTTCTTTACAATATAGCAGACTAGATAATAATCTTCGTGTTAATGATAATTAAGACATTGACCACACTCATCAGAAGGCTCGCCAGAATAAACGTTGCAAAAAGGATTCCTGGAAAAATGGTCGCACACAAAAATTTAA
+
GGGGGGGGGGGGGGGGGGGGGGGGGGGGGGGGGGGGGGGGGGGGGGGGGGGGGGGGGGGGGGGGGGGGGGGGGGGGGGGGGGGGGGGGGGGGGGGGGEGGGGGGGGGGGGGGGGGGGGGGGGGGGGGGEGGGGGGGGGGGGG
@M02846:211:000000000-JJH3H:1:1101:23881:2786 1:N:0:1
TACCTTCTTTACAATATAGCAGACTAGATAATAATCTTCGTGTTAATGATAATTAAGACATTGACCACGCTCATCAGAAGGCTCGCCAGAATAAACGTTGCAAAAAGGATTCCTGGAAAAATGGTCGCACACAAAAATTTAA
+
GGGGGGGGGGGGGGGGGGGGGGGGGGGGGGGGGGGGGGGGGGGGGGGGGGGGGGGGGGGGGGGGGGGGGGGGGGGGGGGGGGGGGGGGGFFGGGGGGGGGGGGFGGGGFFFFGGGGGGGGGGGGFGGGGGGGGGGGFGGGGF
@M02846:211:000000000-JJH3H:1:1101:23881:2786 2:N:0:1
GCGTCAGTCAGGTAATACGACTCACATATATTTTTAAATTTTTGTGTGCGACCATTTTTCCAGGAATCCTTTTTGCAACGTTTATTCTGGCGAGCCTTCTGATGAGCGTGGTCAATGTCTTAATTATCATTAACACGAAGAT
+
GGGGGGGGGGGGGGGGGGGGGGGGGGGGGCFGGGGGGGGGGGGGGGGGGGGGGGGGGGGGGGGGGGGGGGGGGGGGGGGGGGGGGGGGGGGGDGGGGGGGGGGGGGGGGGGGGGGGGGGGGGGGGGGGGGGFGGGGGEFGCF
@M02846:211:000000000-JJH3H:1:1101:23018:2799 1:N:0:1
GCGTCAGTCAGGTAATACGACTCACATAACACAAAAAAGAAGAAATAGATTTATTTTTAAATTTTTGTGTGCGACCATTTTTCCAGGAATCCTTTTTGCAACGTTTATTCTGGCGAGCCTTCTGATGAGCGTGGTCAATGTC
+
GGGGGGGGGGGGFGGGGGGGGGGGGGGGGGGGGGGGFGGGGGGGGGGGFEEFGGGGGGGGGGGGGGGGGGGGGGGGGGGGGGGGGGFCGGGGGGGGGGGGGGGGGGGGFGGGFGGGGGGGGGGGGFGGGGGFGGGGGGGGG<
@M02846:211:000000000-JJH3H:1:1101:23018:2799 2:N:0:1
TACCTTCTTTACAATATAGCAGACTAGATAATAATCTTCGTGTTAATGATAATTAAGACATTGACCACGCTCATCAGAAGGCTCGCCAGAATAAACGTTGCAAAAAGGATTCCTGGAAAAATGGTCGCACACAAAAATTTAA
+
GGGGGGGGGGGGGGGGGGGGGGGGGGGGGGGGGGGGGGGGGGGGEGGGGGGGGGGGGGGGGGGGGGGGGGGGGGGGFGGFGGGGGGGGGGGGGGGGGGGGGGGFGGGGGGGGGFGGGGGGGFGGGGGGGGGGGGGGGGFGGG
@M02846:211:000000000-JJH3H:1:1101:13864:2820 1:N:0:1
GCGTCAGTCAGGTAATACGACTCACATAGGACACACAAAAAAGAAGAAATAGATTTATTTTTAAATTTTTGTGTGCGACCATTTTTCCAGGAATCCTTTTTGCAACGTTTATTCTGGCGAGCCTTCTGATGAGCGTGGTCAA
+
GGGGGGGGGGGGGGGGGGGGGGGGGGGGGGGGGGGGGGGGGGGGGGGGGGGGGGGGGGGGGGGGGGGGGGGGGGGGGGGGGGGGGGGGGGGGGGGGGGGGGGGGGGGGGGGGGGGGGGGGGGGGGGGGGGGGGGGGGGGGGG
@M02846:211:000000000-JJH3H:1:1101:13864:2820 2:N:0:1
TACCTTCTTTACAATATAGCAGACTAGATAATAATCTTCGTGTTAATGATAATTAAGACATTGACCACGCTCATCAGAAGGCTCGCCAGAATAAACGTTGCAAAAAGGATTCCTGGAAAAATGGTCGCACACAAAAATTTAA
+
GGGGGGGGGGGGGGGGGGGGGGGGGGGGGGGGGGGGGGGGGGGGGGGGGGGGGGGGGGGGGGGGGGGGGGGGGGGGGGGGGGGGGGGGGGGGGGGGGGGGGGGGGGGGGGGGGGGGGGGGGGGGGGGGGGGGDGGGGGGGFG
@M02846:211:000000000-JJH3H:1:1101:21570:2838 1:N:0:1
TACCTTCTTTACAATATAGCAGACTAGATAATAATCTTCGTGTTAATGATAATTAAGACATTGACCACGCTCATCAGAAGGCTCGCCAGAATAAACGTTGCAAAAAGGATTCCTGGAAAAATTATGTGAGTCGTATTACCTG
+
GGGGGGGGGGGGGGGGGGGGGGGGGGGGGGGGGGGGGGGGGGGGGGGGGGGGGGGGGGGGGGGGGGGGGGGGGGGGGGGGGGGGGGGGGGGGGGGGGGGGGGGGGGGGGGGGGGGGGGGGGGGGGGGGGGGGGGGGGGGGGG
@M02846:211:000000000-JJH3H:1:1101:21570:2838 2:N:0:1
GCGTCAGTCAGGTAATACGACTCACATAATTTTTCCAGGAATCCTTTTTGCAACGTTTATTCTGGCGAGCCTTCTGATGAGCGTGGTCAATGTCTTAATTATCATTAACACGAAGATTATTATCTAGTCTGCTATATTGTAA
+
GGGGGGGGGGGGGGGGGGGGGGGGGGGGGGGGGGGGGGGGGGGGGGGGGGGGGGGGGGGGGGGGGGGGGGGGGGGGGGGGGGGGGGGGGGGGGGGGGGGGGGGGGGGGGGGGGGGGGGGGGGGGGGGGGGGGGGGGGGGGGG
@M02846:211:000000000-JJH3H:1:1101:8884:2858 1:N:0:1
GCGTCAGTCAGGTAATACGACTCACATAACACAAAAAAGAAGAAATAGATTTATTTTTAAATTTTTGTGTGCGACCATTTTTCCAGGAATCCTTTTTGCAACGTTTATTCTGGCGAGCCTTCTGATGAGCGTGGTCAATGTT
+
GGGGGGGGFGGGGGGGGGFGGGGGGGGGGGGGGGGGGGGGGGGGGGGGGGGGGGGGGGGGFGGGGGGGGGGGGGGGGGGGGGGGGGCDGGGGGGFGGGGGGGGGGGGGGGGGGGGGGGGGGGGGGGGFGGFGGGGGGGGGG,
@M02846:211:000000000-JJH3H:1:1101:8884:2858 2:N:0:1
TACCTTCTTTACAATATAGCAGACTAGATAATAATCTTCGTGTTAATGATAATTAAGACATTGACCACGCTCATCAGAAGGCTCGCCAGAATAAACGTTGCAAAAAGGATTCCTGGAAAAATGGTCGCACACAAAAATTTAA
+
GGGGGGGGGGGGGGGGGGGGGGFGGGGGGGGGGGGGGGGGGGGGGGGGGGGFFFGGGGGGGGGGGGGGGGGGGGGGFFFGGGGGGGGGGGGGGGGGGGGGGGGGFGGGGGGGGGGGECFGFGGGGGGGGGGGGGGGCFGGGG
@M02846:211:000000000-JJH3H:1:1101:23949:2875 1:N:0:1
GCGTCAGTCAGGTAATACGACTCACATAATTTTTAAATTTTTGTGTGCGACCATTTTTCCAGGAATCCTTTTTGCAACGTTTATTCTGGCGAGCCTTCTGATGAGCGTGGTCAATGTCTTAATTATCATTAACACGAAGATT
+
GGGGGGGGGGGGGGGGGGGGGGGGGGGFGGGGGGGGGGGGGGGGGGGGGGGGGGGGGGGGGGGGGGGGGGGGGGGGGGGGGGGGGGGGGGGGGGGGGGGGGGGGGGGGGGGGGGGFGGGGGGGGGGGGGGGGGGGGGCFGGG
@M02846:211:000000000-JJH3H:1:1101:23949:2875 2:N:0:1
TACCTTCTTTACAATATAGCAGACTAGATAATAATCTTCGTGTTAATGATAATTAAGACATTGACCACGCTCATCAGAAGGCTCGCCAGAATAAACGTTGCAAAAAGGATTCCTGGAAAAATGGTCGCACACAAAAATTTAA
+
GGGGGGGGGGGGGGGGGGGGGGGGGGFGGGGGGGGGGGGGGGGGGGGGGGGGGGGGGGGGGGGGGGGGGGGGGGGGGGGGGGGGGGGGGGGGGFGGGGGGGGGFGGGGGGGGGGGGGGGGGGGGGGGGGGGGGGGF?FGGGG
@M02846:211:000000000-JJH3H:1:1101:13219:2892 1:N:0:1
GCGTCAGTCAGGTAATACGACTCACATAACACAAAAAAGAAGAAATAGATTTATTTTTAAATTTTTGTGTGCGACCATTTTTCCAGGAATCCTTTTTGCAACGTTTATTCTGGCGAGCCTTCTGATGAGCGTGGTCAATGTC
+
GGGGGGGGGGGGGGGGGGGGGGGGGGGGGGGGGGGGGGGGGGGGGGGGGGGGGGGGGGGGGGGGGGGGGGGGGGGGGGGGGGGGGGGGGGGGGGGGGGGGGGGGGGGGGGGGGGGGGGGFGGGGGGGGGGGGGGGGGGGGGA
@M02846:211:000000000-JJH3H:1:1101:13219:2892 2:N:0:1
TACCTTCTTTACAATATAGCAGACTAGATAATAATCTTCGTGTTAATGATAATTAAGACATTGACCACGCTCATCAGAAGGCTCGCCAGAATAAACGTTGCAAAAAGGATTCCTGGAAAAATGGTCGCACACAAAAATTTAA
+
GGGGGGGGGGGGGGGGGGGGGGGGGGGFGGGGGGGGGGGGGGGGGGGGGGGGGGGGGGGGGGGGGGGGGGGGGGGGGGGGGGGGGGGGGGGGGGGGGGGGGGGGFGGGGGGGGGGGGGGGGGGGGGGGGGGGGGGGGGGGGG
@M02846:211:000000000-JJH3H:1:1101:22068:2893 1:N:0:1
TACCTTCTTTACAATATAGCAGACTAGATAATAATCTTCGTGTTAATGATAATTAAGACATTGACCACGCTCATCAGAAGGCTCGCCAGAATAAACGTTGCAAAAAGGATTCCTGGAAAAATGGTCGCACACAAAAATTTAA
+
GGGGGGGGGGGGGGGGGGGGGGGGGGGGGGGGGGGGGGGGGGGGGGGGGGGGGGGGGGGGGGGGGFGGGGGGGGGGGGGGGGGGGGGGGGGGGGGGGGGGGGGGGGGGGGGGGGGGGGGGGGGGGGGGGGGGGGGGGGGGGG
@M02846:211:000000000-JJH3H:1:1101:22068:2893 2:N:0:1
GCGTCAGTCAGGTAATACGACTCACATAACACAAAAAAGAAGAAATAGATTTATTTTTAAATTTTTGTGTGCGACCATTTTTCCAGGAATCCTTTTTGCAACGTTTATTCTGGCGAGCCTTCTGATGAGCGTGGTCAATGTC
+
GGGGGGGGGGGGGGGGGGGGGGGGGGGGGGGGGGGGGGGGGGGGGGGGGGGGGGGGGGGGGGGGGGGGGGGGGGGGGGGGGGGGGGGGGGGGGGGGGGGGGGGGGGGGGGGGGGGGGGGGGGGGGGGGGGGGGGGGGGGGGE
@M02846:211:000000000-JJH3H:1:1101:11552:2902 1:N:0:1
GCGTCAGTCAGGTAATACGACTCACATAGGACACACAAAAAAGAAGAAATAGATTTATTTTTAAATTTTTGTGTGCGACCATTTTTCCAGGAATCCTTTTTGCAACGTTTATTCTGGCGAGCCTTCTGATGAGCGTGGTCAA
+
FGGGGGGGGFGGFGGGFFGGGGGGGGGGGGFGGGGGGG8FFEG<FFGGFGGGDGGGGGGGGGGGGGGGGGGGGGGGGGGGGGGFGF,FGGGGGGGGGGGGGGGGGGGG<FFGGGGFGGGGGGGGGGGGFFGGGGGEGGGGGF
@M02846:211:000000000-JJH3H:1:1101:11552:2902 2:N:0:1
TACCTTCTTTACAATATAGCAGACTAGATAATAATCTTCGTGTTAATGATAATTAAGACATTGACCACGCTCATCAGAAGGCTCGCCAGAATAAACGTTGCAAAAAGGATTCCTGGAAAAATGGTCGCACACAAAAATTTAA
+
GGGFGGGFFGGGGGGGGGGGGGGGGGGGGGGGGGGGGGGGGGGFGGGFFGGGGGGGGGGGGFGGGGGGGG:FEGGCFEFGGGGGGGGGGGGGCGGGGFGGGFFDGGGGGGDFGGGGGGGGGGGGGFGDFGFGGGGGGGGGGG
@M02846:211:000000000-JJH3H:1:1101:9657:2904 1:N:0:1
TACCTTCTTTACAATATAGCAGACTAGATAATAATCTTCGTGTTAATGATAATTAAGACATTGACCACGCTCATCAGAAGGCTCGCCAGAATAAACGTTGCAAAAAGGATTCCTGGAAAAATGGTCGCACACAAAAATTTAA
+
GGFGGD@AEFF<FCGDFGGFGGGGGGG<FFFEFGGFGGFGFGFEGFGGGGGGDAFGGFGGGGGFGGFGEGGGGGFGGGGG@FFGGGGGGGGGGCDDFFGGDGFGFGECFFGGCFBGGCFGGGGGGFGEGGGGGFFG@<?FGG
@M02846:211:000000000-JJH3H:1:1101:9657:2904 2:N:0:1
GCGTCAGTCAGGTAATACGACTCACATAGGACACACAAAAAAGAAGAAATAGATTTATTTTTAAATTTTTGTGTGCGACCATTTTTCCAGGAATCCTTTTTGCAACGTTTATTCTGGCGAGCCTTCTGATGAGCGTGGTCAA
+
CC@FE;FGGCDDFGGGGGGCCCGGGCEF<EDFGGGGC@D8,:CCEF@E8FGG<FD<FFCFFGGGGGGFFFEGGGGGGGGGGFGGGFEGFGF7FEFEEF9FFGG<FFGDFB@FFEFBFFEGGGGGGGGFGGGGGGGFGGDFGG
@M02846:211:000000000-JJH3H:1:1101:19527:2917 1:N:0:1
TACCTTCTTTACAATATAGCAGACTAGATAATAATCTTCGTGTTAATGATAATTAAGACATTGACCACGCTCATCAGAAGGCTCGCCAGAATAAACGTTTATGTGAGTCGTATTACCTGACTGACGCAGAACGGCAAGATCG
+
GGGGGGGGGGGGGGGGGGGGGGGGGGGGGGGGGGGGGGGGGGGGGGGGGGGGGGGGGGGGGGGGGGGGGGGGGGGCGGGGGGGGGGGGGGGGGGGGGGGGGGGGGGGGGGGGGGGGGGGGGGGGGGGGGGGGGGGGGGGGGF
@M02846:211:000000000-JJH3H:1:1101:19527:2917 2:N:0:1
GCGTCAGTCAGGTAATACGACTCACATAAACGTTTATTCTGGCGAGCCTTCTGATGAGCGTGGTCAATGTCTTAATTATCATTAACACGAAGATTATTATCTAGTCTGCTATATTGTAAAGAAGGTAAGAACGGCAAGATCG
+
GGGGGGGGGGGGGGGGGGGGGGGGGGGGGGGGGGGGGGGGGGGGGGGGGGG9FGGGGGGGGGGGGGGGGGGGGGGGGGGGGGGGGGGGGGGGGGGGGGGGGGGGGGGGGGGGGGGGGGGGGGGGGGGGGGGGGGGGGGGGGG
@M02846:211:000000000-JJH3H:1:1101:19559:2941 1:N:0:1
TACCTTCTTTACAATATAGCAGACTAGATAATAATCTTCGTGTTAATGATAATTAAGACATTGACCACGCTCATCAGAAGGCTCGCCAGAATAAACGTTGCAAAAAGGATTCCTGGAAAAATGGTCGCACACAAAAATTTAA
+
CFCFGFFFGGFFGGGFCCFDE<FFE@FGGDFGG<EEDFGFECFFGGGFEFFCGGGFGGGGGGGEGGGGGG,BFGGGDGGFFFEFCF7CFFGGFCAFE<CFCFD<FD:FG=9EGGGGGGGGGGGGG9=CFFGGDGGGGGDGFF
@M02846:211:000000000-JJH3H:1:1101:19559:2941 2:N:0:1
GCGTCAGTCAGGTAATACGACTCACATAACCAAAAAGAAGAAATAGATTTATTTTTAAATTTTTGTGTGCGACCATTTTTCCAGGAATCCTTTTTGCAACGTTTATTCTGGCGAGCCTTCTGATGAGCGTGGTCAATGTCTT
+
FG+@FEGG9,<<FFEFFA@<@,BED@<ED8,;C6C<@FDE8,CE,CCE9FAFFGGGGGAACFGG@FFGGCGGGGGGCEAFEEFF8F8F<FGGGFCECEEFFAFGGGDFE@FFE:C+@ECFCFAF99BEG:FGFGGGGFGGFG
@M02846:211:000000000-JJH3H:1:1101:8947:2954 1:N:0:1
TACCTTCTTTACAATATAGCAGACTAGATAATAATCTTCGTGTTAATGATAATTAAGACATTGACCACGCTCATCAGAAGGCTCGCCAGAATAAACGTTGCAAAAAGGATTCCTGGAAAAATGGTCGCACACAAAAATTTAA
+
GGGGGGGGGGGGGGGGGGGGGGGGGFGGFGGGGGGGGGGGGGGGGGGGGGGGGGGFGGGGGGGGGFGFGGGGGGGGGGCFGGGGGGGGGGFGGGEFGGFGGGFFGGGGGGGGGGBGGGGGFGGFGGGGGGGGGGGGGGFFGG
@M02846:211:000000000-JJH3H:1:1101:8947:2954 2:N:0:1
GCGTCAGTCAGGTAATACGACTCACATAGGACACACAAAAAAGAAGAAATAGATTTATTTTTAAATTTTTGTGTGCGACCATTTTTCCAGGAATCCTTTTTGCAACGTTTATTCTGGCGAGCCTTCTGATGAGCGTGGTCAA
+
GGGGGGGFFGFGGGGGGEGDFGGGGGFGGFGFGGGGGGGGGGGGGGGGGAGGFGGGGGGGFGGGGGGGGGGGGGGGGGGCFGGGGGGGFFGFGGGGGGGGGGGGGGGGGGGGGGGGGFGFGDFFGGGGFGGGGGGGEGGGGG
@M02846:211:000000000-JJH3H:1:1101:18495:2956 1:N:0:1
GCGTCAGTCAGGTAATACGACTCACATAGGACACACAAAAAAGAAGAAATAGATTTATTTTTAAATTTTTGTGTGCGACCATTTTTCCAGGAATCCTTTTTGCAACGTTTATTCTGGCGAGCCTTCTGATGAGCGTGGTCAA
+
GGGGGGGGGGGGGGGGGGGGGGGGGGGGGGGGGGGGGGGGGGGGGGGGGGGGGGGGGGGGGGGGGGGGGGGGGGGGGGGGGGGGGGGGGGGGGGGGGGGGGGG9FGGGGGGGGGGGGGGGGGGGGGGGGGGGGGGGGGGGGG
@M02846:211:000000000-JJH3H:1:1101:18495:2956 2:N:0:1
TACCTTCTTTACAATATAGCAGACTAGATAATAATCTTCGTGTTAATGATAATTAAGACATTGACCACGCTCATCAGAAGGCTCGCCAGAATAAACGTTGCAAAAAGGATTCCTGGAAAAATGGTCGCACACAAAAATTTAA
+
GGGGGGGGGGGGGGGGGGGGGGGGGGGGGGGGGGGGGGGGGGGGGGGGGGGGGGGGGGGGGGGGGGGGGGGGGGGGGGGGGGGGGGGGGGGGGGGGGG@DGGGGGGGGGGGGGGGGGGGGGGGGGGGGGGGGGGGGGGGGGG
@M02846:211:000000000-JJH3H:1:1101:6918:2958 1:N:0:1
TACCTTCTTTACAATATAGCAGACTAGATAATAATCTTCGTGTTAATGATAATTAAGACATTGACCACGCTCATCAGAAGGCTCGCCAGAATAAACGTTGCAAAAAGGATTCCTGGAAAAATGGTCGCACACAAAAATTTAA
+
GGGGGGGGGGGGGGGDFGGGFGGGGGGFGGGGFDGGGGGGGGGGFGGGGGGAEGGFGFGGGGGGGGGEGGGGGGGGGGFGGGGGGGGGGGGGGGGGGFGGEFFGFFGGGGGGGGGG8DFFGGGGGGGGEGGGGCFFGGGFFF
@M02846:211:000000000-JJH3H:1:1101:6918:2958 2:N:0:1
GCGTCAGTCAGGTAATACGACTCACATATATTTTTAAATTTTTGTGTGCGACCATTTTTCCAGGAATCCTTTTTGCAACGTTTATTCTGGCGAGCCTTCTGATGAGCGTGGTCAATGTCTTAATTATCATTAACACGAAGAT
+
GGGGGGGGGGFGGGGGGGGGGGGFGGFCGFGGGGGFGEGGGGGGGFGGGGGGFEGFGGGGGGGGGFEEGGGGGGGGGG<FGGGGGGGGGFGG@FGFGGGGGDGGEFGCGGGGGGGGGGGGGGFGGGGGGGGGFFGGDCFFGE
@M02846:211:000000000-JJH3H:1:1101:8256:2969 1:N:0:1
GCGTCAGTCAGGTAATACGACTCACATAACAAAAAAGAAGAAATAGATTTATTTTTAAATTTTTGTGTGCGACCATTTTTCCAGGAATCCTTTTTGCAACGTTTATTCTGGCGAGCCTTCTGATGAGCGTGGTCAATGTCTT
+
GGGFEGGFGFGGDFFGGGGGGGGGGGGGGGGGCFGGGGGGGGGGFGCFFFGGGGGGGGGGGFGGGGGGDGGGEGGGGFDGGGGGGFGFGGGGGGGGGGFGGGGFFGGFFGAFCGEDGGFGGGGGGGGGGGGGFGGGGGGGGG
@M02846:211:000000000-JJH3H:1:1101:8256:2969 2:N:0:1
TACCTTCTTTACAATATAGCAGACTAGATAATAATCTTCGTGTTAATGATAATTAAGACATTGACCACGCTCATCAGAAGGCTCGCCAGAATAAACGTTGCAAAAAGGATTCCTGGAAAAATGGTCGCACACAAAAATTTAA
+
GGGGGGGGGGGGGGFGGGGGGGGGGGGGGDFGGGGGGGGGGGGGGFFGGGGGGGGGGGGGGGGGGFGGGGFGGFGGGGGGGGGGGGEEGGGGGGGGGGGGGEFGGGGGGGGG9FFFDFEFFGGGGGGGGFEGGGGFECFGGG
@M02846:211:000000000-JJH3H:1:1101:23407:2994 1:N:0:1
TACCTTCTTTACAATATAGCAGACTAGATAATAATCTTCGTGTTAATGATAATTAAGACATTGACCACGCTCATCAGAAGGCTCGCCAGAATAAACGTTGCAAAAAGGATTCCTGGAAAAATGGTCGCACACAAAAATTTAA
+
GGGGGFFGDAFFDGG@FGGDECFFGGAFF<EDAFGGGGGGGGGGEAFGFGG<FGCEFDFGGGGGG9EFGC@FGGGGGCCFCFFGEEFGG@GGGGGGGEFCGGGG?FGGGGGGGGGFFFGGGFCGGGGGDGGGEFGDGGGGGG
@M02846:211:000000000-JJH3H:1:1101:23407:2994 2:N:0:1
GCGTCAGTCAGGTAATACGACTCACATAACACAAAAAAGAAGAAATAGATTTATTTTTAAATTTTTGTGTGCGACCATTTTTCCAGGAATCCTTTTTGCAACGTTTATTCTGGCGAGCCTTCTGATGAGCGTGGTCAATGTC
+
FGGGDGGGGGGGGGGGGGGG:FCFGFGGGGGGGGGGGGGGCGG8FGDFGGGGGGGGGGGFGGGGGGGGGGGGFGGGGGGGGGCFFGFFEGGGGDGGGGGFGGGGGGGGGGGFGGGGGGDCGGGGGFGGGGGGGGFGFGGGGE
@M02846:211:000000000-JJH3H:1:1101:8918:3004 1:N:0:1
TACCTTCTTTACAATATAGCAGACTAGATAATAATCTTCGTGTTAATGATAATTAAGACATTGACCACGCTCATCAGAAGGCTCGCCAGAATAAACGTTGCAAAAAGGATTCCTGGAAAAATGGTCGCACACAAAAATTATG
+
FFEGGGGGGGGGGGGGGGGGGGGGGGG@CCFGGFGFGGGGFGGGFFGFGGFGGFFCFGGGGFGGGGFDCGDCFG<FEGFFC<EFGGGGGGGGGFGAFFFGEDGGGGGCE<FFGFGGFGGCGGGGFGGGFGED@FDFFECFA?
@M02846:211:000000000-JJH3H:1:1101:8918:3004 2:N:0:1
GCGTCAGTCAGGTAATACGACTCACATAATTTTTGTGTGCGACCATTTTTCCAGGAATCCTTTTTGCAACGTTTATTCTGGCGAGCCTTCTGATGAGCGTGGTCAATGTCTTAATTATCATTAACACGAAGATTATTATCTA
+
GFGGGGGGGGDGGGGGGGGGGGGGGGGGGGGGGGGGCFGFFGGGGGGGGGGGGGGGGGGGGGGGGGGGGGGFGGGGGGGGGGGGGGGGGGGGGGGGGGGGGDGGGGGGGGGGGGGGGGGGGGGFCFGGGEGFGGGGGGGGCA
@M02846:211:000000000-JJH3H:1:1101:15171:3012 1:N:0:1
TACCTTCTTTACAATATAGCAGACTAGATAATAATCTTCGTGTTAATGATAATTAAGACATTGACCACGCTCATCAGAAGGCTCGCCAGAATAAACGTTGCAAAAAGGATTCCTGGAAAAATGGTCGCACACAAAAATTTAA
+
GGGGGGGGGGGGGGGGGGFGGGGGGGGGGGGGGGGGGGGGGGGGGGGGGGGGGGGGGGGGGGGGGGGGGGFGGGGGGGGGGGGGGGGGGGGGGGGGGFFGGGGGGGGGGGFGGGGGGGGFGGFGCGGGGGGGGCFGGGGGGG
@M02846:211:000000000-JJH3H:1:1101:15171:3012 2:N:0:1
GCGTCGGTCAGGTAATACGACTCACATAACACAAAAAAGAAGAAATAGATTTATTTTTAAATTTTTGTGTGCGACCATTTTTCCAGGAATCCTTTTTGCAACGTTTATTCTGGCGAGCCTTCTGATGAGCGTGGTCAATGTC
+
GGGGGGGFGGGGGGGGGGGGGGGGGGGGGGGGGGGGGGGGGGFGGGGGGGGGGGGGGGGGGGGGGGGGGGGGGGGGGGGGGGGGGGGGGGGGGGGGGGGGGGGGGGGGGGGGGGGGGGGGGGGGGGGGGGGGGGGGGGGGGC
@M02846:211:000000000-JJH3H:1:1101:16633:3023 1:N:0:1
GCGTCAGTCAGGTAATACGACTCACATAATTTTTAAATTTTTGTGTGCGACCATTTTTCCAGGAATCCTTTTTGCAACGTTTATTCTGGCGAGCCTTCTGATGAGCGTGGTCAATGTCTTAATTATCATTAACACGAAGATT
+
GGGGGGGGGGGGGGGGGGGGGGGGGGGGGGGGGGGGGGGGGGGGGGGGGGGGGGGGGGGGGGGGGGGGGGGGGGGGGGGGGGGGGGGGGGGGGGGGGGGGGGGGGGGGGGGGGGGGGGGGGGGGGFGGGGGGGGGGGGGGGG
@M02846:211:000000000-JJH3H:1:1101:16633:3023 2:N:0:1
TACCTTCTTTACAATATAGCAGACTAGATAATAATCTTCGTGTTAATGATAATTAAGACATTGACCACGCTCATCAGAAGGCTCGCCAGAATAAACGTTGCAAAAAGGATTCCTGGAAAAATGGTCGCACACAAAAATTTAA
+
GGGGGGGGGGGGGGGGGGGGGGGGGGGGGGGGGGGGGGGGGGGGGGGGGGGFGGGGGGGGGGGGGGGGGGGGGGGGGGGGGGGGGGGGGGGGGGGGGGGGGGGGGGGGGGGGGGGGGGGGGGGGGGGGGGGGGGGGGGGGGG
@M02846:211:000000000-JJH3H:1:1101:18184:3026 1:N:0:1
GCGTCAGTCAGGTAATACGACTCACATAAAAAAAGAAGAAATAGATTTATTTTTAAATTTTTGTGTGCGACCATTTTTCCAGGAATCCTTTTTGCAACGTTTATTCTGGCGAGCCTTCTGATGAGCGTGGTCAATGTCTTAA
+
GGGGGGGGGGGGGGGGGGGGGGGGGGGGGGGGGGGFGGGGGGGGGGGGGGGGGGGGGGGGGGGGGGGGGGGGGGGGGGGGGGGGGGGGGGGGGGGGGGGFGGGGGGGGGGGGGGGGGGGGGGGGGGGGGGGGGGGGGGGGGF
@M02846:211:000000000-JJH3H:1:1101:18184:3026 2:N:0:1
TACCTTCTTTACAATATAGCAGACTAGATAATAATCTTCGTGTTAATGATAATTAAGACATTGACCACGCTCATCAGAAGGCTCGCCAGAATAAACGTTGCAAAAAGGATTCCTGGAAAAATGGTCGCACACAAAAATTTAA
+
GGGGGGGGGGGGGGGGGGGGGGGGGGGGGGGGGGGGGGGGGGGGGGGGGGGGGGGGGGGGGGGGGGGGGGGGGGGGGGGGGGGGGGGGGGGGGGGGGFGGDGGGGGGGGGGGGGGGGGGGGGGGGGGGGGGGGGGGGGGGGG
@M02846:211:000000000-JJH3H:1:1101:21202:3038 1:N:0:1
TACCTTCTTTACAATATAGCAGACTAGATAATAATCTTCGTGTTAATGATAATTAAGACATTGACCACGCTCATCAGAAGGCTCGCCAGAATAAACGTTGCAAAAAGGATTCCTGGAAAAATGGTCGCACACAAAAATTTAA
+
GFGAFF,FF99<AFAFG<EEA<F8CFC<EFFGGGGF<E@@@C;CE@@@,CEE<FDGCCCEDFG<C,@,@F:7@6CFFFFFG<CFGEGCE8EE9?AAFG@FGFCCFEE7<<?E@?FFFFE89F,,9EFGFFGGDFDGCGFFGG
@M02846:211:000000000-JJH3H:1:1101:21202:3038 2:N:0:1
GCGTCAGTCAGGTAATACGACTCACATAACACAAAAAAGAAGAAATAGATTTATTTTTAAATTTTTGTGTGCGACCATTTTTCCAGGAATCCTTTTTGCAACGTTTATTCTGGCGAGCCTTCTGATGAGCGTGGTCAATGTC
+
CGEFG7;FCFEFCFDEAF@E+@CFFGGFGGFFG<F<<+6,66CFDAFGFGFG9CEE<EF@FG<EA@@EEF<FGGGGDFGGGGDEGFGFFGGGD,FA?FGGGFGDFCDFFCFGCF=FFGGF,=AEGF<DEGGEGG<?EF<FF9
@M02846:211:000000000-JJH3H:1:1101:24229:3079 1:N:0:1
TACCTTCTTTACAATATAGCAGACTAGATAATAATCTTCGTGTTAATGATAATTAAGACATTGACCACGCTCATCAGAAGGCTCGCCAGAATATACGTTGCAAAAAGGACTCCTGGAAAAATGGTCGCACACAAAAATTTAA
+
EGGDFDE9FEGD<CC<<C69FC8C@6;,,,CF9,<EFGGDFC8@6C@<,CF<<,@A<FG,EEC,C,;C7F:8@,9<,9C,,EFFCFEGG,CEE,<CFFGGG<E9CC6CE,49,,B8,,CFFGDEEGGGGGGGGG?F+?,EAA
@M02846:211:000000000-JJH3H:1:1101:24229:3079 2:N:0:1
GCGTCAGTCAGGTAATACGACTCACATAATTTTTAAATTTTTGTGTGCGACCATTTTTCCAGGAATCCTTTTTGCAACGTTTATTCTGGCGAGCCTTCTGATGAGCGTGGTCAATGTCTTAATTATCATTAACACGCAGATT
+
FF:BEEEGGGGGEFEGEFCFGGGFGCGGGGFEFGFFCFFGCFFGDE8<FEG@:@CFG9FGGDGCD@CFAGFDEEGGG8FGCF@FGGGFDFC:C=FDCFGA<FEFGGGFEGG<,=BFFGGGDGEF9DBEG9F<FAF@+4@CFE
@M02846:211:000000000-JJH3H:1:1101:6367:3102 1:N:0:1
TACCTTCTTTACAATATAGCAGACTAGATAATAATCTTCGTGTTAATGATAATTAAGACATTGACCACGCTCATCAGAAGGCTCGCCAGAATAAACGTTGCAAAAAGGATTCCTGGAAAAATGGTCGCACACAAAAATTTAA
+
GGGGGGGGGFGGGGGGGGGGGGFFGGGGCGGGGGGGGGGGGGFGGGFGGFGGFGGGGGGGGGGGGGFGGGDGGFFGGGGGGGGGGGGDGGGFGFFFGCGGCGGGGGGGGF9F?FFGDFGGGCGGGGGGGGEGGGFGGGGGGG
@M02846:211:000000000-JJH3H:1:1101:6367:3102 2:N:0:1
GCGTCAGTCAGGTAATACGACTCACATAGGACACACAAAAAAGAAGAAATAGATTTATTTTTAAATTTTTGTGTGCGACCATTTTTCCAGGAATCCTTTTTGCAACGTTTATTCTGGCGAGCCTTCTGATGAGCGTGGTCAA
+
ACGGGE;FFFGGGFFGGFGDGBFGCFDFGGFGGGGDGGGFDEFDEFAFCEGGFDEEGGGGGGGGGGFFFFEGGGGFGGDEGFGGGFGGGGGGGGGGGGGGGGFDG?FDFGGEFGDGGGGGGGGGGGGGGGGGGGGGGGGFGG
@M02846:211:000000000-JJH3H:1:1101:6983:3107 1:N:0:1
GCGTCAGTCAGGTAATACGACTCACATATCCAGGAATCCTTTTTGCAACGTTTATTCTGGCGAGCCTTCTGATGAGCGTGGTCAATGTCTTAATTATCATTAACACGAAGATTATTATCTAGTCTGCTATATTGTAAAGAAG
+
GGGGGGGGGGGGGGGGGGGGGGGGGGGGGGGGGGGGGGGGGGGGGGGGGGFGGGGGGGGGGGGGGGGGGGGGGGGGFGGGEGGGGGFFGGGGGGGGGGGGFGGGGGGGDFGGGGGGGGGGFGGGGGGGGGGGGGGGGGGGGG
@M02846:211:000000000-JJH3H:1:1101:6983:3107 2:N:0:1
TACCTTCTTTACAATATAGCAGACTAGATAATAATCTTCGTGTTAATGATAATTAAGACATTGACCACGCTCATCAGAAGGCTCGCCAGAATAAACGTTGCAAAAAGGATTCCTGGATATGTGAGTCGTATTACCTGACTGA
+
GGFGGGGGGGGGGGGGGGGGGGGGGGGGGGGGGGGGGGGGGGGGGGGGGGGGGGGCFGGGGGGGGGGGGGGGGGGGGGGFGGGGGGGGGGGGGGGGGGFGGGGGGGGGGGGGGGGG?FFGGGGGGGGGGGGGGGGGGGGGGG
@M02846:211:000000000-JJH3H:1:1101:9875:3123 1:N:0:1
GCGTCAGTCAGGTAATACGACTCACATAATTTTTAAATTTTTGTGTGCGACCATTTTTCCAGGAATCCTTTTTGCAACGTTTATTCTGGCGAGCCTTCTGATGAGCGTGGTCAATGTCTTAATTATCATTAACACGAAGATT
+
GGGGGGGGGGGGGGGGGGGGGGGGGGGGGGGGGGGGGGGGGGGGGGGGGGGGGGGGGGGGGGGGGGGGGGGGGGGGGGGGGGGGGGGGGGGGGGGGGGGGGGGGGGGGGGGGGGGGGGGGGGGGGGGGGGGGGGGGGGGGGG
@M02846:211:000000000-JJH3H:1:1101:9875:3123 2:N:0:1
TACCTTCTTTACAATATAGCAGACTAGATAATAATCTTCGTGTTAATGATAATTAAGACATTGACCACGCTCATCAGAAGGCTCGCCAGAATAAACGTTGCAAAAAGGATTCCTGGAAAAATGGTCGCACACAAAAATTTAA
+
GGGGGGGGGGGGGGGGGGGGGGGGGGGGGGGGGGGGGGGGGGGGGGGGGGGGGGGGGGGGGGGGGGGGGGGGGGGGGGGGGGGGGGGGGGGGGGGGGGGGGGGGGGGGGGGGGGGGGGGGGGGGGGGGGGGGGGGGGGGGGG
@M02846:211:000000000-JJH3H:1:1101:6715:3140 1:N:0:1
GCGTCAGTCAGGTAATACGACTCACATAACACAAAAAAGAAGAAATAGATTTATTTTTAAATTTTTGTGTGCGACCATTTTTCCAGGAATCCTTTTTGCAACGTTTATTCTGGCGAGCCTTCTGATGAGCGTGGTCAATGTC
+
GGGGGGGGDGGGGGEGGGGGG;BFGGGGGAFFGGGFGGEGGGGGGGGGFGGGGGGGGGFGGGGFGGGGGGDAFGGGGGGGGGGFGGGGGGGFGGGGGC@FG,>FGGCGEFGGGGEBCG@F?FFEAFFCEFEGGGBEFFFGG<
@M02846:211:000000000-JJH3H:1:1101:6715:3140 2:N:0:1
TACCTTCTTTACAATATAGCAGACTAGATAATAATCTTCGTGTTAATGATAATTAAGACATTGACCACGCTCATCAGAAGGCTCGCCAGAATAAACGTTGCAAAAAGGATTCCTGGAAAAATGGTCGCACACAAAAATTTAA
+
GFGGGFEEFGGGGGGFGGGGGGGGGGGGGGGGGFGGGGGFFGGGGGGGFGGGFGDFGFGGGGGGGFGGGGGGGGGFGGEFGCFGGGGBFGGGGGGGGGGGGFGGFGGGGGFEEAEFCFGFGGGFFGGGGDGGGGGGCGGGGG
@M02846:211:000000000-JJH3H:1:1101:10527:3157 1:N:0:1
GCGTCAGTCAGGTAATACGACTCACATAATTTTTCCAGGAATCCTTTTTGCAACGTTTATTCTGGCGAGCCTTCTGATGAGCGTGGTCAATGTCTTAATTATCATTAACACGAAGATTATTATCTAGTCTGCTATATTGTAA
+
GGECCFG,FFFFGGGGGCFC7;FEFDGGCF<C@FGGGGGFDE@EF,C@FGGGGGGF<FFCFAEC@F:@FFEEAFCDF<FCEFG@CCFGAEFGGGGE<FGDGC9FE<FGFFGG7:=:FFEFCEF,B,CAFEEG9<F9FFEFGG
@M02846:211:000000000-JJH3H:1:1101:10527:3157 2:N:0:1
TACCTTCTTTACAATATAGCAGACTAGATAATAATCTTCGTGTTAATGATAATTAAGACATTGACCACGCTCATCAGAAGGCTCGCCAGAATAAACGTTGCAAAAAGGATTCCTGGAAAAATTATGTGAGTCGTATTACCTG
+
DGGGGFGGGCFGGGGGGGGGGGGGGDGFEDFGGGDGFFGGEFFGCFFGEAFGFGFFGCFGGFGGGGGGGGGGGCFFGFCGFGGGGGGGGGFDFGGGGF8FGGGGGGGGGF<FFGFFAFFF?FCEGAFAEFFGGFFGFGGFAF
@M02846:211:000000000-JJH3H:1:1101:16415:3160 1:N:0:1
TACCTTCTTTACAATATAGCAGACTAGATAATAATCTTCGTGTTAATGATAATTAAGACATTGACCACGCTCATCAGAAGGCTCGCCAGAATAAACGTTGCAAAAAGGATTCCTGGAAAAATGGTCGCACACAAAAATTTAA
+
GGGGGGGGGGGGGGGGGGGGGGGGGGGGGGGGGGGGGGGGGGGGGGGGGGGGGGGGGGGGGGGGGGGGGGGGGGGGGGGGGGGGGGGGGGGGGGGGGGGGGGGGGGGGGGGGGGFGGGGGGGGGGGGGGGGGGGGGGGGGGG
@M02846:211:000000000-JJH3H:1:1101:16415:3160 2:N:0:1
GCGTCAGTCAGGTAATACGACTCACATAACACAAAAAAGAAGAAATAGATTTATTTTTAAATTTTTGTGTGCGACCATTTTTCCAGGAATCCTTTTTGCAACGTTTATTCTGGCGAGCCTTCTGATGAGCGTGGTCAATGTC
+
GGGGGEGGGGGGGGGGGGGGGGGGGGGGGGGGGGGGGGGGGGGGGGGGGGGGGGGGGGGGGGGGGGGGGGGGGGGGGGGGGGGGGGGGGGGGGGGGGGGGGGGGGGGGGGGGGGGGGGGGGGGGGGGGGGGGGGGGGGGGGG
@M02846:211:000000000-JJH3H:1:1101:12693:3162 1:N:0:1
GCGTCAGTCAGGTAATACGACTCACATAAACGTTTATTCTGGCGAGCCTTCTGATGAGCGTGGTCAATGTCTTAATTATCATTAACACGAAGATTATTATCTAGTCTGCTATATTGTAAAGAAGGTAAGAACGGCAAGATCG
+
GGGGECFCFGGFGGGGGGGCGGGGGGGGGGFDFGGGGGGFFFAB@+:FFGFF9FCFFFFGEEEFFFGGAEFFGGGDGGGGCFGGGGFFCGGGGGC?EGGGF<CFFCFEG<FFCEGGGFGGGGFFFGFGGFEGGDGECDGFG@
@M02846:211:000000000-JJH3H:1:1101:12693:3162 2:N:0:1
TACCTTCTTTACAATATAGCAGACTAGATAATAATCTTCGTGTTAATGATAATTAAGACATTGACCACGCTCATCAGAAGGCTCGCCAGAATAAACGTTTATGTGAGTCGTATTACCTGACTGACGCAGAACGGCAAGATCG
+
GGGGFEFGGFFGGGEFFFG9EGGGGGGGCFFGGGGGGGGFFCFGGGGGGGGGGGG<<FFFGGFGGGGGGGGGEGGGGGFGG@FF7FCGGGGGGC<FECEEFGGGFGGGFEGF=FFGGAFFG9AFE?FDEFFFCGGEGFDCEF
@M02846:211:000000000-JJH3H:1:1101:9128:3176 1:N:0:1
TACCTTCTTTACAATATAGCAGACTAGATAATAATCTTCGTGTTAATGATAATTAAGACATTGACCACGCTCATCAGAAGGCTCGCCAGAATAAACGTTGCAAAAAGGATTCCTGGAAAAATGGTCGCACACAAAAATTTAA
+
GGGGGGGGGGGGGGGGGGGGGGGGGGGGGGGGGGGGGGGGGGFGGGGFGFGGGGGGGGGGGGGGGGEFGFFGGGGGGGGGGGGGGGGGGGGGGGGGGFGGGGGGGGGEFCFFFGGGGGGGGGGGGGGGGGEFGGGGGGGGGG
@M02846:211:000000000-JJH3H:1:1101:9128:3176 2:N:0:1
GCGTCAGTCAGGTAATACGACTCACATAGGACACACAAAAAAGAAGAAATAGATTTATTTTTAAATTTTTGTGTGCGACCATTTTTCCAGGAATCCTTTTTGCAACGTTTATTCTGGCGAGCCTTCTGATGAGCGTGGTCAA
+
GGGGGGGEGGFGGGGGGFFGGGGGGGGGGGGGGGGGGGGGGGGGGGGGGGGGGGGGGGGGGCFGGGGGGGGGGGGGGGGGGGGGGFGGGGGGGGFGGFGGGGGGGGGGGFFGGGGGGGGGGGGGCGGFGDGGGGGGGGGGGG
@M02846:211:000000000-JJH3H:1:1101:21029:3211 1:N:0:1
GCGTCAGTCAGGTAATACGACTCACATAACACAAAAAAGAAGAAATAGATTTATTTTTAAATTTTTGTGTGCGACCATTTTTCCAGGAATCCTTTTTGCAACGTTTATTCTGGCGAGCCTTCTGATGAGCGTGGTCAATGTC
+
GGGGGGGEFGGGFGGGGGGGGGGGGGGGGGGGGFGGGGGGGGGGGGGGGGGGGGGGGGGGGGGGGGGGGGGGGGGGGGGGGGGGGGGGGGFFGGGGGGGGGGGFEGGGGGGGGGGGGGGGGGGGFGGGGGGGGGGGGGGGG?
@M02846:211:000000000-JJH3H:1:1101:21029:3211 2:N:0:1
TACCTTCTTTACAATATAGCAGACTAGATAATAATCTTCGTGTTAATGATAATTAAGACATTGACCACGCTCATCAGAAGGCTCGCCAGAATAAACGTTGCAAAAAGGATTCCTGGAAAAATGGTCGCACACAAAAATTTAA
+
FFGGGGDFGFFGGC<EEEGFGGGFGFFGDFFGFGGFFGGGFGFG@FGGGGGGGGFCFFGGGFGFGGGGE7FGGGGGGGGGGGFGGGGGGGGFGGGGGGA@7FGFGGECGGGGGGGGFEFE=FFF?EFDGGGGGGGGGGGGGE
@M02846:211:000000000-JJH3H:1:1101:20765:3213 1:N:0:1
GCGTCAGTCAGGTAATACGACTCACATAAAATTTTTGTGTGCGACCATTTTTCCAGGAATCCTTTTTGCAACGTTTATTCTGGCGAGCCTTCTGATGAGCGTGGTCAATGTCTTAATTATCATTAACACGAAGATTATTATC
+
GFGCBFEEAFFGEFFGGGGGGGGGGGGGGGGGGGGGGGGGGGGGGGGGGGGGGGGGGGGGGGGFGGGGGGGGGFFGGGGGGGGGGGEGGGGGGGGGGGGGGGGGGGGGFGGGGGGFGAFGGGGFFFGGGGEEFGFDFGFFG@
@M02846:211:000000000-JJH3H:1:1101:20765:3213 2:N:0:1
ACCTTCTTTACAATATAGCAGACTAGATAATAATCTTCGTGTTAATGATAATTAAGACATTGACCACGCTCATCAGAAGGCTCGCCAGAATAAACGTTGCAAAAAGGATTCCTGGAAAAATGGTCGCACACAAAAATTTTAT
+
GGFGGGGFCGGFGGGGGGFGGGGGGGGGGGGGGGGGGGGGGGGGGGGGGGGGGFDFEGGGGGGGFGGGDGGGGGGGGGGGGGGEEGEGGGGGGGGGGFGGGGGFGGGGGAFGGGGFGEFGGGGGGGGGGGGGGGGGGGGGGG
@M02846:211:000000000-JJH3H:1:1101:8467:3216 1:N:0:1
TACCTTCTTTACAATATAGCAGACTAGATAATAATCTTCGTGTTAATGATAATTAAGACATTGACCGCGCTCATCAGAAGGCTCGCCAGAATAAACGTTGCAAAAAGGATTCCTGGAAAAATGGTCGCACACAAAAATTTAA
+
GGGGGGGGFFFDFGGGGGGGGGFGGGGGGGGGGGGGGGGGGGGGGGGGGDGGGGGGGGGGGGGGG<CGGGGGGGGGGGGGGGGGGDFCGGGFGFGGGFGGGGGGGGGGGGFGFEFFGGGGGGGGFFEGGGGGGGFFEGGGGG
@M02846:211:000000000-JJH3H:1:1101:8467:3216 2:N:0:1
GCGTCAGTCAGGTAATACGACTCACATAACACAAAAAAGAAGAAATAGATTTATTTTTAAATTTTTGTGTGCGACCATTTTTCCAGGAATCCTTTTTGCAACGTTTATTCTGGCGAGCCTTCTGATGAGCGCGGTCAATGTC
+
GGGGGGGGGAFGGFFGFFFGGGGGGGGGGGGGGGGGEGGGGGGGGGGGGGGGGGGGFGGGGFEGGGGGGGGGGGGGGGGGGGGGGGGGGGGGGGGGGGGGGGGGGFFGEGGGGGGGGGGGGGGGGGFFFGGGGGEGEFGGC<
@M02846:211:000000000-JJH3H:1:1101:12496:3224 1:N:0:1
GCGTCAGTCAGGTAATACGACTCACATAGGACACACAAAAAAGAAGAAATAGATTTATTTTTAAATTTTTGTGTGCGACCATTTTTCCAGGAATCCTTTTTGCAACGTTTATTCTGGCGAGCCTTCTGATGAGCGTGGTCAA
+
GGGGGGGGGGGGGGGGGGGGGGGGGGGGGGGGGGGGGGGGGGGGGGGGGGGGGGGGGGGGGGGGGGGGGGGGGGGGGGGGGGGGGGGGGGGGGGGGGGGGGGGGGGGGGGGGGGGGGGGGGGGGGGGGGGGGGGGGGGGGGG
@M02846:211:000000000-JJH3H:1:1101:12496:3224 2:N:0:1
TACCTTCTTTACAATATAGCAGACTAGATAATAATCTTCGTGTTAATGATAATTAAGACATTGACCACGCTCATCAGAAGGCTCGCCAGAATAAACGTTGCAAAAAGGATTCCTGGAAAAATGGTCGCACACAAAAATTTAA
+
GGGGGGGGGGGGGGGGGGGGGGGGGGGGGGGGGGGGGGGGGGGGGGGGGGGGGGGGGGGGGGGGGGGGGGGGGGGGGGGGGGGGGGGGGGGGGGGGGGGGGGGGGGGGGGGGGGGGGGGGGGGGGGGGGGGGGGGGGGGGGG
@M02846:211:000000000-JJH3H:1:1101:9489:3230 1:N:0:1
TACCTTCTTTACAATATAGCAGACTAGATAATAATCTTCGTGTTAATGATAATTAAGACATTGACCACGCTCATCAGAAGGCTCGCCAGAATAAACGTTGCAAAAAGGATTCCTTATGTGAGTCGTATTACCTGACTGACGC
+
GGGGGGGGGGGGGGFGGGGGGGGGGGGGGGGGGGGGGGGGGGFGGGGG9FGGGGGGGGGGGFGGGFFGGGGGGGFGGGGGGGGGGGGGGGGGGGGGGFGGGGGGGGGGGGGGGGGGGGFGGGGGGGGGGGGGGGGGGGDGGD
@M02846:211:000000000-JJH3H:1:1101:9489:3230 2:N:0:1
GCGTCAGTCAGGTAATACGACTCACATAAGGAATCCTTTTTGCAACGTTTATTCTGGCGAGCCTTCTGATGAGCGTGGTCAATGTCTTAATTATCATTAACACGAAGATTATTATCTAGTCTGCTATATTGTAAAGAAGGTA
+
GGGGGGGGGFGGGGGGGGGGGGGGGGGGGGGGGGGGGGGGGGGGGGGGGGGGGGGGGGBFFGGGGGGGGGGGGGGGGGGGGGGGGGGGGGGGGGGGGGGGGGGGGEGGGGGGGGGGGGGGGGGGGGGGGGGGGFGGGGGGGF
@M02846:211:000000000-JJH3H:1:1101:9070:3240 1:N:0:1
GCGTCAGTCAGGTAATACGACTCACATAACAAAAAAGAAGAAATAGATTTATTTTTAAATTTTTGTGTGCGACCATTTTTCCAGGAATCCTTTTTGCAACGTTTATTCTGGCGAGCCTTCTGATGAGCGTGGTCAATGTCTT
+
GGGGGGGFGGGGGGGGGGGGGGGGGGGGGGGGGGGGGGGGGGGGGGGGGGGGGGGGGGGGGGGGGGGGGGGGGGGGGGGGGGGGGGGGGGGGGGGGGGGGGGGGGGGGGGGGGGGGGGGGGGGGGGGGGGGGGGGGGGGGGG
@M02846:211:000000000-JJH3H:1:1101:9070:3240 2:N:0:1
TCTTTACAATATAGCAGACTAGATAATAATCTTCGTGTTAATGATAATTAAGACATTGACCACGCTCATCAGAAGGCTCGCCAGAATAAACGTTGCAAAAAGGATTCCTGGAAAAATGGTCGCACACAAAAATTTAAAAATA
+
GGGGGGGGGGGGGGGGGGGGGGGGGGGGGGGGGGGGGGGGGGGGGGGGGGGGGGGGGGGGGGGGGGGGGGGGGGGGGGGGGGGGGGFGGGGGFGGGGGGGGGGGGGGGGGGGGGGGGGGGGGGGGGGGGGGGGGGGGGGGGG
@M02846:211:000000000-JJH3H:1:1101:15435:3246 1:N:0:1
GCGTCAGTCAGGTAATACGACTCACATAGGACACACAAAAAAGAAGAAATAGATTTATTTTTAAATTTTTGTGTGCGACCATTTTTCCAGGAATCCTTTTTGCAACGTTTATTCTGGCGAGCCTTCTGATGAGCGTGGTCAA
+
GGGGGGGGGGGGGGGGGGGGGGGGGGGGGGGGGGGGGGGGGGGGGGGGGGGGGGGGGGGGGGGGGGGGGGGGGGGGGGGGGGGGGGGGGGGGGGGGGGGGGGGGGGGGGGGGGGGGGGGGGGGGGGGGGGGGGGGGGGGGGG
@M02846:211:000000000-JJH3H:1:1101:15435:3246 2:N:0:1
TACCTTCTTTACAATATAGCAGACTAGATAATAATCTTCGTGTTAATGATAATTAAGACATTGACCACGCTCATCAGAAGGCTCGCCAGAATAAACGTTGCAAAAAGGATTCCTGGAAAAATGGTCGCACACAAAAATTTAA
+
GGGGGGGGGGGGGGGGGGGGGGGGGGGGGGGGGGGGGGGGGGGGGGGGGGGGGGGGGGGGGGGGGGGGGGGGGGGGGGGGGGGGGGGGGGGGGGGGGGGGGGGGGGGGGGGGGGGGGGGGGGGGGGGGGGGGGGGGGGGGGG
@M02846:211:000000000-JJH3H:1:1101:20795:3246 1:N:0:1
GCGTCAGTCAGGTAATACGACTCACATAACACAAAAAAGAAGAAATAGATTTATTTTTAAATTTTTGTGTGCGACCATTTTTCCAGGAATCCTTTTTGCAACGTTTATTCTGGCGAGCCTTCTGATGAGCGTGGTCAATGTC
+
GGGGGGGGGGGGGGGGGGGGGGEFGGGGFFGGGGGGGGGGGGGGFFGGGGGGGGGGGGGGGGGGGGGGGGGGGGGGGGGGGGGGGGGGGGGGGGGGGGGGGGGFFGGGGGGGGGGGGGGGAFGGGGFGGGGFEEBFFGGGGE
@M02846:211:000000000-JJH3H:1:1101:20795:3246 2:N:0:1
TACCTTCTTTACAATATAGCAGACTAGATAATAATCTTCGTGTTAATGATAATTAAGACATTGACCACGCTCATCAGAAGGCTCGCCAGAATAAACGTTGCAAAAAGGATTCCTGGAAAAATGGTCGCACACAAAAATTTAA
+
FEGGGGGGGFEFGG9EFGGGGGGGGGGGFGGGGGGGDGGGGGFFEGGGGGGGGGGGGGGFGGGGGGGGGCCFGGGGGFGGGGGGGGGGGGGGGFGGGFFFCFFGGGGGGFFGGGFGGGGGGCECFGFFEGGGGGGGGGFGFG
@M02846:211:000000000-JJH3H:1:1101:16677:3246 1:N:0:1
GCGTCAGTCAGGTAATACGACTCACATAAAATTTTTGTGTGCGACCATTTTTCCAGGAATCCTTTTTGCAACGTTTATTCTGGCGAGCCTTCTGATGAGCGTGGTCAATGTCTTAATTATCATTAACACGAAGATTATTATC
+
GGGGGGGGGGGGGGGGGGGGGGGGGGGGGGGGGGGGGGGGGGGGGGGGGGGGGGGGGGGGGGGGGGGGGGGGGGGGGGGGGGGGGGGGGGGGGGGGGGGGGGGGGGGGGGGGGGGGGGGGGGGGGGGGGGGGGGGGGGGGGF
@M02846:211:000000000-JJH3H:1:1101:16677:3246 2:N:0:1
TACCTTCTTTACAATATAGCAGACTAGATAATAATCTTCGTGTTAATGATAATTAAGACATTGACCACGCTCATCAGAAGGCTCGCCAGAATAAACGTTGCAAAAAGGATTCCTGGAAAAATGGTCGCACACAAAAATTTTA
+
GGGGGGGGGGGGGGGGGGGGGGGGGGGGGGGGGGGGGGGGGGGGGGGGGGGGGGGGGGGGGGGGGGGGGGGGGGGGGGGGGGGGGGGGGGGGGGGGGGGGGGGGGGGGGGGGGGGGGGGGGGGGGGGGGGGGGGGGGGGGGG
@M02846:211:000000000-JJH3H:1:1101:12716:3273 1:N:0:1
TACCTTCTTTACAATATAGCAGACTAGATAATAATCTTCGTGTTAATGATAATTAAGACATTGACCACGCTCATCAGAAGGCTCGCCAGAATAAACGTTGCAAAAAGGATTCCTGGAAAAATGGTCGCACACAAAAATTTAA
+
GGGGGGGGGGGGGGGGGGGGGGGGGGGGGGGGGGGGGGGFGFGGFGCEFGGGGGGGGDGGGGFFGGGGGGGGGGGGGGGGGGGGDGFGGGFGGGGGGGFGGGGGGGGGGGGGGGGGGGGGGGGGGGGGGGGGGGGGDGGGGG
@M02846:211:000000000-JJH3H:1:1101:12716:3273 2:N:0:1
GCGTCAGTCAGGTAATACGACTCACATAACACAAAAAAGAAGAAATAGATTTATTTTTAAATTTTTGTGTGCGACCATTTTTCCAGGAATCCTTTTTGCAACGTTTATTCTGGCGAGCCTTCTGATGAGCGTGGTCAATGTC
+
GGGGGGGGGGGGGGGGGGGGGGGGGGGGGGGGGGGGGGGGGGGGGGGGGGGGGGGGGGGGGGGGGGGGGGGGGGGDGGGGGGGGGGGGGGGGGGGGGGGGGGGGGGGGGGGGGGGGGGEFGGGGGGGGGGGGGGGGGFGGG<
@M02846:211:000000000-JJH3H:1:1101:7605:3279 1:N:0:1
TACCTTCTTTACAATATAGCAGACTAGATAATAATCTTCGTGTTAATGATAATTAAGACATTGACCACGCTCATCAGAAGGCTCGCTAGAATAAACGTTGCAAAAAGGATTCCTGGAAAAATGGTCGCACACAAAAATTTAA
+
AEDDEACF<CC<EFGFGGCEFDEFD9FECEC<EFGAEGGGGGDGF,CFGGF@FFEEFCC,6ECEGGGGDGGFCCF,@9FCF@ED:F@@CDGGFC9?FEFF7,E<E<,B@FFFGDFFCFEFCFFFGCECECFGEF<,?,4C?A
@M02846:211:000000000-JJH3H:1:1101:7605:3279 2:N:0:1
GTGTCAGTCAGGTAATACGACCCACATAGGACACACAAAAAAGAAGAAATAGATTTATTTTTAAATTTTTGTGTGCGACCATTTTTCCAGGAATCCTTTTTGCAACGTTTATTCTGGCGTGCCTCCTGATGAGCGTGGTCAA
+
G,66,,,C,CE<F99FEFCFE+CCC@A<<AFFGC<F;CFGG7:CEE8E8FGECF<FCFF,CFFF<<<,,9@FFFGGDFGGGGGFGF8:EFFG,BFGE<<?FCFGGGGGFAEFGGGGGGB+4CFF8E=B,AD,EFFG7FBF,,
@M02846:211:000000000-JJH3H:1:1101:10543:3291 1:N:0:1
GCGTCAGTCAGGTAATACGACTCACATAACACAAAAAAGAAGAAATAGATTTATTTTTAAATTTTTGTGTGCGACCATTTTTCCAGGAATCCTTTTTGCAACGTTTATTCTGGCGAGCCTTCTGATGAGCGTGGTCAATGTC
+
FCEG:FGGDFGDEGGGGC<CFG;<EECGGGGGGFGD,6BCEGFAF<DD9DFGGGGGGG<@FGEF9F@FFGFDGGG7FFEFDFGGEFF,=<CFEF?FF:EEEFFFFGGGGGGF9EF7C7F,EFFDGGCGFEGBFE@FD9FGFA
@M02846:211:000000000-JJH3H:1:1101:10543:3291 2:N:0:1
TACCTTCTTTACAATATAGCAGACTAGATAATAATCTTCGTGTTAATGATAATTAAGACATTGACCACGCTCATCAGAAGGCTCGCCAGAATAAACGTTGCAAAAAGGATTCCTGGAAAAATGGTCGCACACAAAAATTTAA
+
GGG<EF86,CFFGFDGF,6CFCFGAA,ECAFFFGAF6<EFEF<ACFEFC<FG9,CFGGFC<9FGGGG,6F,BFGGGGGGFCD@DFCGGECF,EFCCCFGFC9<F@<?=,E95@FEF8BF=4,?=FF7CCG:FC<AED<F,,9
@M02846:211:000000000-JJH3H:1:1101:9686:3306 1:N:0:1
TACCTTCTTTACAATATAGCAGACTAGATAATAATCTTCGTGTTAATGATAATTAAGACATTGACCACGCTCATCAGAAGGCTCGCCAGAATAAACGTTGCAAAAAGGATTCCTGGAAAAATGGTCGCACACAAAAATTTAA
+
GGGGGGGGGGGGGGGGGGGGGGGGGGGGGGGGGGGGGGGGGGFGGGGGGGGGGGGGGGGGGGGGGFFGGGGGGGGGGGGGGGGGGGGGGGGGGGGGGGGGGGGGGGGGGGGGGGGGGGGGGGGGGGGGGGGGGGGGGGGGGG
@M02846:211:000000000-JJH3H:1:1101:9686:3306 2:N:0:1
GCGTCAGTCAGGTAATACGACTCACATAACACAAAAAAGAAGAAATAGATTTATTTTTAAATTTTTGTGTGCGACCATTTTTCCAGGAATCCTTTTTGCAACGTTTATTCTGGCGAGCCTTCTGATGAGCGTGGTCAATGTC
+
GGGGGGGFGGGGFGGGGGGGGGGGGGGGGGGGGGGGGGGGGGGGGGGGGGGGGGGGGGGGGGGGGGGGGGGGGGGGGGGGGGGGGGGGGGGFGGGGGGGGGGGGGGGGGGGGGGGGGGGGGGGGGGGGGGGGGGGGGGGGG?
@M02846:211:000000000-JJH3H:1:1101:11002:3356 1:N:0:1
GCGTCAGTCAGGTAATACGACTCACATAACACAAAAAAGAAGAAATAGATTTATTTTTAAATTTTTGTGTGCGACCATTTTTCCAGGAATCCTTTTTGCAACGTTTATTCTGGCGAGCCTTCTGATGAGCGTGGTCAATGTC
+
GGGGGGGGFGGGGGGGGGGGGGGGGGGGGGGGGGDFFFECGGGGGGGGCCGGGGGGGGGGGGGGGDGGGGGGGGFGEGGGGGFGFGGGGGFFCGGGGGGGGGGFFGGGGGGFGFGGGGGFGGGGGGGGGGGGGEFGGCDGGE
@M02846:211:000000000-JJH3H:1:1101:11002:3356 2:N:0:1
TACCTTCTTTACAATATAGCAGACTAGATAATAATCTTCGTGTTAATGATAATTAAGACATTGACCACGCTCATCAGAAGGCTCGCCAGAATAAACGTTGCAAAAAGGATTCCTGGAAAAATGGTCGCACACAAAAATTTAA
+
GGGGGFGGCFFFFGFGGGGFGGGGGGGGGGGGGGGGFGEFGGGGGGGGGGGGGFGGGGGGGGGGGFFCGEFGFGGGFGGFF8FGGGGGGGGGGDFFGGGGDFGGGGGGGFGCCFFGGGFFF8?EFGGDGD:=CFFGGFGGGG
@M02846:211:000000000-JJH3H:1:1101:22067:3362 1:N:0:1
TACCTTCTTTACAATATAGCAGACTAGATAATAATCTTCGTGTTAATGATAATTAAGACATTGACCACGCTCATCAGAAGGCTCGCCAGAATTATGTGAGTCGTATTACCTGACTGACGCAGAACGGCAAGATCGGAAGAGC
+
GGGGGGGGGGGGGGGGGGGGGGGGGGGGGGGGGGGGGGGGGGGGGGGGGGGGGGGGGGGGGGGGGGGGGGGGGGGGGGGGGGGGGGGGGGGFGGGGGGGGGGGGGGGGGGGGGGGGGGGGGGGGGGGGGGGGGGGGGGGGGC
@M02846:211:000000000-JJH3H:1:1101:22067:3362 2:N:0:1
GCGTCAGTCAGGTAATACGACTCACATAATTCTGGCGAGCCTTCTGATGAGCGTGGTCAATGTCTTAATTATCATTAACACGAAGATTATTATCTAGTCTGCTATATTGTAAAGAAGGTAAGAACGGCAAGATCGGAAGAGC
+
GGGGGGGGGGGGGGGGGGGGGGGGGGGGGGGGGGGGGGGGGGGGGGGGGGGGGGGGGGGGGGGGGGGGGGGGGGGGGGGGGGGGGGGGGGGGGGGGGGGGGGGGGGGGGGGGGGGGGGGGGGGGGGGGGGGGGGGGGGGGGD
@M02846:211:000000000-JJH3H:1:1101:21962:3365 1:N:0:1
GCGTCAGTCAGGTAATACGACTCACATAACAAAAAAGAAGAAATAGATTTATTTTTAAATTTTTGTGTGCGACCATTTTTCCAGGAATCCTTTTTGCAACGTTTATTCTGGCGAGCCTTCTGATGAGCGTGGTCAATGTCTT
+
GGGGGGGGGGGGGGGGGGGGGGGGGGGGGGGGGGGGGGGGGGGGGGGGGGGGGGGGGGGGGGGGGGGGGGGGGGGGGGGGGGGGGGGGGGGGGGGGGGGGGGGGGGGGGGGGGGGGGGGGGGGGGGGGGGGGGGGGGGGGGG
@M02846:211:000000000-JJH3H:1:1101:21962:3365 2:N:0:1
CAATATAGCAGACTAGATAATAATCTTCGTGTTAATGATAATTAAGACATTGACCACGCTCATCAGAAGGCTCGCCAGAATAAACGTTGCAAAAAGGATTCCTGGAAAAATGGTCGCACACAAAAATTTAAAAATAAATCTA
+
GGGGGGGGGGGGGGGGGGGGGGGGGGGGGGGGGGGGGGGGGGGGGGGGGGGGGGGGGGGGGGGGGGGGGGGGGGGGGGGGGGGGGGGGGGGGGGGGGGGGGGGGGGGGGGGGGGGGGGGGGGGGGGGGGGGGGGGGGGGGFF
@M02846:211:000000000-JJH3H:1:1101:22902:3371 1:N:0:1
GCGTCAGTCAGGTAATACGACTCACATAAAATTTTTGTGTGCGACCATTTTTCCAGGAATCCTTTTTGCAACGTTTATTCTGGCGAGCCTTCTGATGAGCGTGGTCAATGTCTTAATTATCATTAACACGAAGATTATTATC
+
GGGGGGGGGGGGGGGGGGGGGGGGGGGGGGGGGGGGGGGGGGGGGGGGGGGGGGGGGGGGGGGGGGGGGGGGGGGGGGGGGGGGGGGGGGGGGGGGGGGGGGGGGGGGGGGGGGGGGGGGGGFGGGGGGGGGGGGGGGGGGG
@M02846:211:000000000-JJH3H:1:1101:22902:3371 2:N:0:1
TACCTTCTTTACAATATAGCAGACTAGATAATAATCTTCGTGTTAATGATAATTAAGACATTGACCACGCTCATCAGAAGGCTCGCCAGAATAAACGTTGCAAAAAGGATTCCTGGAAAAATGGTCGCACACAAAAATTTTA
+
GGGGGGGGGGGGGGGGGGGGGGGGGGGGGGGGGGGGGGGGGGGGGGGGGGGGGGGGGFGGGGGGGGGGGGGGGGGGGGGGGGGGGGGGGGGGGGGGGGGGGGGGGGGGGGGGGGGGGGGGGGGGGGGGGGGGGGGGGGGGGG
@M02846:211:000000000-JJH3H:1:1101:25254:3380 1:N:0:1
GCGTCAGTCAGGTAATACGACTCACATAAAATTTTTGTGTGCGACCATTTTTCCAGGAATCCTTTTTGCAACGTTTATTCTGGCGAGCCTTCTGATGAGCGTGGTCAATGTCTTAATTATCATTAACACGAAGATTATTATC
+
GGGFGGFCFFGGFGGGGGGGGGGGGGGGFGGGGGGGGGGGGGGGGGG@GFGCGEGFFGFDFGGGGGCGGGGGGFFGGGGGAFA@CGEGGGGGGCFFFGFGGGGGDGGFFFGDGGGGFGGGGGGGGFGGGGDGGGGGGDGGGG
@M02846:211:000000000-JJH3H:1:1101:25254:3380 2:N:0:1
TACCTCCTTTACAATATAGCAGACTAGATAATAATCTTCGTGTTAATGATAATTAAGACATTGACCACGCTCATCAGAAGGCTCGCCAGAATAAACGTTGCAAAAAGGATTCCTGGAAAAATGGTCGCACACAAAAATTTTA
+
9FFFE,C@FCFGEFCAGGGG@F@EGFDGCFCFFGGGGGFFFGCDFDCFGGGGGGGGGCFGFEGFF@FCGGC7CCFFFFGGGG8FFGGEGGEFDEFFEFE9,CEDCFEGGDEGFFACDGFCFCFG<EF7FGGFGGFCFA,5,C
@M02846:211:000000000-JJH3H:1:1101:24234:3391 1:N:0:1
GCGTCAGTCAGGTAATACGACTCACATAAAAAAAGAAGAAATAGATTTATTTTTAAATTTTTGTGTGCGACCATTTTTCCAGGAATCCTTTTTGCAACGTTTATTCTGGCGAGCCTTCTGATGAGCGTGGTCAATGTCTTAA
+
GGEFGGGGGECFGGGGGGGDFGGFGGGFEFGEGEGFFG8FCGGGGGGG9@DFGGGGGGGGFEGGGGGGDGGCCGGFFFFGCAEGGGCDEEFGGC9EGGGEFGGFGGGCF,>>CC@DFGGGDG<FG9FCFDGFGFGGGG<FED
@M02846:211:000000000-JJH3H:1:1101:24234:3391 2:N:0:1
TACCTTCTTTACAATATAGCAGACTAGATAATAATCTTCGTGTTAATGATAATTAAGACATTGACCACGCTCATCAGAAGGCTCGCCAGAATAAACGTTGCAAAAAGGATTCCTGGAAAAATGGTCGCACACAAAAATTTAA
+
GGFGFCFFGGFGGDGGGGGGGGGGGGGGGFGGEFGGGGGGGFEFGGFGFGDFGDFFGEGGGGGGFGGGGGGGGGGFEAFFGFDFFGGEGGF,AFGGGFFFGFFGGGGGGGFGDFDGDGGGGGGGF<FFCFGGGGDFCGGGG?
@M02846:211:000000000-JJH3H:1:1101:11624:3422 1:N:0:1
TACCTTCTTTACAATATAGCAGACTAGATAATAATCTTCGTGTTAATGATAATTAAGACATTGACCACGCTCATCAGAAGGCTCGCCAGAATAAACGTTGCAAAAAGGATTCCTGGAAAAATGGTCGCACACAAAAATTTAA
+
GGGGGGGGGGGGGGGGGGGGGGGGGGGGGGGGGGGGGGGGGGGGGGGGGGGGGGGGGGGGGGGGGGGGGGGGGGGGGGGGGGGGGGGGGGGGGGGGGFGGGGGGGGGGGGGGGGGGGGFGGGGGGGGGGGGGGGGGGGGGGG
@M02846:211:000000000-JJH3H:1:1101:11624:3422 2:N:0:1
GCGTCAGTCAGGTAATACGACTCACATAAGATTTATTTTTAAATTTTTGTGTGCGACCATTTTTCCAGGAATCCTTTTTGCAACGTTTATTCTGGCGAGCCTTCTGATGAGCGTGGTCAATGTCTTAATTATCATTAACACG
+
GGGGGGGGGGGGGGGGGGGGGGGGGGGGGGGGGGGGGGGGGGGGGGGGGGGGGGGGGGGGGGGGGGGGGGGGGGGGGGGGGGGGGGGGGGGGGGGGGGGGGGGGGGGGGGGGGGGGGGGGGGGGGGGGGGGGGGGGGGGGGG
@M02846:211:000000000-JJH3H:1:1101:14001:3440 1:N:0:1
GCGTCAGTCAGGTAATACGACTCACATAACACAAAAAAGAAGAAATAGATTTATTTTTAAATTTTTGTGTGCGACCATTTTTCCAGGAATCCTTTTTGCAACGTTTATTCTGGCGAGCCTTCTGATGAGCGTGGTCAATGTC
+
GGGGGGGGGGGGGGGGGGGGGGGGGGGGGGGGGGGGGGGGGGFGGGGGGGGGGGFGGFFGGGFGGGGGGGGGGGGGGGFGGGGGGGGGGCGFGGGFGGGGGGGGGGGGGGGGGGGGEGFGGGGGGGGGGGGGGGGGFFGGF9
@M02846:211:000000000-JJH3H:1:1101:14001:3440 2:N:0:1
TACCTTCTTTACAATATAGCAGACTAGATAATAATCTTCGTGTTAATGATAATTAAGACATTGACCACGCTCATCAGAAGGCTCGCCAGAATAAACGTTGCAAAAAGGATTCCTGGAAAAATGGTCGCACACAAAAATTTAA
+
GGGGGGGGGFFGGGGGGGGGGGGGGGGGGGGGGGGGGGGGGGGGGGGGGGGGGGGGGGGGGGGGGGGGGGGGGGGGGGGGGGGGGGGGGGGGGGGGGGGFEGGGGGGGGFGGGGGGGGGGGGGGFGGGGGGGGGGGGGGGGG
@M02846:211:000000000-JJH3H:1:1101:12571:3479 1:N:0:1
GCGTCAGTCAGGTAATACGACTCACATAACACAAAAAAGAAGAAATAGATTTATTTTTAAATTTTTGTGTGCGACCATTTTTCCAGGAATCCTTTTTGCAACGTTTATTCTGGCGAGCCTTCTGATGAGCGTGGTCAATGTC
+
GGGGGGGGGGGGGGGGGGGGGGGGGGGGGGGGGGGGGGGGGGGGGGGGGGGGGGGGGGGGGGGGGGGGGGGGGGGGGGGGGGGGGGGGGGGGGGGGGGGGGGGGGGGGGGGGGGGGGGGGGGGGGGGGGGGGGGGGGGGGGF
@M02846:211:000000000-JJH3H:1:1101:12571:3479 2:N:0:1
TACCTTCTTTACAATATAGCAGACTAGATAATAATCTTCGTGTTAATGATAATTAAGACATTGACCACGCTCATCAGAAGGCTCGCCAGAATAAACGTTGCAAAAAGGATTCCTGGAAAAATGGTCGCACACAAAAATTTAA
+
GGGGGGGGGGGGGGGGGGGGGGGGGGGGGGGGGGGGGGGGFGGGGGGGGGGGGGGGGGGGGGGGGGGGGEGGGGGGGGGGGGGGGGGGGGGGGGGGGGGGGGFGGGGGGGGGGFGGGGGGGFDFGGGGGGGGGGGGGGGGGG
@M02846:211:000000000-JJH3H:1:1101:23897:3481 1:N:0:1
GCGTCAGTCAGGTAATACGACTCACATAACAAAAAAGAAGAAATAGATTTATTTTTAAATTTTTGTGTGCGACCATTTTTCCAGGAATCCTTTTTGCAACGTTTATTCTGGCGAGCCTTCTGATGAGCGTGGTCAATGTCTT
+
GGGGGGGGGGGGGGGGGGGGGGGGGGGGGGGGGGGGGGGGGGGGDGGGGGGGGGGGGGGGGGGGGGGGGGGGGGGGGGGGGGGGGGGGGGGGGGGGGGGGGGGGGGGGGGGGDEGGGGGGGGGGGGGGGGGGGGGGGFGGGG
@M02846:211:000000000-JJH3H:1:1101:23897:3481 2:N:0:1
TACCTTCTTTACAATATAGCAGACTAGATAATAATCTTCGTGTTAATGATAATTAAGACATTGACCACGCTCATCAGAAGGCTCGCCAGAATAAACGTTGCAAAAAGGATTCCTGGAAAAATGGTCGCACACAAAAATTTAA
+
GGGGGGGGGGGGGGGGGGGGGGGGGCFGGGGGGGGGGGGGGGGGGGGGGGGGGGGGGGGGGGGGGGGGGGGGGGGGGGGGGGGGGGGGGGGGGGGGGGGGGGGGEEGGGGGGGGGGFGGGGGGGGGGGGGGGGGGGGGGGGG
@M02846:211:000000000-JJH3H:1:1101:7667:3500 1:N:0:1
GCGTCAGTCAGGTAATACGACTCACATAACAAAAAAGAAGAAATAGATTTATTTTTAAATTTTTGTGTGCGACCATTTTTCCAGGAATCCTTTTTGCAACGTTTATTCTGGCGAGCCTTCTGATGAGCGTGGTCATTGTCTT
+
<FCCFGG<,<C<C6CF<CF@@;FCFEECC6,;,66@;F@FE@<@<C,;EFC@F@CC@@FA,F,<@C,C,C8CC766,C@@C6<,:6,69,6,?F@=FCGAFG,FCEF5F,,:>++@FG<EEDF<?B5?4@?FG@<,CFGGEG
@M02846:211:000000000-JJH3H:1:1101:7667:3500 2:N:0:1
TACCTTCTTTACAATATAGCAGACTAGATAATAATCTTCGTGTTAATGATAATTAAGACATTGACCACGCTCATCAGAAGGCTCGCCAGAATAAACGTTGCAAAAAGGATTCCTGGAAAAATGGTCGCACACAAAAATTTAA
+
GGGFCFGGGGGGFFFFCFAEGGFGGGFAEFEFFGFGFFEFGEGGEFFGGGGFFFGGGGFGFGGGGGGCFEG>FFGGGFGCDF@FEGGGGDB@EFGGGEGGCGFGGGGGGFE=FGGGGFCEFGGGFECEGGCBFFCG@A=BEG
@M02846:211:000000000-JJH3H:1:1101:19491:3503 1:N:0:1
TACCTTCTTTACAATATAGCAGACTAGATAATAATCTTCGTGTTAATGATAATTAAGACATTGACCACGCTCATCAGAAGGCTCGCCAGAATAAACGTTGCAAAAAGGATTCCTGGAAAAATGGTCGCACACAAAAATTTAA
+
GGGGGGGGGGGGGGGGGGGGGGGGGGGGGGGGGGGGGGGGGGGGGGGGGGGGGGGGGGGGGGGGGGGGGGGGGGGGGGGGGGGGGGGGGGGGGGGGGGGGGGGGGGGGGGGGGGGGGGGGGGGGGGGGGGGGGGGGGGGGGG
@M02846:211:000000000-JJH3H:1:1101:19491:3503 2:N:0:1
GCGTCAGTCAGGTAATACGACTCACATAGGACACACAAAAAAGAAGAAATAGATTTATTTTTAAATTTTTGTGTGCGACCATTTTTCCAGGAATCCTTTTTGCAACGTTTATTCTGGCGAGCCTTCTGATGAGCGTGGTCAA
+
GGGGGGGGGGGGGGGGGGGGGGGGGGGGGGGGGGGGGGGGGGGGGGGGGGGGGGGGGGGGGGGGGGGGGGGGGGGGGGGGGGGGGGGGGGGGGGGGGGGGGGGGGGGGGGGGGGGGGGGGGGGGGGGGGGGGGGGGGGGGGG
@M02846:211:000000000-JJH3H:1:1101:13926:3503 1:N:0:1
GCGTCAGTCAGGTAATACGACTCACATAGGACACACAAAAAAGAAGAAATAGATTTATTTTTAAATTTTTGTGTGCGACCATTTTTCCAGGAATCCTTTTTGCAACGTTTATTCTGGCGAGCCTTCTGATGAGCGTGGTCAA
+
GGGGGGGGGGGGFGGGGGGGGGGFGGGGGGGGGGGGGGGGGGGGGGGGGGGGGGGGGGGGGGGGGGGGGGGGGGGGGGCGGGGGGDGGGGGGGGGGGGGGGGGGGGGFFGGGGGGGGGGGGDGGGGGGGGGGGGGGGGGGGG
@M02846:211:000000000-JJH3H:1:1101:13926:3503 2:N:0:1
TACCTTCTTTACAATATAGCAGACTAGATAATAATCTTCGTGTTAATGATAATTAAGACATTGACCACGCTCATCAGAAGGCTCGCCAGAATAAACGTTGCAAAAAGGATTCCTGGAAAAATGGTCGCACACAAAAATTTAA
+
GGGGFEFFGFGGGGFGGGGGGGGGCFGGFGGGGGGGGGGGGGGGGGGGGGGGGGGGGGGGGGFGFGGGGGGGGGGGGGGGGGGGGGGGGGGGGGGGEGFGGGGGGGGGGGGGGGGGGGGGGGGGGGGGGGGGGGGGGGGGGG
@M02846:211:000000000-JJH3H:1:1101:13369:3509 1:N:0:1
GCGTCAGTCAGGTAATACGACTCACATAGGACACACAAAAAAGAAGAAATAGATTTATTTTTAAATTTTTGTGTGCGACCATTTTTCCAGGAATCCTTTTTGCAACGTTTATTCTGGCGAGCCTTCTGATGAGCGTGGTCAA
+
GGGGGGGFGGGGGGGGGEGGF@FGGGFGGGCEFGGGGGGGGEGFCEFFGGGGGGGFGGGGGGGGGGGGGGEGGGGGGGGGGGDEFFGGCEFEGGGFGFGGGGGGGFFF8FFGGGGGGGGGGGGGGGGGGGGGGGGFFGGGGG
@M02846:211:000000000-JJH3H:1:1101:13369:3509 2:N:0:1
TACCTTCTTTACAATATAGCAGACTAGATAATAATCTTCGTGTTAATGATAATTAAGACATTGACCACGCTCATCAGAAGGCTCGCCAGAATAAACGTTGCAAAAAGGATTCCTGGAAAAATGGTCGCACACAAAAATTTAA
+
GGGGGGGGGFGGFGGCFFFGGGGGGGGGGGGGGFFGFAFFGGGGGGGGGGGGG9FCFGGFGGGGGCFGEGGDGGGGGGGGGGGGGGGGFGGGGGGGDFGGDFGGGGGGGGGGGGGGGGGGGGGDGGGGGCFFFGGGGGGGGG
@M02846:211:000000000-JJH3H:1:1101:10197:3511 1:N:0:1
TACCTTCTTTACAATATAGCAGACTAGATAATAATCTTCGTGTTAATGATAATTAAGACATTGACCACGCTCATCAGAAGGCTCGCCAGAATAAACGTTGCAAAAAGGATTCCTGGAAAAATGGTCGCACACAAAAATTTAA
+
GGGGFGGGCFEGFGDGFGFGAEFGGGGGGGGGFGGFEEFDGFEFGGFEFGDEGF<FEFGGFGGFFGGFGGCGGFAC@CFGGGFEGCCCFEEFGGGGGGEFEFGGFFGG,CF@<<AFGGGGFGFFGGGE:FGGGFFGFGGGGG
@M02846:211:000000000-JJH3H:1:1101:10197:3511 2:N:0:1
GCGTCAGTCAGGTAATACGACTCACATAGGACACACAAAAAAGAAGAAATAGATTTATTTTTAAATTTTTGTGTGCGACCATTTTTCCAGGAATCCTTTTTGCAACGTTTATTCTGGCGAGCCTTCTGATGAGCGTGGTCAA
+
GGGECCEFGGGDFGFDGFFGG@FGGGGCGFGGGGGGGGGGFGGDGGGGGGGGGGGFFGGG<9FGFGGGF<FGGGGFEGGGGFCFFGGGFFGFGDGGGFGGGGFEDGGGFGGGGCFFGGGGGCFFGGGGGFFCFCFGGGGGGG
@M02846:211:000000000-JJH3H:1:1101:17713:3541 1:N:0:1
TACCTTCTTTACAATATAGCAGACTAGATAATAATCTTCGTGTTAATGATAATTAAGACATTGACCACGCTCATCAGAAGGCTCACCAGAATAAACGTTGCAAAAAGGATTCCTTATGTGAGTCGTATTACCTGACTGACGC
+
GGGGGGGGGGGGGGGGGGGGGGGGGGGGFGGGGGGGGGGGGGFGGGGGGGGGGGFGGGGGGGGGGGGGGGGGGGGGGGGGGGGGGFFFFGGGGGGGGGFGGGGGGGGGGGGGGGGGGGDGGGFGFDFE@FGGGGGGGFGGGC
@M02846:211:000000000-JJH3H:1:1101:17713:3541 2:N:0:1
GCGTCAGTCAGGTAATACGACTCACATAAGGAATCCTTTTTGCAACGTTTATTCTGGTGAGCCTTCTGATGAGCGTGGTCAATGTCTTAATTATCATTAACACGAAGATTATTATCTAGTCTGCTATATTGTAAAGAAGGTA
+
GGGGGGEFFGGGGGGGGEFGGGGGGGGFGGGGGGGGGGGF@FFGGGGFDECFEGGGGGGGGGGGGGGGGFGGGGGEGGGGGGGGGGGGGGGGGGGD<<FDGGGGGCEFEFGGGGGGGGGFGGFFEFGGGGGGGGGGGGGGGG
@M02846:211:000000000-JJH3H:1:1101:11929:3555 1:N:0:1
TACCTTCTTTACAATATAGCAGACTAGATAATAATCTTCGTGTTAATGATAATTAAGACATTGACCACGCTCATCAGAAGGCTCGCCAGAATAAACGTTGCAAAAAGGATTCCTGGAAAAATGGTCGCACACAAAAATTTAA
+
GGGGGGGGGGGGGGGGGGGGGGGGGGGGGGGGGGGGGGGGGGGGGGGGGGGGGGGGGGGGGGGGGGGGGGGGGGGGGGGGGGGGGGGGGGGGGGGGGGFGGGGGGGGGGGGGGGGGGGGGGGGGGGGGGGGGGGGGGGGGGG
@M02846:211:000000000-JJH3H:1:1101:11929:3555 2:N:0:1
GCGTCAGTCAGGTAATACGACTCACATAAAATAGATTTATTTTTAAATTTTTGTGTGCGACCATTTTTCCAGGAATCCTTTTTGCAACGTTTATTCTGGCGAGCCTTCTGATGAGCGTGGTCAATGTCTTAATTATCATTAA
+
GGGGGGGGGGGGGGGGGGGGGGGGGGGGGGGGGGGGGGGGGGGGGGGGGGGGGGGGGGGGGGGGGGGGGGGGGGGGGGGGGGGGGGGGGGGGGGGGGGGGDFFGGGGGGGGGGGGGGGGGGGGFGGGGGGGGGGGGGGGGGG
@M02846:211:000000000-JJH3H:1:1101:11343:3567 1:N:0:1
TACCTTCTTTACAATATAGCAGACTAGATAATAATCTTCGTGTTAATGATAATTAAGACATTGACCACGCTCATCAGAAGGCTCGCCAGAATAAACGTTGCAAAAAGGATTCCTGGAAAAATGGTCGCACACAAAAATTTTA
+
GGGGGGGGGGEFGGGGGGGGGGGGGGGGGGGGGGGFFGGGGGFGGGGGGGGGGGFGGGGGGGGGGGGGGG,FGGGGGFFGGGGGGGGGGGCFGGGGGGGFGGGGGGGG@FFGGGGGGGGGGFGG?FFGGGGGGGGGGGGGGF
@M02846:211:000000000-JJH3H:1:1101:11343:3567 2:N:0:1
GCGTCAGTCAGGTAATACGACTCACATAAAATTTTTGTGTGCGACCATTTTTCCAGGAATCCTTTTTGCAACGTTTATTCTGGCGAGCCTTCTGATGAGCGTGGTCAATGTCTTAATTATCATTAACACGAAGATTATTATC
+
GGGGGGGGGGGGGGGGGGGGGGGGGGGGGGGGGGGGGGGGGGG:FGGGGGGGGGGGGGGGGGGGGGGGGGGGGFGGGGGGGGGGGGGGGGGGGGGGGGGGGGGGGGGGGGGGGGGGGGGGGGGGGGGGGGGGGGGGGGGGG9
@M02846:211:000000000-JJH3H:1:1101:24148:3567 1:N:0:1
GCGTCAGTCAGGTAATACGACTCACATAATTTTTCCAGGAATCCTTTTTGCAACGTTTATTCTGGCGAGCCTTCTGATGAGCGTGGTCAATGTCTTAATTATCATTAACACGAAGATTATTATCTAGTCTGCTATATTGTAA
+
GGGGGGGGGGGGGGGGGGGGGGGGGGGGGGGGGGGGGGGGGGGGGGGGGGGGGGGGGGGGGGGGGGGGGGGGGGGGGGGGGGGGGGGGGGGGGGGGGGGGGGGGGGGGGGGGGGGGGGGGGGGGGGGGGGGGGGGGGGGGGG
@M02846:211:000000000-JJH3H:1:1101:24148:3567 2:N:0:1
TACCTTCTTTACAATATAGCAGACTAGATAATAATCTTCGTGTTAATGATAATTAAGACATTGACCACGCTCATCAGAAGGCTCGCCAGAATAAACGTTGCAAAAAGGATTCCTGGAAAAATTATGTGAGTCGTATTACCTG
+
GGGGGGGGGGGGGGGGGGGGGGGGGCGCGGGGGGGGGGGGGGGGGGGGGGGGGGGGGGGGGGGGGGGGGGGGGGGGGGGGGGGGGGGGGGGGGGGGGGGGGGGGGGGGGGGGFGFGGGGGGGGGGGGGGGGGGGGGGGGDGF
@M02846:211:000000000-JJH3H:1:1101:20417:3574 1:N:0:1
TACCTTCTTTACAATATAGCAGACTAGATAATAATCTTCGTGTTAATGATAATTAAGACATTGACCACGCTCATCAGAAGGCTCGCCAGAATAAACGTTGCAAAAAGGATTCCTGGAAAAATGGTCGCACACAAAAATTTAA
+
GGGGGGGGGGGGGGGGGGGGGGGGGGGGGGGGGGGGGGGGGGGGGGGGGGGGGGGGGGGGGGGGGGGGGGGEGGGGGGGGGGGGGGGGGGGGGGGGGGGGGGGGGGGGGGGGGGGGGGGGGGGGGGGGGGGGGGGGGGGGGG
@M02846:211:000000000-JJH3H:1:1101:20417:3574 2:N:0:1
GCGTCAGTCAGGTAATACGACTCACATAAAAAAAGAAGAAATAGATTTATTTTTAAATTTTTGTGTGCGACCATTTTTCCAGGAATCCTTTTTGCAACGTTTATTCTGGCGAGCCTTCTGATGAGCGTGGTCAATGTCTTAA
+
GGGGGGGGGGGGGGGGGGGGGGGGGGGGGGGGGGGFGGGGGGGGGGGGGGGGGGGGGGGGGGGGGGGGGGGGGGGGGFGGGGGGGGGGGGGGGGGGGGGGGGGGGGGGGGGGGGGGGGGGGGGGGGGGGGGGGGGGGGGGGG
@M02846:211:000000000-JJH3H:1:1101:14494:3622 1:N:0:1
GCGTCAGTCAGGTAATACGACTCACATATATTTTTAAATTTTTGTGTGCGACCATTTTTCCAGGAATCCTTTTTGCAACGTTTATTCTGGCGAGCCTTCTGATGAGCGTGGTCAATGTCTTAATTATCATTAACACGAAGAT
+
GGGEGGGGGGGFDFGGGFGGG@GGFFGGGGFFCFFGGGFGGGGEGGFFGGGGGGGGGGGFFFFFGGGGGGGGGGGGGGGGFGGGGGGGGGGDGGGGGGGGGGGGGGGGGGGGGGGGGGGGGGGFGGFGGFGGGGGGGGGGGG
@M02846:211:000000000-JJH3H:1:1101:14494:3622 2:N:0:1
TACCTTCTTTACAATATAGCAGACTAGATAATAATCTTCGTGTTAATGATAATTAAGACATTGACCACGCTCATCAGAAGGCTCGCCAGAATAAACGTTGCAAAAAGGATTCCTGGAAAAATGGTCGCACACAAAAATTTAA
+
FFGGAFEFGGGGGGGGFFGGGG8FAFGAFGGFGFGGEFGGFGGGFFGGGGGCFGGGFFCFGGFFFCFFGGGGGGGGGG9CEFGGGGGGG8FGGCFDEGFGGGGGAFE:F=FFGFCFCBFGGGGFGGGGGGGGGGGGGGGGGG
@M02846:211:000000000-JJH3H:1:1101:10420:3645 1:N:0:1
GCGTCAGTCAGGTAATACGACTCACATAGGACACACAAAAAAGAAGAAATAGATTTATTTTTAAATTTTTGTGTGCGACCATTTTTCCAGGAATCCTTTTTGCAACGTTTATTCTGGCGAGCCTTCTGATGAGCGTGGTCAA
+
FGCGGGGEGGGGCFFCDGGGGCFGGG9FFFGGGAECEFGG<E@FFCCCGFEGDDFGGGAG9<FEGGGGGDGGFA6EB@FEDGFGGGGGGFGG@ECGGAAFGGGGGDFGGG@FAEGGGFG>CCFG<FBFGCFGGGGEGDGEGF
@M02846:211:000000000-JJH3H:1:1101:10420:3645 2:N:0:1
TACCTTCTTTACAATATAGCAGACTAGATAATAATCTTCGTGTTAATGATAATTAAGACATTGACCACGCTCATCAGAAGGCTCGCCAGAATAAACGTTGCAAAAAGGATTCCTGGAAAAATGGTCGCACACAAAAATTTAA
+
FGGGDG<E@@FFGFGFGFCFGGGGGGDFFFGFGGCCFEGGGGGGFGGGGGGE<EFEGFFGFGGGFFGCFFGEGG@F<CFGCGGGGGGGGGGDGCFGGGEG@FDFFFGFG?FFCFGCGGG<FGGEEFCDCGGFGGGGGGGDGG
@M02846:211:000000000-JJH3H:1:1101:17964:3648 1:N:0:1
TACCTTCTTTACAATATAGCAGACTAGATAATAATCTTCGTGTTAATGATAATTAAGACATTGACCACGCTCATCAGAAGGCTCGCCAGAATAAACGTTGCAAAAAGGATTCCTGGAAAAATGGTCGCACACAAAAATTTTA
+
GGGGGGGGGGGGGGGGGGGGGGGGGGGGGGGGGGGGGGGGGGGGGGGGGGGGGGGGGGGGGGGGGGGGGGGGGGGGGGGGGGGGGGGGGGGGGGGGGGGGGGGGGGGGGGGGGGGGGGGGGGGGGGGGGGGGGGGGGGGGGG
@M02846:211:000000000-JJH3H:1:1101:17964:3648 2:N:0:1
GCGTCAGTCAGGTAATACGACTCACATAAAATTTTTGTGTGCGACCATTTTTCCAGGAATCCTTTTTGCAACGTTTATTCTGGCGAGCCTTCTGATGAGCGTGGTCAATGTCTTAATTATCATTAACACGAAGATTATTATC
+
GGGGGGGGGGGGGGGGGGGGGGGGGGGGGGGGGGGGGGGGGGGGGGGGGGGGGGGGGGGGGGGGGGGGGGGGGGGGGGGGGGGGGGGGGGGGGGGGGGGGGEGGGGGGGGGGGGGGGGGGGGGGGGGGGGGGGGGGGGGGGF
@M02846:211:000000000-JJH3H:1:1101:17335:3656 1:N:0:1
GCGTCAGTCAGGTAATACGACTCACATAACACAAAAAAGAAGAAATAGATTTATTTTTAAATTTTTGTGTGCGACCATTTTTCCAGGAATCCTTTTTGCAACGTTTATTCTGGCGAGCCTTCTGATGAGCGTGGTCAATGTC
+
GGGCF,B<CFEEGFGGGGGGGGGGGGFGGGGFGGDDGGGGGFCFFDEEEGFGGGGGGGGFGEFGGGGGGGGGGGGGGGFFGDFECEG@FGGGGFEEFG<DEGDDE@EGEBFG9FGDEEFGFGFGGCEGGGGGGGGGGGGGGG
@M02846:211:000000000-JJH3H:1:1101:17335:3656 2:N:0:1
TACCTTCTTTACAATATAGCAGACTAGATAATAATCTTCGTGTTAATGATAATTAAGACATTGACCACGCTCATCAGAAGGCTCGCCAGAATAAACGTTGCAAAAAGGATTCCTGGAAAAATGGTCGCACACAAAAATTTAA
+
GFFDFGGFFCEFGCGDFEF9<<EFAAD9EFGCCEGGDCAEEFGGFFCFGDDFGFDFF9C@FGFDD<@DCFC@FAF9,CEDFDEF@++FCD@EFFE<FEF=BEGGFGGC8E?FGEFFEGGFGGGG<<=CEGGFGGGCDFFGGF
@M02846:211:000000000-JJH3H:1:1101:15848:3690 1:N:0:1
TACCTTCTTTACAATATAGCAGACTAGATAATAATCTTCGTGTTAATGATAATTAAGACATTGACCACGCTCATCAGAAGGCTCGCCAGAATAAACGTTGCAAAAAGGATTCCTGGAAAAATGGTCGCACACAAAAATTTAA
+
GGGGGGGGGDGGGGGGGGFGGGGGGGGGGFGGGGGGGGGGGGGGGGGGGGGGGFFGFFGGGGGGGGGGGGFGGGGGGGGGGFGGGGGGGGGGGGGGGGGGGGGGGGGGGGGGGGGGGGGGGGGCFGGGGGGGEGGGGGGGGG
@M02846:211:000000000-JJH3H:1:1101:15848:3690 2:N:0:1
GCGTCAGTCAGGTAATACGACTCACATATTTTAAATTTTTGTGTGCGACCATTTTTCCAGGAATCCTTTTTGCAACGTTTATTCTGGCGAGCCTTCTGATGAGCGTGGTCAATGTCTTAATTATCATTAACACGAAGATTAT
+
GGGGGGGGGGGGGFGFFGGGGCGGGGGGGGGGGGGGGGGGGGGGGGGGFGGGGGGGGGGGGFGGGGGGGGGGGFGGGGGGFGGGGGGGGGGGGGGGGGGGGGGGGGGGGGCGGGGGGGFGGGGFGGGFGGGGCGGGGGGGGG
@M02846:211:000000000-JJH3H:1:1101:7673:3693 1:N:0:1
TACCTTCTTTACAATATAGCAGACTAGATAATAATCTTCGTGTTAATGATAATTAAGACATTGACCACGCTCATCAGAAGGCTCGCCAGAATAAACGTTGCAAAAAGGATTCCTGGAAAAATGGTCGCACACAAAAATTTAA
+
GGGGGGGGGECFFFGGGGGGEF,CFCFFGGGGGGCGF<FGGFCFGFGFGGGGFEFEDGGGGGGGGGGGDGGEFGGGGGGGG@8FG@+CC<FGGGGGG@FGEGGGD@CGGFEEE<AFEFFFFFEGGGGEE:CGGGFGGGDFGG
@M02846:211:000000000-JJH3H:1:1101:7673:3693 2:N:0:1
GCGTCAGTCAGGTAATACGACTCACATAGGACACACAAAAAAGAAGAAATAGATTTATTTTTAAATTTTTGTGTGCGACCATTTTTCCAGGAATCCTTTTTGCAACGTTTATTCTGGCGAGCCTTCTGATGAGCGTGGTCAA
+
GFGGGGGGGDFGGGGGGDFEGEGFGFGGGGGGFGGGDDGGFGEFGFDFGDEFFEFFGGGGGGGGFGFFGGCCFFGGGGGGEGGGGGCFGFFFFGGGFGF95CFDF<FFGGGGGGGGGGGGCFGGGGGGGGGAGGGGED7FFD
@M02846:211:000000000-JJH3H:1:1101:13190:3712 1:N:0:1
TACCTTCTTTACAATATAGCAGACTAGATAATAATCTTCGTGTTAATGATAATTAAGACATTGACCACGCTCATCAGAAGGCTCGCCAGAATAAACGCTGCAAAAAGGATTCCTGGAAAAATGGTCGCACACAAAAATTTAA
+
GGFFGGFCEFGFGGGGGGGGGGFGFGFGGFGGGGGFFGGGFGGGFGGCCGFFGAF<FFFEDFGFGGGGDGGGGGGGCFFGGFEFGGCEGGGGCCEGEC:FGGGF<DCGGGFFGGGFGGFDGCAEFFGEGDGDGG@FFGGGFG
@M02846:211:000000000-JJH3H:1:1101:13190:3712 2:N:0:1
GCGTCAGTCAGGTAATACGACTCACATAACAAAAAAGAAGAAATAGATTTATTTTTAAATTTTTGTGTGCGACCATTTTTCCAGGAATCCTTTTTGCAGCGTTTATTCTGGCGAGCCTTCTGATGAGCGTGGTCAATGTCTT
+
AECFGCGGGGGGCEFGFGGGG@ECFGGFCFCFGFGDGDGFGF<FAEFFEDFGFGGFGGGAGGGGGGGGGGGGGGG8FAFDGGGGGGGGGGGGGGGEGEFGGFEGGCCGGGCFFGGGGEFFCFEGGAFCGGGGADFCGGFGGG
@M02846:211:000000000-JJH3H:1:1101:18017:3719 1:N:0:1
GCGTCAGTCAGGTAATACGACTCACATAACACAAAAAAGAAGAAATAGATTTATTTTTAAATTTTTGTGTGCGACCATTTTTCCAGGAATCCTTTTTGCAACGTTTATTCTGGCGAGCCTTCTGATGAGCGTGGTCAATGTC
+
GGGGGGGGGGGGGGGGGGGGGGGGGGGGGFGGGGGGGGGGGGGGGGGGGGFGGGGGGGGGGGGGGGGGGGGGGGGGGGGGGGGGGGGGGGGGGGGGGGGGGGGGGGGGGGGGGGGGGGGGGGGGGGGGGGGGGGGGGGGGGA
@M02846:211:000000000-JJH3H:1:1101:18017:3719 2:N:0:1
TACCTTCTTTACAATATAGCAGACTAGATAATAATCTTCGTGTTAATGATAATTAAGACATTGACCACGCTCATCAGAAGGCTCGCCAGAATAAACGTTGCAAAAAGGATTCCTGGAAAAATGGTCGCACACAAAAATTTAA
+
GGGGGGGGGGGGGGGGGGGGGGGGGGGGGGGGGGGGGGGGGGGGGGGGGGGGGGGGGGGGGGGGGGGGGGGGGGGGGGGGGGGGGGGGGGGGGGGGGGGGGGGGGGGGGGGGGGGGGGGGGGGGGGGGGGGGGGGGGGGGGG
@M02846:211:000000000-JJH3H:1:1101:6066:3728 1:N:0:1
GCGTCAGTCAGGTAATACGACTCACATAATTTTTCCAGGAATCCTTTTTGCAACGTTTATTCTGGCGAGCCTTCTGATGAGCGTGGTCAATGTCTTAATTATCATTAACACGAAGATTATTATCTAGTCTGCTATATTGTAA
+
GGGGGGGCFFGGGFGGFGGGGGGGGGGGFGGGGGGGGGGGGGGGGDGDGGGGGGGGGGGGGGFGGGGGG@CFFGFGGGGGGGGGGGGGGGGGGGGGGGGGGGGGGGGGGGGGG@FGGGEFGGGFGGGGGGGGGGGGGGGGGG
@M02846:211:000000000-JJH3H:1:1101:6066:3728 2:N:0:1
TACCTTCTTTACAATATAGCAGACTAGATAATAATCTTCGTGTTAATGATAATTAAGACATTGACCACGCTCATCAGAAGGCTCGCCAGAATAAACGTTGCAAAAAGGATTCCTGGAAAAATTATGTGAGTCGTATTACCTG
+
GGGGGGGGFFGFFGGFGGGGGGGGGGGGFFFGGGGGFGGGGGGGGGGGGGGGGGGGGGGGGGGGGFGGGGGGGGGGGGGFFFGFGGGGGGGGGGGGGGGGGGGGGGGGGFFGGGGGGGGGGGGGFGCGGGGGGGGGGGGCGG
@M02846:211:000000000-JJH3H:1:1101:11137:3742 1:N:0:1
TACCTTCTTTACAATATAGCAGACTAGATAATAATCTTCGTGTTAATGATAATTAAGACATTGACCACGCTCATCAGAAGGCTCGCCAGAATAAACGTTGCAAAAAGGATTCCTGGAAAAATGGTCGCACACAAAAATTTTA
+
GGGFFGGGGGGGGGGGGGGGGGGGGGGGGGGGGGGGGGGGGGGGGGGGGGGGGGGGGGGGGGGGGGGGGGFGGGGGGGGGGGFGGGGGGGGGGGGGGFGGGGGGGGGGFGGGGGGGGGGGGGGGGGGGFGGGGGGGGGGGGG
@M02846:211:000000000-JJH3H:1:1101:11137:3742 2:N:0:1
GCGTCAGTCAGGTAATACGACTCACATAAAATTTTTGTGTGCGACCATTTTTCCAGGAATCCTTTTTGCAACGTTTATTCTGGCGAGCCTTCTGATGAGCGTGGTCAATGTCTTAATTATCATTAACACGAAGATTATTATC
+
GGGGGGGGGGGGGGGGGGGGGGGGGGGGGGGGGGGGGGGGGGGGGGGGGEFGGGGGGGGGGGGGGGGGGGGGGGGGGGGGGGGGGGGGGGGGGGGGGGGGGGGGGGGGGGGGFGGGGGFFGGGGGGGGGGGGGGGGGGGGG9
@M02846:211:000000000-JJH3H:1:1101:19411:3743 1:N:0:1
GCGTCAGTCAGGTAATACGACTCACATATTTAAATTTTTGTGTGCGACCATTTTTCCAGGAATCCTTTTTGCAACGTTTATTCTGGCGAGCCTTCTGATGAGCGTGGTCAATGTCTTAATTATCATTAACACGAAGATTATT
+
GGGGGGGGGGGGGGGGGGGGGGGGGGGGGGGGGFGGGGGDGGGGGGGGGEGGGGGGGGG?FGGGGGGGGGGGGDGGGGGGGGGGGGGD>FGGGGGGGGGGGGGGGGGGGGGGGGGGGGGGGFFFGGGFGGGGGGGGEGGGGG
@M02846:211:000000000-JJH3H:1:1101:19411:3743 2:N:0:1
TACCTTCTTTACAATATAGCAGACTAGATAATAATCTTCGTGTTAATGATAATTAAGACATTGACCACGCTCATCAGAAGGCTCGCCAGAATAAACGTTGCAAAAAGGATTCCTGGAAAAATGGTCGCACACAAAAATTTAA
+
GGGGGGGGGGGGGGGGGGGGGGGGGGGGGGGGGGGGGGGGGGGGGFGGFGGGGGGGGGGGGGGGGGGGGGGGGGGGGGGGGGGGGGGGGGGGGGGGGGGGGGGGGGGDFFGGGGGGC@EFGGGGGGGGGGGGGFGGGGGGGG
@M02846:211:000000000-JJH3H:1:1101:14015:3775 1:N:0:1
TACCTTCTTTACAATATAGCAGACTAGATAATAATCTTCGTGTTAATGATAATTAAGACATTGACCACGCTCATCAGAAGGCTCGCCAGAATAAACGTTGCAAAAAGGATTCCTGGAAAAATGGTCGCACACAAAAATTTAA
+
GGGGGGGGGGGGGGGGGGGGGGGGGGGGGGGGGGGGGGGGGGGGGGGGGGGGGGGGGGGGGGGGGGGGGGGGGGGGGGGGGGGGGGGGGGGGGGGGGGGGGGGGGGGGGGGGGGGGGGGGGGGGGGGGGGGGGGGGGGGGGG
@M02846:211:000000000-JJH3H:1:1101:14015:3775 2:N:0:1
GCGTCAGTCAGGTAATACGACTCACATAACACAAAAAAGAAGAAATAGATTTATTTTTAAATTTTTGTGTGCGACCATTTTTCCAGGAATCCTTTTTGCAACGTTTATTCTGGCGAGCCTTCTGATGAGCGTGGTCAATGTC
+
GGGGGGGGGGGGGGGGGGGGGGGGGGGGGGGGGGGGGGGGGGGGGGGGGGGGGGGGGGGGGGGGGGGGGGGGGGGGGGGGGGGGGGGGGGGGGGGGGGGGGGGGGGGGGGGGGGGGGGGGGGGGGGGGGGGGGGGGGGGGGG
@M02846:211:000000000-JJH3H:1:1101:21652:3813 1:N:0:1
TACCTTCTTTACAATATAGCAGACTAGATAATAATCTTCGTGTTAATGATAATTAAGACATTGACCACGCTCATCAGAAGGCTCGCCAGAATAAACGTTGCAAAAAGGATTCCTGGAAAAATGGTCGCACACAAAAATTTAA
+
GGGGGGGGGFGGGGGGGGGGGGGGFFGEFGGFFGGGGGGGGGGGGGGGGGGGFGGGGGGGGFAFGGGGGG@FGGGFFGGGEGFGGGGGGFFGGGGGEGGGGGFGGGGGGGE<FGGGGGFGGGGGGGGGEGGGGGGFGFFEFG
@M02846:211:000000000-JJH3H:1:1101:21652:3813 2:N:0:1
GCGTCAGTCAGGTAATACGACTCACATAATTTTTAAATTTTTGTGTGCGACCATTTTTCCAGGAATCCTTTTTGCAACGTTTATTCTGGCGAGCCTTCTGATGAGCGTGGTCAATGTCTTAATTATCATTAACACGAAGATT
+
GGGGGGGGGGGGGGGGGGGGGGGGGGGGGGGGGGGGGGGGGGGGGGGGGGGGGGGGGGGGGGGGGGGGGGGGGGGGGGGGGGGGFGGG9FGGDFGGGGGGGGGGGGGGGGGGGGGFGGGGGGGGGGGGGGGFGGGGGGGGGG
@M02846:211:000000000-JJH3H:1:1101:6278:3825 1:N:0:1
GCGTCAGTCAGGTAATACGACTCACATAACAAAAAAGAAGAAATAGATTTATTTTTAAATTTTTGTGTGCGACCATTTTTCCAGGAATCCTTTTTGCAACGTTTATTCTGGCGAGCCTTCTGATGAGCGTGGTCAATGTCTT
+
GACFGDEFEEFFFFAE9F<<C@@E8F9<E<FFGFGC,,,C6@<FGA9FFGA,FE<EE<F9FCF@B@69C<BEGC:@F<F@=FEFFDCD,6,CFEC+,,CFG9F4,,<,CCEC+@C:FEGCFF,FF<8,4C++45FEFGE<EF
@M02846:211:000000000-JJH3H:1:1101:6278:3825 2:N:0:1
TACCTTCTTTACAATATAGCAGACTAGATAATAATCTTCGTGTTAATGATAATTAAGACATTGACCACGCTCATCAGAAGGCTCGCCAGAATAAACGTTGCAAAAAGGATTCCTGGAAAAATGGTCGCACACAAAAATTTAA
+
GFGGGEEFFFGGGGF6CFFGGGFFFCCFFGCAEFGGGGGGGFFGGG,CFGGGGGG9CFGFFFFGGGFGEGEGGGGGDFGFGGEEFDEEGCEFGGGFC=FFEGGGDGGDGGGBFGGCCFFCGDDC<CFFEFEGGGGGFGGGGG
@M02846:211:000000000-JJH3H:1:1101:15771:3828 1:N:0:1
GCGTCAGTCAGGTAATACGACTCACATAACACAAAAAAGAAGAAATAGATTTATTTTTAAATTTTTGTGTGCGACCATTTTTCCAGGAATCCTTTTTGCAACGTTTATTCTGGCGAGCCTTCTGATGAGCGTGGTCAATGTC
+
GGGGGGGGGGGGGGGGGGGGGGGGGGGGGGGGGGGGGGGGGGGGGGGGGGGGGGGGGGGGGGGGGGGGGGGGGGGGGGGGGGGGGGGGGGGGGGGGGGGGGGGGGGGGGGGGFGGGGGGGGGGGGGGGGGGGGGGGGGGGGA
@M02846:211:000000000-JJH3H:1:1101:15771:3828 2:N:0:1
TACCTTCTTTACAATATAGCAGACTAGATAATAATCTTCGTGTTAATGATAATTAAGACATTGACCACGCTCATCAGAAGGCTCGCCAGAATAAACGTTGCAAAAAGGATTCCTGGAAAAATGGTCGCACACAAAAATTTAA
+
GGGGGGGGGGGGGGFGGGGGGGGGGGGGGGGGGGGGGGGGGGGGGGGGGGGGGGGGGGGGGGGGGGGGDGGGGGGGGGGGGGGGGGGGGGGGGGGGGGGGGGGGGGGGGGGGGGGGGGGGGGGGGGGGGGGGGGGGGGGGGG
@M02846:211:000000000-JJH3H:1:1101:10768:3834 1:N:0:1
GCGTCAGTCAGGTAATACGACTCACATAAACGTTTATTCTGGCGAGCCTTCTGATGAGCGTGGTCAATGTCTTAATTATCATTAACACGAAGATTATTATCTAGTCTGCTATATTGTAAAGAAGGTAAGAACGGCAAGATCG
+
GGGGGGGGGGGGGGGGGGGGGGGGGGGGGGGGFGGGGGGGGGGGGGGGGGGGGGGGFFGGGGGGGGGGGGGGGGGGGGGGGGGGGGGGGGEEGGGGGGGGGGGFFGGGGGGGFDGAFGGGGGGGGGGGGGGGGGGGGGGFGG
@M02846:211:000000000-JJH3H:1:1101:10768:3834 2:N:0:1
TACCTTCTTTACAATATAGCAGACTAGATAATAATCTTCGTGTTAATGATAATTAAGACATTGACCACGCTCATCAGAAGGCTCGCCAGAATAAACGTTTATGTGAGTCGTATTACCTGACTGACGCAGAACGGCAAGATCG
+
GGGGGGGGGGGGGGGGGGGGGGGGGGGGGGGGGGGGGGGGGGGGGGGGGGGGGGGGGGGGGGGGGGGGGGGGGGGGGGGGGGGGGGGGGGGGGGGGGGGGGGGGGGGGGGGGGGGGGGGGGGGGGGGGGGGGGGGGGGGGGF
@M02846:211:000000000-JJH3H:1:1101:24047:3838 1:N:0:1
TACCTTCTTTACAATATAGCAGACTAGATAATAATCTTCGTGTTAATGATAATTAAGACATTGACCACGCTCATCAGAAGGTTCGCCAGAATAAACGTTGCAAAAAGGATTCCTGGAAAAATGGTCGCACACAAAAATTTAA
+
GFGGGGGGGGGGDFGGFFEFFGGGGFFFGGFFEFFGFGGGGGGGGGGGGGGGGGGFGGGFFFFFGGGGGGGGGGGGGGGGGGGGGGGGGFGGGFFFGGGGGGGGGGGGFFGGGGGGGGGGGFFGGGGGGGGGGFFGGGGGGG
@M02846:211:000000000-JJH3H:1:1101:24047:3838 2:N:0:1
GCGTCAGTCAGGTAATACGACTCACATAACAAAAAAGAAGAAATAGATTTATTTTTAAATTTTTGTGTGCGACCATTTTTCCAGGAATCCTTTTTGCAACGTTTATTCTGGCGAACCTTCTGATGAGCGTGGTCAATGTCTT
+
GGGGGGGGGGGGGGGGGGGGGGGGGGGGGGGGGGGGGGGGGGGGGGGGGGGGGGGGGGGGGGGGGGGGCGGGGGGGGGGGGGGGGGGGGGGGGGGGGGGGGGGGGGGGGGGFEGGGGGGGGGGGGDFGGGGGGGGGGGGGGG
@M02846:211:000000000-JJH3H:1:1101:10406:3847 1:N:0:1
GCGTCAGTCAGGTAATACGACTCACATAACAAAAAAGAAGAAATAGATTTATTTTTAAATTTTTGTGTGCGACCATTTTTCATGGTATCCTTCTTGCAACGTTTATTCTGGCGAGCCTACTGATGAGCGTGGTTAATGTCTT
+
,@FG7FGCC9,,C,CFD,F@F;,;,,C<F@FA8,@F@F8F8,C,,C,FFE,;CF9<,@ECF,6,@FCF8,B7@+CE,9C<=,,9,,CF<<,9,:,,,,,,844:C?F9CCF,C7C++,,:C<,E<,,C+C=7F+C9F@F,CF
@M02846:211:000000000-JJH3H:1:1101:10406:3847 2:N:0:1
TACCTTCTTTACAATATAGCAGACTAGATAATAATCTTCGTGTTAATGATAATTAAGACATTGACCACGCTCATCAGAAGGCTCGCCAGAATAAACGTTGCAAAAAGGATTCCTGGAAAAATGGTCGCACACAAAAATTTAA
+
CFGDF98FGCCF,E<FDGGGGGE@FGFCGAEFGGG@<E6DFFFFAFCFGGGGGGGCFGDFCFGGGCC<CEEE@EFFGFEF<FEFC+@CFBFEG9E9FFCBFFFFEDEFCGGCFFGCC=FAECGDAA@CC>><CFGDGGGGGG
@M02846:211:000000000-JJH3H:1:1101:23850:3849 1:N:0:1
GCGTCAGTCAGGTAATACGACTCACATAGGACACACAAAAAAGAAGAAATAGATTTATTTTTAAATTTTTGTGTGCGACCATTTTTCCAGGAATCCTTTTTGCAACGTTTATTCTGGCGAGCCTTCTGATGAGCGTGGTCAA
+
GGGGGGGGGGGGGGGGGGGGGGGGGGGGGGGGGGGGGGGGGGGGGGGG@FGFCFFGGGGGGGGGDFGGGGGGFGGFEEEGGGGGGGGGGFGGGFGGGGGGGGFGFGGGGGCGGGGCGGGGEGFGGGGDGG9?<<FFG7FGGF
@M02846:211:000000000-JJH3H:1:1101:23850:3849 2:N:0:1
TACCTTCTTTACAATATAGCAGACTAGATAATAATCTTCGTGTTAATGATAATTAAGACATTGACCACGCTCATCAGAAGGCTCGCCAGAATAAACGTTGCAAAAAGGATTCCTGGAAAAATGGTCGCACACAAAAATTTAA
+
GGGGGGGGGGGGGGGGGGFGGGGGGGGGGCEGGGGGGGGGGGGGGGGGGGGGGFGFGCGGGGGGGGGGEGGGGGGGGGGFGGGGGGFGGGGGGFFGGGGGGFGGGGGDFFGGGGGGFGDGGFFFGFGGGGGGGGCEDEGGGG
@M02846:211:000000000-JJH3H:1:1101:6150:3855 1:N:0:1
GCGTCAGTCAGGTAATACGACTCACATACGACCATTTTTCCAGGAATCCTTTTTGCAACGTTTATTCTGGCGAGCCTTCTGATGAGCGTGGTCAATGTCTTAATTATCATTAACACGAAGATTATTATCTAGTCTGCTATAT
+
GGEFGGEFFFFGGGGGGGGGGGGGGGGGGGGGGDGGGGGGGGGGGGGGGGGGGGGGGGGGGGGFGGGGGGGGGGGGGGGGGFGGGGFGGGGGGFFFGGGGGGGGGGGGGGFFGGGGGGGGGGGGFGFGGFGGFGGGFGFFFD
@M02846:211:000000000-JJH3H:1:1101:6150:3855 2:N:0:1
TACCTTCTTTACAATATAGCAGACTAGATAATAATCTTCGTGTTAATGATAATTAAGACATTGACCACGCTCATCAGAAGGCTCGCCAGAATAAACGTTGCAAAAAGGATTCCTGGAAAAATGGTCGTATGTGAGTCGTATT
+
GGGGGGGGGGGGGGGGGGGGGGGGGGGFGCGGGGGGGGGGGGGGGGGGGGGGGGGGGGGGGGGGGFGGGGGGGGGGGGGGGGGGGGGGGGGGGGGGGGGGGGGGGGGGGGGGGGGGGGGGGGGGFGGFGGGGGGGGGGGGGG
@M02846:211:000000000-JJH3H:1:1101:10810:3868 1:N:0:1
GCGTCAGTCAGGTAATACGACTCACATAAATTTTTGTGTGCGACCATTTTTCCAGGAATCCTTTTTGCAACGTTTATTCTGGCGAGCCTTCTGATGAGCGTGGTCAATGTCTTAATTATCATTAACACGAAGATTATTATCT
+
GGGGGGGGGGGGGGGGGGGGGGGGGGGGGGGGGGGGGGGGGGGGGGGGGGGGGGGGGGGGGGGGGGGGGGGGGGGGGGGGGGGGGGGGGGGGGGGGGGGGFFEGGGGGGGGGGGGGGGGGGGGGGGGGGGGGGGGGGGGGGE
@M02846:211:000000000-JJH3H:1:1101:10810:3868 2:N:0:1
TACCTTCTTTACAATATAGCAGACTAGATAATAATCTTCGTGTTAATGATAATTAAGACATTGACCACGCTCATCAGAAGGCTCGCCAGAATAAACGTTGCAAAAAGGATTCCTGGAAAAATGGTCGCACACAAAAATTTAT
+
GGGGGGGGGGGGGGGGGGGGGGGGGGGGGGGGGGGGGGGGGGGGGGGGGGGGGGGGGGGGGGGGGGGGGGGGGGGGGGGGGGGGGGGGGGGGGGGGGGGGGGGGGGGGGGGGGGGGGGGGGGGGGGGGGGGGGGGGGGGGGF
@M02846:211:000000000-JJH3H:1:1101:15586:3886 1:N:0:1
TACCTTCTTTACAATATAGCAGACTAGATAATAATCTTCGTGTTAATGATAATTAAGACATTGACCACGCTCATCAGAAGGCTCGCCAGAATAAACGTTGCAAAAAGGATTCCTGGAAAAATGGTCGCACACAAAAATTTAA
+
GGGGGGGGGGGGGGGGGGGGGGGGGGGGGGGGGGGGGGGGGGGGGGGGGGGGGGGGGGGGGGGGGGGGGGGGGGGGGGGGGGGGGGGGGGGGGGGGGGGGGGGGGGGGGGGGGGGGGGGGGGGGGGGGGGGGGGGGGGGGGG
@M02846:211:000000000-JJH3H:1:1101:15586:3886 2:N:0:1
GCGTCAGTCAGGTAATACGACTCACATAACAAAAAAGAAGAAATAGATTTATTTTTAAATTTTTGTGTGCGACCATTTTTCCAGGAATCCTTTTTGCAACGTTTATTCTGGCGAGCCTTCTGATGAGCGTGGTCAATGTCTT
+
GGGGGGGGGGGGGGGGGGGGGGGGGGGGGGGGGGGGGGGGGGGGGGGGGGGGGGGGGGGGGGGGGGGGGGGGGGGGGGGGGGGGGGGGGGGGGGGGGGGGGGGGGGGGGGGGGGGGGGGGGGGGGGGGGGGGGGGGGGGGGG
@M02846:211:000000000-JJH3H:1:1101:6264:3898 1:N:0:1
GCGTCAGTCAGGTAATACGACTCACATAACACAAAAAAGAAGAAATAGATTTATTTTTAAATTTTTGTGTGCGACCATTTTTCCAGGAATCCTTTTTGCAACGTTTATTCTGGCGAGCCTTCTGATGAGCGTGGTCAATGTC
+
GGGGGGGGGGGGGGGGGGGGGGGGGGGGGGGGGGGGGGGGGGGGGGGGGGGGGGGGGGGGGGGGGGGGGGGGGGGGGGGGGGGGGGGGGGGGGGGGGGGGGGGGGGGGGGGGGGGGGGGGGGGGGGGGGGGGGGGGGGGGGF
@M02846:211:000000000-JJH3H:1:1101:6264:3898 2:N:0:1
TACCTTCTTTACAATATAGCAGACTAGATAATAATCTTCGTGTTAATGATAATTAAGACATTGACCACGCTCATCAGAAGGCTCGCCAGAATAAACGTTGCAAAAAGGATTCCTGGAAAAATGGTCGCACACAAAAATTTAA
+
GGGGGGGGGGGGGGGGGGGGGGGGGGGGGGGGGGGGGGGGGGGGGGGGGGGGGGGFGGGGGGGGGGGGGGGGGGGGGGGGGGGGGGGGGGGGGGGGGGGGGGGGGGGGGGGGGGGGGGFGGGGGGGGGGGGGGGGGGGGGGG
@M02846:211:000000000-JJH3H:1:1101:16448:3921 1:N:0:1
GCGTCAGTCAGGTAATACGACTCACATATGGCGAGCCTTCTGATGAGCGTGGTCAATGTCTTAATTATCATTAACACGAAGATTATTATCTAGTCTGCTATATTGTAAAGAAGGTAAGAACGGCAAGATCGGAAGAGCGGTT
+
GGGGGGGGGGGGGGGGGGGGGGGGGGGGGGGGDGGGGGGGGGGGGGGGGGGGGGGGGGGGGGGGGGGGGGGGGGGGGGGGGGGGGGGGGGGGGGGGGGGGGGGGGGGGGGGGGGGGGGGGGGGGGGFFFGGGGGGGGGGGGG
@M02846:211:000000000-JJH3H:1:1101:16448:3921 2:N:0:1
TACCTTCTTTACAATATAGCAGACTAGATAATAATCTTCGTGTTAATGATAATTAAGACATTGACCACGCTCATCAGAAGGCTCGCCATATGTGAGTCGTATTACCTGACTGACGCAGAACGGCAAGATCGGAAGAGCGTCG
+
GGGGGGGGGGGGGGGGGGGGGGGGGGGGGGGGGGGGGGGGGGGGGGGGGGGGGGGGGGGGGGGGGGGGGGGGGGGGGGGGGGGGGGGGGGGGGGGGGGGGGGGGGGGGGGGGGGGGGGGGGGGGGGGGGGGGGGGGGGGGGG
@M02846:211:000000000-JJH3H:1:1101:21973:3930 1:N:0:1
GCGTCAGTCAGGTAATACGACTCACATAACAAAAAAGAAGAAATAGATTTATTTTTAAATTTTTGTGTGCGACCATTTTTCCAGGAATCCTTTTTGCAACGTTTATTCTGGCGAGCCTTCTGATGAGCGTGGTCAATGTCTT
+
GGGGGGGGGGGGGGGGGGGGGGGGGGGGGGGGGGGGGGGGGGGGGGGGGGGGGGGGGGGGGGGGGGGGGGGGGGGGGGGGGGGGGGGGGGGGGGGGGGGGGGGGGGGGGGGGGGGGGGGGGGGGGGGGGGGGGGGGGGGGGG
@M02846:211:000000000-JJH3H:1:1101:21973:3930 2:N:0:1
TACCTTCTTTACAATATAGCAGACTAGATAATAATCTTCGTGTTAATGATAATTAAGACATTGACCACGCTCATCAGAAGGCTCGCCAGAATAAACGTTGCAAAAAGGATTCCTGGAAAAATGGTCGCACACAAAAATTTAA
+
GGGGGGGGGGGGGGGGGGGGGGGGGGGGGGGGGGGGGGGGGGGGGGGGGGGGGGGGGGGGGGGGGGGGGGGGGGGGGGGGGGGGGGGGGGGGGGGGGGGGGGGGGGGGGGGGGGGGGGGGGGGGGGGGGGGGGGGGGGGGGG
@M02846:211:000000000-JJH3H:1:1101:14604:3936 1:N:0:1
GCGTCAGTCAGGTAATACGACTCACATAACAAAAAAGAAGAAATAGATTTATTTTTAAATTTTTGTGTGCGACCATTTTTCCAGGAATCCTTTTTGCAACGTTTATTCTGGCGAGCCTTCTGATGAGCGTGGTCAATGTCTT
+
GGGGGGEFGGGFGGGGGGGGGGGGGGGGGGGGGGFEGGGGGGCEGGGGGGGGGGGGGGGGGGGGGGFFFGGGGGGGFFGGGGGGGGGGGGGGGGFGGGGGGGGGGGGGGGGGGGGGGGGGGGGGGGGGGGGGGGGGGGGGGG
@M02846:211:000000000-JJH3H:1:1101:14604:3936 2:N:0:1
TACCTTCTTTACAATATAGCAGACTAGATAATAATCTTCGTGTTAATGATAATTAAGACATTGACCACGCTCATCAGAAGGCTCGCCAGAATAAACGTTGCAAAAAGGATTCCTGGAAAAATGGTCGCACACAAAAATTTAA
+
GGGGGGGGGGGGGGG9EGGGFFGGGGG@FGGGGGGGGGGGGFFFGGGGGGGGGGGGGGGFFGGGGGGGGGEGGGGGGGGDGFGGDEGGGGGGGGGGGCEGGGCGGFGGGGGGGGGGGGGEGGGGGGGGGGGGEGGGGGGGGG
@M02846:211:000000000-JJH3H:1:1101:25542:3943 1:N:0:1
GCGTCAGTCAGGTAATACGACTCACATATTTTGCAACGTTTATTCTGGCGAGCCTTCTGATGAGCGTGGTCAATGTCTTAATTATCATTAACACGAAGATTATTATCTAGTCTGCTATATTGTAAAGAAGGTAAGAACGGCA
+
GGGGGGGGGGGGGGGGGGGGGGGGGGGGGGGGGGGGGGGGGGGGGGGGGGGGGGGGGGGGGGGGGGGGGGGGGGGGGGGGGGGGGGGGGGGGGGGGGGGGGGGGGGGGGGGGGGGGGGGGGGGGGGGGGGGGGGGGGGGGGG
@M02846:211:000000000-JJH3H:1:1101:25542:3943 2:N:0:1
TACCTTCTTTACAATATAGCAGACTAGATAATAATCTTCGTGTTAATGATAATTAAGACATTGACCACGCTCATCAGAAGGCTCGCCAGAATAAACGTTGCAAAATATGTGAGTCGTATTACCTGACTGACGCAGAACGGCA
+
GGGGGGGGGGGGGGGGGGGGGGGGGGGGGGGGGGGGGGGGGGGGGGGGGGGGGGGGGGGGGGGGGGGGGGGGGGGGGGGGGGGGGGGGGGGGGGGGGGGGGGGGGGGGGGGGGGGGGGGGGGGGGGGGGGGGGGGGGGGGGG
@M02846:211:000000000-JJH3H:1:1101:5703:3950 1:N:0:1
CGTCAGTCAGGTAATACGACTCACATAGGACACACAAAAAAGAAGAAATAGATTTATTTTTAAATTTTTGTGTGCGACCATTTTTCCAGGAATCCTTTTTGCAACGTTTATTCTGGCGAGCCTTCTGATGAGCGTGGTCAAT
+
GGGGGGGGGGGGGGGGGGGGGGGGGGGGGGGGGGGGGGGGGGGGGGGGGEFGGGGGGGGGGGGGGGGGGGGGGGGGGGGEGGGGGGGGGGGGGGGGGGGGGGFGGGGGGGGGGGGGGGEGGGGGGGGCFGFGGGFGGGGGGG
@M02846:211:000000000-JJH3H:1:1101:5703:3950 2:N:0:1
TACCTTCTTTACAATATAGCAGACTAGATAATAATCTTCGTGTTAATGATAATTAAGACATTGACCACGCTCATCAGAAGGCTCGCCAGAATAAACGTTGCAAAAAGGATTCCTGGAAAAATGGTCGCACACAAAAATTTAA
+
GGGGGGGGGGGGGGGFGGGGGGGGGFGGGGGGGGGGGGGGGGGGGGGGGGGFGGGGGGGFGGFGGGGGGGDGGGGGGGGGGGGGGGGGGGGGGCGGGGGGGGGGGGGGFGGFGGGGGGGGFFGCFFFGGGGGGGGGGFGGGF
@M02846:211:000000000-JJH3H:1:1101:13602:3951 1:N:0:1
TACCTTCTTTACAATATAGCAGACTAGATAATAATCTTCGTGTTAATGATAATTAAGACATTGACCACGCTCATCAGAAGGCTCGCCAGAATAAACGTTGCAAAAAGGATTCCTGGAAAAATGGTCGCACACAAAAATTTAA
+
GGGGGGGGGGGGGGGGGGGGGGGGGGGGGGGGGGGGGGGGGGGGGGGGGGGGGGGGGGGGGGFGGGGGGGGGGGGGGGGGGGGGGGGGGGGGGGGGGGGGGGGGGGGGGGGGGGGGGGGGGGGGGGGGGGGGGGGGGGGGGG
@M02846:211:000000000-JJH3H:1:1101:13602:3951 2:N:0:1
GCGTCAGTCAGGTAATACGACTCACATAATTTTTAAATTTTTGTGTGCGACCATTTTTCCAGGAATCCTTTTTGCAACGTTTATTCTGGCGAGCCTTCTGATGAGCGTGGTCAATGTCTTAATTATCATTAACACGAAGATT
+
GGGGGGGGGGGGGGGGGGGGGGGGGGGGGGGGGGGGGGGGGGGGGGGGGGGGGGGGGGGGGGGGGGGGGGGGGGGGGGGGGGGGGGGGGGGGGGGGGGGGGGGGGGGGGGGGGGGGGGGGGGGGGGGGGGGGGGGGGGGGGG
@M02846:211:000000000-JJH3H:1:1101:8996:3961 1:N:0:1
GCGTCAGTCAGGTAATACGACTCACTATAGTGGACACACAAAAAAGAAGAAATAGATTTATTTTTAAATTTTTGTGTGCGACCATTTTTCCAGGAATCCTTTTTGCAACGTTTATTCTGGCGAGCCTTCTGATGAGCGTGGT
+
GGGGGGGGGGGGGGGGGDGGGEGGGGFG9@F@FCFFFFEGDCCFGGGFCG,<FCFFGDFGGEGGGGG<FFG@FGGGFGGGGGGGGGFFFGG?CFEGEGGCFGDFGCFFF@DFC@B<FGGA<FCCGGGGGGGCFGGGGGGGGG
@M02846:211:000000000-JJH3H:1:1101:8996:3961 2:N:0:1
TACCTTCTTTACAATATAGCAGACTAGATAATAATCTTCGTGTTAATGATAATTAAGACATTGACCACGCTCATCAGAAGGCTCGCCAGAATAAACGTTGCAAAAAGGATTCCTGGAAAAATGGTCGCACACAAAAATTTAA
+
GFFGGFGGGFAFC,FFGGGGGEFEFAFFGGGFGCCFFE<DCCFGGGGGFGGG<FD9FGGGFGGGGCF8BEE@@EGAFG<FGGCFGGGGGGFGGGGGGF8FFGGDGGGG?9BFEFFFFCGFGGG9FGGGCCGGED8F@<BFFF
@M02846:211:000000000-JJH3H:1:1101:10798:3964 1:N:0:1
TACCTTCTTTACAATATAGCAGACTAGATAATAATCTTCGTGTTAATGATAATTAAGACATTGACCACGCTCATCAGAAGGCTCGCCAGAATAAACGTTGCAAAAAGGATTCCTGGAAAAATGGTCGCACACAAAAATTTAA
+
GGGFGGGGGGGGGGGGFGGGFFGGGGG9EFGGGGGGGGGFGEGGFGGGGFGGGGGGFGGGGFEFGGGGGGGGGGGG@FGCGGFFGGCGGGGGGCEGGFGGGGDGGGEGGGGGGFF?EEGGCDGGGFGGGGGGCFE<FF@FGG
@M02846:211:000000000-JJH3H:1:1101:10798:3964 2:N:0:1
GCGTCAGTCAGGTAATACGACTCACATAACACAAAAAAGAAGAAATAGATTTATTTTTAAATTTTTGTGTGCGACCATTTTTCCAGGAATCCTTTTTGCAACGTTTATTCTGGCGAGCCTTCTGATGAGCGTGGTCAATGTC
+
DGGGGGGGGFGGGGGGGFFGGGGGFGGGGGGGGFFGGGGGFGGGGFGGGGGGGGGGGGGGGGGGGGGGGG<D@CFGGGFEGGGGGGGFFGGFGDFGEGFFGGGGGFFGGGGGAFEGGGGGGGDGFGGGCFCF?FGGGCGGGC
@M02846:211:000000000-JJH3H:1:1101:11909:3979 1:N:0:1
TACCTTCTTTACAATATAGCAGACTAGATAATAATCTTCGTGTTAATGATAATTAAGACATTGACCACGCTCATCAGAAGGCTCGCCAGAATAAACGTTGCAAAAAGGATTCCTTATGTGAGTCGTATTACCTGACTGACGC
+
GGGGGFGGGGGGGGGGGGGGGGGGGGGGGGGGGGGGGGGGGGGGGGGGGGGGFGGGGGGGGGGGGGGGGGGGGGGGGGGGGGFGGGGGGGGGGGGGGGGGGGGGFEGG?FGGGGFGGGGGGGGFGFGGGGGGGGGGGGGGEE
@M02846:211:000000000-JJH3H:1:1101:11909:3979 2:N:0:1
GCGTCAGTCAGGTAATACGACTCACATAAGGAATCCTTTTTGCAACGTTTATTCTGGCGAGCCTTCTGATGAGCGTGGTCAATGTCTTAATTATCATTAACACGAAGATTATTATCTAGTCTGCTATATTGTAAAGAAGGTA
+
GGGGGGGFGGGGGGGGGGGGGGGGGGGGGGGGGGGGGGGGGGGGGGGGGGGGGGGGGGGGGGGGGGGGGGGGGGGFGGGGGGGGGGGGGFGGEGGGGGGFGGGGGGGGFGGGGGGGGGGGGGGGGGGGGGGGGGGGFGGFGF
@M02846:211:000000000-JJH3H:1:1101:12375:3988 1:N:0:1
GCGTCAGTCAGGTAATACGACTCACATAACAAAAAAGAAGAAATAGATTTATTTTTAAATTTTTGTGTGCGACCATTTTTCCAGGAATCCTTTTTGCAACGTTTATTCTGGCGAGCCTTCTGATGAGCGTGGTCAATGTCTT
+
GGGGGGGGGGGGGGGGGGGGGGGGGGGGGGGGGGFGGGGGGGGGGGGGGGGGFGGGGGGGGFGGGGGGGGGGGGGGGGGGGGGGGGGGGGGGGGGEFGGGGFGGGGGGGGGGGGGGGFGGGGGGGGGGGGGGCFFGGFGGGG
@M02846:211:000000000-JJH3H:1:1101:12375:3988 2:N:0:1
TACCTTCTTTACAATATAGCAGACTAGATAATAATCTTCGTGTTAATGATAATTAAGACATTGACCACGCTCATCAGAAGGCTCGCCAGAATAAACGTTGCAAAAAGGATTCCTGGAAAAATGGTCGCACACAAAAATTTAA
+
GGGGGGGGGGGGGGGGGGGGGGGGGGGGGGGGGGGGGGGGGGGGGGGGGGGGGGGGGGGGGGGGGGGGGGGGGGGGGGGGGGGGGGGGGGGGGGGGGGGGGGGGGGGGGFGGGGGGGGGGGGGGGGGGGGGGGGGGGGGGGG
@M02846:211:000000000-JJH3H:1:1101:21371:3994 1:N:0:1
GCGTCAGTCAGGTAATACGACTCACATAAGGAATCCTTTTTGCAACGTTTATTCTGGCGAGCCTTCTGATGAGCGTGGTCAATGTCTTAATTATCATTAACACGAAGATTATTATCTAGTCTGCTATATTGTAAAGAAGGTA
+
GGGGGGGGGGGGGGGGGGGGGGGGGGGGGGGGGGGGGGGGGGGGGGGGGGGGGGGGGGGGGGGGGGGGGGGGGGGGGGGGGGGGGGGGGGGGGGGGGGGGGGGGGGGGGGGGGGGGGGGGGGGGGGGGGGGGGGGGGGGGGG
@M02846:211:000000000-JJH3H:1:1101:21371:3994 2:N:0:1
TACCTTCTTTACAATATAGCAGACTAGATAATAATCTTCGTGTTAATGATAATTAAGACATTGACCACGCTCATCAGAAGGCTCGCCAGAATAAACGTTGCAAAAAGGATTCCTTATGTGAGTCGTATTACCTGACTGACGC
+
GGGGGGGGGGGGGGGGGGGGGGGGGGGGGGGGGGGGGGGGGGGGGGGGGGGGGGGGGGGGGGGGGGGGGGGGGGGGGGGGGGGGGGGGGGGGGGGGGGGGGGGGGGGGGGGGGGGGGGGGGGGGGGGGGGGGGGGGGGGGGG
@M02846:211:000000000-JJH3H:1:1101:16669:3995 1:N:0:1
GCGTCAGTCAGGTAATACGACTCACATATTTGCAACGTTTATTCTGGCGAGCCTTCTGATGAGCGTGGTCAATGTCTTAATTATCATTAACACGAAGATTATTATCTAGTCTGCTATATTGTAAAGAAGGTAAGAACGGCAA
+
GGGGGGGGGGGGGGGGGGGGGEGGGGGGGGGGGGGGGGGGGGGGGGGGGGGGGGGGGGGGGGGGGGGGGGGGGGGGGGGGGGGGGGGGGGGGGGGGGGGGGGGGGGGGGGGGGGGGGGGGGGGGGGGGGGGGGGGGGGGGGG
@M02846:211:000000000-JJH3H:1:1101:16669:3995 2:N:0:1
TACCTTCTTTACAATATAGCAGACTAGATAATAATCTTCGTGTTAATGATAATTAAGACATTGACCACGCTCATCAGAAGGCTCGCCAGAATAAACGTTGCAAATATGTGAGTCGTATTACCTGACTGACGCAGAACGGCAA
+
GGGGGGGGGGGGGGGGGGGGGGGGGGGGGGGGGGGGGGGGGGGGGGGGGGGGGGGGGGGGGGGGGGGGGGGGGGGGGGGGGGGGGGGGGGGGGGGGGGGGGGGGGGGGGGGGGGGGGGGGGGGGGGGGGGGGGGGGGGGGGG
@M02846:211:000000000-JJH3H:1:1101:21942:4005 1:N:0:1
TACCTTCTTTACAATATAGCAGACTAGATAATAATCTTCGTGTTAATGATAATTAAGACATTGACCACGCTCATCAGAAGGCTCGCCAGAATAAACGTTGCAAAAAGGATTCCTGGAAAAATGGTCGCACACAAAAATTTAA
+
GGGGGGGGGGGGGGGGGGGGGGGGGGGGGGGGGGGGGGGGGGGGGGGGGGGGGGGGGGGGGGGGGGGGGGGGGGGGGGGGGGGGGGGGGGGGGGGGGGGGGGGGGGGGGGGGGGGGGGGGGGGGGGGGGGGGGGGGGGGGGG
@M02846:211:000000000-JJH3H:1:1101:21942:4005 2:N:0:1
GCGTCAGTCAGGTAATACGACTCACATAGGACACACAAAAAAGAAGAAATAGATTTATTTTTAAATTTTTGTGTGCGACCATTTTTCCAGGAATCCTTTTTGCAACGTTTATTCTGGCGAGCCTTCTGATGAGCGTGGTCAA
+
GGGGGGGGGGGGGGGGGGGGGGGGGGGGGGGGGGGGGGGGGGGGGGGGGGGGGGGGGGGGGGGGGGGGGGGGGGGGGGGGGGGGGGGGGGGGGGGGGGGGGGGGGGGGGGGGGGGGGGGGGGGGGGGGGGGGGGGGGGGGGG
@M02846:211:000000000-JJH3H:1:1101:6594:4028 1:N:0:1
TACCTTCTTTACAATATAGCAGACTAGATAATAATCTTCGTGTTAATGATAATTAAGACATTGACCACGCTCATCAGAAGGCTCGCCAGAATAAACGTTGCAAAAAGGATTCCTGGAAAAATTATGTGAGTCGTATTACCTG
+
GGGGGGGGGGGFGGGFGGGGGGGGGGGDGGGGGGGGGGGGGGDGGGGGGGGGGGGGGGGGGGGGGGGGGGDGGGGGGGGGGGGGGGGGGGGGGGEGGGGGGGGEDGGFEGGFGGFGEGGGGGGGGGGGGGGGGGGGGFFFGG
@M02846:211:000000000-JJH3H:1:1101:6594:4028 2:N:0:1
GCGTCAGTCAGGTAATACGACTCACATAATTTTTCCAGGAATCCTTTTTGCAACGTTTATTCTGGCGAGCCTTCTGATGAGCGTGGTCAATGTCTTAATTATCATTAACACGAAGATTATTATCTAGTCTGCTATATTGTAA
+
GGGGGGGFGGGGGGGGGGGGGGGGGGGGGGGGGGGGGGGGGFGGGGGGGGGGGGGD@FGGGGGGGGGGGGGGGGGGDGGCGFGFGGGGGGGGGGGGGGGFFGGGGGGGGGGGGGFFGGGGGGGGGGGGGGGGGGGGGFGGGG
@M02846:211:000000000-JJH3H:1:1101:19961:4037 1:N:0:1
TACCTTCTTTACAATATAGCAGACTAGATAATAATCTTCGTGTTAATGATAATTAAGACATTGACCACGCTCATCAGAAGGCTCGCCAGAATAAACGTTGCAAAAAGGATTCCTGGAAAAATGGTCGCACACAAAAATTTAA
+
GGGGGGGGGFGGGGGGGGGGGGGGGGGGGGGGGGGGGGGGGGGGGGGGGGGGGGGGGGGGGGGGGGGGGGGGGGGGGGGGGGGGGGGGGGGGGGGGGGGGGGGGGGGGGGGGGGGGGGGGGGGGFGGGGGGGGGCFFGGGGG
@M02846:211:000000000-JJH3H:1:1101:19961:4037 2:N:0:1
GCGTCAGTCAGGTAATACGACTCACATAACAAAAAAGAAGAAATAGATTTATTTTTAAATTTTTGTGTGCGACCATTTTTCCAGGAATCCTTTTTGCAACGTTTATTCTGGCGAGCCTTCTGATGAGCGTGGTCAATGTCTT
+
GGGGGGGGGGGGGGGGGGGGGGGGGGGGGGGGGGGGGFGGGGFGGGGGGGGGGGGGGGGGFGGGGGGGGGGGGGGGGGGGGGFFGGGGGGGGGGGGGGGGGGGFGGGGGGGGGGGGGGGGGGGGGGGGGFGGGGGGGGGGGG
@M02846:211:000000000-JJH3H:1:1101:21082:4060 1:N:0:1
TACCTTCTTTACAATATAGCAGACTAGATAATAATCTTCGTGTTAATGATAATTAAGACATTGACCACGCTCATCAGAAGGCTCGCCAGAATAAACGTTGCAAAAAGGATTCCTGGAAAAATGGTCGCACACAAAAATTTTA
+
GGGGGGGGGGGGGGGGGGGGGGGGGGGGGGGGGGGGGGGGGGGGGGGGGGGGGGGGGGGGGGGGGGGGGGGGGGGGGGGGGGGGGGGGGGGGGGGGGGGGGGGGGGGGGGGGGGGGGGGGGGGGGGGGGGGGGGGGGGGGGE
@M02846:211:000000000-JJH3H:1:1101:21082:4060 2:N:0:1
GCGTCAGTCAGGTAATACGACTCACATAAAATTTTTGTGTGCGACCATTTTTCCAGGAATCCTTTTTGCAACGTTTATTCTGGCGAGCCTTCTGATGAGCGTGGTCAATGTCTTAATTATCATTAACACGAAGATTATTATC
+
GGGGGGGGGGGGGGGGGGGGGGGGGGGGGGGGGGGGGGGGGGGGGGGGGGGGGGGGGGGGGGGGGGGGGGGGGFGGGGGGGGGGGGGGGGGGGGGGGGGGGGGGGGGGGGGGGGGGGGGGGGGGGGGGGGGGGGGGGGGGGD
@M02846:211:000000000-JJH3H:1:1101:9875:4061 1:N:0:1
TACCTTCTTTACAATATAGCAGACTAGATAATAATCTTCGTGTTAATGATAATTAAGACATTGACCACGCTCATCAGAAGGCTCGCCAGAATAAACGTTGCAAAAAGGATTCCTGGAAAAATGGTCGCACACAAAAATTTAA
+
GGGGGGGGGGGGGGGGGGGGGGGGGGGGGGGGGGGGGGGGGGGGGGGGGGGGGGGGGGGGGGGGGGGGGGGGGGGGGGGGGGGGGGGGGGGGGGGGGGGGGGGGGGGGGGGGGGGGFGGGGGGGGGGGGGGGGGGGGGGGGG
@M02846:211:000000000-JJH3H:1:1101:9875:4061 2:N:0:1
GCGTCAGTCAGGTAATACGACTCACATAGGACACACAAAAAAGAAGAAATAGATTTATTTTTAAATTTTTGTGTGCGACCATTTTTCCAGGAATCCTTTTTGCAACGTTTATTCTGGCGAGCCTTCTGATGAGCGTGGTCAA
+
GGGGGGGGGGGGGGGGGGGGGGGGGGGGGGGGGGGGGGGGGGGGGGGGGGGGGGGGGGGGGGGGGGGGGGGGGGFGGGGGGGGGGGGGGGGGGGGGGGGGGGGGGGGGGGGGGGGGGGGGGGGGGGGGFGGGGGGGGGGGGG
@M02846:211:000000000-JJH3H:1:1101:12330:4065 1:N:0:1
TACCTTCTTTACAATATAGCAGACTAGATAATAATCTTCGTGTTAATGATAATTAAGACATTGACCACGCTCATCAGAAGGCTCGCCAGAATAAACGTTGCAAAAAGGATTCCTGGAAAAATGGTCGCACACAAAAATTTAA
+
GGG8EFFGFGGGGGFGCFGGCFGGGGGFEGGFGCEFGFGFFEFGGGFGGFGFGGDFFFGAFEFCCGDFGGFEFFGGGGFFGGGFFG7FGGGGGGGGEEDF>FGGGCF@FEGGGDGGGEFGGEFGGGGGGDFDC=F<FGGGFG
@M02846:211:000000000-JJH3H:1:1101:12330:4065 2:N:0:1
GCGTCAGTCAGGTAATACGACTCACATACAAAAAAGAAGAAATAGATTTATTTTTAAATTTTTGTGTGCGACCATTTTTCCAGGAATCCTTTTTGCAACGTTTATTCTGGCGAGCCTTCTGATGAGCGTGGTCAATGTCTTA
+
GGGGGGGGGFGGGGGG9EFFGGGGGGGGCFGGGGEGDGFDFGGGGFGGGGGGGGGGFGGGGFCBFFFGGGGGGGGGGGGGGGGGGGGGGGGGGGGGGGFGGGCGGGGGGGGGDGGDFGGGFGFGGGGGEGGGGGFGGGGG9E
@M02846:211:000000000-JJH3H:1:1101:15815:4068 1:N:0:1
GCGTCAGTCAGGTAATACGACTCACATAACACAAAAAAGAAGAAATAGATTTATTTTTAAATTTTTGTGTGCGACCATTTTTCCAGGAATCCTTTTTGCAACGTTTATTCTGGCGAGCCTTCTGATGAGCGTGGTCAATGTC
+
GFGCCFGGFGGGGGGFEGGGGECFGDFGGGGFGCGGGGGGFGFGGGGGGGCFGGGFGGFGDFCGGGGGGGGGGGDFGGGFGDFFGGGGGFGFGGGFGG9AFGEFFFGFGGGGAEFFCC=FFFGGDGGGGGGGC+=FECDEFC
@M02846:211:000000000-JJH3H:1:1101:15815:4068 2:N:0:1
TACCTTCTTTACAATATAGCAGACTAGATAATAATCTTCGTGTTAATGATAATTAAGACATTGACCACGCTCATCAGAAGGCTCGCCAGAATAAACGTTGCAAAAAGGATTCCTGGAAAAATGGTCGCACACAAAAATTTAA
+
GGGGGGGGGGAFGGGFGGGFGFFGGGEGF<CAFGFDFDF@@FCEFFFG<CFFGGGGGGGGGGGGGGCE@FCFGFGGGGGGDGGGDFE@FG<FG,C6FFFGGGGGGGGGEFGGGGGGEEFEF8FFFGGGGGGGGGFFFFGGGG
@M02846:211:000000000-JJH3H:1:1101:21708:4074 1:N:0:1
GCGTCAGTCAGGTAATACGACTCACATAATTTTTAAATTTTTGTGTGCGACCATTTTTCCAGGAATCCTTTTTGCAACGTTTATTCTGGCGAGCCTTCTGATGAGCGTGGTCAATGTCTTAATTATCATTAACACGAAGATT
+
GGGGGGGGGGGGGGGGGGGGGGGGGGGGGGGGGGGGGGGGGGGGGGGGGGGGGGGGGGGGGGGGGGGGGGGGGGGGGGGGGGGGGGGGGGGGGGGGGGGGGGGGGGGFGGGGGGGGFGGGGGGGGGGGGGGGGGGGGGEGGG
@M02846:211:000000000-JJH3H:1:1101:21708:4074 2:N:0:1
TACCTTCTTTACAATATAGCAGACTAGATAATAATCTTCGTGTTAATGATAATTAAGACATTGACCACGCTCATCAGAAGGCTCGCCAGAATAAACGTTGCAAAAAGGATTCCTGGAAAAATGGTCGCACACAAAAATTTAA
+
GGGGGGGGGGGGGGGGGGGGGGGGGGGGGGGGGGGGGGGGGGGGGGGGGGGGGFFGGGGGGGGGGGGGGGGGGGGGGGGGGGGGGGGGGGGGGGGGGFFGGGGGGGGGGGGGGGGGGGGGGGGGGGGGGGGGGGGGGGDEGG
@M02846:211:000000000-JJH3H:1:1101:15923:4113 1:N:0:1
TACCTTCTTTACAATATAGCAGACTAGATAATAATCTTCGTGTTAATGATAATTAAGACATTGACCACGCTCATCAGAAGGCTCGCCAGAATAAACGTTGCAAAAAGGATTCCTGGAAAAATGGTCGCACACAAAAATTTAA
+
GGGGGGGGGGGGGGGGGGGGGGFGGGGGGGGGGGGGGGGFGGGGGGGGGGGGGCFGGGGGGGGFFGGGGGGGGGFFFGGGGGEGGGGGGGGFCFGGGDFEGGGGGGGGGFDGGGFGFGGGGGGGGGDGGGGGGGGGGGGGGG
@M02846:211:000000000-JJH3H:1:1101:15923:4113 2:N:0:1
GCGTCAGTCAGGTAATACGACTCACATAACACACAAAAAAGAAGAAATAGATTTATTTTTAAATTTTTGTGTGCGACCATTTTTCCAGGAATCCTTTTTGCAACGTTTATTCTGGCGAGCCTTCTGATGAGCGTGGTCAATG
+
GGGGGEGGGGGGGGGGGGGFGFFEGGGGGGGGGGGGGGGGGGGFAFGGGGGGGGGGGGGGGGGGGGGGGGGGGDGGGGGGGGGGGFEEF=FGFFFGGGGGGFGCGGGGGGGGGGGGGGGGGGGGGGGGGGGGGGGGGGGFGE
@M02846:211:000000000-JJH3H:1:1101:24046:4117 1:N:0:1
GCGTCAGTCAGGTAATACGACTCACATAACACAAAAAAGAAGAAATAGATTTATTTTTAAATTTTTGTGTGCGACCATTTTTCCAGGAATCCTTTTTGCAACGTTTATTCTGGCGAGCCTTCTGATGAGCGTGGTCAATGTC
+
GGGGGGGGGGGGGGGGGGGGGGGGGGGGGGGGGGGFGGGGGGGGGGGGFGGGGGGGGGGGFGGGGGGGGGGGGGGGGGGGGGGGGGGGGGGGGGGGGGGGGGGGGGGGGGGGGGGGGGGGGGGGGGGGGGGGGGGGGGGGGF
@M02846:211:000000000-JJH3H:1:1101:24046:4117 2:N:0:1
TACCTTCTTTACAATATAGCAGACTAGATAATAATCTTCGTGTTAATGATAATTAAGACATTGACCACGCTCATCAGAAGGCTCGCCAGAATAAACGTTGCAAAAAGGATTCCTGGAAAAATGGTCGCACACAAAAATTTAA
+
GGGGGGGGGGGGGGGGGGGGGGGGGGGGGGGGGGGGGGGGGGGGGGGGGGGGGGGGGGGGGGGGGGGGGGGGGGGGGGGGGGGGGGGGGGGGGGGGGGGGGGGGGGGGGGGGGGGGGGGGGGGGGGGGGGGGGGGGGGGGGG
@M02846:211:000000000-JJH3H:1:1101:13265:4121 1:N:0:1
GCGTCAGTCAGGTAATACGACTCACATAGGACACACAAAAAAGAAGAAATAGATTTATTTTTAAATTTTTGTGTGCGACCATTTTTCCAGGAATCCTTTTTGCAACGTTTATTCTGGCGAGCCTTCTGATGAGCGTGGTCAA
+
CGGGGGGEGGFFFFGGGGGDGEFGGGGGG@FGGGGGGCCFGGGGGGGGFGFGGGGGGGGGGGGGGGGFGFEGGGFGEFGGEGGGGGGGGGGGGGGGGGGGGGGGGGEFGGGGGGGGGF@FEEFGGGFGGGGCEGGGGGGGGG
@M02846:211:000000000-JJH3H:1:1101:13265:4121 2:N:0:1
TACCTTCTTTACAATATAGCAGACTAGATAATAATCTTCGTGTTAATGATAATTAAGACATTGACCACGCTCATCAGAAGGCTCGCCAGAATAAACGTTGCAAAAAGGATTCCTGGAAAAATGGTCGCACACAAAAATTTAA
+
GGGGFGFGGGGGGCFFFFGFFGGGGFGGGGFGGGGFEGGGGFGGGGGGGGFGGGGGGGGGGGFGGGGGGGGGGGGGFGGCFFFGGGGGGGGGGGGGGGFGGGGGFGGGFGFFGGGGGGGFEFGGFGGGGGGGGGGGGGGGGG
@M02846:211:000000000-JJH3H:1:1101:23145:4144 1:N:0:1
TACCTTCTTTACAATATAGCAGACTAGATAATAATCTTCGTGTTAATGATAATTAAGACATTGACCACGCTCATCAGAAGGCTCGCCAGAATAAACGTTGCAAAAAGGATTCCTGGAAAAATGGTCGCACACAAAAATTTAA
+
GGGGGGGGGGGGGGGGGGGGGGGGGGGGGGGGGGGGGGGGGGGGGGGGGGGGGGGGGGGGGGGGGGGGGGGGGGGGGGGGGGGGGGGGGGGGGGGGGGGGGGGGGGGGGGGGGGGGGGGGGGGGGGGGGGGGGGGGGGGGGG
@M02846:211:000000000-JJH3H:1:1101:23145:4144 2:N:0:1
GCGTCAGTCAGGTAATACGACTCACATAACACAAAAAAGAAGAAATAGATTTATTTTTAAATTTTTGTGTGCGACCATTTTTCCAGGAATCCTTTTTGCAACGTTTATTCTGGCGAGCCTTCTGATGAGCGTGGTCAATGTC
+
GGGGGGGGGGGGGGGGGGGGGGGGGGGGGGGGGGGGGGGFGGGGGGGGGGGGGGGGGGGGGGGGGGGGGGGGGGGGGGGGGGGGGGGGGGGGGGGGGGGGGGGGGGGGGGGGGGGGGGGGGGGGGGGGGGGGGGGGGGGGGC
@M02846:211:000000000-JJH3H:1:1101:24701:4151 1:N:0:1
GCGTCAGTCAGGTAATACGACTCACATAGGACACACAAAAAAGAAGAAATAGATTTATTTTTAAATTTTTGTGTGCGACCATTTTTCCAGGAATCCTTTTTGCAACGTTTATTCTGGCGAGCCTTCTGATGAGCGTGGTCAA
+
GGGGGGGFCGGGGGGGGGGGGGGGGGGGGGGGGGGGGGGGGGGGGGFGGGGGGGGGGGGGGGGFGGGFFGGGGGGGGGCFGGGGGGGGFGGGGGGGGGGGGGCAFDFFGGGGGGGGGCGGDEGGGGGGGGGGGFGGGGGGGG
@M02846:211:000000000-JJH3H:1:1101:24701:4151 2:N:0:1
TACCTTCTTTACAATATAGCAGACTAGATAATAATCTTCGTGTTAATGATAATTAAGACATTGACCACGCTCATCAGAAGGCTCGCCAGAATAAACGTTGCAAAAAGGATTCCTGGAAAAATGGTCGCACACAAAAATTTAA
+
GGGFGGGGGGGGGGGGGGGGGGGGGGGGGGEGGGGGGGGGGGGGGGGGGGGGGGGGGGGGGGGGGGGGGDFGBFGGGGGGGGGGGGGGGGGGGGGGGFGGGGFGGGGGGFGGGGGGGGGFFGGGGGGGGDGGGGGGGGGGGG
@M02846:211:000000000-JJH3H:1:1101:21673:4152 1:N:0:1
GCGTCAGTCAGGTAATACGACTCACATAAAATTTTTGTGTGCGACCATTTTTCCAGGAATCCTTTTTGCAACGTTTATTCTGGCGAGCCTTCTGATGAGCGTGGTCAATGTCTTAATTATCATTAACACGAAGATTATTATT
+
GGGGGGGEFGGGECFFCFGGGGEG<FFGGGFG<E<CB;ECEF@FCFGFGFGFFF<CE<FC,9FFFEFG9CFGG,FECEEEFGEGCFE7CEEF9?FFFGCDC=FEDGGGFFFG?FDFF<@FE<9FEFGGGGFD@@BFEGGGF,
@M02846:211:000000000-JJH3H:1:1101:21673:4152 2:N:0:1
TACCTTCTTTACAATATAGCAGACTAGATAATAATCTTCGTGTTAATGATAATTAAGACATTGACCACGCTCATCAGAAGGCTCGCCAGAATAAACGTTGCAAAAAGGATTCCTGGAAAAATGGTCGCACACAAAAATTTTA
+
GGGGGGGGGGGGFGGGFGFGGGFFGDGGEGGGGGGGGGGGFFEGGGGFGFGGFFGGGGGGGFGGFFEFGE@FGGGGGGGCDGFGEEGGGGGFFFGFFFGGGGGGFGDGGGFGFFFGGFFGGGGFGGGGGGGGEFGGGGFAFE
@M02846:211:000000000-JJH3H:1:1101:14703:4152 1:N:0:1
GCGTCAGTCAGGTAATACGACTCACATAAAAAAAGAAGAAATAGATTTATTTTTCCAGGAATCCTTTTTGCAACGTTTATTCTGGCGAGCCTTCTGATGAGCGTGGTCAATGTCTTAATTATCATTAACACGAAGATTATTA
+
GGGGGGGGGGGGGGGGGGGGGGGGGGGGGGGGGGGGGGFGGGGGGGGGGGGGGGGGGGGFGGGGGGGGGGGGGGGGGGGGGGGGGGDGGGGGGGGGGGGGGGGGGGGGGGGGGGGGGGGGGGGFFGGGGGGGGGGEFGFGGE
@M02846:211:000000000-JJH3H:1:1101:14703:4152 2:N:0:1
TACCTTCTTTACAATATAGCAGACTAGATAATAATCTTCGTGTTAATGATAATTAAGACATTGACCACGCTCATCAGAAGGCTCGCCAGAATAAACGTTGCAAAAAGGATTCCTGGAAAAATAAATCTATTTCTTCTTTTTT
+
GGGGGGGGGFFGGGGGGGGGGGGGGGGDFGGGGGGGGGGFGGGGGGGGGGGGGGGGGGGGGGGGGGGGGGFGGGGGGGGGGGFFEGGGGGGGGGGGEFGGGGGGFGGGGGFEGGGGGGGGGGGGGGGFFGFFGGGGGGGGGG
@M02846:211:000000000-JJH3H:1:1101:16880:4164 1:N:0:1
GCGTCAGTCAGGTAATACGACTCACATAACACAAAAAAGAAGAAATAGATTTATTTTTAAATTTTTGTGTGCGACCATTTTTCCAGGAATCCTTTTTGCAACGTTTATTCTGGCGAGCCTTCTGATGAGCGTGGTCAATGTC
+
FCGFFGEGFGGGGGAFGGCFG7CGCEDE@FFFACFGFDGD@FCFDGGGCFGFGCDGGGGGDEGGGGEFEGDGGGGGGGDGFGFFGGCEGGGFGGGFEGGGGGGFFGGGGGGGGD@FEGGFFFGGFGGDGGGGGGCFGGGGGF
@M02846:211:000000000-JJH3H:1:1101:16880:4164 2:N:0:1
TACCTTCTTTACAATATAGCAGACTAGATAATAATCTTCGTGTTAATGATAATTAAGACATTGACCACGCTCATCAGAAGGCTCGCCAGAATAAACGTTGCAAAAAGGATTCCTGGAAAAATGGTCGCACACAAAAATTTAA
+
FGGFGGGFFG<EFGAF9CFGGGGGGGGAFFEGGG9F6F9CCCCCFGGGFGFGFGGGFDFFFEFGGEGGGG:FFGGGGGGGFGCGGGGGGGGFGGGGGFGGGFGGGFGGFG<<FFDDD?DFGFGGGGFEEGGGGGGGGGGGGG
@M02846:211:000000000-JJH3H:1:1101:26084:4170 1:N:0:1
TACCTTCTTTACAATATAGCAGACTAGATAATAATCTTCGTGTTAATGATAATTAAGACATTGACCACGCTCATCAGAAGGCTCGCCAGAATAAACGTTGCAAAAAGGATTCCTGGAAAAATGGTCGCACACAAAAATTTAA
+
GGGGGGGGGCGGGGFGGGGGCFGGGFFEGGGGGGGGCGGGGFGGFGGGGGFGGGFGGGGGGGGGGGGGGGGGGGGGGGGGFDGGGGGGGGGGGFGGGGGGGGGFEFEFGGGDGFGFGGFFGGGGGFGGGGGGGGGGGGGGGG
@M02846:211:000000000-JJH3H:1:1101:26084:4170 2:N:0:1
GCGTCAGTCAGGTAATACGACTCACATAGGACACACAAAAAAGAAGAAATAGATTTATTTTTAAATTTTTGTGTGCGACCATTTTTCCAGGAATCCTTTTTGCAACGTTTATTCTGGCGAGCCTTCTGATGAGCGTGGTCAA
+
GGGGGGGGFFGFCEGGGGGGGGGGGGGGGGGGGGGGGGGGGEGCGGFGGGGGGGGGCFGGGGGGGGGGGGGGFGGGGGEGGGGGFGGFGGGGGDFGGGGGGGGGGGGGGGGGGGGGGGGGGGGGGGGFGAFGFGGGG7FFGG
@M02846:211:000000000-JJH3H:1:1101:6802:4174 1:N:0:1
GCGTCAGTCAGGTAATACGACTCACATAACAAAAAAGAAGAAATAGATTTATTTTTAAATTTTTGTGTGCGACCATTTTTCCAGGAATCCTTTTTGCAACGTTTATTCTGGTGAGCCTTCTGATGAGCGTGGTCAATGTCTT
+
FGGGGCGCAAE<EGGGGGGCFGGFFGGGDFGD8@CFF@CFCFEGFGGGGGGGGGGGFFGGG<AFGGEFFGDGGGEGGGGGGCAFED@FGGG<E?FF95?<=FFGGGCGG95,B?AFGFG?,FDG9B<FEFEEFCFGGFG<FG
@M02846:211:000000000-JJH3H:1:1101:6802:4174 2:N:0:1
TACCTTCTTTACAATATAGCAGACTAGATAATAATCTTCGTGTTAATGATAATTAAGACATTGACCACGCTCATCAGAAGGCTCGCCAGAATAAACGTTGCAAAAAGGATTCCTGGAAAAATGGTCGCACACAAAAATTTAA
+
GGGGGGGGDAFGGGGGGGGGGGGGGGGFGGFFFGEGGFGGGGGGGGGGGGGCGFGGG9FGGGGGG?FGGG@FGGGGGFCFCFFFFGEEC8FFFGFGGGGGGGGGGGGDGG9=<FE@AFFGGGGGFGGGGGGGEGDFFFGGFG
@M02846:211:000000000-JJH3H:1:1101:23537:4181 1:N:0:1
GCGTCAGTCAGGTAATACGACTCACATAAAAAAAGAAGAAATAGAATTATTTTTAAATTTTTGTGTGCGACCATTTTTCCAGGAATCCTTTTTGCAACGTTTATTCTGGCGAGCCTTCTGATGAGCGTGGTCAATGTCTTAA
+
GGGGGGGGGGGGGGGGGGGGGGGGGGGGGGGGGGGGGGGGGGFGGGGGGGGGGGGGGGGGGGGGGGGGGGGGGGGGGGGGGGGGGGGGGGGGGGGGGGGGGGGGGGGGGGGGGGGGGGGGGGGGGGGGGGGGGGGGGGGGGG
@M02846:211:000000000-JJH3H:1:1101:23537:4181 2:N:0:1
TACCTTCTTTACAATATAGCAGACTAGATAATAATCTTCGTGTTAATGATAATTAAGACATTGACCACGCTCATCAGAAGGCTCGCCAGAATAAACGTTGCAAAAAGGATTCCTGGAAAAATGGTCGCACACAAAAATTTAA
+
GGGGGGGGGGGGGGGGGGGGGGGGGGGGGGGGGGGGGGGGGGGGGGGGGGGGGGGGGGGGGGGGGGGGGGGGGGGGGGGGGGGGGGGGGGGGGGGGGGGGGGGGGGGGGGGGGGGGGGGGGGGGGGGGGGGGGGGGGGGGGG
@M02846:211:000000000-JJH3H:1:1101:11773:4194 1:N:0:1
TACCTTCTTTACAATATAGCAGACTAGATAATAATCTTCGTGTTAATGATAATTAAGACATTGACCACGCTCATCAGAAGGCTCGCCAGAATAAACGTTGCAAAAAGGATTCCTGGAAAAATGGTCGCACACAAAAATTTAA
+
GGGGGGGGGGGGGGGGGGGGGGGGGGGGGGGGGGGGGGGGGGGGGGGGGGGGGGGGGGGGGGGGGGGGGGGGGGGGGGGGGGGGGGGGGGGGGGFGGGGGGGGGGGGGGGGGGGGGGGGGGGFGGGEECGGGGGFDCGGGGF
@M02846:211:000000000-JJH3H:1:1101:11773:4194 2:N:0:1
GCGTCAGTCAGGTAATACGACTCACATAGGACACACAAAAAAGAAGAAATAGATTTATTTTTAAATTTTTGTGTGCGACCATTTTTCCAGGAATCCTTTTTGCAACGTTTATTCTGGCGAGCCTTCTGATGAGCGTGGTCAA
+
GGGGGGGGGGGGGGGGGGGGGGGGGGGGCFFGGGGGGGGGEGGGGGGGGGGGGGGGGGGGGGGGFGFGGGGGGGDGGGGGGGGGGGGGGFGGGGGGGGGGGGGGGGGGGGGGGGGGGGGDCGGGGGGGGGGGGFGGGGGGGG
@M02846:211:000000000-JJH3H:1:1101:8661:4201 1:N:0:1
GCGTCAGTCAGGTAATACGACTCACATAACAAAAAAGAAGAAATAGATTTATTTTTAAATTTTTGTGTGCGACCATTTTTCCAGGAATCCTTTTTGCAACGTTTATTCTGGCGAGCCTTCTGATGAGCGTGGTCAATGTCTT
+
GGGGGGGFGFGGFFGFGGGGGGGGGGGGGGGGGGGGGGGGGGGFGGGGGGGGGGGGFGGGGGAFGFFGGGGGGGGGEGGFGGCFGGGGGGGGGGGGGFFGGFGFGGGCGGDGGGGEGGGGGGGGGGGGGGGGGGGGGGGGGG
@M02846:211:000000000-JJH3H:1:1101:8661:4201 2:N:0:1
TACCTTCTTTACAATATAGCAGACTAGATAATAATCTTCGTGTTAATGATAATTAAGACATTGACCACGCTCATCAGAAGGCTCGCCAGAATAAACGTTGCAAAAAGGATTCCTGGAAAAATGGTCGCACACAAAAATTTAA
+
GFGGGGGGGGGGGGFFFFGGGGGGGGGGGFFGGGGGGGGFGGGGGGGGGGGGGFGGGGGEFGGGGCFFGEFEFGGFGGGGGGGGGDCBFCFGGGFFGGFGGGFGGGGGFGGGGGGGGGGGGGGGFFGGGFCFGGGGGGGGGG
@M02846:211:000000000-JJH3H:1:1101:16730:4220 1:N:0:1
GCGTCAGTCAGGTAATACGACTCACATAGGACACACAAAAAAGAAGAAATAGATTTATTTTTAAATTTTTGTGTGCGACCATTTTTCCAGGAATCCTTTTTGCAACGTTTATTCTGGCGAGCCTTCTGATGAGCGTGGTCAA
+
GGGGGGGGGGGGGGGGGGGGGGGGGGGGGGGGGGGGGGGGGGGGGGGGGGGGGGGGGGGGGGGGGGGGGGGGGGGGGGGGGGGGGGGGGGGGGGGGGGGGGGGGGGGGGGGGGGGGGGGGGGGGGGGGGGGGGGGGGGGGGG
@M02846:211:000000000-JJH3H:1:1101:16730:4220 2:N:0:1
TACCTTCTTTACAATATAGCAGACTAGATAATAATCTTCGTGTTAATGATAATTAAGACATTGACCACGCTCATCAGAAGGCTCGCCAGAATAAACGTTGCAAAAAGGATTCCTGGAAAAATGGTCGCACACAAAAATTTAA
+
GGGGGGGGGGGGGGGGGGGGGGGGGGGGGGGGGGGFFGGGGGGGGGGGGGGGGGGGGGGGGGGGGGGGGGGGGGGGGGGGGGGGGGGGGGGGGGGGGGGGGGGGGGGGGGGGGGGGGGGGGGGGGGGGGGGGGGGGGGGGGG
@M02846:211:000000000-JJH3H:1:1101:23508:4255 1:N:0:1
GCGTCAGTCAGGTAATACGACTCACATAGGACACACAAAAAAGAAGAAATAGATTTATTTTTAAATTTTTGTGTGCGACCATTTTTCCAGGAATCCTTTTTGCAACGTTTATTCTGGCGAGCCTTCTGATGAGCGTGGTCAA
+
GGGG@FCGD9FF@6CEE@FGGGGGFFFFFCFFGGGEDFFCGGDD8FF@FF@@EE<CCGFFDGCGGFFGGGGCAFFGGGGEGGFGGFGFGAAC=FGGFFDGF+C9C==B94B?5?FFGGCFCGGGGGGG9@?F8CF4FFG<5<
@M02846:211:000000000-JJH3H:1:1101:23508:4255 2:N:0:1
ACCTTCTTTACAATATAGCAGACTAGATAATAATCTTCGTGTTAATGATAATTAAGACATTGACCACGCTCATCAGAAGGCTCGCCAGAATAAACGTTGCAAAAAGGATTCCTGGAAAAATGGTCGCACACAAAAATTTAAA
+
GGCGGCEGFGGCAF<C<FFE<ECFAF,6@@<FFGFE,C,E<6EFFEDEFG9EFFFFFF<CE@CFFFD@+CCEGGFGFGFFDFGGEEE@CFGGGG,=:CB7=CEGGGCGFFDFFGFDFFF<8?AF<B@7BFC@FGDGEFGGGC
@M02846:211:000000000-JJH3H:1:1101:18493:4258 1:N:0:1
GCGTCAGTCAGGTAATACGACTCACATAGGACACACAAACAAGAAGAAATAGATTTATTTTTAAATTTTTGTGTGCGACCATTTTTCCAGGAATCCTTTTTGCAACGTTTATTCTGGCGAGCCTTCTGATGAGCGTGGTCAA
+
GGGGGGGGGGGGGGGGGGGGGGGGGGGGGGGGGGGGGGGGGGGGGGGGGGGGGGGGGGGGGGGGGGGGGGGGGGGGGGGGGGGGGGGGFGGGGGGGGGGGGGGGGGGGGGGGGGGGGGGGGGGGGGGGGGGGGGGGGGGGGG
@M02846:211:000000000-JJH3H:1:1101:18493:4258 2:N:0:1
TACCTTCTTTACAATATAGCAGACTAGATAATAATCTTCGTGTTAATGATAATTAAGACATTGACCACGCTCATCAGAAGGCTCGCCAGAATAAACGTTGCAAAAAGGATTCCTGGAAAAATGGTCGCACACAAAAATTTAA
+
GGGGGGGGGGGGGGGGGGGGGGGGGGGGGGGGGGGGGGGGGGGGGGGGGGGGGGGGGGGGGGGGGGGGGGGGGGGGGGGGGGGGGGGGGGGGGGGGGGGGGGGGGGGGGGGGGGGGGGGGGGGGGGGGGGGGGGGGGGGGGG
@M02846:211:000000000-JJH3H:1:1101:15403:4264 1:N:0:1
GCGTCAGTCAGGTAATACGACTCACATAGCGACCATTTTTCCAGGAATCCTTTTTGCAACGTTTATTCTGGCGAGCCTTCTGATGAGCGTGGTCAATGTCTTAATTATCATTAACACGAAGATTATTATCTAGTCTGCTATA
+
GGGGGGGGGGGGGGGGGGGGGGGGGGGGGGGGGGGGGGGGGGGGGGGGGGGGGGGGGGGGGGGGGGGGGGGGGGGGGGGGGGGGGGGGGFGGFGGGGGGGGGGGGGGGGGGGGGGGGGGGGGGGGGGGGGGGGGGGGGGGGG
@M02846:211:000000000-JJH3H:1:1101:15403:4264 2:N:0:1
TACCTTCTTTACAATATAGCAGACTAGATAATAATCTTCGTGTTAATGATAATTAAGACATTGACCACGCTCATCAGAAGGCTCGCCAGAATAAACGTTGCAAAAAGGATTCCTGGAAAAATGGTCGCTATGTGAGTCGTAT
+
GGGGGGGGGGGGGGGGGGGGGGGGGGGGGGGGGGGGGGGGGGGGGGGGGGGGGGGGGGGGGGGGGGGGGGGGGGGGGGGGGGGGGGGGGGGGGGGGGGGGGGGGGGGGGGGGGGGGGGGGGGGGGGGGDGGGGGGGGGGGGF
@M02846:211:000000000-JJH3H:1:1101:26382:4272 1:N:0:1
TACCTTCTTTACAATATAGCAGACTAGATAATAATCTTCGTGTTAATGATAATTAAGACATTGACCACGCTCATCAGAAGGCTCGCCAGAATAAACGTTGCAAAAAGGATTCCTGGAAAAATGGTCGCACACAAAAATTTAA
+
GGGGDGGGFGGGGGGGGGGDGFFFGGGGGGGGGGGGGFEFFGCFGGGF9@FFFGGGGGGFGGDFFGGGGGGGGFGGGGGGGGGGGGGGGFGDGGGGGFCFFGGGGGGGGEFGGGEFGGGGGGGGGGGGGGDGEGGGGGGGGG
@M02846:211:000000000-JJH3H:1:1101:26382:4272 2:N:0:1
GCGTCAGTCAGGTAATACGACTCACATATGGACACACAAAAAAGAAGAAATAGATTTATTTTTAAATTTTTGTGTGCGACCATTTTTCCAGGAATCCTTTTTGCAACGTTTATTCTGGCGAGCCTTCTGATGAGCGTGGTCA
+
GGGGGGGFGGFGGFGGGGGG7FFFGFGGGFGEEEFGEGGFFGGGGFGFGECFGGGGGGGGGGGGGFGGGGGGGGGGGGGFGGGGGGGFGFGGGGGFFCGGGGGCGGFGFGGGGGFGGGGGGGG7FGEGGGGGGGGGFFGEFG
@M02846:211:000000000-JJH3H:1:1101:20374:4285 1:N:0:1
TACCTTCTTTACAATATAGCAGACTAGATAATAATCTTCGTGTTAATGATAATTAAGACATTGACCACGCTCATCAGAAGGCTCGCCAGAATAAACGTTGCAAAAAGGATTCCTGGAAAAATGGTCGCACACAAAAATTTAA
+
GGGGGGGGGGGGGGGGGGGGGGGGGGGGGGGGGGGGGGGGGGGGGGGGGGGGGGGGGGGGGGGGGGGGGGGGGGGGGGGGGGGGGGGGGGGGGGGGGGGFGGGGGGGGGGGGGGGGGGGGGGGGGGGGGGGGGGGGGGGGGG
@M02846:211:000000000-JJH3H:1:1101:20374:4285 2:N:0:1
GCGTCAGTCAGGTAATACGACTCACATAACACACAAAAAAGAAGAAATAGATTTATTTTTAAATTTTTGTGTGCGACCATTTTTCCAGGAATCCTTTTTGCAACGTTTATTCTGGCGAGCCTTCTGATGAGCGTGGTCAATG
+
GGGGGGGGGGGGGGGGGGGGGGGGGGGGGGGGGGGGGGGGGGGGGGGGGGGGGGGGGGGGGGGGGGGGGGGGGGGGGGGGGGGGGGGGGGGGGGGGGGGGGGGGGGGGGGGGGGGGGGGGGGGGGGGGGGGGGGGGGGGGGF
@M02846:211:000000000-JJH3H:1:1101:8973:4287 1:N:0:1
TACCTTCTTTACAATATAGCAGACTAGATAATAATCTTCGTGTTAATGATAATTAAGACATTGACCACGCTCATCAGAAGGCTCGCCAGAATAAACGTTGCAAAAAGGATTCCTGGAAAAATGGTCGCACACAAAAATTTAA
+
GGGGGGGGDGGGGGGGGGGGGGGGGGGFGGGGGGGGGGGGGGGGGGGGGGGGGGGGGGGGGGGGGGFFGGGGGGGGGGGGGGGGGGGGGGGCEDGDGFGGGGGGGFGGGGGGGGGGGFGGGGGGGGGGGDGGGGGGGGGGFG
@M02846:211:000000000-JJH3H:1:1101:8973:4287 2:N:0:1
GCGTCAGTCAGGTAATACGACTCACATAAAAAAAGAAGAAATAGATTTATTTTTAAATTTTTGTGTGCGACCATTTTTCCAGGAATCCTTTTTGCAACGTTTATTCTGGCGAGCCTTCTGATGAGCGTGGTCAATGTCTTAA
+
GGGGGGGGGGGGGGGGGGGGGGGGGGGGGGGGGGGGFGGGGGGGGGGGGGGGGGGGGGGGGGGGGGGGGGGGGGGGGGGGGGGGGGGGGGGGGGGGGGGGGGGGGGGGGGGGGG>GGGGGGGGGGGGGGGGGGGGGGGGGGG
@M02846:211:000000000-JJH3H:1:1101:23462:4303 1:N:0:1
TACCTTCTTTACAATATAGCAGACTAGATAATAATCTTCGTGTTAATGATAATTAAGACATTGACCACGCTCATCAGAAGGCTCGCCAGAATAAACGTTGCAAAAAGGATTCCTGGAAAAATGGTCGCACACAAAAATTTAA
+
GGGGFGGFGGGGGGGGGGGGGGGGGGGGDGGGGGGGGGGGGGGGGGGGGGGGGGGGGGGGGGGGGGGGGGGGGGGGGGGGGGFGEDCCFCCFGFFFGEGGGGGGGGEEFGFGGFGGGGGGGGGGFGGGGGGGGGGFGGGGGG
@M02846:211:000000000-JJH3H:1:1101:23462:4303 2:N:0:1
GCGTCAGTCAGGTAATACGACTCACATAGGACACACAAAAAAGAAGAAATAGATTTATTTTTAAATTTTTGTGTGCGACCATTTTTCCAGGAATCCTTTTTGCAACGTTTATTCTGGCGAGCCTTCTGATGAGCGTGGTCAA
+
GGGGGGGGGFGGGGGGGGGGGGGFGGGGGGGGGGGGGGGGGEEGGGGFGGGGGFGGGGGGGGGGGGGGGGGGGGGGGGGEGGGGGGFGGGGGGGGGGGGGGGGGGGGFDFGGGGGGGGGGGGEFFEGGCFGGGGGGGGGGGF
@M02846:211:000000000-JJH3H:1:1101:14517:4307 1:N:0:1
TACCTTCTTTACAATATAGCAGACTAGATAATAATCTTCGTGTTAATGATAATTAAGACATTGACCACGCTCATCAGAAGGCTCGCCAGAATAAACGTTGCAAAAAGGATTCCTGGAAAAATGGTCGCACACAAAAATTTAA
+
GGGGGGGGFFGGGGGGFGGGGGGGGGGGGGGGGGGGGGGGGGGGGGGGGGGGGGGGGGGGGGGGGGGGGGGGGGGGGGGGCGFGGGGGGGGGGGGGGFGGGGGGGGGDGGGGFGGFGGGGGGGFGGGGGGGGDBDGGGGGGG
@M02846:211:000000000-JJH3H:1:1101:14517:4307 2:N:0:1
GCGTCAGTCAGGTAATACGACTCACATAACAAAAAAGAAGAAATAGATTTATTTTTAAATTTTTGTGTGCGACCATTTTTCCAGGAATCCTTTTTGCAACGTTTATTCTGGCGAGCCTTCTGATGAGCGTGGTCAATGTCTT
+
GGGGGGGGGGGGGGGGFGGGGGGGGGGGGGGGGGGGGGGGGGGFGGGGGGGGGGGGGGGGGGGGGGGGGGGGGGGGGGGGGGGGGGGGGGGGGGGGGGGGGGGGGGGGGGGGGGGGGGGGGGGGGGGGGGGGGGGGGGGGGG
@M02846:211:000000000-JJH3H:1:1101:18790:4307 1:N:0:1
TACCTTCTTTACAATATAGCAGACTAGATAATAATCTTCGTGTTAATGATAATTAAGACATTGACCACGCTCATCAGAAGGCTCGCCAGAATAAACGTTGCAAAAAGGATTCCTGGAAAAATGGTCGCACACAAAAATTTAA
+
GGGGGGGGGGGGGGGGGGGGGGGGGGGGGGGGGGGGGGGGGGGGGGGGGGGGGGGGGGGGGGGGGGGGGGGGGGGGGGGGGGFGGDGGGGGGGGGGGFFGGGGGGGGGGGGDGGGGGGGGGGGGGGGGGGEGGGGGGGGGGG
@M02846:211:000000000-JJH3H:1:1101:18790:4307 2:N:0:1
GCGTCAGTCAGGTAATACGACTCACATAGGACACACAAAAAAGAAGAAATAGATTTATTTTTAAATTTTTGTGTGCGACCATTTTTCCAGGAATCCTTTTTGCAACGTTTATTCTGGCGAGCCTTCTGATGAGCGTGGTCAA
+
GGGGGGGGGGGGGGGGGGGGGGGGGGGGGGGGGGGGGGGGGGGGGGGGGGGGGGGGGGGGGGGGGGGGGGGGGGGGGGGGGGGGGFGGGGGGGGGGGGGGGGGGGGGFGGGGGGGGGGGDGGGGGGGGGGGGGGGGGGGGGG
@M02846:211:000000000-JJH3H:1:1101:22729:4307 1:N:0:1
TACCTTCTTTACAATATAGCAGACTAGATAATAATCTTCGTGTTAATGATAATTAAGACATTGACCACGCTCATCAGAAGGCTCGCCAGAATAACGTTGCAAAAAGGATTCCTGGAAAAATGGTCGCACACAAAAATTTAAA
+
GGGGGGGGGGGGGGGGGGGGGGGGGGGGGGGGGGGGGGGGGGGGGGGGGGGGGGGGGGGGGGGGGGGGGGGGEGGGGGGGGGGGGGGGGGGGGGGGGGGGGGGGGGGGGGGGGGGGGGGGGGGGGGGGGGFGGGGGGGGGGG
@M02846:211:000000000-JJH3H:1:1101:22729:4307 2:N:0:1
CGTCAGTCAGGTAATACGACTCACATAATTTTTAAATTTTTGTGTGCGACCATTTTTCCAGGAATCCTTTTTGCAACGTTATTCTGGCGAGCCTTCTGATGAGCGTGGTCAATGTCTTAATTATCATTAACACGAAGATTAT
+
GGGGGGGGGGGGGGGGGGGGGGGGGGGGGGGGGGGGGGGGGGGFGGGGGGGGGGGGGGGGGGGGGGGGGGGGGGGGGGGGGGGGGGGGGGGGGGGGGGGGGGGGGGGGGGGGGGGGGGGGGGGGGGGGGGGGGGGGGEFFGF
@M02846:211:000000000-JJH3H:1:1101:14482:4314 1:N:0:1
TACCTTCTTTACAATATAGCAGACTAGATAATAATCTTCGTGTTAATGATAATTAAGACATTGACCACGCTCATCAGAAGGCTCGCCAGAATAAACGTTGCAAAAAGGATTCCTGGAAAAATGGTCGCACACAAAAATTTAA
+
GGGGGGGGGGGGGGGGGGGGGGGGGGGGGGGGGGGGGGGGGGGGGGGGGGGGGGGGGGGGGGGGGGGGGGGGGGGGGGGGGGGGGGGGGGGGGGGGGGGGGGGGGGGGGGGGGGGGGGGGGGGGGGGGGGGGGGGGGGGGGG
@M02846:211:000000000-JJH3H:1:1101:14482:4314 2:N:0:1
GCGTCAGTCAGGTAATACGACTCACATAACACAAAAAAGAAGAAATAGATTTATTTTTAAATTTTTGTGTGCGACCATTTTTCCAGGAATCCTTTTTGCAACGTTTATTCTGGCGAGCCTTCTGATGAGCGTGGTCAATGTC
+
GGGGGGGGGGGGGGGGGGGGGGGGGGGGGGGGGGGGGGGGGGGGGGGGGGGGGGGGGGGGGGGGGGGGGGGGGGGGGGGGGGGGGGGGGGGGGGGGGGGGGGGGGGGGGGGGGGGGGGGGGGGGGGGGGGGGGGGGGGGGGG
@M02846:211:000000000-JJH3H:1:1101:21188:4333 1:N:0:1
GCGTCAGTCAGGTAATACGACTCACATAACACAAAAAAGAAGAAATAGATTTATTTTTAAATTTTTGTGTGCGACCATTTTTCCAGGAATCCTTTTTGCAACGTTTATTCTGGCGAGCCTTCTGATGAGCGTGGTCAATGTC
+
GGGGGGGFGGGGGGGGGGGGGGGGGGGGGGGGGGGGGGGGGGGGGGGGGGGGGGGGGGGGGGGGGGGGGGGGGGGGGGGGGGGGGGGGGGGGGGGGGGGGGGGGGGGGGGGGGGGGGGGGGGFGGGGGGGGGGGGGGGGGGF
@M02846:211:000000000-JJH3H:1:1101:21188:4333 2:N:0:1
TACCTTCTTTACAATATAGCAGACTAGATAATAATCTTCGTGTTAATGATAATTAAGACATTGACCACGCTCATCAGAAGGCTCGCCAGAATAAACGTTGCAAAAAGGATTCCTGGAAAAATGGTCGCACACAAAAATTTAA
+
GGGGGGGGGGGGGGGGGGGGGGGGGGGGGGGGGGGGGGGGGGGGGGGGGGGGGGGGGGGGGGGGGGGGGGGGGGGGGGGGGGGGGGGGGGGGGGGGGGGGGGGGGGGGGGGGGGGGGGGGGGGGGGGGGGGGGGGGGGGGGG
@M02846:211:000000000-JJH3H:1:1101:14607:4335 1:N:0:1
TACCTTCTTTACAATATAGCAGACTAGATAATAATCTTCGTGTTAATGATAATTAAGACATTGACCACGCTCATCAGAAGGCTCGCCAGAATAAACGTTGCAAAAAGGATTCCTGGAAAAATGGTCGCACACAAAAATTTAA
+
GGGGGGGGGGGGGGGGGGGGGGGGGFGGGGDFGGGGGGGGGGCGGGGGGFFGGFGGGGGGGGGGGGGGEGGGGGGGEGGGGGCGEGGGGGGGGGGGGFGGGGGGGGGGGCFEGGGGGGGGGGGGGGGGGGGGGGFGFFGGGG
@M02846:211:000000000-JJH3H:1:1101:14607:4335 2:N:0:1
GCGTCAGTCAGGTAATACGACTCACATAACACAAAAAAGAAGAAATAGATTTATTTTTAAATTTTTGTGTGCGACCATTTTTCCAGGAATCCTTTTTGCAACGTTTATTCTGGCGAGCCTTCTGATGAGCGTGGTCAATGTC
+
GGGGGGDFFGGGGGGGGGGGGGGFGFGGGGGGGGGGGGGGGGGGGGGGGGGGGGGGGGGGFGGFFGGGGGGGGGGGGGGAFGGGGGGGGCGGGGGGGGGGGGGGEFGGGGGGGG7FGEEGGGGGGGGGGGDCEEFGGGGGG<
@M02846:211:000000000-JJH3H:1:1101:17401:4341 1:N:0:1
GCGTCAGTCAGGTAATACGACTCACATAGGACACACAAAAAAGAAGAAATAGATTTATTTTTAAATTTTTGTGTGCGACCATTTTTCCAGGAATCCTTTTTGCAACGTTTATTCTGGCGAGCCTTCTGATGAGCGTGGTCAA
+
GGGGGDGGGGGGGGGGGGGGGGGGGGGGGGGGGGGGGGGGGGGGGGGGDFGGDFFGGGGGGGGGGGGGGGGGGGGGGGGCEFGGGCGGGGGGGFGGGGGGGECFGGGFFGFFFGGGGFFDFDEGGFFF9FFFGGG:FGGGGG
@M02846:211:000000000-JJH3H:1:1101:17401:4341 2:N:0:1
TACCTTCTTTACAATATAGCAGACTAGATAATAATCTTCGTGTTAATGATAATTAAGACATTGACCACGCTCATCAGAAGGCTCGCCAGAATAAACGTTGCAAAAAGGATTCCTGGAAAAATGGTCGCACACAAAAATTTAA
+
GGGGGGGGFGGGGGGGGGGGGGGGGGGGGGGGGGGGGGGGFGFGGGGGGGGGGGGGGGGGGGGGGFGGGGGGGGGGGGGGGGGGGGGGGGGGGGGGGGGGGGGGGGGGGGGGGGGGGGGGGGGGGGGGGGGGGGGGGGGGGG
@M02846:211:000000000-JJH3H:1:1101:9592:4344 1:N:0:1
TACCTTCTTTACAATATAGCAGACTAGATAATAATCTTCGTGTTAATGATAATTAAGACATTGACCACGCTCATCAGAAGGCTCGCCAGAATAAACGTTGCAAAAAGGATTCCTGGAAAAATGGTCGCACACAAAAATTTAA
+
GGGGGGGGGGGGGGGGGGGGGGGGGGGGGGGGGGGGGGGGGGGGGGGGGGGGGGGGGGGGGGGGGGGGGGGGGGGGGGGGGGGGGGGGGGGGGGGGGGGGGGGGGGGGGFGGGGGGGGGGGFGGFGGGGGGGGGGGGGFGGG
@M02846:211:000000000-JJH3H:1:1101:9592:4344 2:N:0:1
GCGTCAGTCAGGTAATACGACTCACATAATTTTTAAATTTTTGTGTGCGACCATTTTTCCAGGAATCCTTTTTGCAACGTTTATTCTGGCGAGCCTTCTGATGAGCGTGGTCAATGTCTTAATTATCATTAACACGAAGATT
+
GGGGGGGGGGGGGGGGGGGGGGGGGGGGGGGGGGGGGGGGGGGGGGGGGGGGGGGGGGGGGGGGGGGGGGGGGGGGGGGGGGGGGGGGGGGGGGGGGGGGGGGGGGGGGGGGGGGGGGGGGGGGGGGGGGGGGGGGGGGGGG
@M02846:211:000000000-JJH3H:1:1101:8863:4347 1:N:0:1
GCGTCAGTCAGGTAATACGACTCACATAACACAAAAAAGAAGAAATAGATTTATTTTTAAATTTTTGTGTGCGACCATTTTTCCAGGAATCCTTTTTGCAACGTTTATTCTGGCGAGCCTTCTGATGAGCGTGGTCAATGTC
+
GGGGGGGGGGGGGGGGGGGGGGGGGGGGGGGGGGGGGGGGGGGGGGGGGGGGGGGGGGGGGGGGGGGGGGGGGGGGGGGGGGGGGGGGGGGGGGGGGGGGGGGGGGGGGGGGGGGGGGGGGGGGGGGGGGGGEGGGGGGGGF
@M02846:211:000000000-JJH3H:1:1101:8863:4347 2:N:0:1
TACCTTCTTTACAATATAGCAGACTAGATAATAATCTTCGTGTTAATGATAATTAAGACATTGACCACGCTCATCAGAAGGCTCGCCAGAATAAACGTTGCAAAAAGGATTCCTGGAAAAATGGTCGCACACAAAAATTTAA
+
GGGGGGGGGGGGGGGGGGGGGGGGGGGGGGGGGGGGGGGGGGGGGGGGGGGGGGGGGGGGGGGGGGGGGGGGGGGGGGGGGGGGGGGGGGGGGGGGGGGGGGGGGGGGGGGGGGGGGGGGFGGGGGGGGGGGGGGGGGGGGG
@M02846:211:000000000-JJH3H:1:1101:21065:4362 1:N:0:1
TACCTTCTTTACAATATAGCAGACTAGATAATAATCTTCGTGTTAATGATAATTAAGACATTGACCACGCTCATCAGAAGGCTCGCCAGAATAAACGTTGCAAAAAGGATTCCTGGAAAAATGGTCGCACACAAAAATTTAA
+
GGGGGGGGGGGGGGGGGGGGGGGGGGGGGGGGGGGGGGGGGGGGGGGGGGGGGGGGGGGGGGGGGGGGGGGGGGGGGGGGGGGGGGGGGGGGGGGGGGGGGGGGGGGGGGGGGGGGGGFGGGGGGGGGGGGGGGGGGGGGGG
@M02846:211:000000000-JJH3H:1:1101:21065:4362 2:N:0:1
GCGTCAGTCAGGTAATACGACTCACATATTTTAAATTTTTGTGTGCGACCATTTTTCCAGGAATCCTTTTTGCAACGTTTATTCTGGCGAGCCTTCTGATGAGCGTGGTCAATGTCTTAATTATCATTAACACGAAGATTAT
+
GGGGGGGGGGGGGGGGGGGGGGGGGGGGGGGGGGGGGGGGGGGGGGGGGGGGGGGGGGGGGGGGGGGGGGGGGGGGGGGGGGGGGGGGGGGGGGGGGGGGGGGGGGGGGGGGGGGGGGGGGGGGGGGGGGGGGGGGGGGGGG
@M02846:211:000000000-JJH3H:1:1101:24787:4363 1:N:0:1
TACCTTCTTTACAATATAGCAGACTAGATAATAATCTTCGTGTTAATGATAATTAAGACATTGACCACGCTCATCAGAAGGCTCGCCAGAATAAACGTTGCAAAAAGGATTCCTGGAAAAATGGTCGCACACAAAAATTTAA
+
GGGGGFGGFFGGGGFGGFGGGGGGGGGFEGFFGGGGGGGGGGEFGGGFGGGGGGFGGGGGGGGGGGGGGGGGGFGGGGGFGGFFGGGDGGGFGGFGGF8FEGGGGGGGGGGGGGGGGGGFGGGGFGGGDGDFGGGGGGGGGG
@M02846:211:000000000-JJH3H:1:1101:24787:4363 2:N:0:1
GCGTCAGTCAGGTAATACGACTCACATAACACAAAAAAGAAGAAATAGATTTATTTTTAAATTTTTGTGTGCGACCATTTTTCCAGGAATCCTTTTTGCAACGTTTATTCTGGCGAGCCTTCTGATGAGCGTGGTCAATGTC
+
GGGGGGGGFGGGGFFGGGGGGGGFFGGEGGGGGGGFGGGGGGEFGGGGGGGGGGGGGGGGGGFGFGGGGGGGGGGGGGGGGGGGGFGGGGGGGFGGGEFEF@EFFGGFGGGAFFGGCGGGDGGGGGGGGGGGGGGGGFGGGF
@M02846:211:000000000-JJH3H:1:1101:13024:4386 1:N:0:1
GCGTCAGTCAGGTAATACGACTCACATATTTTGTGTGCGACCATTTTTCCAGGAATCCTTTTTGCAACGTTTATTCTGGCGAGCCTTCTGATGAGCGTGGTCAATGTCTTAATTATCATTAACACGAAGATTATTATCTAGT
+
GGGGGGGGGFGGGGGGGGGGGDGGGGGGGFGGGGGGGGGGGGGGGGGGGGGGGFGGGGGGGGGGGGGGGGGGGGGGGGGGGGGGGGGGGGGGGGGGGGGGGGGGGGGGGGGGGGGGFGGGGGGGGGGGEGGGGGFGGGGGGF
@M02846:211:000000000-JJH3H:1:1101:13024:4386 2:N:0:1
TACCTTCTTTACAATATAGCAGACTAGATAATAATCTTCGTGTTAATGATAATTAAGACATTGACCACGCTCATCAGAAGGCTCGCCAGAATAAACGTTGCAAAAAGGATTCCTGGAAAAATGGTCGCACACAAAATATGTG
+
GGGGGGGGGGGGGGCGGGGGGGGGGGGGGGGGGGGGGGGGGGGGGGGGGGGGGGGGGGGGGGGGGGGGEF7FFGGGGGGGGGGGGGGGGFGGGGGGGFGGGGGGGGGFGFEGGGGGGGGGGGGGGGGGGGGGGGGGFGGGGG
@M02846:211:000000000-JJH3H:1:1101:15970:4398 1:N:0:1
TACCTTCTTTACAATATAGCAGACTAGATAATAATCTTCGTGTTAATGATAATTAAGACATTGACCACGCTCATCAGAAGGCTCGCCAGAATAAACGTTGCAAAAAGGATTCCTGGAAAAATGGTCGCACACAAAAATTTAA
+
GGGGGGGGGGGGGGGGGGGGGGGGGGGGGGGGGGGGGGGGGGGGGGGGGGGGGGGGGGGGGGGGGGGGGGGGGGGGGGGGGGGGGGGGGGGGGGGGGGGGGGGGGGGGGGGGGGGGGGGGGGGGGGGGGGGGGGGGGGGGGG
@M02846:211:000000000-JJH3H:1:1101:15970:4398 2:N:0:1
GCGTCAGTCAGGTAATACGACTCACATAGGACACACAAAAAAGAAGAAATAGATTTATTTTTAAATTTTTGTGTGCGACCATTTTTCCAGGAATCCTTTTTGCAACGTTTATTCTGGCGAGCCTTCTGATGAGCGTGGTCAA
+
GGGGGGGGGGGGGGGGGGGGGGGGGGGGGGGGGGGGGGGGGGGGGGGGGGGGGGGGGGGGGGGGGGGGGGGGGGGGGGGGGGGGGGGGFGGGGGGGGGGGGGGGGGGGGGGGGGGGGGGGGGGGGGGGGGGGGGGGGGGGGG
@M02846:211:000000000-JJH3H:1:1101:20592:4412 1:N:0:1
GCGTCAGTCAGGTAATACGACTCACATAACACAAAAAAGAAGAAATAGATTTATTTTTAAATTTTTGTGTGCGACCATTTTTCCAGGAATCCTTTTTGCAACGTTTATTCTGGCGAGCCTTCTGATGAGCGTGGTCAATGTC
+
GGGGGGGGGGGGGGGGGGGGGGGGGGGGGGGGGGGGGGGGGGGGGGGGGGGGGGGGGGGGGGGGGGGGGGGGGGGGGGGGGGGGGGGGGGGGGGGGGGGGGGGGGGGGGGGGGGGGGGGGGGGGGGGGGGGGGGGGGGGGGF
@M02846:211:000000000-JJH3H:1:1101:20592:4412 2:N:0:1
TACCTTCTTTACAATATAGCAGACTAGATAATAATCTTCGTGTTAATGATAATTAAGACATTGACCACGCTCATCAGAAGGCTCGCCAGAATAAACGTTGCAAAAAGGATTCCTGGAAAAATGGTCGCACACAAAAATTTAA
+
GGGGGGGGGGGGGGGGGGGGGGGGGGGGGGGGGGGGGGGGGGGGGGGGGGGGGGGGGGGGGGGGGGGGGGGGGGGGGGGGGGGGGGGGGGGGGGGGGGGGGGGGGGGGGGGGGGGGGGGGGGGGGGGGGGGGGGGGGGGGGG
@M02846:211:000000000-JJH3H:1:1101:22812:4427 1:N:0:1
TACCTTCTTTACAATATAGCAGACTAGATAATAATCTTCGTGTTAATGATAATTAAGACATTGACCACGCTCATCAGAAGGCTCGCCAGAATAAACGTTGCAAAAAGGATTCCTGAAAAAATGGTCGCACACAAAAATTTAA
+
GGGFGGGGGGGGGGGGFGGGGGGGGGGGGGGGGGGGGGGGFFFGGGGGGGGGGDGGGGGGGGGFGFGGGGGGGEGCFGEGGGGGGGGGGGGGGGGGGFFFGGGGGGGGFFGGGGGGGGFGGGFGEFGGGGGGGGGGGGFFGG
@M02846:211:000000000-JJH3H:1:1101:22812:4427 2:N:0:1
GCGTCAGTCAGGTAATACGACTCACAAAAAAGAAGAAATAGATTTATTTTTAAATTTTTGTGTGCGACCATTTTTTCAGGAATCCTTTTTGCAACGTTTATTCTGGCGAGCCTTCTGATGAGCGTGGTCAATGTCTTAATTA
+
GGEGGGGFFEFGGEGGGGGGGGGGGGGFGGGGGGGGGGGGGGGGGGGGGGGGGGFGGFGGGGGGGGG@FGGGGGGGGGGGGGGGGGGGGGDEGFCFFGGGGGGGGGGGGGCGGGGGGGGGGGFGFGGGFFFGGGFGGGGGGD
@M02846:211:000000000-JJH3H:1:1101:18407:4430 1:N:0:1
GCGTCAGTCAGGTAATACGACTCACATAATTTTTAAATTTTTGTGTGCGACCATTTTTCCAGGAATCCTTTTTGCAACGTTTATTCTTGCGAGCCTTCTGATGAGCGTGGTCAATGTCTTAATTATCATTAACACGAAGATT
+
GGGGGGGGGGGGGGGGGGGGGEGGGGGGGGGGGGGGGGGGGGGGGGGGGDGGGGGGGGGGGGGGGGGGGGGGGGGGGGGGGGGGGFGGGGGGGGGGGGGGGGGGGGGFGGGGGGGGGGGGGGGGGGGGGGGGGGGGGGGGFG
@M02846:211:000000000-JJH3H:1:1101:18407:4430 2:N:0:1
TACCTTCTTTACAATATAGCAGACTAGATAATAATCTTCGTGTTAATGATAATTAAGACATTGACCACGCTCATCAGAAGGCTCGCAAGAATAAACGTTGCAAAAAGGATTCCTGGAAAAATGGTCGCACACAAAAATTTAA
+
GGGGGGGGGGGGGGGGGGGGGGGGGGGGGGGGGGGGGGGGGGGGGGGGGGGGGGGGGGGGGGGGGGGGGGGGGGGGGGGGGGGGGGGGGGGGGGGGGFGGGGGGGGGGGGGGGGGGGGGGGGGGGGGGGGGGGGGGGGGGGG
@M02846:211:000000000-JJH3H:1:1101:10499:4442 1:N:0:1
GCGTCAGTCAGGTAATACGATTCACATAGGACACACAAAAAAGAAGAAATAGATTTATTTTTAAATTTTTGTGTGCGACCATTTTTCCAGGAATCCTTTTTGCAACGTTTATTCTGGCGAGCCTTCTGATGAGCGTGGTCAA
+
DEFFFG6<,E@<FACAD,,<,CFG@@C668,;@EGEEGDFDFG,FGC<8FG@@FFE<E@F@FG<<E@AFGF<<FC<FEFGCGFF<EC<<6CCDEEFFGGGG@E,C,B4CC7EEG,?<FB:CGFGGGG<AFAF@CF>7FFFFG
@M02846:211:000000000-JJH3H:1:1101:10499:4442 2:N:0:1
TACCTTCTTTACAATATAGCAGACTAGATAATAATCTTCGTGTTAATGATAATTAAGACATTGACCACGCTCATCAGAAGGCTCGCCAGAATAAACGTTGCAAAAAGGATTCCTGGAAAAATGGTCGCACACAAAAATTTAA
+
FFF<FFFGGGGGGGFGGGGGFDFGFGFGEGGGGGGGFC@DCFFFGFECGGGGGCFFGGFGGCCFGAEGDGFCFFGGGGGGGGGFGFGGGGGGGCFGGGGGGCFGFGGGGGGGGGFGGGGFGGGD?C=>FGGGEFGGDFG<FG
@M02846:211:000000000-JJH3H:1:1101:22722:4454 1:N:0:1
GCGTCAGTCAGGTAATACGACTCACATAGGACACACAAAAAAGAAGAAATAGATTTATTTTTAAATTTTTGTGTGCGACCATTTTTCCAGGAATCCTTTTTGCAACGTTTATTCTGGCGAGCCTTCTGATGAGCGTGGTCAA
+
GGGGGGEGGFGGGGGGGGGGGGGGGGGGGGFAFGGGGGFGGGEGGG8FFGFGGFCFFG<FGGGGGGE@FEGGGGFFG:CCEFGGGGGCEGGGGGG8FFEGGDFEDFEFGGGGGCFGG@E=FCGEGGGGFFFFF,FFFGDGGG
@M02846:211:000000000-JJH3H:1:1101:22722:4454 2:N:0:1
TACCTTCTTTACAATATAGCAGACTAGATAATAATCTTCGTGTTAATGATAATTAAGACATTGACCACGCTCATCAGAAGGCTCGCCAGAATAAACGTTGCAAAAAGGATTCCTGGAAAAATGGTCGCACACAAAAATTTAA
+
GCFGFGGFFGGGGGGGGGGGGGGGGGGGGEGGFGGGGGGGGGEFGGGGGGGGFGGFGGGGGGGGCFGGGGGGGGGDGGGCGGGGGGGGGGGGGGFGGGFFGFGFEBEFGGCFFGFFGGGGGGGGGGGGGGGGGGGGGGGGGG
@M02846:211:000000000-JJH3H:1:1101:12194:4471 1:N:0:1
TACCTTCTTTACAATATAGCAGACTAGATAATAATCTTCGTGTTAATGATAATTAAGACATTGACCACGCTCATCAGAAGGCTCGCCAGAATAAACGTTGCAAAAAGGATTCCTGGAAAAATGGTCGCACACAATATGTGAG
+
GGGGGGGGGFGGGGGGGGGGGGGGGGGGGGGGGGGGGGGGGGGGGGGGGGGGGGGGGGGGGGGGGGGGGGGGGGGGGGGGGGGGGGGGGGGDGGGGGGGGGGGGGGGGGGGGGGGGGGGGGGGGGGGGGGGGGGGGGGFGGG
@M02846:211:000000000-JJH3H:1:1101:12194:4471 2:N:0:1
GCGTCAGTCAGGTAATACGACTCACATATTGTGTGCGACCATTTTTCCAGGAATCCTTTTTGCAACGTTTATTCTGGCGAGCCTTCTGATGAGCGTGGTCAATGTCTTAATTATCATTAACACGAAGATTATTATCTAGTCT
+
GGGGGGGGGGGGGGGGGGGGGGGGGGGGGGGGGGGGGGGGGGGGGGGGGGGGGGGGGGGGGGGGGGGGGGGGGGGGGGGGGGGGGGGGGGGGGGGGGGGGGGGGGGGGGGGGGGGGGGGGGGGGGGGGGGGGGGGGGGGGGG
@M02846:211:000000000-JJH3H:1:1101:6157:4477 1:N:0:1
TACCTTCTTTACAATATAGCAGACTAGATAATAATCTTCGTGTTAATGATAATTAAGACATTGACCACGCTCATCAGAAGGCTCGCCAGAATAAACGTTGCAAAAAGGATTCCTGGAAAAATGGTCGCACACAAAAATTTAA
+
GGGGGGGGGGGGFGGGGGGGGGGGGGGGFGCGGGGGGGGGGGGGGGGGGGGGGGGGGGGGGGGGGFGGGGGGGGGGGGGGGGGGGGGGGGGGGDGGGGGGGGGGGGGGCFGGGGGGGGGGGGGGGGGGGGGGGGGGGGGGGG
@M02846:211:000000000-JJH3H:1:1101:6157:4477 2:N:0:1
GCGTCAGTCAGGTAATACGACTCACATAGGACACACAAAAAAGAAGAAATAGATTTATTTTTAAATTTTTGTGTGCGACCATTTTTCCAGGAATCCTTTTTGCAACGTTTATTCTGGCGAGCCTTCTGATGAGCGTGGTCAA
+
GGGGGGGGGGGGGGFGEFGGGGGGGGGGGGGGGGGGGGGGGGGGGGGGGFFGGGGGGGGGGGGGGGGGGGGGGGGGGGGGGGGGGGGGGGGGGGGGGGGGGGGGGGGGGGGGGGGGGGGGGGGGGGGGDGFGGGGGGDGGGG
@M02846:211:000000000-JJH3H:1:1101:7986:4485 1:N:0:1
GCGTCAGTCAGGTAATACGACTCACATAAGGAATCCTTTTTGCAACGTTTATTCTGGCGAGCCTTCTGATGAGCGTGGTCAATGTCTTAATTATCATTAACACGAAGATTATTAACTAGTCTGCTATATTGTAAAGAAGGTA
+
GGGGGGGGGGGGGGGGGGGGGGGGGGGGGGGGGGGGGGGGGGGGGGGGGGGGGGGGGGGGGGGGGGGGGGGGGGGGGGGGGGGGGGGGGGGGGGGGGGGGGGGGGGGGGGGGGGGGGGGGGGGGGGGGGGGGGGGGGGGGGG
@M02846:211:000000000-JJH3H:1:1101:7986:4485 2:N:0:1
TACCTTCTTTACAATATAGCAGACTAGTTAATAATCTTCGTGTTAATGATAATTAAGACATTGACCACGCTCATCAGAAGGCTCGCCAGAATAAACGTTGCAAAAAGGATTCCTTATGTGAGTCGTATTACCTGACTGACGC
+
GGGGGGGGGGGGGGGGGGGGGGGGGGGGGGGGGGGGGGGGGGGGGGGGGGGGGGGGGGGGGGGGGDFGGGGGGGGGGGGGGGGGGGGGGGGGGGGGGGGGGGGGGGGGGGGGGGGGGGGGGGGGGGGGGGGGGGGGGGGGGC
@M02846:211:000000000-JJH3H:1:1101:13852:4508 1:N:0:1
TACCTTCTTTACAATATAGCAGACTAGATAATAATCTTCGTGTTAATGATAATTAAGACATTGACCACGCTCATCAGAAGGCTCGCCAGAATAAACGTTGCAAAAAGGATTCCTGGAAAAATGGTCGCACACAAAAATTTAA
+
GGGGGGGGGGGGGGGGGGGGGGGGGGGGGGGGGGGGGGGGGGFGGGGGGGGGGGGGGGGGGGGGGGGGGGGGGGGGGGGGGGGGGGGGGGGGGGGGGFGGGGGGGGGGGGGGGGGGGGGGGGGGGGGGGGGGGGGGGGGGGG
@M02846:211:000000000-JJH3H:1:1101:13852:4508 2:N:0:1
GCGTCAGTCAGGTAATACGACTCACATATTATTTTTAAATTTTTGTGTGCGACCATTTTTCCAGGAATCCTTTTTGCAACGTTTATTCTGGCGAGCCTTCTGATGAGCGTGGTCAATGTCTTAATTATCATTAACACGAAGA
+
GGGGGGGGGGGGGGGGGGGGGGGGGGGGGGGGGGGGGGGGGGGGGGGGGGGGGGGGGGGGGGGGGGGGGGGGGGGGGGGGGGGGGGGGGGGGGGGGGGGGGGGGGGGGGGGGGGGGGGGGGGGGGGGGGGGGGGGGGGGGGF
@M02846:211:000000000-JJH3H:1:1101:15602:4526 1:N:0:1
TACCTTCTTTACAATATAGCAGACTAGATAATAATCTTCGTGTTAATGATAATTAAGACATTGACCACTCTCATCAGAAGGCTCGCCAGAATAAACGTTGCAAAAAGGATTCCTGGAAAAATGGTCGCACACAAAAATTTAA
+
GGGGGGGGGGGGGGGGGGGGGGGGGGGGGGGGGGGGGGGGGGGGGGGGGGGGGGGGGGGGGGGGGGGGGGGGGGGGGGGGGGGGGGGGGGGGGGGGGGGGGGGGGGGGGGGGGGGGGGGGGGGGGGGGGGGGGGGGGGGGGG
@M02846:211:000000000-JJH3H:1:1101:15602:4526 2:N:0:1
GCGTCAGTCAGGTAATACGACTCACATAGGACACACAAAAAAGAAGAAATAGATTTATTTTTAAATTTTTGTGTGCGACCATTTTTCCAGGAATCCTTTTTGCAACGTTTATTCTGGCGAGCCTTCTGATGAGAGTGGTCAA
+
GGGGGGGGGGGGGGGGGGGGGGGGGGGGGGGGGGGGGGGGGGGGGGGGGGGGGGGGGGGGGGGGGGGGGGGGGGGGGGGGGGGGGGGGGGGGGGGGGGGGGGGGGGGGGGGGGGGGGGGGGGGGGGGGGGGGGGGGGGGGGG
@M02846:211:000000000-JJH3H:1:1101:22844:4527 1:N:0:1
GCGTCAGTCAGGTAATACGACTCACATAATTAACACGAAGATTATTATCTAGTCTGCTATATTGTAAAGAAGGTAAGAACGGCAAGATCGGAAGAGCGGTCAGCGGAATGCCGAGACCGACCTCGTATGCCGTCTTCTGCTT
+
GGGGGGBFGFFGFGGGGGFGGGGGGGGGGGAFGGGGGGGGEGGGGGGGGGDCFCFGCFFGGCGGGAFAFFGFGGGFGGGGEGGDGGFGGFEGGGGGGCEGGGG8FGEGGGEFFGGGGGG78@FFG@=DDCG@@F<BDDDGC@
@M02846:211:000000000-JJH3H:1:1101:22844:4527 2:N:0:1
TACCTTCTTTACAATATAGCAGACTAGATAATAATCTTCGTGTTAATTATGTGAGTCGTATTACTTGACTGACGCAGAACGGCCAGACCGGCAGAGCGCCGCGTAGGGCAAGAGTGTAGATCTCGGTTGTTGCCGTATCATT
+
EFFGEFD@EF<<EFDCE9AF,CCFG<,6C@9;ECAEC,,666CF,,EC@F9C,9,CCCFECFG9,C@,;C<6CBF7F+6,8B++79,,,6@::CCC,@++>+74+874,B+B8=?FFEE,5A,C<<C+38,,CA3383,7C,
@M02846:211:000000000-JJH3H:1:1101:16244:4531 1:N:0:1
GCGTCAGTCAGGTAATACGACTCACATAACACAAAAAAGAAGAAATAGATTTATTTTTAAATTTTTGTGTGCGACCATTTTTCCAGGAATCCTTTTTGCAACGTTTATTCTGGCGAGCCTTCTGATGAGCGTGGTCAATGTC
+
GGGGGGGGGGGGGGGGGGGGGDGGGGGGGGGGGGGGGGGGGGGGGGGGGGGGGGGFGGGGFGGGGGGGGGGGGGGGGGGCGGGGGFGGGGGGGGGGGFGGGGGF@GGGGGGGGGGGGGGGCFDGGFGGGGGFFGFGGGGGGE
@M02846:211:000000000-JJH3H:1:1101:16244:4531 2:N:0:1
TACCTTCTTTACAATATAGCAGACTAGATAATAATCTTCGTGTTAATGATAATTAAGACATTGACCACGCTCATCAGAAGGCTCGCCAGAATAAACGTTGCAAAAAGGATTCCTGGAAAAATGGTCGCACACAAAAATTTAA
+
GFGGGGGGGGGGGGGGGGGGGGGGGGGGGGFGGGGGGGGGGGGGGGGGGGGGGGGGGGGGGGGGGGGGGGEGGGGGGGGGGGGGGGGGGGGGGGGGGGGGGGGGGGGGGGGGGGGGGGGGGGGGGGGGGGGGGGGGGGGGGG
@M02846:211:000000000-JJH3H:1:1101:21032:4538 1:N:0:1
TACCTTCTTTACAATATAGCAGACTAGATAATAATCTTCGTGTTAATGATAATTAAGACATTGACCACGCTCATCAGAAGGCTCGCCAGAATAAACGTTGCAAAAAGGATTCCTGGAAAAATGGTCGCACACAAAAATTTAA
+
GGGGGGGGGGGGGGGGGGGGGGGGGGGGGGGGGGGGGGGGGGGGGGGGGGGGGGGGGGGGGGGGGGGGGGGGGGGGGGGGGGGGGGGGGGGGGGGGGGGGGGGGGGGGGGGGGGGGGGGGGGGGGGGGGGGGGGGGGGGGGG
@M02846:211:000000000-JJH3H:1:1101:21032:4538 2:N:0:1
GCGTCAGTCAGGTAATACGACTCACATAGGACACACAAAAAAGAAGAAATAGATTTATTTTTAAATTTTTGTGTGCGACCATTTTTCCAGGAATCCTTTTTGCAACGTTTATTCTGGCGAGCCTTCTGATGAGCGTGGTCAA
+
GGGGGGGGGGGGGGGGGGGGGGGGGGGGGGGGGGGGGGGGGGGGGGGGGGGGGGGGGGGGGGGGGGGGGGGGGGGGGGGGGGGGGGGGGGGGGGGGGGGGGGGGGGGGGGGGGGGGGGGGGGGGGGGGGGGGGGGGGGGGGG
@M02846:211:000000000-JJH3H:1:1101:23074:4551 1:N:0:1
TACCTTCTTTACAATATAGCAGACTAGATAATAATCTTCGTGTTAATGATAATTAAGACATTGACCACGCTCATCAGAAGGCTCGCCAGAATAAACGTTGCAAAAAGGATTCCTGGAAAAATGGTCGCACACAAAAATTTAA
+
GGGGGGFFGGGGGGFFEFGGCDEEFFCGDEEEEGGGFFFFEGEFFGFEFFFEFFFGGGFDGFGGGDEDCCFCGGFGGGGGFGFGGEGEFGFFG?EEF<FEFGFGFGGGEGGGFFGGC=BFFGC<EGFC:=>FGGCF7EGGGG
@M02846:211:000000000-JJH3H:1:1101:23074:4551 2:N:0:1
GCGTCAGTCAGGTAATACGACTCACATAGGACACACAAAAAAGAAGAAATAGATTTATTTTTAAATTTTTGTGTGCGACCATTTTTCCAGGAATCCTTTTTGCAACGTTTATTCTGGCGAGCCTTCTGATGAGCGTGGTCAA
+
GGE7F@E<@EFFFFDFGGGGGD@C@FFFA8CFGCFEEG<@C@F8FG@ECFCFGF<,CCFGGCFG<FGFGGCFGFCGGGEGGGFGAFFFGCGGG<EFGGGG@CGGFGE<,EFGFGGGB<=CCFCE<F<EGGFFGGGGGGGFFF
@M02846:211:000000000-JJH3H:1:1101:21457:4568 1:N:0:1
TACCTTCTTTACAATATAGCAGACTAGATAATAATCTTCGTGTTAATGATAATTAAGACATTGACCACGCTCATCAGAAGGCTCGCCAGAATAAACGTTGCAAAAAGGATTCCTGGAAAAATGGTCGCACACAAAAATTTAA
+
GGEFGGGGGGFGGGGGGGGGFFGGGFGGDFCCFEDFAEFGCFAF9FE<FFGFGGGGGGGGGAFAFDFC:@@FFGGGGGEFDDFGGDGGG?FCGCFECF<=FFEGGGE7CFECFFF<FEFFFGGFGFEGGGGFECGAFGGFGG
@M02846:211:000000000-JJH3H:1:1101:21457:4568 2:N:0:1
GCGTCAGTCAGGTAATACGACTCACATAACACAAAAAAGAAGAAATAGATTTATTTTTAAATTTTTGTGTGCGACCATTTTTCCAGGAATCCTTTTTGCAACGTTTATTCTGGCGAGCCTTCTGATGAGCGTGGTCAATGTC
+
9FGGGEEEFFGGGGGGGGGFEGGEEEFGGGGGGGGGGGGFEFGGGGGGGGGGGGGFGFGGGGGGGGGGGGFGGGFGGGGAEGFGGGGGGGGGGGGGGGGGGGGDFGGGGGGGGDGGGEGGFDGGGGGGGGGGGGGGGGGFF<
@M02846:211:000000000-JJH3H:1:1101:13303:4568 1:N:0:1
GCGTCAGTCAGGTAATACGACTCACATAGGACACACAAAAAAGAAGAAATAGATTTATTTTTAAATTTTTGTGTGCGACCATTTTTCCAGGAATCCTTTTTGCAACGTTTATTCTGGCGAGCCTTCTGATGAGCGTGGTCAA
+
GGGGGGGGGGGGGGGGGGGGGGGGGGGGGGGGGGGGGGGGGGGGGGGGGGGGGGGGGGGGGGGGGGGGGGGGGGGGGGGGGGGGGGGGGGGGGGGGGGGGGGGGGGGGGGGGGGGGGGEGGGGGGGGFGGGGGDGGGGGGGG
@M02846:211:000000000-JJH3H:1:1101:13303:4568 2:N:0:1
TACCTTCTTTACAATATAGCAGACTAGATAATAATCTTCGTGTTAATGATAATTAAGACATTGACCACGCTCATCAGAAGGCTCGCCAGAATAAACGTTGCAAAAAGGATTCCTGGAAAAATGGTCGCACACAAAAATTTAA
+
GGGGGGGGGGGGGGGGGGGGGGGGGGGGGGGGGGGGGGGGGGGGGGGGGGGGGGGGGGGGGGGGGGGGGGGGGGGGGGGGGGGGGGGGGGGGGGGGGGGGGGGGGGGGGGGGGGGGGGGGGGGGGGGGGGGGGGGGGGGGGG
@M02846:211:000000000-JJH3H:1:1101:25323:4589 1:N:0:1
GCGTCAGTCAGGTATACGACTCACATAGGACACACAAAAAAGAAGAAATAGATTTATTTTTAAATTTTTGTGTGCGACCATTTTTCCAGGAATCCTTTTTGCAACGTTTATTCTGGCGAGCCTTCTGATGAGCATGGTCAAT
+
GGGGGGGGGGGGGGGGGGGGGGGGGGGGGGGGGGGGGGGGGGGGGGGGGGGGGGGGGGGGGGGGGFGGGGGGGDFGGGGGGGGGGGFFGGGGGGGGGGGGGGGFGEGGGGGGGGGGGGGGDGGFGGGGGGGGGGGFGGGFFF
@M02846:211:000000000-JJH3H:1:1101:25323:4589 2:N:0:1
CTTTACAATATAGCAGACTAGATAATAATCTTCGTGTTAATGATAATTAAGACATTGACCATGCTCATCAGAAGGCTCGCCAGAATAAACGTTGCAAAAAGGATTCCTGGAAAAATGGTCGCACACAAAAATTTAAAAATAA
+
GGGGGGGGGGGGGGGGGGGGFGGGGGGGGGGGGGGGGGGGGGGGGGGGGGGGGFGGGGGGGGGGGGGGGGGGGGGGGGGEGGGGGGGGGGGGGGGGGGGGGGGGFGFGGGGGGGGGGGFGGGEGGGGGGGGGGGGGFGGGGG
@M02846:211:000000000-JJH3H:1:1101:20164:4589 1:N:0:1
TACCTTCTTTACAATATAGCAGACTAGATAATAATCTTCGTGTTAATGATAATTAAGACATTGACCACGCTCATCAGAAGGCTCGCCAGAATAAACGTTGCAAAAAGGATTACTGGAAAAATGGTCGCACACAAAAATTTAA
+
GDFGEGF<EEFC<<FFGGACFDCC<<FCFGGGFGFGFCFFGF@FD<FFGDFFGFFGGGGGFGG<@<ED@FGGGCF<<CA9CE8ECEFGE,EECEAEF6E<=<F<CD:78FD,CF?F?<ECFGGCEF7CCFGGCGG<=EEGGG
@M02846:211:000000000-JJH3H:1:1101:20164:4589 2:N:0:1
GCGTCAGTCAGGTAATACGACTCACATAACACAAAAAAGAAGAAATAGATTTATTTTTAAATTTTTGTGTGCGACCATTTTTCCAGGAATCCTTTTTGCAACGTTTATTCTGGCGAGCCTTCTGATGAGCGTGGTCAATGTT
+
CC@FC;F,EEG?FGGGGGGGDEE@ECGFGGGGGG8@,@7F@F8EF9EEDF,CFFEFFFC8CE,@9CF@CFEEC@E+@EC,<6C<EFDDG<AEF9<?E+CFEEGG8F<F@F5,:E7FCCFGFDFA9C9A,<FFEF+?,FAAF,
@M02846:211:000000000-JJH3H:1:1101:15692:4600 1:N:0:1
TACCTTCTTTACAATATAGCAGACTAGATAATAATCTTCGTGTTAATGATAATTAAGACATTGACCACGCTCATCAGAAGGCTCGCCAGAATAAACGTTGCAAAAAGGATTCCTGGAAAAATGGTCGCACACAAAAATTTAA
+
GGGGGGGGGGGGGGGGGGGGGGGGGGGGGGGGGGGGGGGGGGGGGGGGGGGGGGGGGGGGGGGGGGGGGGGGGGGGGGGGGGGGGGGGGGGGGGGGGGGGGGGGGGGGGGGGGGGGGGGGGGGGGGGGGGGGGGGGGGGGGG
@M02846:211:000000000-JJH3H:1:1101:15692:4600 2:N:0:1
GCGTCAGTCAGGTAATACGACTCACATAACACAAAAAAGAAGAAATAGATTTATTTTTAAATTTTTGTGTGCGACCATTTTTCCAGGAATCCTTTTTGCAACGTTTATTCTGGCGAGCCTTCTGATGAGCGTGGTCAATGTC
+
GGGGGGGGGGGGGGGGGGGGGGGGGGGGGGGGGGGGGGGGGGGGGGGGGGGGGGGGGGGGGGGGGGGGGGGGGGGGGGGGGGGGGGGGGGGGGGGGGGGGGGGGGGGGGGGGGGGGGGGGGGGGGGGGGGGGGGGGGGGGGG
@M02846:211:000000000-JJH3H:1:1101:6503:4602 1:N:0:1
GCGTCAGTCAGGTAATACGACTCACATAGGACACACAAAAAAGAAGAAATAGATTTATTTTTAAATTTTTGTGTGCGACCATTTTTCCAGGAATCCTTTTTGCAACGTTTATTCTGGCGAGCCTTCTGATGAGCGTGGTCAA
+
GGGGGGGGGGGGGGGGGGGGGGGGGGGGGGGGGGGGGGGGGGGGGGGGGGGGGGGGGGGGGGGGGGGGGGGGGGGGGGGGGGGGGGGGGGGGGGGGGGGGGGGGGGGGGGGGGGGGGGGGGGGGGGGGGGGGGGGGGGGGGG
@M02846:211:000000000-JJH3H:1:1101:6503:4602 2:N:0:1
TACCTTCTTTACAATATAGCAGACTAGATAATAATCTTCGTGTTAATGATAATTAAGACATTGACCACGCTCATCAGAAGGCTCGCCAGAATAAACGTTGCAAAAAGGATTCCTGGAAAAATGGTCGCACACAAAAATTTAA
+
GGGGGGGGGGGGGGGGGGGGGGGGGGGGGGGGGGGGGGGGGGGGGGGGGGGGGGGGGGGGGGGGGGGGGGGGGGGGGGGGGGGGGGGGGGGGGGGGGGGGGGGGGGGGGGGGGGGGGGGGGGGGGGGGGGGGGGGGGGGGGG
@M02846:211:000000000-JJH3H:1:1101:11805:4610 1:N:0:1
TACCTTCTTTACAATATAGCAGACTAGATAATAATCTTCGTGTTAATGATAATTAAGACATTGACCACGCTCATCAGAGGGCTCGCCAGAATAAACGTTGCAAAAAGGATTCCTGGAAAAATGGTCGCACACAAAAATTTAA
+
GGGGGGGGGGGGGGGGGGGGGGGGGGGGGGGGGGGGGGGGGGGGGGGGGGGGGGGGGGGGGGGGGGGGGGGGGGGGGGGGGGGGGGGGGGGGGGGGGGGGGGGGGGGGGGGGGGGGGGGGGGGGGGGGGGGGGGGGGGGGGG
@M02846:211:000000000-JJH3H:1:1101:11805:4610 2:N:0:1
GCGTCAGTCAGGTAATACGACTCACATAATTTTTAAATTTTTGTGTGCGACCATTTTTCCAGGAATCCTTTTTGCAACGTTTATTCTGGCGAGCCCTCTGATGAGCGTGGTCAATGTCTTAATTATCATTAACACGAAGATT
+
GGGGGGGGGGGGGGGGGGGGGGGGGGGGGGGGGGGGGGGGGGGGGGGGGGGGGGGGGGGGGGGGGGGGGGGGGGGGGGGGGGGGGGGGGGGGGGGGGGGGGGGGGGGGGGGGGGGGGGGGGGGGGGGGGGGGGGGGGGGGGG
@M02846:211:000000000-JJH3H:1:1101:25046:4617 1:N:0:1
GCGTCAGTCAGGTAATACGACTCACATAGGACACACAAAAAAGAAGAAATAGATTTATTTTTAAATTTTTGTGTGCGACCATTTTTCCAGGAATCCTTTTTGCAACGTTTATTCTGGCGAGCCTTCTGATGAGCGTGGTCAA
+
GGGGGGGGGGGGGGGGGGGGGGGGGGGGGGGGGGGGGGGGGGGGGGGGGGGGGGGGGGGGGGGGGGGGGGGGGGGGGGGGGGGGGGGGGGGGGGGGGGGGGGGGGGGGGGGGGGGGGGGGGGGGGGGGGGGGGGGGGGGGGG
@M02846:211:000000000-JJH3H:1:1101:25046:4617 2:N:0:1
TACCTTCTTTACAATATAGCAGACTAGATAATAATCTTCGTGTTAATGATAATTAAGACATTGACCACGCTCATCAGAAGGCTCGCCAGAATAAACGTTGCAAAAAGGATTCCTGGAAAAATGGTCGCACACAAAAATTTAA
+
GGGGGGGGGGGGGGGGGGGGGGGGGFGGGGGGGGGGGGGGGGGGGGGGGGGGGGGGGGGGGGGGGGGGGGGGGGGGGGGGGGGGGGGGGGGGGGGGGGGGGGGGGGGGGGGGGGGGGGGGGGGGGGGGGGGGGGGGGGGGGG
@M02846:211:000000000-JJH3H:1:1101:18997:4638 1:N:0:1
GCGTCAGTCAGGTAATACGACTCACATAGGACACACAAAAAAGAAGAAATAGATTTATTTTTAAATTTTTGTGTGCGACCATTTTTCCAGGAATCCTTTTTGCAACGTTTATTCTGGCGAGCCTTCTGATGAGCGTGGTCAA
+
GGGGGGGGGGGGGGGGGGGGGGGGGGGGGGGGGGGGGGGGGGGGGGGGGGGGGGGGGGGGGGGGGGGGGGGGGGGGGGGGGGGGGGGGGGGGGGGGGGGGGGGGGGGGGGGGGGGGGGGGGGGGGGGGGGGGGGGGGGGGGG
@M02846:211:000000000-JJH3H:1:1101:18997:4638 2:N:0:1
TACCTTCTTTACAATATAGCAGACAGATAATAATCTTCGTGTTAATGATAATTAAGACATTGACCACGCTCATCAGAAGGCTCGCCAGAATAAACGTTGCAAAAAGGATTCCTGGAAAAATGGTCGCACACAAAAATTTAAA
+
GGGGGGGGGGGGGGGGGGGGGGGGGGGGGGGGGGGGGGGGGGGGGGGGGGGGGGGGGGGGGGGGGGGGGGGGGGGGGGGGGGGGGGGGGGGGGGGGGGGGGGGGGGGGGGGGGGGGGGGGGGGGGGGGGGGGGGGGGGGGGG
@M02846:211:000000000-JJH3H:1:1101:24168:4662 1:N:0:1
TACCTTCTTTACAATATAGCAGACTAGATAATAATCTTCGTGTTAATGATAATTAAGACATTGACCACGCTCATCAGAAGGCTGGCCAGAATAAACGTTGCAAAAAGGATTCCTGGAAAAATGGTCGCACACAAAAATTTAA
+
GDG8FFFEEEGGGG9CFGFGGGGGGGGAFAFCFGGFGGDGGFFEFGGFDFCAFGGFFFFGGGFGGGGFGGECFGFF,EEEFFG8@BF@CCCF<CAF:EE<:F<FGCCC<E9FGG?=EG9FFGFAE?@FGGGGDFFCDFFFFF
@M02846:211:000000000-JJH3H:1:1101:24168:4662 2:N:0:1
GCGTCAGTCAGGTAATACGACTCACATAGGACACACAAAAAAGAAGAAATAGATTTATTTTTAAATTTTTGTGTGCGACCATTTTTCCAGGAATCCTTTTTGCAACGTTTATTCTGGCAAGCCTTCTGATGAGCGTGGTCAA
+
CFGGGEEFGGGGGGGGGG?FGCEGGDGDFGGGGGGGGGGGGGGFFGEFFGFGDDDFGGGGGGGGGGGGGGGGGGGGGGGGGGGGGGGFGGGCFFDFGGFGGGGGGGEGGGFGGFGFFG,BBFFGGGGGGGFFGGCFECDEFG
@M02846:211:000000000-JJH3H:1:1101:20351:4663 1:N:0:1
GCGTCAGTCAGGTAATACGACTCACATAACAAAAAAGAAGAAATAGATTTATTTTTAAATTTTTGTGTGCGACCATTTTTCCAGGAATCCTTTTTGCAACGTTTATTCTGGCGAGCCTTCTGATGAGCGTGGTCAATGTCTT
+
GGGGGGGGGGGGGGGGGGGGGGGGGGGGGGGGGGGGGGGGGGGGGGGGGGGGGGGGGGGGGGGGGGGGGGGGGGGGGGGGGGGGGGGGGGGGGGGGGGGGGGGGGGGGGGGGGGGGGGGGGGGGGGGGGGGGGGGGGGGGGG
@M02846:211:000000000-JJH3H:1:1101:20351:4663 2:N:0:1
TACCTTCTTTACAATATAGCAGACTAGATAATAATCTTCGTGTTAATGATAATTAAGACATTGACCACGCTCATCAGAAGGCTCGCCAGAATAAACGTTGCAAAAAGGATTCCTGGAAAAATGGTCGCACACAAAAATTTAA
+
GGGGGGGGGGGGGGGGGGGGGGGGGGGGGGGGGGGGGGGGGGGGGGGGGGGGGGGGGGGGGGGGGGGGGGGGGGGGGGGGGGGGGGGGGGGGGGGGGGGGGGFGGGGGGGGGGGGGGGGGGGGGGGGGGGGGGGGGGGGGGG
@M02846:211:000000000-JJH3H:1:1101:22302:4666 1:N:0:1
TACCTTCTTTACAATATAGCAGACTAGATAATAATCTTCGTGTTAATGATAATTAAGACATTGACCACGCTCATCAGAAGGCTCGCCAGAATAAACGTTGCAAAAAGGATTCCTGGAAAAATGGTCGCACACAAAAATTTAA
+
GGGGGGGGGGGGGGGGGGGGGGGGGGGGGGGGGGGGGGGGGGGGGGGGGGGGGGGGGGGGGGGGGGGGGGGGGGGGGGGGGGGGGGGGGGGGGGGGGGGGGGGGGGGGGGGGGGGGGGGGGGGGGGGGGGGGGGGGFCFGGG
@M02846:211:000000000-JJH3H:1:1101:22302:4666 2:N:0:1
GCGTCAGTCAGGTAATACGACTCACATATTTAAATTTTTGTGTGCGACCATTTTTCCAGGAATCCTTTTTGCAACGTTTATTCTGGCGAGCCTTCTGATGAGCGTGGTCAATGTCTTAATTATCATTAACACGAAGATTATT
+
GGGGGGGGGGGGGGGGGGGGGGGGGGGGGGGGGGGGGGGGGGGGGGGGGGGGGGGGGGGGGGGGGGGGGGGGGGGGGGGGGGGGGGGGGGGGGGGGGGGGGGGGGGGGGGGGGGGGGGGGGGGGGGGGGGGGGGEGGGGGGG
@M02846:211:000000000-JJH3H:1:1101:17068:4675 1:N:0:1
TACCTTCTTTACAATATAGCAGACTAGATAATAATCTTCGTGTTAATGATAATTAAGACATTGACCACGCTCATCAGAAGGCTCGCCAGAATAAACGTTGCAAAAAGGATTCCTGGAAAAATGGTCGCACACAAAAATTTAA
+
GGGGGGGGGGGGGGGGGGGGGGGGGGGGGGGGGGGGGGGGGGGGGGGGGGGGGFFGGGGGGGGGGGGGGGGGGGGGGGGGGGGGGGGGGGGGGGGGGFGGGGGGGGGGGGGGGGGGGGGGGGGGGGGGGGGGGGGGGGGGGG
@M02846:211:000000000-JJH3H:1:1101:17068:4675 2:N:0:1
GCGTCAGTCAGGTAATACGACTCACATAACAAAAAAGAAGAAATAGATTTATTTTTAAATTTTTGTGTGCGACCATTTTTCCAGGAATCCTTTTTGCAACGTTTATTCTGGCGAGCCTTCTGATGAGCGTGGTCAATGTCTT
+
FGGGGGGGGGGGGGGGGGGGGEGFGGGGGGGGGGGGGGGGGGGGGGGGGGGGGGGGGGGGGFGGGGGGGGEGGEGFGGGGGGGGGGGGGGGGGGGGGGGGGGGGGGFGGGGFGGGGGGCFGGGGGGGGGEGGFGGGGGGGGG
@M02846:211:000000000-JJH3H:1:1101:14873:4697 1:N:0:1
TACCTTCTTTACAATATAGCAGACTAGATAATAATCTTCGTGTTAATGATAATTAAGACATTGACCACGCTCATCAGAAGGCTCGCCAGAATAAACGTTGCAAAAAGGATTCCTGGAAATATGTGAGTCGTATTACCTGACT
+
GGGGGGGGGGGGGGGGGGGGGFGGGGGGGGGGEGGGE@FFEGFFGGGGGACFFAFGCGGGGGGGGGGGGGGGGFGGGGGGCFGGEGGGGGGGD<?FEEFFGDFEGFEGGGFGGGGGGCFFGGAFGGGGGGFFFGGFGGGGGG
@M02846:211:000000000-JJH3H:1:1101:14873:4697 2:N:0:1
GCGTCAGTCAGGTAATACGACTCACATATTTCCAGGAATCCTTTTTGCAACGTTTATTCTGGCGAGCCTTCTGATGAGCGTGGTCAATGTCTTAATTATCATTAACACGAAGATTATTATCTAGTCTGCTATATTGTAAAGA
+
GGGFGDGEFGGGGGGGGGGGGGGGGGGGGGGGGGGGGGGGGGGGEGGGGGGGGGGGGGGGGGGGGGGGGGGGGGGGFGFEFCGGGGGGGGFGGGGGGGGGGGGGGGFGGGGG@FGGGGEGCEFGGGGGGGGGGGGEGFGGGG
@M02846:211:000000000-JJH3H:1:1101:18980:4700 1:N:0:1
GCGTCAGTCAGGTAATACGACTCACATAAGGAATCCTTTTTGCAACGTTTATTCTGGCGAGCCTTCTGATGAGCGTGGTCAATGTCTTAATTATCATTAACACGAAGATTATTATCTAGTCTGCTATATTGTAAAGAAGGTA
+
GGGGGGGFGGGGGGGGGGGGGGGGGGGGGGGGGGGGGGGGGGGGGGGGGGGGGGGGGGGGGGGGGGGGGGGGGGGGGGGGGGGGGGGGGGGGGGGGGGGGGGGGGGGGGGGGGGGGGGGFGGGGGGGGGGGGGGGGGGGGGG
@M02846:211:000000000-JJH3H:1:1101:18980:4700 2:N:0:1
TACCTTCTTTACAATATAGCAGACTAGATAATAATCTTCGTGTTAATGATAATTAAGACATTGACCACGCTCATCAGAAGGCTCGCCAGAATAAACGTTGCAAAAAGGATTCCTTATGTGAGTCGTATTACCTGACTGACGC
+
GGGGGGGGGGGGGGGGGGGGGGGGGGGGGGGGGGGGGGGGGGGGGGGGGGGGGGGGGGGGGGGGGGGGGGGGGGGGGGGGGGGGGGGGGGGGGGGGGGGGGGGGGGGGGGGGGGGGGGGGGGGGGGGCFGGGGGGGGGGGGG
@M02846:211:000000000-JJH3H:1:1101:9215:4708 1:N:0:1
TACCTTCTTTACAATATAGCAGACTAGATAATAATCTTCGTGTTAATGATAATTAAGACATTGACCACGCTCATCAGAAGGCTCGCCAGAATAAACGTTGCAAAAAGGATTCCTGGAAAAATGGTCCCACACAAAAATTTAA
+
GGGFEFGFFCF@FCGFGGCFGGFGGFFGGGGGGGG<A<DFCFFGGGGFFGFFGFGFGGGGCGFGGFGFEGEGGFGGGGGGGF<F@EGGGGGGG9FFGEF<BDFGGGGGFCGGGGEFGGGGGGEGGGGGGGEGG<F=DFGFFF
@M02846:211:000000000-JJH3H:1:1101:9215:4708 2:N:0:1
GCGTCAGTCAGGTAATACGACTCACATAGGACACACAAAAAAGAAGAAATAGATTTATTTTTAAATTTTTGTGTGGGACCATTTTTCCAGGAATCCTTTTTGCAACGTTTATTCTGGCGAGCCTTCTGATGAGCGTGGTCAA
+
DE7FEGDAF<FECFGGGGG<CFGGGCEFFGGGGGGE;E<FC:C@<EAEFCFGFGGACFEAFFF,CCFDGGGFFGC@CFFEFFGGGDGGCECDBFCFC<EFGGGFFFGGFFEFFFGGGGGGGGDGGGGGGGGGGGGCFGGGGC
@M02846:211:000000000-JJH3H:1:1101:19963:4718 1:N:0:1
TACCTTCTTTACAATATAGCAGACTAGATAATAATCTTCGTGTTAATGATAATTAAGACATTGACCACGCTCATCAGAAGGCTCGCCAGAATAAACGTTGCAAAAAGGATTCCTGGAAAAATGGTCGCACACAAAAATTTAA
+
GGGGGGGGGGGGGGGGGGGGGGGGGGGGGGGGGGGGGGGGGGGGGGGGGGGGGGGGGGGGGGGGGGGGGGGGGGGGGGGGGGGGGGGGGGGGGGGGGGGGGGGGGGGGGGGGGGGGGGGGGGGGGGGGGGGGGGGGGGGGGG
@M02846:211:000000000-JJH3H:1:1101:19963:4718 2:N:0:1
GCGTCAGTCAGGTAATACGACTCACATAACACAAAAAAGAAGAAATAGATTTATTTTTAAATTTTTGTGTGCGACCATTTTTCCAGGAATCCTTTTTGCAACGTTTATTCTGGCGAGCCTTCTGATGAGCGTGGTCAATGTC
+
GGGGGGGGGGGGGGGGGGGGGGGGGGGGGGGGGGGGGGGGGGGGGGGGGGGGGGGGGGGGGGGGGGGGGGGGGGGGGGGGGGGGGGGGGGGGGGGGGGGGGGGGGGGGGGGGGGGGGGGGGGGGGGGGGGGGGGGGGGGGGE
@M02846:211:000000000-JJH3H:1:1101:18420:4718 1:N:0:1
TACCTTCTTTACAATATAGCAGACTAGATAATAATCTTCGTGTTAATGATAATTAAGACATTGACCACGCTCATCAGAAGGCTCGCCAGAATAAACGTTGCAAAAAGGATTCCTGGAAAAATGGTCGCACACAAAAATTTAA
+
GGGGGGGGGGGGGGGGGGGGGGGGGGGGGGGGGGGGGGGGGDGGGGGGGGGGGGGGGGGGGGGGGGGGGGGGGGGGGGGGGGGGGGGGGGGGGGGGGGGGGGGGGGGGGGGGGGGGGGFGGGGFGGGGGGGGGGGGGGGGGG
@M02846:211:000000000-JJH3H:1:1101:18420:4718 2:N:0:1
GCGTCAGTCAGGTAATACGACTCACATAATTTTTAAATTTTTGTGTGCGACCATTTTTCCAGGAATCCTTTTTGCAACGTTTATTCTGGCGAGCCTTCTGATGAGCGTGGTCAATGTCTTAATTATCATTAACACGAAGATT
+
GGGGGGGGGGGGGGGGGGGGGGGGGGGGGGGGGGGGGGGGGGGGGGGGGGGGGGGGGGGGGGGGGGGGGGGGGGGGGGGGFGGGGGGGGGGGGGGGGGGGGGGGGGGGGGGGGGGGGGGGGGGGGGGGGGGG,FFEGGGGGG
@M02846:211:000000000-JJH3H:1:1101:23061:4741 1:N:0:1
TACCTTCTTTACAATATAGCAGACTAGATAATAATCTTCGTGTTAATGATAATTAAGACATTGACCACGCTCATCAGAAGGCTCGCCAGAATAAACGTTGCAAAAAGGATTCCTGGAAAAATGGTCGCACACAAAAATTTAA
+
GFGGFFFFEF@FGGAEEFGGGGFEEGFC<FFEFFGFGAEFGGGGGGGGGFEFGGGGCGAFEA@@E@FFFF:F@ECD<CFEFFGDECFGGGF,?FGFF89CFG,FEGECEGCFGDF,BBDFEGG9FGECFFECCGGGFFFGGG
@M02846:211:000000000-JJH3H:1:1101:23061:4741 2:N:0:1
GCGTCAGTCAGGTAATACGACTCACATAACAAAAAAGAAGAAATAGATTTATTTTTAAATTTTTGTGTGCGACCATTTTTCCAGGAATCCTTTTTGCAACGTTTATTCTGGCGAGCCTTCTGATGAGCGTGGTCAATGTCTT
+
FGGGGGGDGEFGGGGGGGGFGGGGGFGGFGGFGGGGGC<FCGGEFGGGGGGGAFFGGGGGGGGG7FFGFAFGGGGFGGGFGGGCF@EFGGGGGGGGGCFGGGGGGGGGG<EGGEGGGGGGGFEGGDGGGGGGGGGFGGGGGG
@M02846:211:000000000-JJH3H:1:1101:21273:4742 1:N:0:1
GCGTCAGTCAGGTAATACGACTCACATAAAATTTTTGTGTGCGACCATTTTTCCAGGAATCCTTTTTGCAACGTTTATTCTGGCGAGCCTTCTGATGAGCGTGGTCAATGTCTTAATTATCATTAACACGAAGATTATTATC
+
GGGGGGGGGGGGGGGGGGGGGGGGGGGGGGGGGGGGGGGGGGGGGGGGGGGGGGGGGGGGGGGGGGGGGGGGGGGGGGGGGGGGGGGGGGGGGGGGGGGGGGGGGGGGGGGGGGGGGGGGGGGGGGGGGGGGGGFGGGGGGF
@M02846:211:000000000-JJH3H:1:1101:21273:4742 2:N:0:1
TACCTTCTTTACAATATAGCAGACTAGATAATAATCTTCGTGTTAATGATAATTAAGACATTGACCACGCTCATCAGAAGGCTCGCCAGAATAAACGTTGCAAAAAGGATTCCTGGAAAAATGGTCGCACACAAAAATTTTA
+
GGGGGGGGGGGGGGGGGGGGGGGGGGGGGGGGGGGGGGGGGGGGGFGFGGGGGGGGGGGGGGGGGGGGDGGGGGGGGGGGFGGGGGGGGGGGGGGGGGGGGGGGGGGGGGGGGGGGGGGFFFGGGGGGGGDFGGGGGGGGGG
@M02846:211:000000000-JJH3H:1:1101:23748:4747 1:N:0:1
GCGTCAGTCAGGTAATACGACTCACATAGGACACACAAAAAAGAAGAAATAGATTTATTTTTAAATTTTTGTGTGCGACCATTTTTCCAGGAATCCTTTTTGCAACGTTTATTCTGGCGAGCCTTCTGATGAGCGTGGTCAA
+
GGGGGGGGGGGGGGGGGGGGGGGGGGGGGGGGGGGGGGGGGGGGGGGGGGGGGGGGGGGGGGGGGGGGGGGGGGGGGGGGGGGGGGGGGGGGGGGGGGGGGGGGGGGFGGGGGGGGGGGGGGGGGGFGGGGGGGGGGGGGGG
@M02846:211:000000000-JJH3H:1:1101:23748:4747 2:N:0:1
TACCTTCTTTACAATATAGCAGACTAGATAATAATCTTCGTGTTAATGATAATTAAGACATTGACCACGCTCATCAGAAGGCTCGCCAGAATAAACGTTGCAAAAAGGATTCCTGGAAAAATGGTCGCACACAAAAATTTAA
+
GGGGGGGGGGGGGGGGGGGGGGGGGGGGGGGGGGGGGGGGGGGGGGGGGGGGGGGGGGGGGGGGGGFGGGGGGGGGGGGGGGGGGGGGGGGGGGGGGGGGGGGGGGGGGGGGGGGGGFGGGGGFFGGGGGGGGGGGGGGGGG
@M02846:211:000000000-JJH3H:1:1101:15875:4768 1:N:0:1
GCGTCAGTCAGGTAATACGACTCACATAGTGGACACACAAAAAAGAAGAAATAGATTTATTTTTAAATTTTTGTGTGCGACCATTTTTCCAGGAATCCTTTTTGCAACGTTTATTCTGGCGAGCCTTCTGATGAGCGTGGTC
+
FGGGGGGFGGGGGGGGGGGGGGGGGGGGGGGGGGGGGGGGGGGGGGGGFGGGGGFGGGGGGFGGGGGGGGGGGGGGGGGGGGGGGCGGGGGGGGFGGGGGGGGGGGGGGGGGGGGGGGGGGGGGGGGGGGGGGGGGGGGGFF
@M02846:211:000000000-JJH3H:1:1101:15875:4768 2:N:0:1
TACCTTCTTTACAATATAGCAGACTAGATAATAATCTTCGTGTTAATGATAATTAAGACATTGACCACGCTCATCAGAAGGCTCGCCAGAATAAACGTTGCAAAAAGGATTCCTGGAAAAATGGTCGCACACAAAAATTTAA
+
GGGGFGGFFFGGFGCFGGGGFGGGGGGGGGGGGGFGGGGGGGGFFGGGGGGGGGGGGGGGGGGGGFGGGEFFGGGGGGFGGGGGGGGGGGDGGGGGGFGGGGGGGGGGGGGCFGFGCFFGGGGGGGGGGGGGGGGGGGGGGG
@M02846:211:000000000-JJH3H:1:1101:21011:4771 1:N:0:1
TACCTTCTTTACAATATAGCAGACTAGATAATAATCTTCGTGTTAATGATAATTAAGACATTGACCACGCTCATCAGAAGGCTCGCCAGAATAAACGTTGCAAAAAGGATTCCTGGAAAAATGGTCGCACACAAAAATTTAA
+
GGGGGGGGGGGGGGGGGGGGGGGGGGGGGGGGGGGGGGGGGGGGGGGGGGGGGGGGGGGGGGGGGGGGGGGGGGGGGGGGGGGGGGGGGGGGGGGGGGGGGGGGGGGGGGGGGGGGGGGGGDGGGGGGGGGGGGGGGGGGGG
@M02846:211:000000000-JJH3H:1:1101:21011:4771 2:N:0:1
GCGTCAGTCAGGTAATACGACTCACATAAAAAAAGAAGAAATAGATTTATTTTTAAATTTTTGTGTGCGACCATTTTTCCAGGAATCCTTTTTGCAACGTTTATTCTGGCGAGCCTTCTGATGAGCGTGGTCAATGTCTTAA
+
GGGGGGGGGGGGGGGGGGGGGGGGGGGGGGGGGGGGGGGGGGGGGGGGGGGGGGGGGGGGGGGGGGGGGGGGGGGGGGGGGGGGGGGGGGGGGGGGGGGGGGGGGGGGGGGGGGGGGGGGGGGGGGGGGGGGGGGGGGGGGG
@M02846:211:000000000-JJH3H:1:1101:21265:4787 1:N:0:1
TACCTTCTTTACAATATAGCAGACTAGATAATAATCTTCGTGTTAATGATAATTAAGACATTGACCACGCTCATCAGAAGGCTCGCCAGAATAAACGTTGCAAAAAGGATTCCTGGAAAAATGGTCGCACACAAAAATTTAA
+
GGGGGGGGGGGGGGGGGGGGGGGGGGGGGGGGGGGGGGGGGGGGGGGGGGGGGGGGGGGGGGGGGGGGGGGGGGGGGFGGGGGGGGGGGFFGGGGGGGGGGGGGGGGGGGGGGGGGGGGGGGGGGGGGGGGGGGGGGGGGGG
@M02846:211:000000000-JJH3H:1:1101:21265:4787 2:N:0:1
GCGTCAGTCAGGTAATACGACTCACATAATTTATTTTTAAATTTTTGTGTGCGACCATTTTTCCAGGAATCCTTTTTGCAACGTTTATTCTGGCGAGCCTTCTGATGAGCGTGGTCAATGTCTTAATTATCATTAACACGAA
+
GGGGGGGGGGGGGGGGGGGGGEGGGGGGGGGGGGGGGGGGGGGGGGCGGGGGGGGGGGGGGGGGGGGGFGGGGGGGGEGGGGDGGGGGGGGGGGDGGGGGGGGGGGFGGGGGCEFGFGGFGGGGGGGGGGGGGGGGGGGGGE
@M02846:211:000000000-JJH3H:1:1101:25724:4798 1:N:0:1
TACCTTCTTTACAATATAGCAGACTAGATAATAATCTTCGTGTTAATGATAATTAAGACATTGACCACGCTCATCAGAAGGCTCGCCAGAATAAACGTTGCAAAAAGGATTCCTGGAAAAATTATGTGAGTCGTATTACCTG
+
GGGFFGCFFFGGGGGGGGGGFGGGGGGGGGGGGGGGGGEGGGGGGGGGGFGGGGGGGGGGGGGGGGGGGGGGGGGGGGGGGGGGGGEGGGGGGGGGGFGGGGFFGGGGGGGGGGGGGGGGGGGFGGGGGGFGGGFDGGGGDG
@M02846:211:000000000-JJH3H:1:1101:25724:4798 2:N:0:1
GCGTCAGTCAGGTAATACGACTCACATAATTTTTCCAGGAATCCTTTTTGCAACGTTTATTCTGGCGAGCCTTCTGATGAGCGTGGTCAATGTCTTAATTATCATTAACACGAAGATTATTATCTAGTCTGCTATATTGTAA
+
GGGGGGCFFFFGGGGGGGGGGGGGGGGGGGGGGGGFGGGGF8FFGGGGGGFFGGGGFGGGFGGGGGGGGGGFFFGGGGGGGGGGGGGGGGGGGGGGGGGGGGGGGGGGGFGGGGGGFGGGGGGGGGGGGGGGGGGGGFGGGG
@M02846:211:000000000-JJH3H:1:1101:6413:4818 1:N:0:1
GCGTCAGTCAGGTAATACGACTCACATAACACAAAAAAGAAGAAATAGATTTATTTTTAAATTTTTGTGTGCGACCATTTTTCCAGGAATCCTTTTTGCAACGTTTATTCTGGCGAGCCTTCTGATGAGCGTGGTCAATGTC
+
GGGGGGGGGGGGGGGGGGGGGGGGGGGGGGGGGGGGFGGFGGGGGGGGGGGGGGGGGGGGGGGGGGGGGGGGGGGGGGGGGGGGGGGGGGGGGGGGGGGGGGGGGGGGGGGGGGGGGGGGGGGGGGGGGGGGGGGGGGGGG?
@M02846:211:000000000-JJH3H:1:1101:6413:4818 2:N:0:1
TACCTTCTTTACAATATAGCAGACTAGATAATAATCTTCGTGTTAATGATAATTAAGACATTGACCACGCTCATCAGAAGGCTCGCCAGAATAAACGTTGCAAAAAGGATTCCTGGAAAAATGGTCGCACACAAAAATTTAA
+
GGGGGGGGGGGGGGGGGGGGGGGGGGGGGGGGGGGGGGGGGGGGGGGGGGGGGGGGGGGGGGGGGGGGGGGGGGGGGGGGGGGGGGGGGGGGGGGGGGGGGGGGGGGGGGGGGGGGGGGGGGGGGGGGGGGGGGGGGGGGGG
@M02846:211:000000000-JJH3H:1:1101:25148:4837 1:N:0:1
AGCTTGATCCCCGCCCTCCCGTAGAGGAGCCTCCACCGGCCGTGGAGACAGTGTCTCCAGAGGGGCGTGGCGAAAAGCGTCCGCGGCCCGACAGGGAAGGGATCAGAACGGCAAGATAGGAAGAGCGGTTCAGCAGGAATGC
+
EEFG9CC<FFGFEEEEFFDEGFGGGEFFCFE@FFGGGGGGDEGG>7FFFGCDC<<DEFGCGEGG7F4>>F:FDDG@<<:?+FFDEEGC:CCEGD<F@F:=FF@FGE,C@FE@<F:>9,8,,;,,D8FG>C@F<>F::<,,3,
@M02846:211:000000000-JJH3H:1:1101:25148:4837 2:N:0:1
GATCCCTTCCCTGTCGGGCCGCGGACGCTTTTCGCCACGCCCCTCTGGAGACACTGTCTCCACGGCCGGTGGAGGCTCCTCTACGGGAGGGCGGGGATCAAGCTAGAACGGCAAGATCGGAAGAGCGTCGTGTAGGGAAAGA
+
GGGGGGGGGGGGGGGGGGGGGGGGGGGGGGGGGGGGGGGGGGGGGGFGGGGGGGGFGGGGGGGGGGGGGEEGFGGGGGGGGFGGGGGCEGGGGGGGGDGGGGGGGGGFGGGGE:<BBF:F<FEGGGG<CF:FEGFGGECFG:
@M02846:211:000000000-JJH3H:1:1101:8411:4850 1:N:0:1
GCGTCAGTCAGGTAATACGACTCACATAACAAAAAAGAAGAAATAGATTTATTTTTAAATTTTTGTGTGCGACCATTTTTCCAGGAATCCTTTTTGCAACGTTTATTCTGGCGAGCCTTCTGATGAGCGTGGTCAATGTCTT
+
GGC;@;F@6EFFGGDADGCGF@CFDFEFFEFGFGGGEGGFFGGGGF9,C<FFGGGGGGGC,CAAFFGGGG7FGEFFFDCEGC<EFFGGFFGGGAA@FGF=@D=EDFG9CCAAFGGGG<FFCCDGGDFGG>:FAFFFGFGGGG
@M02846:211:000000000-JJH3H:1:1101:8411:4850 2:N:0:1
TACCTTCTTTACAATATAGCAGACTAGATAATAATCTTCGTGTTAATGATAATTAAGACATTGACCACGCTCATCAGAAGGCTCGCCAGAATAAACGTTGCAAAAAGGATTCCTGGAAAAATGGTCGCACACAAAAATTTAA
+
FGFEGFEFGEGGGEGGGGGGGGFGC<FAEAAFFGGGGGGFGFGFGGGGFGGGGFGGGGGGGGGGGFEFE>FGEFFFG<@@C@EFG7FEECEFEFGGGFFFGGEGFFGDGGGDGGG8==FGGG<FBFGGGGGGGGF:DGFFGF
@M02846:211:000000000-JJH3H:1:1101:6070:4851 1:N:0:1
GCGTCAGTCAGGTAATACGACTCACCATAGGACACACAAAAAAGAAGAAATAGATTTATTTTTAAATTTTTGTGTGCGACCATTTTTCCAGGAATCCTTTTTGCAACGTTTATTCTGGCGAGCCTTCTGATGAGCGTGGTCA
+
GDECGGGGGGGGGGGGGGGGGGGGGGGGGGGGGGGFFGGFFGGGGGGGFGEGGGFGGGGGGGGGGGGFFGGDEFFFGGGGGFFGGGGGGGGGDGGG<DFDGFEFGGFG4BFDGGFGCFGEGDGGGFFFDEFGGFDEGGGGGG
@M02846:211:000000000-JJH3H:1:1101:6070:4851 2:N:0:1
TACCTTCTTTACAATATAGCAGACTAGATAATAATCTTCGTGTTAATGATAATTAAGACATTGACCACGCTCATCAGAAGGCTCGCCAGAATAAACGTTGCAAAAAGGATTCCTGGAAAAATGGTCGCACACAAAAATTTAA
+
GGGGGGGGEFGEFEFGGGGGGGGGGGGGGGGGCFGFGGGGFFGFFGGGGGGGGGEFFGGGGGGGGEEFGD,FEGFGGGCFFGAEGGEDFFGGGFGFGEFEEFGGFGGGGGGGGGGGGDFAFGGGGGGGGGGGGGFGEGGGGG
@M02846:211:000000000-JJH3H:1:1101:26885:4861 1:N:0:1
GCGTCAGTCAGGTAATACGACTCACATAAAATTTTTGTGTGCGACCATTTTTCCAGGAATCCTTTTTGCAACGTTTATTCTGGCGAGCCTTCTGATGAGCGTGGTCAATGTCTTAATTATCATTAACACGAAGATTATTATC
+
GGGGGGGGGGGGGGGGGGGGGGGGGGGGGGGGGGGGGGGGFGGGGGGGGGGGGGGGGGGGGGGGGGGGGGGGGGGGGGGGGGGGGGGGGGGGGGGGGGGGGGGGGGGGGGGGGGGFGGGGGGGG<FGGGGGGGGGGAFGGGG
@M02846:211:000000000-JJH3H:1:1101:26885:4861 2:N:0:1
TTCTTTACAATATAGCAGACTAGATAATAATCTTCGTGTTAATGATAATTAAGACATTGACCACGCTCATCAGAAGGCTCGCCAGAATAAACGTTGCAAAAAGGATTCCTGGAAAAATGGTCGCACACAAAAATTTTATGTG
+
GGGGGGGGGGGGGGGGGGGGGGGGGGGGGGGGGGGGGGGGGGGGGGFGGGGGGGGGGGFGGGGGGGGGGGGGGGGGGGGGGGGGGGGGGGGGGGGGGGGGGGGGGGGGGGGGGGFFGGGGGGGGGGGGGGGGGGGGFFGGEA
@M02846:211:000000000-JJH3H:1:1101:10751:4868 1:N:0:1
TACCTTCTTTACAATATAGCAGACTAGATAATAATCTTCGTGTTAATGATAATTAAGACATTGACCACGCTCATCAGAAGGCTCGCCAGAATAAACGTTGCAAAAAGGATTCCTGGAAAAATGGTCGCACACAAAAATTTAA
+
GGGGFGFGGGCFFF,@EGC9<FGG<<@CE<FFEFFFFFAFF,CFGGCFGGFGGGFGGGGCFGG<F<EE7FBC@C,C<CF8F<EFGGDE:F<9CFDE==6,BCFC8<CCA<EFCF9,,95<<FF9F9B7CF=<F7,B@AFGGG
@M02846:211:000000000-JJH3H:1:1101:10751:4868 2:N:0:1
GCGTCAGTCAGGTAATACGACTCACATAACACAAAAAAGAAGAAATAGATTTATTTTTAAATTTTTGTGTGCGACCATTTTTCCAGGAATCCTTTTTGCAACGTTTATTCTGGCGAGCCTTCTGATGAGCGTGGTCAATGTC
+
GGGGGGGGGFGFGGGGGFFGEEGGGGGGGGGGGGGGGGGCEGGGGGGGGGGGGGGGGGGGGGGGCFDGGCCFGGGDFGGGGGGGGGCGGGGGGFECFEFGGGGGGGFGFGGFFFEG7BFGGGGGGGFFDFCCFGGECAFFGF
@M02846:211:000000000-JJH3H:1:1101:16770:4879 1:N:0:1
GCGTCAGTCAGGTAATACGACTCACATAACACAAAAAAGAAGAAATAGATTTATTTTTAAATTTTTGTGTGCGACCATTTTTCCAGGAATCCTTTTTGCAACGTTTATTCTGGCGAGCCTTCTGATGAGCGTGGTCAATGTC
+
GGGGGGGGGGGGGGGGGGGGGGGGGGGGGGGGGGGGGGGGGGGGGGGGGGGGGGGGGGGGGGGGGGGGGGGGGGGGGGGGGGGGGGGGGGGGGGGGGGGGGGGGGGGGGFGGGGGGGGGGGGGGGGGGGGGGGGGGGGGGGA
@M02846:211:000000000-JJH3H:1:1101:16770:4879 2:N:0:1
TACCTTCTTTACAATATAGCAGACTAGATAATAATCTTCGTGTTAATGATAATTAAGACATTGACCACGCTCATCAGAAGGCTCGCCAGAATAAACGTTGCAAAAAGGATTCCTGGAAAAATGGTCGCACACAAAAATTTAA
+
GGGGGGGGGGGGGGGGGGGGGGGGGGGGGGGGGGGGGGGGGGGGGGGGGGGGGGGGGGGGGGGGGGGGGGGGGGGGGGGGGGGGGGGGGGFGGGGGGGGGGGGFGGGGGGGGGGGGGGGGGGGGGGGGGGGGGGGGGGGGGG
@M02846:211:000000000-JJH3H:1:1101:9888:4881 1:N:0:1
GCGTCAGTCAGGTAATACGACTCACATAACACAAAAAAGAAGAAATAGATTTATTTTTAAATTTTTGTGTGCGACCATTTTTCCAGGAATCCTTTTTGCAACGTTTATTCTGGCGAGCCTTCTGATGAGCGTGGTCAATGTC
+
GGGGGGGGGGGGGGGGGGGGGGGGGGGGGGGGGGGGGGGGGGGGGGGGGGGGGGGGGGGGGGGGGGGGGGGGGGGGGGGGGGGGGGGGGGGGGGGGGGGGGGGGGGGGGGGGGGGGGGGGGGGGGGGGGGDFGGGGGGGGGA
@M02846:211:000000000-JJH3H:1:1101:9888:4881 2:N:0:1
TACCTTCTTTACAATATAGCAGACTAGATAATAATCTTCGTGTTAATGATAATTAAGACATTGACCACGCTCATCAGAAGGCTCGCCAGAATAAACGTTGCAAAAAGGATTCCTGGAAAAATGGTCGCACACAAAAATTTAA
+
GGGGGGGGGGGGGGGGGGGGGGGGGGGGGGGGGGGGGGGGGGGGGGGGGGGGGGGGGGGGGGGGGGGGGGGGGGGGGGGFGGGGGGGGGGGGGGGGGGGGGGGGGGGGGGGGGGGGGGGGGGGGGGGGEGGGGGGGGGGGGG
@M02846:211:000000000-JJH3H:1:1101:20284:4898 1:N:0:1
TACCTTCTTTACAATATAGCAGACTAGATAATAATCTTCGTGTTAATGATAATTAAGACATTGACCACGCTCATCAGAAGGCTCGCCAGAATAAACGTTGCAAAAAGGATTCCTGGAAAAATGGTCGCACACAAAAATTTAA
+
GGGGGGGGGGGGGGGGGGGGGGGGGGGGGGGGGGGGGGGGGGGGGGGGGGGGGGGGGGGGGGGGGGGGGGGGGGGGGGGGGGGGGGGGGGGGGGGGGGGGGGGGGGGGGGGGGGGGGGGGGGGGGGGGGGGGGGGGGGGGGG
@M02846:211:000000000-JJH3H:1:1101:20284:4898 2:N:0:1
GCGTCAGTCAGGTAATACGACTCACATAGGACACACAAAAAAGAAGAAATAGATTTATTTTTAAATTTTTGTGTGCGACCATTTTTCCAGGAATCCTTTTTGCAACGTTTATTCTGGCGAGCCTTCTGATGAGCGTGGTCAA
+
GGGGGGGGGGGGGGGGGGGGGGGGGGGGGGGGGGGGGGGGGGGGGGGGGGGGGGGGGGGGGGGGGGGGGGGGGGGGGGGGGGGGGGGGGGGGGGGGGGGGGGGGGGGGGGGGGGGGGGGGGGGGGGGGGGGGGGGGGGGGGG
@M02846:211:000000000-JJH3H:1:1101:22267:4900 1:N:0:1
GCGTCAGTCAGGTAATACGACTCACATAAACGTTTATTCTGGCGAGCCTTCTGATGAGCGTGGTCAATGTCTTAATTATCATTAACACGAAGATTATTATCTAGTCTGCTATATTGTAAAGAAGGTAAGAACGGCAAGATCG
+
GGGGGGGGGGGGGGGGGGGGGGGGGGGGGGGGGGGGGGGGGGGGGGGGGGGGGGGGGGGGGGGGGGGGGGGGGGGGGGGGGGGGGGGGGGGGGGGGGGGGGGFGGGGGGGGGGGGGGGGGGGGGGGGGGGGGGGGGGDGGGG
@M02846:211:000000000-JJH3H:1:1101:22267:4900 2:N:0:1
TACCTTCTTTACAATATAGCAGACTAGATAATAATCTTCGTGTTAATGATAATTAAGACATTGACCACGCTCATCAGAAGGCTCGCCAGAATAAACGTTTATGTGAGTCGTATTACCTGACTGACGCAGAACGGCAAGATCG
+
GGGGGGGGGGGGGGGGGGGGGGGGGGGGGGGGGGGGGGGGGGGGGGGGGGGGGGGGGGGGGGGGGGGGGGGGGGGGGGGGGGGGGGGGGGGGGGGGGGGGGGGGGGGGGGGGGGGGGGGGGGGGGGGGGGGFGGGGGGGFGG
@M02846:211:000000000-JJH3H:1:1101:26089:4903 1:N:0:1
TACCTTCTTTACAATATAGCAGACTAGATAATAATCTTCGTGTTAATGATAATTAAGACATTGACCACGCTCATCAGAAGGCTCGCCAGAATAAACGTTGCAAAAAGGATTCCTGGAAAAATGGTCGCACACAAAAATTTAA
+
GGGGGGGGGGGGGGGGGGGGGGGGGGGGGGGGGGGGGGGGGGGGGGGGGGGGGGGGGGGGGGGGGGGGGGGGGGGGGGGGGGGGGGGGGGGGGGGGGGGGGGGGGGGGGGGGGGGGGGGGGGGGGGGGGGGGGGGGGGGGGG
@M02846:211:000000000-JJH3H:1:1101:26089:4903 2:N:0:1
GCGTCAGTCAGGTAATACGACTCACATAGGACACACAAAAAAGAAGAAATAGATTTATTTTTAAATTTTTGTGTGCGACCATTTTTCCAGGAATCCTTTTTGCAACGTTTATTCTGGCGAGCCTTCTGATGAGCGTGGTCAA
+
GGGGGGGGGGGGGGGGGGGGGGGGGGGGGGGGGGGGGGGGGGGGGGDGGGGGGGGGGGGGGGGGGGGGGGGGGGGGGGGGGGGGGGGGGGGGGGGGGGGGGGGGGGGGGGGGGGGGFGGGGGGGGGGGGGGGGGGGGGGGGG
@M02846:211:000000000-JJH3H:1:1101:11629:4911 1:N:0:1
GCGTCAGTCAGGTAATACGACTCACATAATTTTTAAATTTTTGTGTGCGACCATTTTTCCAGGAATCCTTTTTGCAACGTTTATTCTGGCGAGCCTTCTGATGAGCGTGGTCAATGTCTTAATTATCATTAACACGAAGATT
+
GGGGGGGGGGGGGGGGGGGGGGGGGGGGGGGGGGGGGGGGGGGGGGGGGGGGGGGGGGGGGGGGGGGGGGGGGGGGGGGGGGGGGGGGGGGGGGGGGGGGGGGGGGGGGGGGGGGGGGGGGGGGGGGGGGGGGGGGGGGGGG
@M02846:211:000000000-JJH3H:1:1101:11629:4911 2:N:0:1
TACCTTCTTTACAATATAGCAGACTAGATAATAATCTTCGTGTTAATGATAATTAAGACATTGACCACGCTCATCAGAAGGCTCGCCAGAATAAACGTTGCAAAAAGGATTCCTGGAAAAATGGTCGCACACAAAAATTTAA
+
GGGGGGGGGGGGGGGGGGGGGGGGGGGGGGGGGGGGGGGGGGGGGGGGGGGGGGGGGGGGGGGGGGGGGGGGGGGGGGGGGGGGGGGGGGGGGGGGGGGGGGGGGGGGGGGGGGGGGGGGGGGGGGGGGGGGGGGGGGGGGG
@M02846:211:000000000-JJH3H:1:1101:7714:4915 1:N:0:1
TACCTTCTTTACAATATAGCAGACTAGATAATAATCTTCGTGTTAATGATAATTAAGACATTGACCACGCTCATCAGAAGGCTCGCCAGAATAAACGTTGCAAAAATGATTCCTGGAAAAATGGTCGCACACAAAAATTTAA
+
GGGFGGGGGGGGGGFFCGGFGGGFGG@CDEGGFGGGDDGG@FFF6EFFGFGGGGFFGGGGGGGCFFGGGG7FGGGGCFFGGFDFCEE:FGGGGCFGE<EFEGGGGDGGGA?FFFDFGGGDCEFGGGGGGGGGGFCFCFGFGG
@M02846:211:000000000-JJH3H:1:1101:7714:4915 2:N:0:1
GCGTCAGTCAGGTAATACGACTCACATAGGACACACAAAAAAGAAGAAATAGATTTATTTTTAAATTTTTGTGTGCGACCATTTTTCCAGGAATCATTTTTGCAACGTTTATTCTGGCGAGCCTTCTGATGAGCGTGGTCAA
+
GGGE>CFFFFFGEFGGG<D@@FGGGFDDFGGGGEFEGCFFFCGDDDFFFGEGGGFGGGGGGGFFFGGGGGGEGFFFDCGGGGGGGC<CFGGGGGGGGFGGGGFCGGCGGGGGFFG<BFCEEG@FGGGGGGGGGGGGGGGGGG
@M02846:211:000000000-JJH3H:1:1101:22333:4941 1:N:0:1
TACCTTCTTTACAATATAGCAGACTAGATAATAATCTTCGTGTTAATGATAATTAAGACATTGACCACGCTCATCAGAAGGCTCGCCAGAATAAACGTTGCAAAAAGGATTCCTGGAAAAATATGTGAGTCGTATTACCTGA
+
AEEFGGGGCCEFDCF<FGFC@C<FC@E,FFCCDFFGC@EFEDGAFEGEFCDFGFFGGCFGG<6<C@FGCFG7FFGGF@<CFFDFBFEEF,:FEE9EFGF=FFFGD<C,CFCFGFGGCF<EDFE<FFGGG?FGDF@,CBCFEE
@M02846:211:000000000-JJH3H:1:1101:22333:4941 2:N:0:1
GCGTCAGTCAGGTAATACGACTCACATATTTTTCCAGGAATCCTTTTTGCAACGTTTATTCTGGCGAGCCTTCTGATGAGCGTGGTCAATGTCTTAATTATCATTAACACGAAGATTATTATCTAGTCTGCTATATTGTAAA
+
FF+8@FG@FCFGGGGGCEF<@@BCFAEEFFDFCGGFE<C<CF<@EC<E+6@FFECCCC@@FG@AG7@@EEE<FFGGFEGGGECGG@=FGGCFGCEGFC<F?CFAC@9B@BFBBGCE?EFFFFFGEFGGF9FGGCEF9FFCFG
@M02846:211:000000000-JJH3H:1:1101:26615:4941 1:N:0:1
GCGTCAGTCAGGTAATACGACTCACATAGGACACACAAAAAAGAAGAAATAGATTTATTTTTAAATTTTTGTGTGCGACCATTTTTCCAGGAATCCTTTTTGCAACGTTTATTCTGGCGAGCCTTCTGATGAGCGTGGTCAA
+
GGGFGGEEFCEGGGGGGGGGGDGGGGGGGGGGGGGCFFE@DCGFGFFCGGGFF,<CFGGGGGGFFCEGGGGGFEFFGGGGGGGGGGGGGGFGFGGGGGGGGEGGGGGE<AFGGGGGGGEDGGGGGGGGGGGFFGGGGGGGGF
@M02846:211:000000000-JJH3H:1:1101:26615:4941 2:N:0:1
TACCTTCTTTACAATATAGCAGACTAGATAATAATCTTCGTGTTAATGATAATTAAGACATTGACCACGCTCATCAGAAGGCTCGCCAGAATAAACGTTGCAAAAAGGATTCCTGGAAAAATGGTCGCACACAAAAATTTAA
+
GGFDFD@FG,CEF<FCEFGGFGFGFGGEF@EFGGDAFGGGGGEFGGFFGGGGFG9<FAFGGGGDGCCDFGGEDEFCFGGGGGGGGCCGGGGGDDGGGEFGGGEGGGGGGEFGGGGGFBB@FGGGGFCC7F><FGGGGGGGFF
@M02846:211:000000000-JJH3H:1:1101:22056:4942 1:N:0:1
GCGTCAGTCAGGTAATACGACTCACATAGGACACACAAAAAAGAAGAAATAGATTTATTTTTAAATTTTTGTGTGCGACCATTTTTCCAGGAATCCTTTTTGCAACGTTTATTCTGGCGAGCCTTCTGATGAGCGTGGTCAA
+
GGGGGGGGGGGGGGGGGGGGGGGGGGGGGGGGGGGGGGCGGGGGGGGGGGGGGGGGGGGGGFGGGGFGGGGGGGGGGGGGGGGGGGGGGGGGGGGGGGGGGGGGGGGFGGFGGGGGGGGGGGGGGGGGGGGGGGGGFGGGGG
@M02846:211:000000000-JJH3H:1:1101:22056:4942 2:N:0:1
TACCTTCTTTACAATATAGCAGACTAGATAATAATCTTCGTGTTAATGATAATTAAGACATTGACCACGCTCATCAGAAGGCTCGCCAGAATAAACGTTGCAAAAAGGATTCCTGGAAAAATGGTCGCACACAAAAATTTAA
+
GGGGGGGGGGGGGGGGGGGGGGGGGGGGGGGGGGGGGGGGGGGGGGGGGGGGGGGGGGGGGGGGGGGGGGGGGGGGGGGGGGGGGGGGGGGGGGGGGGGGGGGGGGGGGGGGGGGGGGGGGGGGGGGGGGGGGGGGGGGGGG
@M02846:211:000000000-JJH3H:1:1101:26387:4953 1:N:0:1
GCGTCAGTCAGGTAATACGACTCACATAACACAAAAAAGAAGAAATAGATTTATTTTTAAATTTTTGTGTGCGACCATTTTTCCAGGAATCCTTTTTGCAACGTTTATTCTGGCGAGCCTTCTGATGAGCGTGGTCAATGTC
+
GGCFGEFGF@EFGFGGGGGEGFGFFEFFGGGGGGGGGGFGGGGGGGGGGGGGGGGGGGGFFGFFGFGCGGGGGG@FGGGDGFGGFGGFGGGGGEGGFGGGFGGGGGGGGGGGGGGGGGGGGGGGGGGGGGGFGGGGGDGGGD
@M02846:211:000000000-JJH3H:1:1101:26387:4953 2:N:0:1
TACCTTCTTTACAATATAGCAGACTAGATAATAATCTTCGTGTTAATGATAATTAAGACATTGACCACGCTCATCAGAAGGCTCGCCAGAATAAACGTTGCAAAAAGGATTCCTGGAAAAATGGTCGCACACAAAAATTTAA
+
GGGGGGGGGGGGGGGGGGGGGGGGGGGGGGGGGGGGGGGGGGGGGFGGGGGGGGGGGGGEGGGGGGGGGGEGGGGGGGGGGGGGGGGGGGGGGGGGGGGGGGGGGGGGGGGGGGGGGGGGGGGGEGGGGGGGGGGGGGGGGG
@M02846:211:000000000-JJH3H:1:1101:9805:4956 1:N:0:1
TACCTTCTTTACAATATAGCAGACTAGATAATAATCTTCGTGTTAATGATAATTAAGACATTGACCACGCTCATCAGAAGGCTCGCCAGAATAAACGTTGCAAAAAGGATTCCTGGAAAAATGGTCGCACACAAAAATTTAT
+
AEFGGGFE<EFAGDD@EG9FGDGG@FFEFG<CFFFGC9CF<<FCC@FFGGFFGGGGAFGCFEFEFDEFFGFGEEFG<6CFCFGGGGD:CGEFCCAGGCFDFG9FDDF,CFFGGFGCCFFFFGG9BBEG7FCE+FF?DBEFGG
@M02846:211:000000000-JJH3H:1:1101:9805:4956 2:N:0:1
GCGTCAGTCAGGTAATACGACTCACATATAAATTTTTGTGTGCGACCATTTTTCCAGGAATCCTTTTTGCAACGTTTATTCTGGCGAGCCTTCTGATGAGCGTGGTCAATGTCTTAATTATCATTAACACGAAGATTATTAT
+
GAFGGGGFFFGGFGGGGGGGGEEFGFGFGGGFGFFGGGGGFEFBEEGGFGCFGGGGC@FGFFGGAFGGGGGGGEFFGGGGGGGAFDCDCCFEGFGCGCGGFB:?CFFGGGGEGFGGFD@FEGFFGF?B?FEEGG:,?FFGFE
@M02846:211:000000000-JJH3H:1:1101:24747:4966 1:N:0:1
TACCTTCTTTACAATATAGCAGACTAGATAATAATCTTCGTGTTAATGATAATTAAGACATTGACCACGCTCATCAGAAGGCTCGCCAGAATAAACGTTGCAAAAAGGATTCCTGGAAAAATGGTCGCACACAAAAATTTAA
+
GGGGFFGGGF<C6CEFGGGCGGCFGGGAC<,EEEFGG@FGGGFGCFGGFGC9FFF<FFGCFGFEEFGG:FCCFFF<<<CFEEC,@:FF@8EECF<AFGGGGGEGEGGGGGGGCGA8FGGDGF<FGFGDDGGGGGGFGGGFGG
@M02846:211:000000000-JJH3H:1:1101:24747:4966 2:N:0:1
GCGTCAGTCAGGTAATACGACTCACATAGGACACACAAAAAAGAAGAAATAGATTTATTTTTAAATTTTTGTGTGCGACCATTTTTCCAGGAATCCTTTTTGCAACGTTTATTCTGGCGAGCCTTCTGATGAGCGTGGTCAA
+
GGGGGGGGGGGGGGGGFFGGGGDGFGGGGGGGGCCFEEFGGGGGGGF<FFGGGGGGGGGGGGGFFGGGGGEGFGGGGGGGGGGGGFEGGGCGGGGFGGGGGGGGFGGGGFGGFGGGF8FGEEEFGGGGEGGFFGGEGGGGFG
@M02846:211:000000000-JJH3H:1:1101:14484:4966 1:N:0:1
TACCTTCTTTACAATATAGCAGACTAGATAATAATCTTCGTGTTAATGATAATTAAGACATTGACCACGCTCATCAGAAGGCTCGCCAGAATAAACGTTGCAAAAAGGATTCCTGGAAAAATGGTCGCACACAAAAATTTAA
+
GGGGFGGGGGGGGF<EFGGGGGGFFGFGFAECFFFFEFFFFFFGGGEFFFGEFFGFGCEFGFGFG<EGEFGDGGGGGGFGDGEFECFGGGGCGGGCF9FFEGGGGGEDFGGGGGFGGGGGGFGGGD>:CEEGGGGGFGFAFG
@M02846:211:000000000-JJH3H:1:1101:14484:4966 2:N:0:1
GCGTCAGTCAGGTAATACGACTCACATAGGACACACAAAAAAGAAGAAATAGATTTATTTTTAAATTTTTGTGTGCGACCATTTTTCCAGGAATCCTTTTTGCAACGTTTATTCTGGCGAGCCTTCTGATGAGCGTGGTCAA
+
GGGGGGGAFGGGGGGGGGGGGEEFGGGGGFGGGGGGGGGFGGGCDGGGGGGGGGGFGGGGGGGGGGGGGGGGGGGGGGGGGGGGGGGGGGGGGGGGGGGGGGFGGGGGGGGGGGGGFGGEGGGGGGGGGGGGGGGGGGGGGG
@M02846:211:000000000-JJH3H:1:1101:23932:5001 1:N:0:1
GTCAGTCAGGTAATACGACTCACATAACAAAAAAGAAGAAATAGATTTATTTTTAAATTTTTGTGTGCGACCATTTTTCCAGGAATCCTTTTTGCAACGTTTATTCTGGCGAGCCTTCTGATGAGCGTGGTCAATGTCTTAA
+
GGGGGGGGGGGGGGGGGGGGGGGGGGGGGGGGGGGGGGGGGGGGGGGGGGGGGGGGGGGGGGGGGGGGGGGGGGGGGGGGGGGGGGGGGGGGGGGGGGGGGGGGGGGGGGGGGGGGGGGGGGGGGGDGGGGGGGGGGGGGGG
@M02846:211:000000000-JJH3H:1:1101:23932:5001 2:N:0:1
TACCTTCTTTACAATATAGCAGACTAGATAATAATCTTCGTGTTAATGATAATTAAGACATTGACCACGCTCATCAGAAGGCTCGCCAGAATAAACGTTGCAAAAAGGATTCCTGGAAAAATGGTCGCACACAAAAATTTAA
+
GGGGGGGGGGGGGGGGGGGGGGGGGGGGGGGGGGGGGGGGGGGGGGGGGGGGGGGGGGGGGGGGGGGGGGGGGGGGGGGGGGGGGGGGGGGGGGGGGGGGGGGGGGGGGGGGGGGGGGGGGGGGGGGGGGGGGGGGGGGGGG
@M02846:211:000000000-JJH3H:1:1101:15805:5039 1:N:0:1
TACCTTCTTTACAATATAGCAGACTAGATAATAATCTTCGTGTTAATGATAATTAAGACATTGACCACGCTCATCAGAAGGCTCGCCAGAATAAACGTTGCAAAAAGGATTCCTGGAAAAATGGTCGCACACAAAAATTTAA
+
GGGGGGGGGGGGGGGGGGGGGGGGGGGGGGGGGGGGGGGGGGGGGGGGGGGGGGGGGGGGGGGGGGGGGGGGGGGGGGGGGGGGGGGGGGGGGGGGGGGGGGGGGGGGGGGGGGGGGGGGGGGGGGGGGGGGGGGGGGGGGG
@M02846:211:000000000-JJH3H:1:1101:15805:5039 2:N:0:1
GCGTCAGTCAGGTAATACGACTCACATAAAAAAAGAAGAAATAGATTTATTTTTAAATTTTTGTGTGCGACCATTTTTCCAGGAATCCTTTTTGCAACGTTTATTCTGGCGAGCCTTCTGATGAGCGTGGTCAATGTCTTAA
+
GGGGGGGGGGGGGGGGGGGGGGGGGGGGGGGGGGGGGGGGGGGGGGGGGGGGGGGGGGGGGGGGGGGGGGGGGGGGGGGGGGGGGGGGGGGGGGGGGGGGGGGGGGGGGGGGGGGGGGGGGGGGGGGGGGGGGGGGGGGGGG
@M02846:211:000000000-JJH3H:1:1101:9350:5043 1:N:0:1
GCGTCAGTCAGGTAATACGACTCACATAAAATTTTTGTGTGCGACCATTTTTCCAGGAATCCTTTTTGCAACGTTTATTCTGGCGAGCCTTCTGATGAGCGTGGTCAATGTCTTAATTATCATTAACACGAAGATTATTATC
+
GGGGGGGGGGGGGGGGGGGGGGGGGGGGGGGGGGGGGGGGGGGGGGGGGFGGGGGGGGGGGGGGGGGGGGGGGGGGGGGGGGGGGGGGGGGGGGGGGGGGGGGGGGGGGGGGGGGGGGGGGGGGGGGGGGGGGGGGGGGGGF
@M02846:211:000000000-JJH3H:1:1101:9350:5043 2:N:0:1
TACCTTCTTTACAATATAGCAGACTAGATAATAATCTTCGTGTTAATGATAATTAAGACATTGACCACGCTCATCAGAAGGCTCGCCAGAATAAACGTTGCAAAAAGGATTCCTGGAAAAATGGTCGCACACAAAAATTTTA
+
GGGGGGGGGGGGGGGGGGGGGGGGGGGGGGGGGGGGGGGGGGGGGGGGGGGGGGGGGGGGGGGGGGGGGGGGGGGGGGGGGGGGGGGGGGGGGGGGGGGGGGGGGGGGFGGGGGGGGGGGGFGGGGGGGGGGGGGGGGGGGE
@M02846:211:000000000-JJH3H:1:1101:14803:5063 1:N:0:1
TACCTTCTTTACAATATAGCAGACTAGATAATAATCTTCGTGTTAATGATAATTAAGACATTGACCACGCTCATCAGAAGGCTCGCCAGAATAAACGTTGCAAAAAGGATTCCTGGAAAAATGGTCGCACACAAAAATTTAA
+
GGGGGGGGCFFGGGGGGGGFEEFGGGFFGGFE<@@FDFGGFGGGCFFFCFGGGGAFFFFCFGGGAFFGCCEGGFDGGGFGGGGF@:FFGGG9FFGGGGEGGGD?FFFGF9?CAF?E<EFGGGFFEFFGGCFE?CFFGGGGCB
@M02846:211:000000000-JJH3H:1:1101:14803:5063 2:N:0:1
GCGTCAGTCAGGTAATACGACTCACATAACACAAAAAAGAAGAAATAGATTTATTTTTAAATTTTTGTGTGCGACCATTTTTCCAGGAATCCTTTTTGCAACGTTTATTCTGGCGAGCCTTCTGATGAGCGTGGTCAATGTC
+
GGGGGGGGGGGGGGGGGGGGGGGGGGGGGGGGFFFG?FGGGGGFGGGGGGGGGGGGGGGGGGACEGGGGGGGGGGGGGGGGGEEFEDCGFGAAEGGGGGGGFGGGGE<?FFGGFGGGCED9FDFFFEEGAFGGGF:EFGFG@
@M02846:211:000000000-JJH3H:1:1101:13777:5068 1:N:0:1
GCGTCAGTCAGGTAATACGACTCACATAAAGAAATAGATTTATTTTTAAATTTTTGTGTGCGACCATTTTTCCAGGAATCCTTTTTGCAACGTTTATTCTGGCGAGCCTTCTGATGAGCGTGGTCAATGTCTTAATTATCAT
+
GGGGGGGGFGGGGGGGGGGGGGGGGGGGGGGGGGGGGGGGGFCFFGGGGGG<FGGGGGGGGGGGGGGGGGGGGGGGGGGG?FGGGGGFGGGGFGGGGGGGGGGEGGGGGGGGGGGGGGGGFGGGGGGGGGGGGGGGGGGGGG
@M02846:211:000000000-JJH3H:1:1101:13777:5068 2:N:0:1
TACCTTCTTTACAATATAGCAGACTAGATAATAATCTTCGTGTTAATGATAATTAAGACATTGACCACGCTCATCAGAAGGCTCGCCAGAATAAACGTTGCAAAAAGGATTCCTGGAAAAATGGTCGCACACAAAAATTTAA
+
GGGGGGGFGGGGGFFGGGGGGFGGGGGGGGGGFGGGGGGGGGFGGGGGGFGGGFGDDGGGGGGGGGGGGGFGGGGFGGGGGGGGGGGGGGGGGGGGGGGGGGGDGGGGGGGGGGGGGGFGGGGGGGGDGGGGGCFGGGGGGG
@M02846:211:000000000-JJH3H:1:1101:14681:5068 1:N:0:1
TACCTTCTTTACAATATAGCAGACTAGATAATAATCTTCGTGTTAATGATAATTAAGACATTGACCACGCTCATCAGAAGGCTCGCCAGAATAAACGTTGCAAAAAGGATTCCTGGAAAAATGGTCGCACACAAAAATTTAA
+
GGGGGGGGGGGGGGGGGGGGGGGGGGGGGGGGGGGGGGGGGGGGGGGGGGGGGGGGGGGGGGGGGGGGGGGGGGGGGGGGGGGGGGGGGGGGGGGGGGGGGGGGGGGGGGGGGGGGGGGDGGGGGGGGGGGGGGGGGGGGGG
@M02846:211:000000000-JJH3H:1:1101:14681:5068 2:N:0:1
GCGTCAGTCAGGTAATACGACTCACATAGGACACACAAAAAAGAAGAAATAGATTTATTTTTAAATTTTTGTGTGCGACCATTTTTCCAGGAATCCTTTTTGCAACGTTTATTCTGGCGAGCCTTCTGATGAGCGTGGTCAA
+
GGGGGGGGGGGGGGGGGGGGGGGGGGGGGGGGGGGGGGGGGGGGGGGGGGGGGGGGGGGGGGGGGGGGGGGGGGGGGGGGGGGGGGGGGGGGGGGGGGGGGGGGGGGGGGGGGGGGGGGGGGGGGGGGGGGGGGGGGGGGGG
@M02846:211:000000000-JJH3H:1:1101:9603:5071 1:N:0:1
GCGTCAGTCAGGTAATACGACTCACATATTTAAATTTTTGTGTGCGACCATTTTTCCAGGAATCCTTTTTGCAACGTTTATTCTGGCGAGCCTTCTGATGAGCGTGGTCAATGTCTTAATTATCATTAACACGAAGATTATT
+
GGGGGGGFFGGGGGGGGFGGGGGFCFFEFGDFFGGFFFCFG?FGCGFFE:E<FFAEFGGGFCFFGEFFFFDCFGGC6CCFGGGDFFFGGE+CFFGCEFGFAEG@@CFGGGFCDFEGGGGGGGGGFGFFFFGGGE7E=?FFGG
@M02846:211:000000000-JJH3H:1:1101:9603:5071 2:N:0:1
TACCTTCTTTACAATATAGCAGACTAGATAATAATCTTCGTGTTAATGATAATTAAGACATTGACCACGCTCATCAGAAGGCTCGCCAGAATAAACGTTGCAAAAAGGATTCCTGGAAAAATGGTCGCACACAAAAATTTAA
+
GGGFFGGGEGGCGGDEFEFFGGFGCFGGGGGFEFFGFDGGFGGGGGFGGGGGGGGAFCFDFGGGCFGGGDEGGFGCDGFFF8,CFGDGEEDGGFFGGEGGGGGGGGCC8FFEE9EFFGFCFEGDFGECFGGGDGECCF,CFC
@M02846:211:000000000-JJH3H:1:1101:6141:5102 1:N:0:1
TACCTTCTTTACAATATAGCAGACTAGATAATAATCTTCGTGTTAATGATAATTAAGACATTGACCACGCTCATCAGAAGGCTCGCCAGAATAAACGTTGCAAAAAGGATTCCTGGAAAAATGGTCGCACACAAAAATTTAA
+
GGGGGGGGGGGGGGGGGGGGGGGGGGGFFGGGGGGGGGGGGGGGGGGGGGGGGGGGGGGGGGGGGGGGGGGGGGGGGGGGGGGGGGGGGGGGGGGGGGGGGGGGGGGGFGGGGGGGGGGGGGGGGGGGGGGGGGGGGGGGGG
@M02846:211:000000000-JJH3H:1:1101:6141:5102 2:N:0:1
GCGTCAGTCAGGTAATACGACTCACATAGGACACACAAAAAAGAAGAAATAGATTTATTTTTAAATTTTTGTGTGCGACCATTTTTCCAGGAATCCTTTTTGCAACGTTTATTCTGGCGAGCCTTCTGATGAGCGTGGTCAA
+
GGGGGGGGGGGGGGGGGGGGGGGGGGGGGGGGGGGGGGGGGGGGGGGGGGGGGGGGGGGGGGGGGGGGGGGGGGGGGGGGGGGGGGGGGGGGGGGGGGGGGGGGGGGGGGGGGGGGGGGEGGGGGGGGGGGGGGGGGGGGGG
@M02846:211:000000000-JJH3H:1:1101:23271:5111 1:N:0:1
TACCTTCTTTACAATATAGCAGACTAGATAATAATCTTCGTGTTAATGATAATTAAGACATTGACCACGCTCATCAGAAGGCTCGCCAGAATAAACGTTGCAAAAAGGATTCCTGGAAAAATGGTCGCACACAAAAATTTAT
+
GGGGGGGGGGGGGGGGGGGGGGGGGGGGGGGGGGGGGGGGGGGGGGGGGGGGGGGGGGGGGGGGGGGGGGGGGGGGGGGGGGGGGGGGGGGGGGGGGFGGGGGGGGGGGGGGGGGGGGGGGGGGGGGGGGGGGGGGGGGGGC
@M02846:211:000000000-JJH3H:1:1101:23271:5111 2:N:0:1
GCGTCAGTCAGGTAATACGACTCACATAAATTTTTGTGTGCGACCATTTTTCCAGGAATCCTTTTTGCAACGTTTATTCTGGCGAGCCTTCTGATGAGCGTGGTCAATGTCTTAATTATCATTAACACGAAGATTATTATCT
+
GGGGGGGGGGGGGGGGGGGGGGGGGGGGGGGGGGGGGGGGGGGGGGGGGGGGGGGGGGGGGGGGGGGGGGGGGGGGGGGGGGGGGGGGGGGGGGGGGGGGGGGGGGGGGGGGGGGGGGGGGGGGGGGGGGGGGGGGGGGGGG
@M02846:211:000000000-JJH3H:1:1101:7346:5112 1:N:0:1
GCGTCAGTCAGGTAATACGACTCACATAGGACACACAAAAAAGAAGAAATAGATTTATTTTTAAATTTTTGTGTGCGACCATTTTTCCAGGAATCCTTTTTGCAACGTTTATTCTGGCGAGCCTTCTGATGAGCGTGGTCAA
+
GGGGGGGGGGGGGGGGGGGGGGGGGGFFGGGGGGGGGGGGFGGGGGGGGGGGGGGGGGGGGGGGGGGGGGGGGGGGGGGGGFFGGGGGGGGGGGGGGGGGGGGFGGGGGGFGFGGGFGGGGGGGGGGGGFFFGGGCGEGGGG
@M02846:211:000000000-JJH3H:1:1101:7346:5112 2:N:0:1
TACCTTCTTTACAATATAGCAGACTAGATAATAATCTTCGTGTTAATGATAATTAAGACATTGACCACGCTCATCAGAAGGCTCGCCAGAATAAACGTTGCAAAAAGGATTCCTGGAAAAATGGTCGCACACAAAAATTTAA
+
GGGFGGGGGGGGGGGGGGGGGGGGGGGGFGGGGGGGGGGGGGGGGGGGGGGGGGGGGGGGGGGFGGGGGGCFGGGGGGGGGGGGGGGGGGGGGGGGGGGFGGGGGGGGGGGGGGGGGGGGGGGGGGGGGGGGGGGGGFGGGG
@M02846:211:000000000-JJH3H:1:1101:13346:5112 1:N:0:1
GCGTCAGTCAGGTAATACGACTCACATAACACAAAAAAGAAGAAATAGATTTATTTTTAAATTTTTGTGTGCGACCATTTTTCCAGGAATCCTTTTTGCAACGTTTATTCTGGCGAGCCTTCTGATGAGCGTGGTCAATGTC
+
GGGG>EGGGGGGFGGGGFGGGGGGGGGGGFGGGGGGGGGGGGAEFCFGGGGGGGGGGGGGGGCDFGGGGGFGGGGGGGGGGGGGGGGGGGGGGGGGGGGGGGGGGGGGGGGGGFGGEGEFGGGGGGGGGGGGGGGGGGGGG<
@M02846:211:000000000-JJH3H:1:1101:13346:5112 2:N:0:1
TACCTTCTTTACAATATAGCAGACTAGATAATAATCATCGTGTTAATGATAATTAAGACATTGACCACGCTCATCAGAAGGCTCGCCAGAATAAACGTTGCAAAAAGGATTCCTGGAAAAATGGTCGCACACAAAAATTTAA
+
GGGGGGGGGGGGGGGGGGGGGGGGGGGGGGGGGGGG,CFGGGGGFGGGGGGGGGGFGGGGGGGGGFGGGGGGGGGGGGGGGFGGGGGGGGGGGGGGGGGGGGGGGGGGFGGGGGGGFGGGGGGGGGGGGGGGGGGGGGGGGG
@M02846:211:000000000-JJH3H:1:1101:25343:5114 1:N:0:1
TACCTTCTTTACAATATAGCAGACTAGATAATAATCTTCGTGTTAATGATAATTAAGACATTGACCACGCTCATCAGAAGGCTCGCCAGAATAAACGTTGCAAAAAGGATTCCTGGAAAAATGGTCGCACACAAAAATTTAA
+
GGGGEFGGDGGGFGGGGGFGGGGFGGGGGGFGFGGGGGGFGGGGGGGGGGFEGEGCGGG<FFFGGGGGDEGGGGGE<FGFGC<FEGGGGFGFGGCFEGCFGGGGFDBFGFFFGGGGGGGGGGGGGGDGF::FF<BDFF8FFG
@M02846:211:000000000-JJH3H:1:1101:25343:5114 2:N:0:1
GCGTCAGTCAGGTAATACGACTCACATAACAAAAAAGAAGAAATAGATTTATTTTTAAATTTTTGTGTGCGACCATTTTTCCAGGAATCCTTTTTGCAACGTTTATTCTGGCGAGCCTTCTGATGAGCGTGGTCAATGTCTT
+
GFEBFCGGCFGFGFFGGGDGG>CFGGDFGAEGGGE@FCGGGGGGGGGGGFGGFGDC<CF<FGGGGGGGGGGGEGGDGGGGC9FGGFDGGGGDGGGDGGFGGGGGGGGFGGGDFC=FFF?<<BFGFGGGGGGGFGGGGGGGGG
@M02846:211:000000000-JJH3H:1:1101:18262:5117 1:N:0:1
GCGTCAGTCAGGTAATACGACTCACATAACACAAAAAAGAAGAAATAGATTTATTTTTAAATTTTTGTGTGCGACCATTTTTCCAGGAATCCTTTTTGCAACGTTTATTCTGGCGAGCCTTCTGATGAGCGTGGTCAATGTC
+
GGGGGGGGGGGGGGGGGGGGGGGGGGGGGGGGGGGGGGGGGGGGGGGGGGGGGGGGGGGGGGGGGGGGGGGGGGGGGGGGGGGGGGGGGGGGGGGGGGGGGGGGGGGGGGGGGGGGGGGGGGGGGGGGGGGGGGGGGGGGGF
@M02846:211:000000000-JJH3H:1:1101:18262:5117 2:N:0:1
TACCTTCTTTACAATATAGCAGACTAGATAATAATCTTCGTGTTAATGATAATTAAGACATTGACCACGCTCATCAGAAGGCTCGCCAGAATAAACGTTGCAAAAAGGATTCCTGGAAAAATGGTCGCACACAAAAATTTAA
+
GGGGGGGGGGGGGGGGGGGGGGGGGGGGGGGGGGGGGGGGGGGGGGGGGGGGGGGGGGGGGGGGGGGGGGGGGGGGGGGGGGGGGGGGGGGGGGGGGFFGGGGGGGGGGGGGGGGGGGGGGGGGGGGGGGGGGGGGGGGGGG
@M02846:211:000000000-JJH3H:1:1101:25542:5136 1:N:0:1
TACCTTCTTTACAATATAGCAGACTAGATAATAATCTTCGTGTTAATGATAATTAAGACATTGACCACGCTCATCAGAAGGCTCGCCAGAATAAACGTTGCAAAAAGGATTCCTGGAAAAATGGTCGCACACAAAAATTTAA
+
GGGGGGGGGGGGGGGGGGGGGGGGGGGGGGGGGGGGGGGGGGGGGGGGGGGGGGGGGGGGGGGGGGGGGGGGGGGGGGGGGGGGGGGGGGGGGGGGGGGGGGGGGGGGGGGGGGGGGGGGGGGGGGGGGGGGGGGGGGGGGG
@M02846:211:000000000-JJH3H:1:1101:25542:5136 2:N:0:1
GCGTCAGTCAGGTAATACGACTCACATAGGACACACAAAAAAGAAGAAATAGATTTATTTTTAAATTTTTGTGTGCGACCATTTTTCCAGGAATCCTTTTTGCAACGTTTATTCTGGCGAGCCTTCTGATGAGCGTGGTCAA
+
GFGGGGGGGGGGGGGGGGGGGGGGGGGGGGGGGGGGGGGGGGGGGGGGGGGGGGGGGGGGGGGGGGGGGGGGCGGGGEGGGGGGGGGGGGGGGGGGGGGGGGGGGGGGGGGGGGGGGGEGGGGFGGGGGGGGGGGGGGGGGG
@M02846:211:000000000-JJH3H:1:1101:6799:5151 1:N:0:1
TACCTTCTTTACAATATAGCAGACTAGATAATAATCTTCGTGTTAATGATAATTAAGACATTGACCACGCTCATCAGAAGGCTCGCCAGAATAAACGTTGCAAAAAGGATTCCTGGAAAAATGGTCGCACACAAAAATTTAA
+
GGGGGGGGGDFGFGGGGGGGGGGGGGGDFC,FC<@FGGGFGGGGGGGGGGGFGCFDGD@FGGFFG@FGFGECGCFGFGCFGGGGGGGGGCGGGGGGGGFFEGCAFGEGCCFGFGGDFGFGF@FFEGGDGGGGGFGCGG8?FA
@M02846:211:000000000-JJH3H:1:1101:6799:5151 2:N:0:1
GCGTCAGTCAGGTAATACGACTCACATATTTTTAAATTTTTGTGTGCGACCATTTTTCCAGGAATCCTTTTTGCAACGTTTATTCTGGCGAGCCTTCTGATGAGCGTGGTCAATGTCTTAATTATCATTAACACGAAGATTA
+
GGGGGGGGGGGGGGGGGGGGGGGGGGGGGGGGGGGGGGGGGGGGGGGGGGGGGGGGGGGGGGGGGGGGGGGGGGGGGGFGGGGGGGGGGGGGGGGGGGGGGGGGGGGGGGGGGGGGGGGGGGGGGGGGGGGGGGGGFGGGGF
@M02846:211:000000000-JJH3H:1:1101:24230:5152 1:N:0:1
GCGTCAGTCAGGTAATACGACTCACATAAAAAAAGAAGAAATAGATTTATTTTTAAATTTTTGTGTGCGACCATTTTTCCAGGAATCCTTTTTGCAACGTTTATTCTGGCGAGCCTTCTGATGAGCGTGGTCAGTGTCTTAA
+
GGGGGGGGGGGGGGGGGGGGGGGGGGGGGGGGGGGGGGGGGGGGGGGGGGGGGGGGGGGGGGGGGGGGGGGGGGGGGGGGGGGGGGGGGGGGGGGGGGGGGGGGGGGGGGGGGGGGGGGGGGGGGGGGGGGGGFGGGGGGGG
@M02846:211:000000000-JJH3H:1:1101:24230:5152 2:N:0:1
TACCTTCTTTACAATATAGCAGACTAGATAATAATCTTCGTGTTAATGATAATTAAGACACTGACCACGCTCATCAGAAGGCTCGCCAGAATAAACGTTGCAAAAAGGATTCCTGGAAAAATGGTCGCACACAAAAATTTAA
+
GGGGGGGGGGGGGGGGGGGGGGGGGGGGGGGGGGGGGGGGGGGGGGGGGGGGGGGGGGGGGGGGGGGGGGGGGGGGGGGGGGGGGGGGGGGGGGGGGGGGGGGGGGGGGGGGGGGGGGGGGGGGGGGGGGGGGGGGGGGGGG
@M02846:211:000000000-JJH3H:1:1101:16201:5162 1:N:0:1
GCGTCAGTCAGGTAATACGACTCACATAGGACACACAAAAAAGAAGAAATAGATTTATTTTTAAATTTTTGTGTGCGACCATTTTTCCAGGAATCCTTTTTGCAACGTTTATTCTGGCGAGCCTTCTGATGAGCGTGGTCAA
+
GGGGGFGFEFGGGGGGGGGGGGGGGGGGGGGGGGGGGGGGEGEEGGFGGCFGGGGGGGGGGGGGGGGGGGGGGGGGGGGGGGGGGF@EFFGGGGGGGGFGGGGGGGGFEEFGFGGGGGGEEGGGGGGGGGGGGGGGGGGGGG
@M02846:211:000000000-JJH3H:1:1101:16201:5162 2:N:0:1
TACCTTCTTTACAATATAGCAGACTAGATAATAATCTTCGTGTTAATGATAATTAAGACATTGACCACGCTCATCAGAAGGCTCGCCAGAATAAACGTTGCAAAAAGGATTCCTGGAAAAATGGTCGCACACAAAAATTTAA
+
GGGGGGGGGFFGGGGGGGGGGGGGGGGGGGGGGGGGGFGGFFGGGGGGGGGGGGGGGGGGGGGGGGGGGGFGGGGGGGGGGGGGGGGGGGGGGGGGGGGGGGGGGGGGGGGGGGGGGGGGGGGGGGGGGGGGGGGGGGGFFG
@M02846:211:000000000-JJH3H:1:1101:10278:5182 1:N:0:1
TACCTTCTTTACAATATAGCAGACTAGATAATAATCTTCGTGTTAATGATAATTAAGACATTGACCACGCTCATCAGAAGGCTCGCCAGAATAAACGTTGCAAAAAGGATTCCTGGAAAAATGGTCGCACACAAAAATTTAA
+
GGGGGGGGGGGGFCFEGGFGFFFGGCG<F<EFFGGGGGGGGGGGCEGF9FE<FGGGGGGDFGGDGGFGCGGGCGGAC6@CFFFG@FG::<CFC9CFFGGGGFE,C6CF<FGGGGFF<<5?EFC<FGEGCGGG:4A=+AFGC?
@M02846:211:000000000-JJH3H:1:1101:10278:5182 2:N:0:1
GCGTCAGTCAGGTAATACGACTCACATAACAAAAAAGAAGAAATAGATTTATTTTTACATTTTTGTGTGCGACCATTTTTCCAGGAATCCTTTTTGCAACGTTTATTCTGGCGAGCCTTCTGATGAGCGTGGTCAATGTCTT
+
9FCGGCGGG9EFFEEF9FC@FGGAFFGAFGC<,C96@,6;666CEA<FGG<FGGGG8,6EFGGGCF@FFFC@FGCFGGGGGGFGD,,CFGGGGGG@FEGGCGGGCGGGGFFG74>FFGGGGD,E?,AFBFB@GG9FFDFGGG
@M02846:211:000000000-JJH3H:1:1101:8995:5187 1:N:0:1
GCGTCAGTCAGGTAATACGACTCACATATAAATTTTTGTGTGCGACCATTTTTCCAGGAATCCTTTTTGCAACGTTTATTCTGGCGAGCCTTCTGATGAGCGTGGTCAATGTCTTAATTATCATTAACACGAAGATTATTAT
+
GGGGGGGGGGGGGGGGGGGGGGGGGGGGGGGGGGGGGGGGGGGGGGGGGGGGGGGGGGGGGGGGGGGGGGGGGGGGGGGGGGGGGGGGGGGGGGGGGGGGGGGGGGGGGGGGGGGGGGGGGGGGGGGGGGGGGGGGGGGGGG
@M02846:211:000000000-JJH3H:1:1101:8995:5187 2:N:0:1
TACCTTCTTTACAATATAGCAGACTAGATAATAATCTTCGTGTTAATGATAATTAAGACATTGACCACGCTCATCAGAAGGCTCGCCAGAATAAACGTTGCAAAAAGGATTCCTGGAAAAATGGTCGCACACAAAAATTTAT
+
GGGGGGGGGGGGGGGGGGGGGGGGGGGGGGGGGGGGGGGGGGGGGGGGGGGGGGGGGGGGGGGGGGGGGGGGGGGGGGGGGGGGGGGGGGGGGGGGGGGGGGGGGGGGGGGGGGGGGGGGGGGGGGGGGGGGGGGGGGGGGC
@M02846:211:000000000-JJH3H:1:1101:23972:5192 1:N:0:1
GCGTCAGTCAGGTAATACGACTCACATAGGACACACAAAAAAGAAGAAATAGATTTATTTTTAAATTTTTGTGTGCGACCATTTTTCCAGGAATCCTTTTTGCAACGTTTATTCTGGCGAGCCTTCTGATGAGCGTGGTCAA
+
GGGGGGGGGGGGGGGGGGGGGGGGGGGGGGGGGGGGGGGGGGGGGGGGGGGGGGGGGGGGGGGGGGGGGGGGGGGGGGGGGGGGGGGGGGGGGGGGGGGGGGGGGGGGGGGGGGGGGGGGGGGGGGGGGGGGGGGGGGGGGG
@M02846:211:000000000-JJH3H:1:1101:23972:5192 2:N:0:1
TACCTTCTTTACAATATAGCAGACTAGATAATAATCTTCGTGTTAATGATAATTAAGACATTGACCACGCTCATCAGAAGGCTCGCCAGAATAAACGTTGCAAAAAGGATTCCTGGAAAAATGGTCGCACACAAAAATTTAA
+
GGGGGGGGGGGGGGGGGGGGGGGGGGGGGGGGGGGGGGGGGGGGGGGGGGGGGGGGGGGGGGGGGGGGGGGGGGGGGGGGGGGGGGGGGGGGGGGGGGGGGGGGGGGGGGGGGGGGGGGGGGGGGGGGGGGGGGGGGGGGGG
@M02846:211:000000000-JJH3H:1:1101:6212:5193 1:N:0:1
TACCTTCTTTACAATATAGCAGACTAGATAATAATCTTCGTGTTAATGATAATTAAGACATTGACCACGCTCATCAGAAGGCTCGCCAGAATAAACGTTGCAAAAAGGATTCCTGGAAAAATGGTCGCATATGTGAGTCGTA
+
GGGGGGGGGGGGGGGGGGGFGGGGGGGGGGGGGGGFFGFGGGGGGGGGGGGGGGGGGECGGGGDFGFCGGGGGGGGGGGCFGGGGDEGGGGGGGGGGGGGDFGGGGGGGGGGGGGGGGGGGGGGGGGGGGGGGGFFGGFGGC
@M02846:211:000000000-JJH3H:1:1101:6212:5193 2:N:0:1
GCGTCAGTCAGGTAATACGACTCACATATGCGACCATTTTTCCAGGAATCCTTTTTGCAACGTTTATTCTGGCGAGCCTTCTGATGAGCGTGGTCAATGTCTTAATTATCATTAACACGAAGATTATTATCTAGTCTGCTAT
+
GGGGGGGFGGGGGGGGGGGGGGGGGGGGGGGGGGGGGGGGGGGGGGGGGGGGGGGFGGGGGGFGGGGGGGGGGGGGGGGGGGGGGGGGGDGGGGGGGGGGGGGGGGFGGGGGGGGGGGGGGGGGGGGGGGGGGCFGGGGGGE
@M02846:211:000000000-JJH3H:1:1101:14009:5208 1:N:0:1
TACCTTCTTTACAATATAGCAGACTAGATAATAATCTTCGTGTTAATGATAATTAAGACATTGACCACGCTCATCAGAAGGCTCGCCAGAATAAACGTTGCAAAAAGGATTCCTGGAAAAATGGTCGCACACAAAAATTTAA
+
GDFGGFGEGFCFDFEEFEGGGGGFED@<<<FEFGCECEADCD<CFDFGFAFAC<@FD<CF9CEGGGFDCFCFGFFCFGGGFFGGGGGGGGGCGA??CEFEFFFCDFCEGEGABEFGGGFFEEDC5CFEFFECEFEGGFGGGF
@M02846:211:000000000-JJH3H:1:1101:14009:5208 2:N:0:1
GCGTCAGTCAGGTAATACGACTCACATAGGACACACAAAAAAGAAGAAATAGATTTATTTTTAAATTTTTGTGTGCGACCATTTTTCCAGGAATCCTTTTTGCAACGTTTATTCTGGCGAGCCTTCTGATGAGCGTGGTCAA
+
GGGGGGGGGGGFFDDFFFDFGGGGGGGGGGGGGGGGGGGGGGECEGGGGGGGGGGGGGGGGGGGGGGGGGGGGGGGGGCFGGGGGGGGGGGFFGGGGGEGEGDGGGGGGCGGGGGGFGGGGGGGGGGGGGGGGGFFGGB<FD
@M02846:211:000000000-JJH3H:1:1101:26986:5209 1:N:0:1
GCGTCAGTCAGGTAATACGACTCACATAGTGGACACACAAAAAAAGAAGAAATAGATTTATTTTTAAATTTTTGTGTGCGACCATTTTTCCAGGAATCCTTTTTGCAACGTTTATTCTGGCGAGCCTTCTGATGAGCGTGGT
+
GGGGGGGGGGGGGGGGGGGGGGGGGGGGGGGGGGGGGGGGGGGGGGGGGGGGGGGGGGGGGGGGGGGGGGGGGGGGGGGGGGGGGGGGGGGGGGGGGGGGGGGGGGGGGGGGGGGGGGGGGGGGGGGGGGGGGGGGGGGGGD
@M02846:211:000000000-JJH3H:1:1101:26986:5209 2:N:0:1
TACCTTCTTTACAATATAGCAGACTAGATAATAATCTTCGTGTTAATGATAATTAAGACATTGACCACGCTCATCAGAAGGCTCGCCAGAATAAACGTTGCAAAAAGGATTCCTGGAAAAATGGTCGCACACAAAAATTTAA
+
GGGGGGGGGGGGGGGGGGGGGGGGGGGGGGGGGGGGGGGGGGGGGGGGGGGGGGGGFGGGGGGGGGGGDGEGGFGGGGGGGGGGGGGGGGGGFGGGGFGGGGGGGGGGGGGGGGGGGGGGGGGGGGGGGGGGGGGGGGGGGG
@M02846:211:000000000-JJH3H:1:1101:22760:5230 1:N:0:1
GCGTCAGTCAGGTAATACGACTCACATAAAATTTTTGTGTGCGACCATTTTTCCAGGAATCCTTTTTGCAACGTTTATTCTGGCGAGCCTTCTGATGAGCGTGGTCAATGTCTTAATTATCATTAACACGAAGATTATTATC
+
GGGGGGGFGGGGGGGGGGGGGEFFGGGGGGGGGGGGGGGGGGGGGGGGGGGGFGGFGGGGGGGGGGCGGGGGGGGFGGFGGGGGGGGGGGGGGGGGGGGGGGGGGGGGGGGGGGGGGGGGGGGGGGGGGGGGGGGGFFGGGD
@M02846:211:000000000-JJH3H:1:1101:22760:5230 2:N:0:1
TACCTTCTTTACAATATAGCAGACTAGATAATAATCTTCGTGTTAATGATAATTAAGACATTGACCACGCTCATCAGAAGGCTCGCCAGAATAAACGTTGCAAAAAGGATTCCTGGAAAAATGGTCGCACACAAAAATTTTA
+
GGGGGGGGGGGGGGGGGGGGGGGGGGGGGGGGGGGGGGGGGGGGGGGGGGGGGGGGGGGGGGGGGGGGGGGGGGGGGGGGGGGGGGEGGGGGGGGGGGFGGGGGGGGGGGGGGGGGGGGGGGGGGGGGGGGGGGGGGGGGGG
@M02846:211:000000000-JJH3H:1:1101:5118:5234 1:N:0:1
GCGTCAGTCAGGTAATACGACTCACATAGGACACACAAAAAAGAAGAAATAGATTTATTTTTAAATTTTTGTGTGCGACCATTTTTCCAGGAATCCTTTTTGCAACGTTTATTCTGGCGAGCCTTCTGATGAGCGTGGTCAA
+
GGDGGGGCCAF?FEA<FC@DGGC@FEFGDFGFGC@F@DGGGGGGGEFC<FFGG<FFADFF<EF<CEAF9FDFGGFGGEGGGGFGCE8?<FFDGFGGGFGG<4,9EFDFFGDFFGGC<EBFFFGG<?E?9F,F<ACF77?FGG
@M02846:211:000000000-JJH3H:1:1101:5118:5234 2:N:0:1
TACCTTCTTTACAATATAGCAGACTAGATAATAATCTTCGTGTTAATGATAATTAAGACATTGACCACGCTCATCAGAAGGCTCGCCAGAATAAACGTTGCAAAAAGGATTCCTGGAAAAATGGTCGCACACAAAAATTTAA
+
GFFEGFGGGGGGF<FGGGGGGF8FGGDGGGGGGGF9FFDGA8FGCCFGFGGFGFGFGGGGGAFFECDFC::FGGGGE<A@DCFFGEGGEFGGGGGFGA?FCFGFEFGGGF?EFFG8FGGFCFGGDEFC=F@FGFF:DFGFAE
@M02846:211:000000000-JJH3H:1:1101:17982:5235 1:N:0:1
TACCTTCTTTACAATATAGCAGACTAGATAATAATCTTCGTGTTAATGATAATTAAGACATTGACCACGCTCATCAGAAGGCTCGCCAGAATAAGCGTTGCAAAAAGGATTCCTGGAAAAATGGTCGCACACAAAAATTTAA
+
GGGGGGGGGGGGGGGGGGGGGGGGGGGGGGGGGGGGGGGGGGGGGGGGGGGGGGGGGGGGGGGGGGGGGGGGGGGGGGGGGGGGGGGGGGGGGGGGGGEGGGGGGGGGGGGGGGGGGGFGGGGGGGGGGGGGGGGGGGGGGG
@M02846:211:000000000-JJH3H:1:1101:17982:5235 2:N:0:1
GCGTCAGTCAGGTAATACGACTCACATATTATTTTTAAATTTTTGTGTGCGACCATTTTTCCAGGAATCCTTTTTGCAACGCTTATTCTGGCGAGCCTTCTGATGAGCGTGGTCAATGTCTTAATTATCATTAACACGAAGA
+
GGGGGGGGGGGGGGGGGGGGGGGGGGGGGGGGGGGGGGGGGGGGGGGGGGGGGGGGGGGGGGGGGGGGGGGGGGGGGGGGGGGGGGGGGGGGGGGGGGGGGGGGGGGGGGGGGGGGGGGGGGGGGGGGGGGGGGGGGGGGGG
@M02846:211:000000000-JJH3H:1:1101:8485:5258 1:N:0:1
TACCTTCTTTACAATATAGCAGACTAGATAATAATCTTCGTGTTAATGATAATTAAGACATTGACCACGCTCATTAGAAGGCTCGCCAGAATAAACGTTGCAAAAAGGATTCCTGGAAAAATGGTCGCACACAAAAATTTAA
+
GGGGGGGGGGFGGGGGGGGGGGGGGGGGGGGGGGGGGGGGGGGGGGGGGGGGGGGGGGGGGGGGGGGGGGGGGGGGGGGGGGGGGCFFGGGFFGGGGFGFDFGGGGGGGGGGGGFGGGGGGFGGFGGGGGGGGGGGGGFGGG
@M02846:211:000000000-JJH3H:1:1101:8485:5258 2:N:0:1
GCGTCAGTCAGGTAATACGACTCACATAACACAAAAAAGAAGAAATAGATTTATTTTTAAATTTTTGTGTGCGACCATTTTTCCAGGAATCCTTTTTGCAACGTTTATTCTGGCGAGCCTTCTAATGAGCGTGGTCAATGTC
+
GGGGGGGFFFGGGFGGGGGGEGGGGGFGGFGGGGGGGGGGGGGGGGGGGGGGGGGGGGGGFGGGGGGGGGGGGGGGGGGGGFGCEFGFGFGGFGGGGGGGGFGGFGGFGGGGGGGGGGGGGGFGDFGGGGGCFGFFEGGGGE
@M02846:211:000000000-JJH3H:1:1101:4725:5259 1:N:0:1
TACCTTCTTTACAATATAGCAGACTAGATAATAATCTTCGTGTTAATGATAATTAAGACATTGACCACGCTCATCAGAAGGCTCGCCAGAATAAACGTTGCAAAAAGGATTCCTGGAAAAATGGTCGCACACAAAAATTTAA
+
GGGGFGGGG9F<EGGGGGGGGGGGGGGGFGGFGGGGCFGGGGFGFCEGGCGFGGGGGFGGGGGGGGGGDGEGGGGGGGGGGC@FEECECEFGGFGGG<FGGFGGGGGGCFFFGGGGGGGGFGGFFFFEEFGGGGCFFCGGGG
@M02846:211:000000000-JJH3H:1:1101:4725:5259 2:N:0:1
GCGTCAGTCAGGTAATACGACTCACATAGGACACACAAAAAAGAAGAAATAGATTTATTTTTAAATTTTTGTGTGCGACCATTTTTCCAGGAATCCTTTTTGCAACGTTTATTCTGGCGAGCCTTCTGATGAGCGTGGTCAA
+
FCEFGGGFGGGGGGGGGGGGGGGGFGFEFGGGGGGGGGGGFGGGGFDGGGGGGGFGGGGFGFFGFGGGGGGGFGFGCFGGGGGGGCGGGGGGGGGGGGFGFDGGGCFFFGGFFGCFFGEGGGC<ECFGGDGGGGGGGGGGGE
@M02846:211:000000000-JJH3H:1:1101:16831:5266 1:N:0:1
GCGTCAGTCAGGTAATACGACTCACATATTATTTTTAAATTTTTGTGTGCGACCATTTTTCCAGGAATCCTTTTTGCAACGTTTATTCTGGCGAGCCTTCTGATGAGCGTGGTCAATGTCTTAATTATCATTAACACGAAGA
+
GGGGGGGGGGGGGGGGGGGGGFGGGGGGGGGGGGGGGGGGGGGGGGGGGGGGGGGGGGGGGGGGGGGGGGGGGGGGGGGGGFGGGGGGGGGGGGGGGGFGGGGGGGGGGGGGGGEGGGGGGGGGGGGGGGGGGGGGGGGGGG
@M02846:211:000000000-JJH3H:1:1101:16831:5266 2:N:0:1
TACAATATAGCAGACTAGATAATAATCTTCGTGTTAATGATAATTAAGACATTGACCACGCTCATCAGAAGGCTCGCCAGAATAAACGTTGCAAAAAGGATTCCTGGAAAAATGGTCGCACACAAAAATTTAAAAATAATAT
+
FGGGGGGGGGGGGGGGGGGGGGGGGGGFGGGFGGGGGGGGGGGGGGGGGGGGGGGGGGGGGGGGGGGGGGGGGGGGGGGGGGGGGGGGFGGGGGGGGGGGFFGGGGGGGGGGGGGGGGGGGGGGGGGGGGGGGGGGGGGGGA
@M02846:211:000000000-JJH3H:1:1101:17659:5269 1:N:0:1
GCGTCAGTCAGGTAATACGACTCACATAACAAAAAAGAAGAAATAGATTTATTTTTAAATTTTTGTGTGCGACCATTTTTCCAGGAATCCTTTTTGCAACGTTTATTCTGGCGAGCCTTCTGATGAGCGTGGTCAATGTCTT
+
GGGGGGGGGGGGGGGGGGGGGDGGGGGGGGGGGGGGGGGGGGGGGGGGGGGGGGGGGGGGGGGGGGGGGGGGGGGGGGGGGGGGGGGGGGGGGGGGGGGGGGGGGGGGGGGGGGGGGGGGGGGGGGGGGGGGGGGGGGGGGG
@M02846:211:000000000-JJH3H:1:1101:17659:5269 2:N:0:1
TACCTTCTTTACAATATAGCAGACTAGATAATAATCTTCGTGTTAATGATAATTAAGACATTGACCACGCTCATCAGAAGGCTCGCCAGAATAAACGTTGCAAAAAGGATTCCTGGAAAAATGGTCGCACACAAAAATTTAA
+
GGGGGGGGGGGGGGGGGGGGGGGGGGGGGGGGGGGGGGGGGGGGGGGGGGGGGGGGGGGGGGGGGGGGGGGGGGGGGGGGGGGGGGGGGGGGGGGGGGGGGGGGGGGGGGGGGGGGGGGGGGGGGGGGGGGGGGGGGGGGGG
@M02846:211:000000000-JJH3H:1:1101:6760:5274 1:N:0:1
TACCTTCTTTACAATATAGCAGACTAGATAATAATCTTCGTGTTAATGATAATTAAGACATTGACCACGCTCATCAGAAGGCTCGCCAGAATAAACGTTGCAAAAAGGATTCCTGGAAAAATGGTCGCACACAAAAATTTAA
+
GGGGGGGGGGGGGGGGGGGGGGGGGGGGGGGGGGGGGGGGGGGGGGGGGGGGGGGGGGGGGGGGGGGGGGGGGGGGGGGGGGGGGGGGGGGGGGGGGGGGGGGGGGGGGGGGGGGGGGGGGGGGGGGGGGGGGGGGGGGGGG
@M02846:211:000000000-JJH3H:1:1101:6760:5274 2:N:0:1
GCGTCAGTCAGGTAATACGACTCACATAGTGGACACACAAAAAAGAAGAAATAGATTTATTTTTAAATTTTTGTGTGCGACCATTTTTCCAGGAATCCTTTTTGCAACGTTTATTCTGGCGAGCCTTCTGATGAGCGTGGTC
+
GGGGGGGGGGGGGGGGGGGGGGGGGGGGGGGGGGGGGGGGGGGGGGGGGGGGGGGGGGGGGGGGGGGGGGGGGGGGGGGGGGGGGGGGEFGGGGGGGGGGGGGGGGGGGGGGGGGGGGGGGGGGGGGGGGGGGGGGGGGGFD
@M02846:211:000000000-JJH3H:1:1101:19720:5283 1:N:0:1
TACCTTCTTTACAATATAGCAGACTAGATAATAATCTTCGTGTTAATGATAATTAAGACATTGACCACGCTCATCAGAAGGCTCGCCAGAATAAACGTTGCAAAAAGGATTCCTGGAAAAATGGTCGCACACAAAAATTTAT
+
GGGGGGGGGGGGGGGGGGGGGGGGGGGGGGGGGGGGGGGGGGGGGGGGGGGGGGGGGGGGGGGGGGGGGGEGGGGGGGGGGGGGGGGGGGGGGGGGGGGGGGGGGGGGGGGGGGGGGGGGGGGGGGGGGGGGGGGGGGGGFE
@M02846:211:000000000-JJH3H:1:1101:19720:5283 2:N:0:1
GCGTCAGTCAGGTAATACGACTCACATATAAATTTTTGTGTGCGACCATTTTTCCAGGAATCCTTTTTGCAACGTTTATTCTGGCGAGCCTTCTGATGAGCGTGGTCAATGTCTTAATTATCATTAACACGAAGATTATTAT
+
GGGGGGGGGGGGGGGGGGGGGGGGGGGGGGGGGGGGGGGGGGGGGGGGGGGGGGGGGGGGGGGGGGGGGGGGGGFGCGGGGGGGGGGGGGGGGGGGGGGGGGGGGGGGGGGGGGGGGGGGGGGGGGGGGGGGGGGGGGGGGE
@M02846:211:000000000-JJH3H:1:1101:26713:5284 1:N:0:1
GCGTCAGTCAGGTAATACGACTCACATAATTTTTAAATTTTTGTGTGCGACCATTTTTCCAGGAATCCTTTTTGCAACGTTTATTCTGGCGAGCCTTCTGATGAGCGTGGTCAATGTCTTAATTATCATTAACACGAAGATT
+
GGGGGGGEEFEEGGFGGGGGGEGFEFGGGGGEFGGGGCGGGGDGGGEFEG:FGGDEE9C,CE<ECGGGGFFGGE9AFFE@EFGGFFGGCDGEGG:EGEGAFFGCGGGF=E==E<FFGEFGFGGGGGGGG9FFFGFGGCFFF?
@M02846:211:000000000-JJH3H:1:1101:26713:5284 2:N:0:1
TACCTTCTTTACAATATAGCAGACTAGATAATAATCTTCGTGTTAATGATAATTAAGACATTGACCACGCTCATCAGAAGGCTCGCCAGAATAAACGTTGCAAAAAGGATTCCTGGAAAAATGGTCGCACACAAAAATTTAA
+
GFEEEGGGGGGGGGFGGGGGDFF@CEFEG@F9CDFFFGGGGGEFFEAFEFFEFGFC<FGGGGGAFGGGG7CFGEEFEGGGGGFGEEGDGGFBDFFGGGGGGFGGG@EGGEDFCGGGGCE<BFAFEFGGDGGGGGCGDGG,?A
@M02846:211:000000000-JJH3H:1:1101:12364:5285 1:N:0:1
TACCTTCTTTACAATATAGCAGACTAGATAATAATCTTCGTGTTAATGATAATTAAGACATTGACCACGCTCATCAGAAGGCTCGCCAGAATAAACGTTGCAAAAAGGATTCCTGGAAAAATGGTCGCACACAAAAATTTAA
+
GGGGGGGGGGGGGGGGGGGGGGGGGGGGGGGGGGGGGGGGFGFGFFGGGGGGGGGGGFGGGGGGGGGGGGGGGFGGGGGGGGGGGGGGGGGGGGGGGGGGGGGGGGGGGGGGFGGGGGGGGCFGFGGGGGGGGGGGGGGGGG
@M02846:211:000000000-JJH3H:1:1101:12364:5285 2:N:0:1
GCGTCAGTCAGGTAATACGACTCACATAACACAAAAAAGAAGAAATAGATTTATTTTTAAATTTTTGTGTGCGACCATTTTTCCAGGAATCCTTTTTGCAACGTTTATTCTGGCGAGCCTTCTGATGAGCGTGGTCAATGTC
+
GGGGGGGGGGGGGGGGGGGGGGGGGGGGGGGGGGGGGGGGGGGGGGGGGGGGGGGGGGGGGGGFGGGGGGGGGGGGGGGGGGGGGGGGGGGGGGGGGGGGFFGGGGGGGGGGGGGGGGGGGGGGGGGGGGGGGGGGGGGGGA
@M02846:211:000000000-JJH3H:1:1101:22540:5293 1:N:0:1
GCGTCAGTCAGGTAATACGACTCACATACATTTTTCCAGGAATCCTTTTTGCAACGTTTATTCTGGCGAGCCTTCTGATGAGCGTGGTCAATGTCTTAATTATCATTAACACGAAGATTATTATCTAGTCTGCTATATTGTA
+
GGGGGGGGGGGGGGGGGGGGGGGGGGGGGGGGGGGGGGGGGGGGGGGGGGGGGGGGFGGGGGGGGGGGGGGGGGGGGGGGGGGGGGGGGGGGGGGGGGGGGGGGGGGGFGGGGGGGGGGGGGGGGGGGGGGGGGGGGGGGGC
@M02846:211:000000000-JJH3H:1:1101:22540:5293 2:N:0:1
TACCTTCTTTACAATATAGCAGACTAGATAATAATCTTCGTGTTAATGATAATTAAGACATTGACCACGCTCATCAGAAGGCTCGCCAGAATAAACGTTGCAAAAAGGATTCCTGGAAAAATGTATGTGAGTCGTATTACCT
+
GGGGGGGGGGGGGGGGGGGGGGGGGGGGGGGGGGGGGGGGGGGGGGGGGGGGGGGGGGGGGGGGGGGGGGGGGGGGGGGGGGGGGGGGGGGGGGGGGGGGGGGGGGGGGGGFGGGGGGGGGGGGGGGGGGGGGGGGGGGGGG
@M02846:211:000000000-JJH3H:1:1101:15540:5297 1:N:0:1
GCGTCAGTCAGGTAATACGACTCACATAGGACACACAAAAAAGAAGAAATAGATTTATTTTTAAATTTTTGTGTGCGACCATTTTTCCAGGAATCCTTTTTGCAACGTTTATTCTGGCGAGCCTTCTGATGAGCGTGGTCAA
+
GGGGGGGFGGFGFGGGGGGGGCGGGGFGGGGGGGGGGCFGGGGFGGFFDFGGGGGGGGGGGFGGGGFCGGGGGGGGGGGGGFGGGFCFGFGCFFFGFGFEGGGGGFFDAFGGCEEGGGGGEGGGGGGGGGGDGGGGGGGGFG
@M02846:211:000000000-JJH3H:1:1101:15540:5297 2:N:0:1
TACCTTCTTTACAATATAGCAGACTAGATAATAATCTTCGTGTTAATGATAATTAAGACATTGACCACGCTCATCAGAAGGCTCGCCAGAATAAACGTTGCAAAAAGGATTCCTGGAAAAATGGTCGCACACAAAAATTTAA
+
GGGGGGGGGGGGGGGGGGGFFGGGGGGGGGGFGGGGGGGGFGGGGGGGGFGGGDGGGFEGGGGGG@FGGGGGGCGGGGGGGFCGGGGGGGGGGGGGGFGGGFGGGGGGGGCFGCFGGGFGGGFAFGGGGGGGGGGGFGGGGG
@M02846:211:000000000-JJH3H:1:1101:9712:5303 1:N:0:1
TACCTTCTTTACAATATAGCAGACTAGATAATAATCTTCGTGTTAATGATAATTAAGACATTGACCACGCTCATCAGAAGGCTCGCCAGAATAAACGTTGCAAAAAGGATTCCTGGAAAAATGGTCGCACACAAAAATTTAA
+
GGGGGGGGGGGGGGFGGGGGGGGGGGGGGGGGGGGGGGGGGGGGGGGGGGGGGFGGGGGGGGGGGGGGGGEGGGGGGGGGGGGGGGGGGGGGGGGGGGGGGGGGGGGEGGGGGGFFGGGGGGGGGGGGGGGGGGGGGGGGGG
@M02846:211:000000000-JJH3H:1:1101:9712:5303 2:N:0:1
GCGTCAGTCAGGTAATACGACTCACATAACACAAAAAAGAAGAAATAGATTTATTTTTAAATTTTTGTGTGCGACCATTTTTCCAGGAATCCTTTTTGCAACGTTTATTCTGGCGAGCCTTCTGATGAGCGTGGTCAATGTC
+
CFGGGGGGGGGGGGGGGGGGGGGG8EFGGGGGGGFFGGGFGGFGGGGGGGGGGGGGGGGGGGGGGGGGGGGGGGGGGGGGGGCGGGGGGGDGGGGGGGGGGGGGGGGGGGGGGGGGGGGFGGGGGGGGGGGGGGGGGGGGGA
@M02846:211:000000000-JJH3H:1:1101:10072:5337 1:N:0:1
GCGTCAGTCAGGTAATACGACTCACATAACACAAAAAAGAAGAAATAGATTTATTTTTAAATTTTTGTGTGCGACCATTTTTCCAGGAATCCTTTTTGCAACGTTTATTCTGGCGAGCCTTCTGATGAGCGTGGTCAATGTC
+
GGGGGGGFEGGFGGFGGGGGGGGGGGGGGGGGGGGGGGGGGGGGGGGGGGGGGGGGGGGGCFCEEGGGGGGGGGGGGGGGGGGGGGGGGFGGGFFFFCGGFGGGGGFGGGGGGGGGGGGGGGGGGGGGGGGFGGFFFFGGG,
@M02846:211:000000000-JJH3H:1:1101:10072:5337 2:N:0:1
TACCTTCTTTACAATATAGCAGACTAGATAATAATCTTCGTGTTAATGATAATTAAGACATTGACCACGCTCATCAGAAGGCTCGCCAGAATAAACGTTGCAAAAAGGATTCCTGGAAAAATGGTCGCACACAAAAATTTAA
+
GFGGGGGGFGFGGGGGGGGGGGGGGGGGFFGGGFGGFGGGGGGGGGGGGGGGGGGGGGGGGGGGGGGFGGGGGGGGGGGGGG@FGGEGGGGGGGFGGEFGGGGGGGGGGGFGGGFGGGGGGGGGFEGGEGGGGGFGGGGGGG
@M02846:211:000000000-JJH3H:1:1101:14220:5343 1:N:0:1
TACCTTCTTTACAATATAGCAGACTAGATAATAATCTTCGTGTTAATGATAATTAAGACATTGACCACGCTCATCAGAAGGCTCGCCAGAATAAACGTTGCAAAAAGGATTCCTGGAAAAATGGTCGCACACAAAAATTTAA
+
GGGDECFAECFFGGFFGGGFFGGGGGGGGGGGGGFEGGGGFFEFDG<FFCFGGGGEGFGGGFGGGGGGGGFGGFFFGGGGFFEGGGGGGFGGGGGGGFGGGGGGGGGGGGGGGFFGGGFGGFGGFCGGGGGGGGGGGG@AFG
@M02846:211:000000000-JJH3H:1:1101:14220:5343 2:N:0:1
GCGTCAGTCAGGTAATACGACTCACATAATTTTTAAATTTTTGTGTGCGACCATTTTTCCAGGAATCCTTTTTGCAACGTTTATTCTGGCGAGCCTTCTGATGAGCGTGGTCAATGTCTTAATTATCATTAACACGAAGATT
+
GGEFGGGGGGGGGGGFGGGGGGGGGGGGGGGGGGGGGFGGGGGGGGGGGGGGGGGGGGGGGGFGGGGGFGGGGGGGGGGGGGGGGGGGFFFEGDGGFGGGGGGGGGGGGGFGGGGGGGGGGGGFGGGGFGGGGFGGGGGGGG
@M02846:211:000000000-JJH3H:1:1101:25086:5343 1:N:0:1
GCGTCAGTCAGGTAATACGACTCACATAATTTATTTTTAAATTTTTGTGTGCGACCATTTTTCCAGGAATCCTTTTTGCAACGTTTATTCTGGCGAGCCTTCTGATGAGCGTGGTCAATGTCTTAATTATCATTAACACGAA
+
GGGGGGGGGGGGGGGGGGGGGGGGGGGGGGGGGGGGGGGGGGGGGGGGGGGGGGGGGGGGGGGGGGGGGGGGGGGGGGGGGGGGGGGGGGGGGGGGGGGGGGGGGGGGGGGGGGGGGGGGGGGGGGGGGGGGGGGGGGGGGG
@M02846:211:000000000-JJH3H:1:1101:25086:5343 2:N:0:1
TACCTTCTTTACAATATAGCAGACTAGATAATAATCTTCGTGTTAATGATAATTAAGACATTGACCACGCTCATCAGAAGGCTCGCCAGAATAAACGTTGCAAAAAGGATTCCTGGAAAAATGGTCGCACACAAAAATTTAA
+
GGGGGGGGGGGGGGGGGGGGGGGGGGGGGGGGGGGGGGGGGGGGGGGGGGGGGGGGGGGGGGGGGGGGGGGGGGGGGGGGGGGGGGGGGFGGGGGGGGGGGGGGGGGGGGGGGGGGGGGGGGGGGGGGGGGGGGGGGGGGGG
@M02846:211:000000000-JJH3H:1:1101:24752:5346 1:N:0:1
GCGTCAGTCAGGTAATACGACTCACATATAAATTTTTGTGTGCGACCATTTTTCCAGGAATCCTTTTTGCAACGTTTATTCTGGCGAGCCTTCTGATGAGCGTGGTCAATGTCTTAATTATCATTAACACGAAGATTATTAT
+
GGGGGGGGGGGGGGGGGGGGGGGGGGGGGGGGGGGGGGGGGGGGGGGGGGGGGGGGGGGGGGGGGGGGGGGGGGGGGGGGGGGGGGGGGGGGGGGGGGGGGGGGGGGGGGGGGGGGGGGGGGGGGGGGGGGGGGGGGGGGGG
@M02846:211:000000000-JJH3H:1:1101:24752:5346 2:N:0:1
TACCTTCTTTACAATATAGCAGACTAGATAATAATCTTCGTGTTAATGATAATTAAGACATTGACCACGCTCATCAGAAGGCTCGCCAGAATAAACGTTGCAAAAAGGATTCCTGGAAAAATGGTCGCACACAAAAATTTAT
+
GGGGGGGGGGGGGGGGGGGGGGGGGGGGGGGGGGGGGGGGGGGGGGGGGGGGGGGGGGGGGGGGGGGGGGGGGGGGGGGGGGGGGGGGGGGGGGGGGGGGGGGGGGGGGGGGGGGGGGGGGGGGGGGGGGGGGGGGGGGGGE
@M02846:211:000000000-JJH3H:1:1101:24519:5348 1:N:0:1
GCGTCAGTCAGGTAATACGACTCACATAACACAAAAAAGAAGAAATAGATTTATTTTTAAATTTTTGTGTGCGACCATTTTTCCAGGAATCCTTTTTGCAACGTTTATTCTGGCGAGCCTTCTGATGAGCGTGGTCAATGTC
+
GGGGGGGGGGGGGGGGGGGGGGGGGGGGGGGGGGGGGGGGGGGGGGGGGGGGGGGGGGGGGGGGGGGGGGGGGGGGGGGGGGGGGGGGGGGGGGGGGGGGGGGGGGGGGGGGGGGGGGGGGGGGGGGGGGGGGGGGGGGGGF
@M02846:211:000000000-JJH3H:1:1101:24519:5348 2:N:0:1
TACCTTCTTTACAATATAGCAGACTAGATAATAATCTTCGTGTTAATGATAATTAAGACATTGACCACGCTCATCAGAAGGCTCGCCAGAATAAACGTTGCAAAAAGGATTCCTGGAAAAATGGTCGCACACAAAAATTTAA
+
GGGGGGGGGGGGGGGGGGGGGGGGGGGGGGGGGGGGGGGGGGGGGGGGGGGGGGGGGGGGGGGGGGGGGGGGGGGGGGGGGGGGGGGGGGGGGGGGGGGGGGGGGGGGGGGGGGGGGGGGGGGGGGGGGGGGGGGGGGGGGG
@M02846:211:000000000-JJH3H:1:1101:18470:5350 1:N:0:1
TACCTTCTTTACAATATAGCAGACTAGATAATAATCTTCGTGTTAATGATAATTAAGACATTGACCACGCTCATCAGAAGGCTCGCCAGAATAAACGTTGCAAAAAGGATTCCTGGAAAAATGGTCACACACAAAAATTTAA
+
GGGGGGGGGGGGGGGGGGGGGGGGGGGGGGGGGGGGGGGGGGGGGGGGGGGGGFGGGGGGGGGGGGGGGGGGGGGGGGGGGGGGGGGGGGGGGGGGGFGGGGGGGGGGGGGGGGGGGGGGGGGGGGGGGGGGGGGGGGGGGG
@M02846:211:000000000-JJH3H:1:1101:18470:5350 2:N:0:1
GCGTCAGTCAGGTAATACGACTCACATAACACAAAAAAGAAGAAATAGATTTATTTTTAAATTTTTGTGTGTGACCATTTTTCCAGGAATCCTTTTTGCAACGTTTATTCTGGCGAGCCTTCTGATGAGCGTGGTCAATGTC
+
GGGGGGGGGGGGGGGGGGGGGGGGGGGGGGGGGGGGGGGGGGGGGGGGGGGGGGGGGGGGGGGGGGGGGGGGGGGGGGGGGGGGGGGGGGGGGGGGGGGGGGGGGGGGGGGGGGGGGGGGGGGGGGGGGGGGGGGGGGGGGD
@M02846:211:000000000-JJH3H:1:1101:11148:5357 1:N:0:1
TACCTTCTTTACAATATAGCAGACTAGATAATAATCTTCGTGTTAATGATAATTAAGACATTGACCACGCTCATCAGAAGGCTCGCCAGAATAAACGTTGCAAAAAGGATTCCTGGAAAAATGGTCGCACACAAAAATTTAA
+
GGGGGGGGGGFGGGGGGGGGGGGGFCGFGGGGGGGGGGGGGGFGFFFGGGGGGGGGGGGGGGGFGGGGGGGGGGGGGGGGGGGGGGGGGGGGGGGGGGCFGGGEFGGGGGGGGFGGGGGGGGGGFGGGGDGFGGGGGGGGFG
@M02846:211:000000000-JJH3H:1:1101:11148:5357 2:N:0:1
GCGTCAGTCAGGTAATACGACTCACATAACAAAAAAGAAGAAATAGATTTATTTTTAAATTTTTGTGTGCGACCATTTTTCCAGGAATCCTTTTTGCAACGTTTATTCTGGCGAGCCTTCTGATGAGCGTGGTCAATGTCTT
+
GGGGGGGEGGGGGGGGGGGGGCGGGGGGGGGGGGGGGGGGGGGGGGGGGGGGGGGGGGGGFGGGGGGGGGGGGGGGGFGGGGFFGGGGGGGGGGGGGGGGGGGGGGGGGGGGGGGGGFFGGGGGGGGGGGGGGGGGGGGGGG
@M02846:211:000000000-JJH3H:1:1101:17718:5360 1:N:0:1
TACCTTCTTTACAATATAGCAGACTAGATAATAATCTTCGTGTTAATGATAATTAAGACATTGACCACGCTCATCAGAAGGCTCGCCAGAATAAACGTTTATGTGAGTCGTATTACCTGACTGACGCAGAACGGCAAGATCG
+
GGGGGGGGGGGGGGGGGGGGGGGGGGGGGGGGGGGGGGGGGGGGGGGGGGGGGGGGGGGGGGGGGGGGGGGGGGGGGGGGGGGGGGGGGGGGGGGGGGGGGGGGGGGGGGFGGGGGGGGGGGGGGGGGGGGGGGGGGGGGGG
@M02846:211:000000000-JJH3H:1:1101:17718:5360 2:N:0:1
GCGTCAGTCAGGTAATACGACTCACATAAACGTTTATTCTGGCGAGCCTTCTGATGAGCGTGGTCAATGTCTTAATTATCATTAACACGAAGATTATTATCTAGTCTGCTATATTGTAAAGAAGGTAAGAACGGCAAGATCG
+
GGGGGGGFGGGGGGGGGGGGGGGGGGGGGGGGGGGGGGGGGGGGGGGGGGGGGGGGGGGGFGGGGGGGGGGGGGGGGGGGGGGGGGGGGGGGGGGGGGGGGGGGGGGGGGGGGGGGGGGGGGGGGGGGGGGGGGGGGGGGGG
@M02846:211:000000000-JJH3H:1:1101:7761:5363 1:N:0:1
TACCTTCTTTACAATATAGCAGACTAGATAATAATCTTCGTGTTAATGATAATTAAGACATTGACCACGCTCATCAGAAGGCTCGCCAGAATAAACGTTGCAAAAAGGATTCCTGGAAAAATGGTCGCACACAAAAATTTAA
+
GGGGGGGGGGGGGGGGGGGGGGGGGGGGGGGFGGGGGGGGFGFGGGGGGGFFFFFGGGGGGGDFGGGGGGGGGFGGGGGGGGGGGGEGGGGFGGGGGFGGGGGGGGGGGCEEGGGGGFFGGFFGFGGGGGGGEGGGGGGGGG
@M02846:211:000000000-JJH3H:1:1101:7761:5363 2:N:0:1
GCGTCAGTCAGGTAATACGACTCACATATTATTTTTAAATTTTTGTGTGCGACCATTTTTCCAGGAATCCTTTTTGCAACGTTTATTCTGGCGAGCCTTCTGATGAGCGTGGTCAATGTCTTAATTATCATTAACACGAAGA
+
GGGGGCGFGCCDFFGGGGGEGGGGGFGGGFFFGDFFGGGGGFGFGGGGGGGGGGG8AFFGGGGGGGGGGGGGGGGGGGGGGFCFGGGGGGGGGGGGGGGGGGGGFGGGGEGGFGDGGGGCFBE@AFFGGGG9F9FEGGGDD@
@M02846:211:000000000-JJH3H:1:1101:12545:5365 1:N:0:1
TACCTTCTTTACAATATAGCAGACTAGATAATAATCTTCGTGTTAATGATAATTAAGACATTGACCACGCTCATCAGAAGGCTCGCCAGAATAAACGTTGCAAAAAGGATTCCTGGAAAAATGGTCGCACACAAAAATTTAA
+
GGGGGGGGGGGGGGGGGGEGGGGGGGGGGGGGGGGGGGGGGGFGGGGGGGGGGGGGGGGGGGGGGGGGGGCGGGGGGGGGGGFFGGGGGDFGFFGGGFFFGGGGGGGDG@FGGGGGGGFGGGGGGFFGGGGGGGGGGGG<FG
@M02846:211:000000000-JJH3H:1:1101:12545:5365 2:N:0:1
GCGTCAGTCAGGTAATACGACTCACATTTTTAAATTTTTGTGTGCGACCATTTTTCCAGGAATCCTTTTTGCAACGTTTATTCTGGCGAGCCTTCTGATGAGCGTGGTCAATGTCTTAATTATCATTAACACGAAGATTATT
+
GGGEGGGGGGGGFGGGGGGGGGGGGGGGGGGGGFGGGGGGGGGGGGGGGGGGDFEGGEDFGF8EFGGFGGGGFGGGFCDFFCFGGGFGCGGFGGGFGCGFFGCGBEFGGGFEFGGGGGFGGFAFGCFGGGFGGGGGGGFGGF
@M02846:211:000000000-JJH3H:1:1101:23744:5372 1:N:0:1
GCGTCAGTCAGGTAATACGACTCACATAAAATTTTTGTGTGCGACCATTTTTCCAGGAATCCTTTTTGCAACGTTTATTCTGGCGAGCCTTCTGATGAGCGTGGTCAATGTCTTAATTATCATTAACACGAAGATTATTATC
+
GGGGGGGFGGGGGGGGGFGGGGGGGGGGGGGGGFGGFGGGGGGGEGGGGGGGGGGGGGGGGGGGGGGGGGGGGDFGGGGGGGGGGGGCGGGGGGGGGGGGGGGEFGGGGGGGGGGGGGGGGFGGGGGGGGEFGGFFFGGGGA
@M02846:211:000000000-JJH3H:1:1101:23744:5372 2:N:0:1
TACCTTCTTTACAATATAGCAGACTAGATAATAATCTTCGTGTTAATGATAATTAAGACATTGACCACGCTCATCAGAAGGCTCGCCAGAATAAACGTTGCAAAAAGGATTCCTGGAAAAATGGTCGCACACAAAAATTTTA
+
GGGGGGGGGGGGGGGGGGGGGGGGGGGGFGGFGGGGGGGGFGGGGGFFGGGGGGGGGGGGGGGGGGFGGGEGEGGGGGGGGGGGGGGGGGGGGGGGGGGGGGGGGGGGGFGGGGGGGGGGGGGGGGGGGGGGGGGGGGGGGG
@M02846:211:000000000-JJH3H:1:1101:25400:5374 1:N:0:1
TACCTTCTTTACAATATAGCAGACTAGATAATAATCTTCGTGTTAATGATAATTAAGACATTGACCACGCTCATCAGAAGGCTCGCCAGAATAAACGTTGCAAAAAGGATTCCTGGAAAAATGGTCGCACACAAAAATTTAA
+
GGGGGGGGGGGGGGGGGGGGGGGGGGGGGGGGGGGGGGGGGGGGGGGGGGGGGGGGGGGGGGGGGGGGGGGGGGGGGGGGGGGGGGGGGGGGGGGGGGGGGGGGGGGGGGGGGGGGGGGGGGGGGGGGGGGGGGGGGGGGGG
@M02846:211:000000000-JJH3H:1:1101:25400:5374 2:N:0:1
GCGTCAGTCAGGTAATACGACTCGCATAATTTTTAAATTTTTGTGTGCGACCATTTTTCCAGGAATCCTTTTTGCAACGTTTATTCTGGCGAGCCTTCTGATGAGCGTGGTCAATGTCTTAATTATCATTAACACGAAGATT
+
GGGGGGGGGGGGGGGGGGGGGGGGGGGGGGGGGGGGGGGGGGGGGGGGGGGGGGGGGGGGGGGGGGGGGGGGGGGGGGGGGGGGGGGGGGGGGGGGGGGGGGGGGGGGGGGGGGGGGGGGGGGGGGGGGGGGGGGGGGGGGG
@M02846:211:000000000-JJH3H:1:1101:21190:5375 1:N:0:1
GCGTCAGTCAGGTAATACGACTCACATAGGACACACAAAAAAGAAGAAATAGATTTATTTTTAAATTTTTGTGTGCGACCATTTTTCCAGGAATCCTTTTTGCAACGTTTATTCTGGCGAGCCTTCTGATGAGCGTGGTCAA
+
GGGGGGGGGGGGGGGGGGGGGGGGGGGGGGGGGGGGGGGGGGGGGGGGGGGGGGGGGGGGGGGGGGGGGGGGGGGGGGGGGGFGGGGGGGGGGGGGGGGGGGGGGGGGGGGGGGGGGGGGGGGGGGGGGGGGGGGGGGGGGG
@M02846:211:000000000-JJH3H:1:1101:21190:5375 2:N:0:1
TACCTTCTTTACAATATAGCAGACTAGATAATAATCTTCGTGTTAATGATAATTAAGACATTGACCACGCTCATCAGAAGGCTCGCCAGAATAAACGTTGCAAAAAGGATTCCTGGAAAAATGGTCGCACACAAAAATTTAA
+
GGGGGGGGGGGGGGGGGGGGGGGGGGGGGGGGGGGGGGGGGGGGGGGGGGGGGGGGGGGGGGGGGGGGGGGGGGGGGGGGGGGGGGGGGGGGGGGGGGGGGGGGGGGGGEGGGGGGGGGFGGGGGGGGGGGGGGGGGGGGGG
@M02846:211:000000000-JJH3H:1:1101:16882:5385 1:N:0:1
TACCTTCTTTACAATATAGCAGACTAGATAATAATCTTCGTGTTAATGATAATTAAGACATTGACCACGCTCATCAGAAGGCTCGCCAGAATAAACGTTGCAAAAAGGATTCCTGGAAAAATGGTCGCACACAAAAATTTAA
+
GGGGGGGGGGGGGGGGGGGGGGGGGGGGGGGGGGGGGGGGGGGGGGGGGGGGGGGGGGGGGGGGGGGGGGGGGGGGGGGGGGGGGGGGGGGGGGGGGGGGGGGGGGGGGGGGGGGGGGGGGGGGGGGGGGGGGGGGGGGGGG
@M02846:211:000000000-JJH3H:1:1101:16882:5385 2:N:0:1
GCGTCAGTCAGGTAATACGACTCACATAACACAAAAAAGAAGAAATAGATTTATTTTTAAATTTTTGTGTGCGACCATTTTTCCAGGAATCCTTTTTGCAACGTTTATTCTGGCGAGCCTTCTGATGAGCGTGGTCAATGTC
+
GGGGGGGFGGGGGGGGGGGGGGGGGGGGGGGGGGGGGGGGGGGGGGGGGGGGGGGGGGGGGGGGGGGGGGGGGGGGGGGGGGGGGGGGGGGGGGGGGGGGGGGGGGGGGGGGGGGGGGGGGGGGGGGGGGGGGGGGGGGGGG
@M02846:211:000000000-JJH3H:1:1101:11117:5392 1:N:0:1
TACCTTCTTTACAATATAGCAGACTAGATAATAATCTTCGTGTTAATGATAATTAAGACATTGACCACGCTCATCAGAAGGCTCGCCAGAATAAACGTTGCAAAAAGGATTCCTGGAAAAATGGTCGCACACAAAAATTTAA
+
GGGGGGGGGGGGGGGGGGGGGGGGGGGGGFGGGGGGGGGGGGGGGFFGFGGGGGFFGFGGGGGGGGGGGG7FGGGGGGGGGGCGGGGGGGGGGGGGGFFGGGGGGGGGGGFGGGGGGGGGGCFGGGGGGGGGEGGGFGFFFF
@M02846:211:000000000-JJH3H:1:1101:11117:5392 2:N:0:1
GCGTCAGTCAGGTAATACGACTCACATAAAAAAAGAAGAAATAGATTTATTTTTAAATTTTTGTGTGCGACCATTTTTCCAGGAATCCTTTTTGCAACGTTTATTCTGGCGAGCCTTCTGATGAGCGTGGTCAATGTCTTAA
+
GGGGGGGFGGGGGGGGGGGGGGGGGGGGGGGGGGGGGGGGGGGGGGGGGGGGGGGGGGDGGGGGGGGGGGGGGGGGGGGGFGGGGGGGGGGGGGGGGGGGGGGGGGGGGGGGGGGGGGGGGGGGGGGCGGGGGGGGGGGFGG
@M02846:211:000000000-JJH3H:1:1101:9903:5396 1:N:0:1
GCGTCAGTCAGGTAATACGACTCACATAAAAAAAGAAGAAATAGATTTATTTTTAAATTTTTGTGTGCGACCATTTTTCCAGGAATCCTTTTTGCAACGTTTATTCTGGCGAGCCTTCTGATGAGCGTGGTCAATGTCTTAA
+
GGGCFFGFGGGFGGGGGGGGGEGGGGGGFGGGDECEGG?8FDGGGGGGGCFGGGGGGGGGGGGGGGCGGGGGGGFGGGGGFGGGGGFGGFGGGDFGGGGGDFFGGGGGFG7:FECGGGGGGGDGGGGGGGFFGGGGGGGGGF
@M02846:211:000000000-JJH3H:1:1101:9903:5396 2:N:0:1
TACCTTCTTTACAATATAGCAGACTAGATAATAATCTTCGTGTTAATGATAATTAAGACATTGACCACGCTCATCAGAAGGCTCGCCAGAATAAACGTTGCAAAAAGGATTCCTGGAAAAATGGTCGCACACAAAAATTTAA
+
GGGGGGGGGGGGGGGGGGGGGGGGGGGGGGGGGGGGGGGGGGGGGGGGGGGGGGGGGGGGGGGGGGGGGGGGGGGGGGGGGGGGGGGGGGGGGGGGGGGGGGGGGGGGGGFGGGGGGGGGGGGGGGGGGGGGGGGGGGGGGG
@M02846:211:000000000-JJH3H:1:1101:19701:5396 1:N:0:1
TACCTTCTTTACAATATAGCAGACTAGATAATAATCTTCGTGTTAATGATAATTAAGACATTGACCACGCTCATCAGAAGGCTCGCCAGAATAAACGTTGCAAAAAGGATTCCTGGAAAAATGGTCGCACACAAAAATTTAA
+
GGGGGGGFGGFGGGGFGGA<FGGGGGGGFGGGGGGGGGGGGGGGGGFGGGDFGGGGGGGGGGGGGGGGGGGGGGGGGGFGGGEGGDF@FEGGCEFGGFDFDGGFGGDE=FGGFFGGGGGGGGGGEGGGGGGGGGGGGGGGGG
@M02846:211:000000000-JJH3H:1:1101:19701:5396 2:N:0:1
GCGTCAGTCAGGTAATACGACTCACATAAAAAAAGAAGAAATAGATTTATTTTTAAATTTTTGTGTGCGACCATTTTTCCAGGAATCCTTTTTGCAACGTTTATTCTGGCGAGCCTTCTGATGAGCGTGGTCAATGTCTTAA
+
GCFGGGGFGGGGGGGGGGGGGDGFGFFEGGGGGGGGDGGGGGGGFGDFGGGGGGFGGGGGGGGGGGGFGGGGGGGGDGGGFFFGGFGGGGGGGGGGFFCDFGGGGGGGGGGGGGGGGGFGGGGGGGGGGGGGFGEFGGGGFE
@M02846:211:000000000-JJH3H:1:1101:20640:5402 1:N:0:1
TACCTTCTTTACAATATAGCAGACTAGATAATAATCTTCGTGTTAATGATAATTAAGACATTGACCACGCTCATCAGAAGGCTCGCCAGAATAAACGTTGCAAAAAGGATTCCTGGAAAAATGGTCGCACACAAAAATTTAA
+
GGGGGGGGGGGGGGGGGFGGGGGGGGGGFGGGGGGGGGGGGGGGGGGGGGGGGGGGGGGGGGGGGGGGGGFGGGGGGGGGGGGGGGGGGGGGGGGGGGGGGGGGGGGGGFGGGGGGGGGGGGGGGGGGGGGGGGGGGGGGGG
@M02846:211:000000000-JJH3H:1:1101:20640:5402 2:N:0:1
GCGTCAGTCAGGTAATACGACTCACATATGGACACACAAAAAAGAAGAAATAGATTTATTTTTAAATTTTTGTGTGCGACCATTTTTCCAGGAATCCTTTTTGCAACGTTTATTCTGGCGAGCCTTCTGATGAGCGTGGTCA
+
GGGGGGGGGGGGFEGGGGGGGDGGGGGGGGGGGGGGGGGGGGGGGGGGGGGGGGGGGGGGGGGFGGGGGGGGGGGGFGGGGGGGGGGGGFGGGGGGGGGGGGGGGGGGGGGGGGGGGGGGEGGGGGGGGGGGGGGGFGGFGG
@M02846:211:000000000-JJH3H:1:1101:9856:5402 1:N:0:1
AGGTAATACGACTCACATAGGACACACAAAAAAGAAGAAATAGATTTATTTTTAAATTTTTGTGTGCGACCATTTTTCCAGGAATCCTTTTTGCAACGTTTATTCTGGCGAGCCTTCTGATGAGCGTGGTCAATGTCTTAAT
+
GGGGGGGGGGGGEGGGGGGGGGGGGGGGGGGGGGGGGGGGGGGGGGGGGFFGGGGGGGGGGGGGGGGGGGGGGGGGGGGGGGGGGGGGGGGGGGGGGGGGGGGGGGGGFGGGGGGGGGGGGGGGGGGGGGGGGGGGGGGGGG
@M02846:211:000000000-JJH3H:1:1101:9856:5402 2:N:0:1
TACCTTCTTTACAATATAGCAGACTAGATAATAATCTTCGTGTTAATGATAATTAAGACATTGACCACGCTCATCAGAAGGCTCGCCAGAATAAACGTTGCAAAAAGGATTCCTGGAAAAATGGTCGCACACAAAAATTTAA
+
GGGGGGGGGGGGGGGGGGGGGGGGGGGGGGGGGGGGGGGGGGGGGGGGGGGGGGGGGGGGGGGGGGGGGGGGGGGGGGGGGGGGGGGGGGGGGGGGGGGGGGGGGGGGGGGGGGGGGGGGGGGGGGGGGGGGGGGGGGGGGG
@M02846:211:000000000-JJH3H:1:1101:17244:5403 1:N:0:1
GCGTCAGTCAGGTAATACGACTCACATAGGACACACAAAAAAGAAGAAATAGATTTATTTTTAAATTTTTGTGTGCGACCATTTTTCCAGGAATCCTTTTTGCAACGTTTATTCTGGCGAGCCTTCTGATGAGCGTGGTCAA
+
GGGGGGGGGGGGGGGGGGGGGGGGGGGGGGGGGGGGGGGGGGGGGGGGGGGGGGGGGGGGGGGGGGGGGGGGGGGGGGGGGGGGGGGGGGGGGGGGGGGGGGGGGGGGGGGGGGGGGGGGGGGGGGGGGGGGGGGGGGGGGG
@M02846:211:000000000-JJH3H:1:1101:17244:5403 2:N:0:1
TACCTTCTTTACAATATAGCAGACTAGATAATAATCTTCGTGTTAATGATAATTAAGACATTGACCACGCTCATCAGAAGGCTCGCCAGAATAAACGTTGCAAAAAGGATTCCTGGAAAAATGGTCGCACACAAAAATTTAA
+
GGGGGGGGGGGGGGGGGGGGGGGGGGGGGGGGGGGGGGGGGGGGGGGGGGGGGGGGGGGGGGGGGGGGGGGGGGGGGGGGGGGGGGGGGGGGGGGGGGGGGGGGGGGGGGGGGGGGGGGGGGGGGGGGGGGGGGGGGGGGGG
@M02846:211:000000000-JJH3H:1:1101:17777:5409 1:N:0:1
TACCTTCTTTACAATATAGCAGACTAGATAATAATCTTCGTGTTAATGATAATTAAGACATTGACCACGCTCATCAGAAGGCTCGCCAGAATAAACGTTGCAAAAAGGATTCCTGGAAAAATGGTCGCACACAAAAATTTAA
+
GGGGGGGGGGGGGGGGGGGGGGGGGGGGGGGGGGGGGGGGGGGGGGGGGGGGGGGGGGGGGGGGGGGGGGGGGFGGGGGGGGGGGGGGGGGGGGGGGGGGGGGGGGGGGGGGGGGGGGGGGFGGGGGGGGGGGGGGGGGGGG
@M02846:211:000000000-JJH3H:1:1101:17777:5409 2:N:0:1
GCGTCAATCAGGTAATACGCTCACATAGGACACACAAAAAAGAAGAAATAGATTTATTTTTAAATTTTTGTGTGCGACCATTTTTCCAGGAATCCTTTTTGCAACGTTTATTCTGGCGAGCCTTCTGATGAGCGTGGTCAAT
+
GGGGGGGGGGGGGGGGGGGGDGEGGGGGGGGGGGGGGGGGGGGGGGGGGGGGGGGGGGGGGFGGGGGGGGGGGGGGGGGGGGGGGGGFGGGGGGGGGGGGGGGGGGFGGGGGGGGGGGGGGGGGGGGGGGGGGGGGGGGGGF
@M02846:211:000000000-JJH3H:1:1101:23354:5417 1:N:0:1
GCGTCAGTCAGGTAATACGACTCACATAACACAAAAAAGAAGAAATAGATTTATTTTTAAATTTTTGTGTGCGACCATTTTTCCAGGAATCCTTTTTGCAACGTTTATTCTGGCGAGCCTTCTGATGAGCGTGGTCAATGTC
+
GGGGGGGGGGGGGGGGGGGGGGGGGGGGGGGGGGGGGGGGGGGGGGGGGGGGGGGGGGGGGGGGGGGGGGGGGGGGGGGGGGGGGGGGGGGGGGGGGGGGGGGGGGGGGGGGGGGGGGGGGGGGGGGGGGGGGGGGGGGGGA
@M02846:211:000000000-JJH3H:1:1101:23354:5417 2:N:0:1
TACCTTCTTTACAATATAGCAGACTAGATAATAATCTTCGTGTTAATGATAATTAAGACATTGACCACGCTCATCAGAAGGCTCGCCAGAATAAACGTTGCAAAAAGGATTCCTGGAAAAATGGTCGCACACAAAAATTTAA
+
GGGGGGGGGGGGGGGGGGGGGGGGGGGGGGGGGGGGGGGGGGGGGGGGGGGGGGGGGGGGGGGGGFGFGGEGGGGGGGGGGGGGGGGGGGGGGGGGGGGGGGGGGGGGGGGGGGGGGGGGGGGGGGGGGGGGGGGGGGGGGG
@M02846:211:000000000-JJH3H:1:1101:23936:5419 1:N:0:1
GCGTCAGTCAGGTAATACGACTCACATAATTCTGGCGAGCCTTCTGATGAGCGTGGTCAATGTCTTAATTATCATTAACACGAAGATTATTATCTAGTCTGCTATATTGTAAAGAAGGTAAGAACGGCAAGATCGGAAGAGC
+
GGGEGGGFGGGGGGGGGEEGGGGGGGGGEAFFGGF@FDGGGCFGGGGGGGGGGGGGDCFGGFFGGGGGGGGGGGGFGGGGGGGGGGGGGGGGGGGFGGGGGGGGGFGG<FGGGGGFGGGGGGFGGGGGEEG8FGFC7FEGDF
@M02846:211:000000000-JJH3H:1:1101:23936:5419 2:N:0:1
TACCTTCTTTACAATATAGCAGACTAGATAATAATCTTCGTGTTAATGATAATTAAGACATTGACCACGCTCATCAGAAGGCTCGCCAGAATTATGTGAGTCGTATTACCTGACTGACGCAGAACGGCAAGATCGGAAGAGC
+
GGGGGGGGGGGGGGGGGGGGGGGGGGGGGGGGGGGGGGGGGGGFFGGGGGGGFFGGGGGGGGGGGGGGGGGGGGGGGGGGGGGGGGGGGGGGGGGGGGGGGGGGGGGGGGGGGFGGGGGGGGGGGGDGGGGGGGGGGEGGF8
@M02846:211:000000000-JJH3H:1:1101:7644:5424 1:N:0:1
TACCTTCTTTACAATATAGCAGACTAGATAATAATCTTCGTGTTAATGATAATTAAGACATTGACCACGCTCATCAGAAGGCTCGCCAGAATAAACGTTGCAAAAAGGATTCCTGGAAAAATGGTCGCACACAAAAATTTAA
+
GGGGGGGGGGGGGGGGGGGGGGGGGGGGGGGGGGGGGGGGGGGGGGGGGGGGGGGGGGGGGGGGGGGGGGGGGGGGGGGGGGGGGGGGGGGGGGGGGGGGGGGGGGGGGGGGGGGGGGGGGGGGGGGGGGGGGGGGGGGGGG
@M02846:211:000000000-JJH3H:1:1101:7644:5424 2:N:0:1
GCGTCAGTCAGGTAATACGACTCACATATTATTTTTAAATTTTTGTGTGCGACCATTTTTCCAGGAATCCTTTTTGCAACGTTTATTCTGGCGAGCCTTCTGATGAGCGTGGTCAATGTCTTAATTATCATTAACACGAAGA
+
GGGGGGGGGGGGGGGGGGGGGGGGGGGGGGGGGGGGGGGGGGGGGGGGGGGGGGGGGGGGGGGGGGGGGGGGGGGGGGGGGGGGGGGGGGGGGGEGGGGGGGGGGGGGGGGGGGGGGGGGGGGGGGGGGGGGGGGGGGGGGG
@M02846:211:000000000-JJH3H:1:1101:17487:5429 1:N:0:1
GCGTCAGTCAGGTAATACGACTCACATAGGACACACAAAAAAGAAGAAATAGATTTATTTTTAAATTTTTGTGTGCGACCATTTTTCCAGGAATCCTTTTTGCAACGTTTATTCTGGCGAGCCTTCTGATGAGCGTGGTCAA
+
GGGGGGGGGGGGGGGGGGGGGGGGGGGGGGGGGGGGGGGGGGGGGGGGGGGGGGGGGGGGGGGGGGGGGGGGGGGGGGGGGGGGGGGGGGGGGGGGGGGGGGGGGGGGGGGGGGGGGGGGGGGGGGGGGGGGGGGGGGGGGG
@M02846:211:000000000-JJH3H:1:1101:17487:5429 2:N:0:1
TACCTTCTTTACAATATAGCAGACTAGATAATAATCTTCGTGTTAATGATAATTAAGACATTGACCACGCTCATCAGAAGGCTCGCCAGAATAAACGTTGCAAAAAGGATTCCTGGAAAAATGGTCGCACACAAAAATTTAA
+
GGGGGGGGGGGGGGGGGGGGGGGGGGGGGGGGGGGGGGGGGGGGGGGGGGGGGGGGGGGGGGGGGGGGGDGGGGGGGGGGGGGGGGGGGGGGGGGGGGGGGGGGGGGGGGGGGFGGGGGGGGGGGGGGGGGGGGGGGGGGGG
@M02846:211:000000000-JJH3H:1:1101:11355:5441 1:N:0:1
GCGTCAGTCAGGTAATACGACTCACATAATTTTTGTGTGCGACCATTTTTCCAGGAATCCTTTTTGCAACGTTTATTCTGGCGAGCCTTCTGATGAGCGTGGTCAATGTCTTAATTATCATTAACACGAAGATTATTATCTA
+
GGGGGGGGGGGGGGGGGGGGGGGGGGGGGGGGGGGGGGGGGGGGGGGGGGGGGGGGGGGGGGGGGGGGGGGDGGGGGGGGGGGGGGEFGGFGGGGDGGGGGGGGGGGGGGGGFFGGGGGGGGGGGGGGGGGDCGGGGGGGGF
@M02846:211:000000000-JJH3H:1:1101:11355:5441 2:N:0:1
TACCTTCTTTACAATATAGCAGACTAGATAATAATCTTCGTGTTAATGATAATTAAGACATTGACCACGCTCATCAGAAGGCTCGCCAGAATAAACGTTGCAAAAAGGATTCCTGGAAAAATGGTCGCACACAAAAATTATG
+
GGGGGGGGGGGGGGGGGGGGGGGGGGGGGGGGGGGGGGGGGGGGGGGGGGGGGGGGGGGGGGGGGGGGGGFGGGGGGGGGGGGGGGGGGGGGGGGGGGGGGGGGGGGGGGGGGGGGGGGGGGGGGGGGGGGGGGGGGGGGGG
@M02846:211:000000000-JJH3H:1:1101:26370:5487 1:N:0:1
TACCTTCTTTACAATATAGCAGACTAGATAATAATCTTCGTGTTAATGATAATTAAGACATTGACCACGCTCATCAGAAGGCTCGCCAGAATAAACGTTGCAAAAAGGATTCCTGGAAAAATGGTCGCACACAAAAATTTAA
+
GGGGGGGGGGGGGGGGGGGGGGGGGGGGGGGGGGGGGGGGGGGGGGGGGGGGGGGGGGGGGGGGGGGGGGGGGGGGGGGGGGGGGGGGGGGGGGGGGGGGGGGGGGGGGGGGGGGGGGGGGGGGGGGGGGGGGGGGGGGGGG
@M02846:211:000000000-JJH3H:1:1101:26370:5487 2:N:0:1
GCGTCAGTCAGGTAATACGACTCACATATTTTTAAATTTTTGTGTGCGACCATTTTTCCAGGAATCCTTTTTGCAACGTTTATTCTGGCGAGCCTTCTGATGAGCGTGGTCAATGTCTTAATTATCATTAACACGAAGATTA
+
GGGGGGGGGGGGGGGGGGGGGGGGGGGGGGGGGGGGGGGGGGGGGGGGGGGGGGGGGGGGGGGGGGGGGGGGGGGGGGGGGGGGGGGGGGGGGGGGGGGGGGGGGGGGGGGGGGGGGGGGGGGGGGGGGGGGGGGGGGGGGE
@M02846:211:000000000-JJH3H:1:1101:18003:5489 1:N:0:1
TACCTTCTTTACAATATAGCAGACTAGATAATAATCTTCGTGTTAATGATAATTAAGACATTGACCACGCTCATCAGAAGGCTCGCCAGAATAAACGTTGCAAAAAGGATTCCTGGAAAAATGGTCGCACACAAAAATTTAA
+
GGGGGGGGGGGGGGGGGGGGGGGGGGGGGGFGGGGGGGGGGGGGGGGGGGGGGGGGGGGGGGGFGEGGGGGGGGGGGGGGGGGGGGGGGGGGGGGGGGGGGGGGGGGGGGGGGGGGGGGGGGGGGGGGGGGGGGGGGG<FGG
@M02846:211:000000000-JJH3H:1:1101:18003:5489 2:N:0:1
GCGTCAGTCAGGTAATACGACTCACATAGGACACACAAAAAAGAAGAAATAGATTTATTTTTAAATTTTTGTGTGCGACCATTTTTCCAGGAATCCTTTTTGCAACGTTTATTCTGGCGAGCCTTCTGATGAGCGTGGTCAA
+
GGGGGGGFGGGGGGGGGGGGGGGGGGGGGGGGGGGGGGGGGGGGGGFGGGGGGGGGGGGGGGGFGGGGGGGGGGGGGGGGGGGGGGGGGGGGGGGGGGGGGGGGGGGGGGGGGGGGGGGGGGGGGGGGFGGGGGGGGGGGGG
@M02846:211:000000000-JJH3H:1:1101:5855:5509 1:N:0:1
GCGTCAGTCAGGTAATACGACTCACATAACAAAAAAGAAGAAATAGATTTATTTTTAAATTTTTGTGTGCGACCATTTTTCCAGGAATCCTTTTTTCAACGTTTATTCTGGCGAGCCTTCTGATGAGCGTGGTCAATGTCTT
+
GGGGGGGGGGGGGGGGGGGGGGGGGGGGGGGGCGFFGGGGGGGGGGDGEFGGGGGGGGGGGGGGGGGGGGGGGGGGGGGFGGGGGGGGGGGGGGGGGGGG>DGGGGGFGFGGGGGGGGGGGGGGGGGGGGGGGGGGGFGGGG
@M02846:211:000000000-JJH3H:1:1101:5855:5509 2:N:0:1
TACCTTCTTTACAATATAGCAGACTAGATAATAATCTTCGTGTTAATGATAATTAAGACATTGACCACGCTCATCAGAAGGCTCGCCAGAATAAACGTTGAAAAAAGGATTCCTGGAAAAATGGTCGCACACAAAAATTTAA
+
GGGGGGGGFGGGGGGFGFGFGGFGGGGGGGGGGGGGGGGGGGGGGGGGGGGGGGGGGGGGGGGGGGGGGG@FGGGGDGGGFGFGGGGGGGGGGGGGGGGGGGGGGGGGGGGGGGGGGGGGGGGGGDEGGGGGGGGGGGGGGG
@M02846:211:000000000-JJH3H:1:1101:10397:5539 1:N:0:1
GCGTCAGTCAGGTAATACGACTCACATACAAAAAAGAAGAAATAGATTTATTTTTAAATTTTTGTGTGCGACCATTTTTCCAGGAATCCTTTTTGCAACGTTTATTCTGGCGAGCCTTCTGATGAGCGTGGTCAATGTCTTA
+
GGGGGGGGGGGGGGGGGGGGGGGGGGGGGGGGGGGGGGGGGGGGGGGGGGGGGGGGGGGGGGGGGGGGGGGGGGGGGGGGGGGGGGGGGGGGGGGGGGGGGGGGGGGGGGGGGGGGGGGGGGGGGGGGGGGGGGGGGGGGGG
@M02846:211:000000000-JJH3H:1:1101:10397:5539 2:N:0:1
TACCTTCTTTACAATATAGCAGACTAGATAATAATCTTCGTGTTAATGATAATTAAGACATTGACCACGCTCATCAGAAGGCTCGCCAGAATAAACGTTGCAAAAAGGATTCCTGGAAAAATGGTCGCACACAAAAATTTAA
+
GGGGGGGGGGGGGGGGGGGGGGGGGGGGGGGGGGGGGGGGGGGGGGGGGGGGGFGGGGGGGGGGGGGGGGGGGFGGGGGGGGGGGGGGGGGGGGGGGFGGGGGGGGGGGGGGGGGGGGGGGGGGGGGGGGGGGGGGGGGGGG
@M02846:211:000000000-JJH3H:1:1101:25177:5540 1:N:0:1
GCGTCAGTCAGGTAATACGACTCACATAAATTTTTGTGTGCGACCATTTTTCCAGGAATCCTTTTTGCAACGTTTATTCTGGCGAGCCTTCTGATGAGCGTGGTCAGTGTCTTAATTATCATTAACACGAAGATTATTATCT
+
GFGFG@BFCFGGGGGGGGGGGGGDFFFGGGGGGGG7FGFCFFEGEGGGFGGGEFCF@@FE<CFFFFGGAFFG@D@CFGGGGGGG::FGGGGDA<FG,CCBC:CDFGFGGGGFE<<FAFDGEEFGGGGGG:+B:FFAFFCEG9
@M02846:211:000000000-JJH3H:1:1101:25177:5540 2:N:0:1
TACCTTCTTTACAATATAGCAGACTAGATAATAATCTTCGTGTTAATGATAATTAAGACACTGACCACGCTCATCAGAAGGCTCGCCAGAATAAACGTTGCAAAAAGGATTCCTGGAAAAATGGTCGCACACAAAAATTTAT
+
CEFGG9CGGGGGGGDGGDAFEFGF<FFFFFGAFDGGGGGGGGEFCGGGGGGGDFGG<FFGGGGGGFFFGGCEEFGFGGD@AFGGGGGGEDFFEDFGG=FF7E?FEGCE8EE<BFCFEFGFF<?FFGEGGECEFFGGFFGGFG
@M02846:211:000000000-JJH3H:1:1101:17660:5541 1:N:0:1
GCGTCAGTCAGGTAATACGACTCACATAACACAAAAAGAAGAAATAGATTTATTTTTAAATTTTTGTGTGCGACCATTTTTCCAGGAATCCTTTTTGCAACGTTTATTCTGGCGAGCCTTCTGATGAGCGTGGTCAATGTCT
+
GGGGGGGFGGGGGGGGGGGGGGGGGGGGGGGGGGGGGGGGGGGGGGGGGGGGGGGGGGGGGFGGGGGGGGGGGGGGGGGGGGGGGGGGGGGGGGGGGGGGGGFEGGGGGGGGGGGGGGGGGGGGGGGGGGGGGGGGGGGGGG
@M02846:211:000000000-JJH3H:1:1101:17660:5541 2:N:0:1
TACCTTCTTTACAATATAGCAGACTAGATAATAATCTTCGTGTTAATGATAATTAAGACATTGACCACGCTCATCAGAAGGCTCGCCAGAATAAACGTTGCAAAAAGGATTCCTGGAAAAATGGTCGCACACAAAAATTTAA
+
GGGGGGGGGGGGGGGGGGGGGGGGGGGGGGGGGGGGGGGGGGFFGGGGGGGGGGGGGGGGGGGGGGGGGGGGGGGGGGGGGGGGGGGGGGGGGGGGGGGGGGGGGGGGGGGFGGGGGGGGGGGGGGGGGGGGGGGGGGGGGG
@M02846:211:000000000-JJH3H:1:1101:25006:5549 1:N:0:1
GCGTCAGTCAGGTAATACGACTCACATAGCAACGCTTATTCTGGCGAGCCTTCTGATGAGCGTGGTCAATGTCTTAATTATCATTAACACGAAGATTATTATCTAGTCTGCTATATTGTAAAGAAGGTAAGAACGGCAAGAT
+
CFCFFGDGC<@,CFCFGEGGCECFCFEFDGCF,8+B@FFF<FFD<7@B:FCGFAFGGCFCC:FCGCFFGFFF9<FFFEFGFG9CFF9EDGGG+BFGC,C,CC?<,CFE<?A@D<FAFFFFGGGAAFGFGGCEG@@C:@F7F,
@M02846:211:000000000-JJH3H:1:1101:25006:5549 2:N:0:1
TACCTTCTTTACAATATAGCAGACTAGATAATAATCTTCGTGTTAATGATAATTAAGACATTGACCACGCTCATCAGAAGGCTCGCCAGAATAAACGTTGCTATGTGAGTCGTATTACCTGACTGACGCAGAACGGCAAGAT
+
GGGFFGGGCEFGGGGGGGGGGGGEGGGCGGD@EFGF<FGGGGFGGEGGFGG<FCFFGAFGGGGGGCEFG+CFGGGGGGGGGGGGGGGD:FGGGGGGG=FG>FCGGGGGGFGGGGGGGGGGGDFGGGGGGGDEGGGGGGGGGF
@M02846:211:000000000-JJH3H:1:1101:23323:5555 1:N:0:1
GCGTCAGTCAGGTAATACGACTCACATAATTTTTAAATTTTTGTGTGCGACCATTTTTCCAGGAATCCTTTTTGCAACGTTTATTCTGGCGAGCCTTCTGATGAGCGTGGTCAATGTCTTAATTATCATTAACACGAAGATT
+
9FF@FF;FGGGGFGFFGGGFECFGDFFFGGGGFFGFDGGGGFGGDFGFGGGGGGGGFEFG@FFCFECEFEEDFEEFCCFEEECFEGGFD@:FGEGGG<FCFGEEFGGGGGG@FGFCFGGFGFD<FGCFG9FFDGEFDC?:CE
@M02846:211:000000000-JJH3H:1:1101:23323:5555 2:N:0:1
TACCTTCTTTACAATATAGCAGACTAGATAATAATCTTCGTGTTAATGATAATTAAGACATTGACCACGCTCATCAGAAGGCTCGCCAGAATAAACGTTGCAAAAAGGATTCCTGGAAAAATGGTCGCACACAAAAATTTAA
+
GGGGGFEFEFGFGGGGGGGCFGEDCFEFG<FEEFGGEGGGGFGGGFGFGCFCEGGGGGGGGGGGGGEFGGCEEGGGGGG8FFGGFGGGGCGGFEFCCGGGGGGGFFEGGGFCFGDGDEEGGFGGFGGGGGGGGGFGGGGFDG
@M02846:211:000000000-JJH3H:1:1101:21209:5556 1:N:0:1
TACCTTCTTTACAATATAGCAGACTAGATAATAATCTTCGTGTTAATGATAATTAAGACATTGACCACGCTCATCAGAAGGCTCGCCAGAATAAACGTTGCAAAAAGGATTCCTGGAAAAATGGTCGCACACAAAAATTTAA
+
GGGGGGGGGGGGGGGGGGGGGGGGGGGGGGGGGGGGGGGGGGGGGGGGGGGGGGGGGGGGGGGGGGGGGGGGGGGGGGGGGGGGGGGGGGGGGGGGGGGGGGGGGGGGGGGGGGGGGGGGGGGGGGGGGGGGGGGGGGGGGG
@M02846:211:000000000-JJH3H:1:1101:21209:5556 2:N:0:1
GCGTCAGTCAGGTAATACGACTCACATAGGACACACAAAAAAGAAGAAATAGATTTATTTTTAAATTTTTGTGTGCGACCATTTTTCCAGGAATCCTTTTTGCAACGTTTATTCTGGCGAGCCTTCTGATGAGCGTGGTCAA
+
GGGGGGGGGGGGGGGGGGGGGGGGGGGGGGGGGGGGGGGGGGGGGGGGGGGGGGGGGGGGGGGGGGGGGGGGGGGGGGGGGGGGGGGGGGGGGGGGGGGGGGGGGGGGGGGGGGGGGGGGGGGGGGGGGGGGGGGGGGGGGG
@M02846:211:000000000-JJH3H:1:1101:10984:5557 1:N:0:1
TACCTTCTTTACAATATAGCAGACTAGATAATAATCTTCGTGTTAATGATAATTAAGACATTGACCACGCTCATCAGAAGGCTCGCCAGAATAAACGTTGCAAAAAGGATTCCTGGAAAAATGGTCGCACACAAAAATTTAA
+
GGGGGGGGGGGGGGGGGGFGGGGGGGGGGGGGGGGGGGGGGGEGGGGGGGGGGGGGFGGGGGFGFGGGGGGGGGGGFEGGGGGGGGGGGGGGGGGGGGGGGGGGGGGGGGGCFFGGGGGGGGGGGGGGGGGGGFFGGGGGGG
@M02846:211:000000000-JJH3H:1:1101:10984:5557 2:N:0:1
GCGTCAGTCAGGTAATACGACTCACATAAAAAAAGAAGAAATAGATTTATTTTTAAATTTTTGTGTGCGACCATTTTTCCAGGAATCCTTTTTGCAACGTTTATTCTGGCGAGCCTTCTGATGAGCGTGGTCAATGTCTTAA
+
FGGGGGGGGGGGGGGGGGGGGDGGGGGGGGGGGGGEGFGGGGFGGGGGGGGGGGGGGGFGGGGFGGGGGGGGGGE<FFDGGGGGGGGGGFGGFGGGGGGGGGFGFGGGGG7FGGGGGCFFGGGGFGGE=@AEEGGGGGFFCE
@M02846:211:000000000-JJH3H:1:1101:12146:5559 1:N:0:1
TACCTTCTTTACAATATGCAGACTAGATAATAATCTTCGTGTTAATGATAATTAAGACATTGACCACGCTCATCAGAAGGCTCGCCAGAATAAACGTTGCAAAAAGGATTCCTGGAAAAATGGTCGCACACAAAAATTTAAA
+
GGGGGGGGGGGGGGGGGGGGGGGGGGGGGGGGGGGGGGGGGGGGGGGGGGGGGGGGGGGGGGGGGGGGGGGGGGGGGGGGGGGGGGGGGGGGGGGGGGGGGGGGGGGGGGGGGGGGGGGGGGGGGGGGGGGGGGGGGGGGGG
@M02846:211:000000000-JJH3H:1:1101:12146:5559 2:N:0:1
GCGTCAGTCAGGTAATACGACTCACATAACACAAAAAAGAAGAAATAGATTTATTTTTAAATTTTTGTGTGCGACCATTTTTCCAGGAATCCTTTTTGCAACGTTTATTCTGGCGAGCCTTCTGATGAGCGTGGTCAATGTC
+
GGGGGGGGGGGGGGGGGGGGGGGGGGGGGGGGGGGGGGGGGGGGGGGGGGGGGGGGGGGGGGGGGGGGGGGGGGGGGGGGGGGGGGGGGGGGGGGGGGGGGGGGGGGGGGGGGGGGGGGGGGGGGGGGGGGGGGGGGGGGG<
@M02846:211:000000000-JJH3H:1:1101:22396:5560 1:N:0:1
TACCTTCTTTACAATATAGCAGACTAGATAATAATCTTCGTGTTAATGATAATTAAGACATTGACCACGCTCATCAGAAGGCTCGCCAGAATAAACGTTGCAAAAAGGATTCCTGGAAAAATGGTCGCACACAAAAATTTAA
+
GGGGGGGGGGGGGGGGGGGGGGGGGGGGGGGGGGGGGGGGGGGGGGGGFGGGGGGGGGGGGGGGGFFGGGFGGGGGFGGGGGGGGGGGGGGGGGGGGGGGGGGGGGGGGGGGGGGGGGGGGGGGGGGGGGGGGGGGGGGGGG
@M02846:211:000000000-JJH3H:1:1101:22396:5560 2:N:0:1
GCGTCAGTCAGGTAATACGACTCACATAACACAAAAAAGAAGAAATAGATTTATTTTTAAATTTTTGTGTGCGACCATTTTTCCAGGAATCCTTTTTGCAACGTTTATTCTGGCGAGCCTTCTGATGAGCGTGGTCAATGTC
+
GGGGGGGGGGGGGGGGGGGGGGGGGGGGGGGGGGGGGGGGGGGGGGGGGGGGGGGGGGGGGGGGGGGGGGGGGGGGGGGGGGGGGGGGGGGGGGGGGGGGGGGGGGGGGGGGGGGGGGGGGGGGGGGGGGGGGGGGGGGGGF
@M02846:211:000000000-JJH3H:1:1101:20102:5593 1:N:0:1
GCGTCAGTCAGGTAATACGACTCACATAACACAAAAACTAAGATATAGATTTATTTTTAAATTTTTCTTTGCGACCATTTTTCCATGAATCCTTTTTGCAACGTTTCTTCTGGCGAGCCTTCTGATGAGCGTGTTCAATGTC
+
FG>E+@,<;66C<EFGGF,C@,BEE8F<,C,C,,C,,,,C6;<,,C,;C6C@,6F<,CF6,CEF9F,C,C,C@7@F7<<E<@,,,,9CFFEFGGEFGCCC<C>FGG,FFFGGA,+>+@7,<<<,,<?<<?+4+44CFCG,7:
@M02846:211:000000000-JJH3H:1:1101:20102:5593 2:N:0:1
TACCTTCTTTACAATATAGCAGACTAGATAATAATCTTCGTGTTAATGATAATTAAGACATTGACCACGCTCATCAGAAGGCTCGCCAGAATAAACGTTGCAAAAATGATTCCTGGAAAAATGGTCGCACACAAAAATTTAA
+
A@F@<FFGGA,EFDD9FG,CEDFGG9,C<@A,C<CFCFFGFGGGGFF<,;,CFFGF,FE<@C,CEGFF,+@C@EEF@EA<8,FF@CCFEFGG?,CD7<EFE,6CFG,55E<EFGE<F=,<?8AF??+>+FFGGGGGF<,FCF
@M02846:211:000000000-JJH3H:1:1101:7009:5597 1:N:0:1
GCGTCAGTCAGGTAATACGACTCACATAACACAAAAAAGAAGAAATAGATTTATTTTTAAATTTTTGTGTGCGACCATTTTTCCAGGAATCCTTTTTGCAACGTTTATTCTGGCGAGCCTTCTGATGAGCGTGGTCAATGTC
+
GGGGGGGGGGFGFFFGGGGGGGGGGGGGGGGGGFGGCGGGGGCCFGGGGGGGGGGGGGGGFGGGGGGGGGGGGGGGGGGGGGGGFGFGFGGFGGFGGGGGGGGGGGGGGGGFGGEGGGGGGGGGGGGGGGGGGGGGGGGGGF
@M02846:211:000000000-JJH3H:1:1101:7009:5597 2:N:0:1
TACCTTCTTTACAATATAGCAGACTAGATAATAATCTTCGTGTTAATGATAATTAAGACATTGACCACGCTCATCAGAAGGCTCGCCAGAATAAACGTTGCAAAAAGGATTCCTGGAAAAATGGTCGCACACAAAAATTTAA
+
GGGGGGGFFGGGDGGGGGFGGGGGGFGGGGGGGGGGGGGGGGGGGGGGGGGGGGGGGGGGGGGGGGGGGGDCCGGGGGGGGGGGGGGGGGGGGGGGGGGGGGGGGGGGFGGGGGGGGGGGGGGGGGGGGGGGGGGCFGGGGG
@M02846:211:000000000-JJH3H:1:1101:27416:5599 1:N:0:1
GCGTCAGTCAGGTAATACGACTCACATATTTGTGTGCGACCATTTTTCCAGGAATCCTTTTTGCAACGTTTATTCTGGCGAGCCTTCTGATGAGCGTGGTCAATGTCTTAATTATCATTAACACGAAGATTATTATCTAGTC
+
GGGGGGGGGGGGGGGGGGGGGGGGGGGGGGGGGGGGGGGGGGGGGGGGGGGGGGGGGGGGGGGGGGGGGGGGGGGGGGGEGGGGGGGGGGGGGGGGFGGGGGGGGGGGGGGGGGGGGGGGGGFGGGGGDGGGFGGGGGGGGG
@M02846:211:000000000-JJH3H:1:1101:27416:5599 2:N:0:1
TACCTTCTTTACAATATAGCAGACTAGATAATAATCTTCGTGTTAATGATAATTAAGACATTGACCACGCTCATCAGAAGGCTCGCCAGAATAAACGTTGCAAAAAGGATTCCTGGAAAAATGGTCGCACACAAATATGTGA
+
GGGGGGGGGGGGGGFGGFFGGGGGGGGGGGGGGGGGGGGGGGGGGDGGGGGGGGGGGGGGGGGGGFGGGGGGEGGGDGGGGGGGGGGGGGGGGGGGGGGGGFGGGGGGGGGGGGFGGGEGGGGGGGGGGGGGGFGGGGGGGG
@M02846:211:000000000-JJH3H:1:1101:7998:5606 1:N:0:1
TACCTTCTTTACAATATAGCAGACTAGATAATAATCTTCGTGTTAATGATAATTAAGACATTGACCACGCTCATCAGAAGGCTCGCCAGAATAAACGTTGCAAAAAGGATTCCTGGAAAAATGGTCGCACACAAAAATTTAA
+
GGGGGDEF,CEGGGGGGG<DCF@;F<C,CEFFGFGGGCFF<6;EFFEEFFG9C,C6F,CFDE<EEFGDEE7F@@EF<9,CAFCFCFGGGC<,?DCFE,,C7=<9CFGGG?<FF<DFGGGF@FFFEB7F7FCFCFF@FFFGA@
@M02846:211:000000000-JJH3H:1:1101:7998:5606 2:N:0:1
GCGTCAGTCAGGTAATACGACTCACATAATTTTTAAATTTTTGTGTGCGACCATTTTTCCAGGAATCCTTTTTGCAACGTTTATTCTGGCGAGCCTTCTGATGAGCGTGGTCAATGTCTTAATTATCATTAACACGAAGATT
+
DG78@FG=CF98EACGG9@CGCEEC66@,C@F,,;@<EGFGFGGDGGDCFFFBFE,CFD<F9ED,,CDE@FAC@EFFF:C<@<C,,C<<EC777>4,CEFE,C@FEFF=7B<5=B@AFC<F5<FE,EC<EFGECFE+=C7,E
@M02846:211:000000000-JJH3H:1:1101:11422:5612 1:N:0:1
GCGTCAGTCAGGTAATACGACTCACATAGGACACACAAAAAAGAAGAAATAGATTTATTTTTAAATTTTTGTGTGCGACCATTTTTCCAGGAATCCTTTTTGCAACGTTTATTCTGGCGAGCCTTCTGATGAGCGTGGTCAA
+
GGGGGGGFGGGGGGGGGGGGGGGGGGGGGGGGGGGGGGGGGGGGGGGGGGGGGGGGGGGGGGGGGGGGGGGGGGGGGGGGGGGGGGGGGGGGGGGGGGGGGGGGGGGGGGGGGGGGGGGGGGGGGGGGGGGGGGGGGGGGGG
@M02846:211:000000000-JJH3H:1:1101:11422:5612 2:N:0:1
TACCTTCTTTACAATATAGCAGACTAGATAATAATCTTCGTGTTAATGATAATTAAGACATTGACCACGCTCATCAGAAGGCTCGCCAGAATAAACGTTGCAAAAAGGATTCCTGGAAAAATGGTCGCACACAAAAATTTAA
+
GGGGGGGGGGGGGGGGGGGGGGGGGGGGGGGGGGGGGGGGGGGGGGGGGGGGGGGGGGGGGGGGGGGGGGGGGGGGGGGGGGGGGGGGGGGGGGGGGGGGGGGGGGGGGGGGGGGGGGGGGGGGGGGGGGGGGGGGGGGGGG
@M02846:211:000000000-JJH3H:1:1101:18478:5631 1:N:0:1
TACCTTCTTTACAATATAGCAGACTAGATAATAATCTTCGTGTTAATGATAATTAAGACATTGACCACGCTCATCAGAAGGCTCGCCAGAATAAACGTTGCAAAAAGGATTCCTGGAAAAATGGTCGCACACAAAAATTTAA
+
GGGGGGGGGGGGGGGGGGGGGGGGGGGGGGGGGGGGGGGGGGGGGGGGGGGGGGGGGGGGGGGGGGGGGGGGGGGGGGGGGGGGGGGGGGGGGGGGGGGGGGGGGGGGGGGGGGGGGGGGGGGGGGGGGGGGGGGGGGGGGG
@M02846:211:000000000-JJH3H:1:1101:18478:5631 2:N:0:1
GCGTCAGTCAGGTAATACGACTCACATATTTTAAATTTTTGTGTGCGACCATTTTTCCAGGAATCCTTTTTGCAACGTTTATTCTGGCGAGCCTTCTGATGAGCGTGGTCAATGTCTTAATTATCATTAACACGAAGATTAT
+
GGGGGGGGGGGGGGGGGGGGGGGGGGGGGGGGGGGGGGGGGGGGGGGGGGGGGGGGGGGGGGGGGGGGGGGGGGGGGGGGGGGGGGGGGGGGGGGGGGGGGGGGGGGGGGGGGGGGGGGGGGGGGGGGGGGGGGGGGGGGGG
@M02846:211:000000000-JJH3H:1:1101:15129:5637 1:N:0:1
GCGTCAGTCAGGTAATACGACTCACATAAAAAAAGAAGAAATAGATTTATTTTTAAATTTTTGTGTGCGACCATTTTTCCAGGAATCCTTTTTGCAACGTTTATTCTGGCGAGCCTTCTGATGAGCGTGGTCAATGTCTTAA
+
GGGGGGGGGGGGGGGGGGGGGFGGGGGGGGGGGGGFGGGGGFGGFGDGGCCFGGGGGGGGFFCGGFGFGGGGGGGGGGGGGGGGGGCGGGGGGGGGGGGGFGGGGGGGGGGGGGGEGGGGGGEGGCGGGEDFGGDGGGCGGG
@M02846:211:000000000-JJH3H:1:1101:15129:5637 2:N:0:1
TACCTTCTTTACAATATAGCAGACTAGATAATAATCTTCGTGTTAATGATAATTAAGACATTGACCACGCTCATCAGAAGGCTCGCCAGAATAAACGTTGCAAAAAGGATTCCTGGAAAAATGGTCGCACACAAAAATTTAA
+
GDEGFGGGFGGGGFGGGGGGGGGGGGGGGGGGGGGGGFGGFGGGGGGGGGGGGGGFFGGGGGGGG<FGGDFGGGGGGGFEGGFGGGGGGGGGGGGGGGFGGGGGGGGGGFFGGGGGGGFGGGGFGGGGGGGGGGGGGGGFGG
@M02846:211:000000000-JJH3H:1:1101:6831:5648 1:N:0:1
TACCTTCTTTACAATATAGCAGACTAGATAATAATCTTCGTGTTAATGATAATTAAGACATTGACCACGCTCATCAGAAGGCTCGCCAGAATAAACGTTGCAAAAAGGATTCCTGGAAAAATGGTCGCACACAAAAATTTAA
+
GGGGGGGGGGGGGGGGGGGGGGGGGGGGGFGGGGGGGGGGGGGGGFGGGFFGGGGGFGGGGGFGGGGGGGGGGGGGGGGGGGGGGGGGGGGGGFEGGGGGGGGFGGGGG@FGGGFGGGGGGGGGGGGGGGGGGGFGGGGGGG
@M02846:211:000000000-JJH3H:1:1101:6831:5648 2:N:0:1
GCGTCAGTCAGGTAATACGACTCACATATGGACACACAAAAAAGAAGAAATAGATTTATTTTTAAATTTTTGTGTGCGACCATTTTTCCAGGAATCCTTTTTGCAACGTTTATTCTGGCGAGCCTTCTGATGAGCGTGGTCA
+
GGGFEEFDFGGGFGGGGGGGGEFGGGGGGGGGGGGGGGFF86FCDFGGGFGGGFGGGGGGGGGGGGGGGGGDGGGFGGGGGGGGGGGGGGGGGGGGGGGGGGGGGGGGGGGGGGGGGGGGGGGGGGGGGGGGGGGGGGGGFG
@M02846:211:000000000-JJH3H:1:1101:21920:5661 1:N:0:1
TACCTTCTTTACAATATAGCAGACTAGATAATAATCTTCGTGTTAATGATAATTAAGACATTGACCACGCTCATCAGAAGGCTCGCCAGAATAAACGTTGCAAAAAGGATTCCTGGAAAAATGGTCGCACACAAAAATTTAA
+
GGGGGGGGGGGGFGGFGFFGEFG@GDF<FGGEFCFGGGGGGGGGGFGGCFCGF,FGFGDFGGCGFGGGGG,CCGFGFFAF@E<@CFGGDGGFGGGGGGDFDFFDEFCCEGGGGDFF@FFFF@<EGGGGGGGFGEFGDF=FFE
@M02846:211:000000000-JJH3H:1:1101:21920:5661 2:N:0:1
GCGTCAGTCAGGTAATACGACTCACATAGGACACACAAAAAAGAAGAAATAGATTTATTTTTAAATTTTTGTGTGCGACCATTTTTCCAGGAATCCTTTTTGCAACGTTTATTCTGGCGAGCCTTCTGATGAGCGTGGTCAA
+
GGGFEEFEFGGGDGGGGGGCGCCEEGFFGGGGGGGGGFFFFGG<@FGGG9FDDFDEFGFGFFEDEGFGGEGCFFFCEEGGGGGFCFEFGGGGGGGGGGGGGDGGGEF=EFGGGGGGGGGGCCFGGGGGGGGGFFGEFGGGGG
@M02846:211:000000000-JJH3H:1:1101:12991:5678 1:N:0:1
GCGTCAGTCAGGTAATACGACTCACATAACACAAAAAAGAAGAAATAGATTTATTTTTAAATTTTTGTGTGCGACCATTTTCCCAGGAATCCTTTTTGCAACGTTTATTCTGGCGAGCCTTCTGATGAGCGTGGTCAATGTC
+
GGGGGGDGGGGGGGGGGGGGGGEGGGGGGGGGGGGGGGGGGFGGGEGFFFGGGGGGGGGFFFFGGGGFGFFGCCFGGGGGGGGGGFEGGGGGGGGGGGGGGGGGGGGGGGGGFGDGEGGGGGGGGFGFFFGGGGGGFFGGGF
@M02846:211:000000000-JJH3H:1:1101:12991:5678 2:N:0:1
TACCTTCTTTACAATATAGCAGACTAGATAATAATCTTCGTGTTAATGATAATTAAGACATTGACCACGCTCATCAGAAGGCTCGCCAGAATAAACGTTGCAAAAAGGATTCCTGGGAAAATGGTCGCACACAAAAATTTAA
+
GGGFAGCGGGGGGGGGGGFGGGGGGFGFGGGGGGGGGGGGGGGGGGGGFFEGDFFGCFGGGGGGGFFCFGCGGGGGFGG8<FGGGGGGGGGGGGGGGGGGGGGFGGGGGGGGGGGGFGGGGGGGGGGGGGGGGGGGFGGGGG
@M02846:211:000000000-JJH3H:1:1101:22697:5681 1:N:0:1
GCGTCAGTCAGGTAATACGACTCACATAGGACACACAAAAAAGAAGAAATAGATTTATTTTTAAATTTTTGTGTGCGACCATTTTTCCAGGAATCCTTTTTGCAACGTTTATTCTGGCGAGCCTTCTGATGAGCGTGGTCAA
+
GGGGGGGGGGGGGGGGGGGGGGGGGGGGGGGGGGGGGGGGGGGGGGGGGGGGGGGGGGGGGGGGGGGGGGGGGGGGGGGGGGGGGGGGGGGGGGGGGGGGGGGGGGGGGGGGGGGGGGGGGGGGGGGGGGGGGGGGGGGGGG
@M02846:211:000000000-JJH3H:1:1101:22697:5681 2:N:0:1
TACCTTCTTTACAATATAGCAGACTAGATAATAATCTTCGTGTTAATGATAATTAAGACATTGACCACGCTCATCAGAAGGCTCGCCAGAATAAACGTTGCAAAAAGGATTCCTGGAAAAATGGTCGCACACAAAAATTTAA
+
GGGGGGGGGGGGGGGGGGGGGGGGGGGGGGGGGGGGGGGGGGGGGGGGGGGGGGGGGGGFGGGGGGGGGGFGEFGGGGGGGGGGGGGGGGGGGGGGGFGFGGGGGGGGGGGGGGGGGGGGGGGGGGGGGGGGGGGGGGGGGG
@M02846:211:000000000-JJH3H:1:1101:26442:5685 1:N:0:1
GCGTCAGTCAGGTAATACGACTCACATAACACAAAAAAGAAGAAATAGATTTATTTTTAAATTTTTGTGTGCGACCATTTTTCCAGGAATCCTTTTTGCAACGTTTATTCTGGCGAGCCTTCTGATGAGCATGGTCAATGTC
+
GGGGGGGGGGGGGGGGGGGGGGGGGGGGGGGGGGGGGGGGGGGGGGGGGGGGGGGGGGGGGGGGGGGGGGGGGGGGGGGGGGGGGGGGGGGGGGGGGGGGGGGGGGGGGGGGGGGGGGGGGGGGGGGGGGGGGGGGGGGGGF
@M02846:211:000000000-JJH3H:1:1101:26442:5685 2:N:0:1
TACCTTCTTTACAATATAGCAGACTAGATAATAATCTTCGTGTTAATGATAATTAAGACATTGACCATGCTCATCAGAAGGCTCGCCAGAATAAACGTTGCAAAAAGGATTCCTGGAAAAATGGTCGCACACAAAAATTTAA
+
GGGGGGGGGGGGGGGGGGGGGGGGGGGGGGGGGGGGGGGGGGGGGGGGGGGGGGGGGGGGGGFGGGGGGGGGGGGGGGGGGGGGGGGGGGGGGGGGGGGGGGGGGGGGGGGGGGGGGGGGGGGGGGGGGGGGGGGGGGGGGG
@M02846:211:000000000-JJH3H:1:1101:24544:5691 1:N:0:1
TACCTTCTTTACAATATAGCAGACTAGATAATAATCTTCGTGTTAATGATAATTAAGACATTGACCACGCTCATCAGAAGGCTCGCCAGAATAAACGTTGCAAAAAGGATTCCTGGAAAAATGGTCGCACACAAAAATTTAA
+
GGGGGGGGGGGGGGGGGGGGGGGGGGGGGGGGGGGGGGGGGGGGGGGGGGGGGGGGGGGGGGGGGGGGGGGGGGGGGGGGGGGGGGGGGGGGGGGGGGGGGGGGGGGGGGGGGGGGGGGGGGGFFGGGGGGGGGGGGGGGGG
@M02846:211:000000000-JJH3H:1:1101:24544:5691 2:N:0:1
GCGTCAGTCAGGTAATACGACTCACATAACACAAAAAAGAAGAAATAGATTTATTTTTAAATTTTTGTGTGCGACCATTTTTCCAGGAATCCTTTTTGCAACGTTTATTCTGGCGAGCCTTCTGATGAGCGTGGTCAATGTC
+
GFGGGGGCEE<CFFGGGFCDGGDFFFFGGCEC,FEFFGGFDF8FDAFGGGGGFDFECEFFFFFECGCGGGGCGGGCFEEDEFFGGDGFGGGDEEFCE@9EEDFDBFDFDEFFGGCEEGF=?<AF<EFFFGEFCCC?E<EDF<
@M02846:211:000000000-JJH3H:1:1101:5530:5691 1:N:0:1
TACCTTCTTTACAATATAGCAGACTAGATAATAATCTTCTTGTTAATGATAATTAAGACATTGACCACGCTCATCAGAAGGCTCGCCAGAATAAACGTTGCAAAAAGGATTCCTGGAAAAATGGTCGCACACAAAAATTTTA
+
GGFGGGGGGGGGGGGGGGGGGGGGGGGGGGFGFDFGFGGGGGGGGGGF@EGGGGGGGGGGGGGGGGGGGGEGGGGDGGGGGGCGGGGCEDFGGGGGGGGEEGGG<FGGGGFGGGGGDFGGGGGFGGGGGGGGGG8FGGGGGG
@M02846:211:000000000-JJH3H:1:1101:5530:5691 2:N:0:1
GCGTCAGTCAGGTAATACGACTCACATAAAATTTTTGTGTGCGACCATTTTTCCAGGAATCCTTTTTGCAACGTTTATTCTGGCGAGCCTTCTGATGAGCGTGGTCAATGTCTTAATTATCATTAACAAGAAGATTATTATC
+
GGGGGGFGFGGGGGGGFGGGGGGGGGGGGGFFGGFGGGGGGGGGGGGGGGGGGGGGGGGGGGGGGGGGGGGGGGGGFGGGGGGGGDGGGGGGGGGGG<BFGGGGGGGGGGGGGGGGGGGGGGGGGGGGGGGGG?EGGGGGGF
@M02846:211:000000000-JJH3H:1:1101:8652:5706 1:N:0:1
GCGTCAGTCAGGTAATACGACTCACATAGGACACACAAAAAAGAAGAAATAGATTTATTTTTAAATTTTTGTGTGCGACCATTTTTCCAGGAATCCTTTTTGCAACGTTTATTCTGGCGAGCCTTCTGATGAGCGTGGTCAA
+
GGGGGGGFGGGGGFGGGGGGGGGGGGGGGGGGGGGGGGGGGGGGGGGGGGGGGGGGGGGGGGGGGGGGGGGGGGGGGGGGGGGGGGGGGGGGGGGGGGGGGGGGGGGGGGGGGGGGGGGGGGGGGGGGGGGGFGGGGGGGGG
@M02846:211:000000000-JJH3H:1:1101:8652:5706 2:N:0:1
TACCTTCTTTACAATATAGCAGACTAGATAATAATCTTCGTGTTAATGATAATTAAGACATTGACCACGCTCATCAGAAGGCTCGCCAGAATAAACGTTGCAAAAAGGATTCCTGGAAAAATGGTCGCACACAAAAATTTAA
+
GGGGGGGGGFGGGGGGGGGGGGGGGGGGGGGGGGGGGGGGGGGGGGGGGGGGGGGGGGGGGGGGGGGGGGGGGGGGGGGGGGGGGGGGGGGGGGGGGGGGGGGGGGGGGGGGGGGGGGGGGGGGGGGGGGGGGGGGGGGGGG
@M02846:211:000000000-JJH3H:1:1101:8445:5710 1:N:0:1
GCGTCAGTCAGGTAATACGACTCACATAGGACACACAAAAAAGAAGAAATAGATTTATTTTTAAATTTTTGTGTGCGACCATTTTTCCAGGAATCCTTTTTGCAACGTTTATTCTGGCGAGCCTTCTGATGAGCGTGGTCAA
+
GGGCFEFEFFGFGGGGGGFCBFGCECFFDGGGDFGGGDFGGGGFGGGGGGGGCFGGFGEDDAFFGG<F<E:CAC<FC:CFGEE,CEEFEEC=FDFEGFFCGBEFGDCDFGGGGGGCEFGGGGCGDGGDGG9FFGCGBCCFFF
@M02846:211:000000000-JJH3H:1:1101:8445:5710 2:N:0:1
TACCTTCTTTACAATATAGCAGACTAGATAATAATCTTCGTGTTAATGATAATTAAGACATTGACCACGCTCATCAGAAGGCTCGCCAGAATAAACGTTGCAAAAAGGATTCCTGGAAAAATGGTCGCACACAAAAATTTAA
+
GGGEGEGFFFGFFGGGGGGGGFGGGGGGGGGGFFGGGGGGGGGGGGFFGGGGGGGFCGGGGGGGGEGGGGEGGGGGFGGFGGGGGGGGGGGGGGGGGFGGGGGGGGGGGGCFGGGFFGGGGGGGGGGGFGGGGGGGGGGGGG
@M02846:211:000000000-JJH3H:1:1101:16734:5712 1:N:0:1
GCGTCAGTCAGGTAATACGACTCACATAGGACACACAAAAAAGAAGAAATAGATTTATTTTTAAATTTTTGTGTGCGACCATTTTTCCAGGAATCCTTTTTGCAACGTTTATTCTGGCGAGCCTTCTGATGAGCGTGGTCAA
+
GGGGGGGGGGGGGGGGGGGGGFGGGGGGGGGGGGGGGGGGGGGGGGGGGGGGGGGGGGGGGGGGGGGGGGGGGGGGGGGGGGGGGGGGGGGGGGGGFGGGGGGGGGGGGGGGGGGGGGGGGGGGGGGGGGGGGGGGGDGGGG
@M02846:211:000000000-JJH3H:1:1101:16734:5712 2:N:0:1
TACCTTCTTTACAATATAGCAGACTAGATAATAATCTTTCGTGTTAATGATAATTAAGACATTGACCACGCTCATCAGAAGGCTCGCCAGAATAAACGTTGCAAAAAGGATTCCTGGAAAAATGGTCGCACACAAAAATTTA
+
GGGGGGGGGGFGGGGGGGGGGGFGGGGGGGGGGGGGGGGGGFGGGGGGGGGGGGGGGGGGGGGGGG@FGGGGGGGGGGGGGGFGGGGGGGGGGGGGGGFGGDFGGGGGGGFFGGGEGFGGGGGGGGFGGGGGGGGGGGGGFF
@M02846:211:000000000-JJH3H:1:1101:14449:5715 1:N:0:1
TACCTTCTTTACAATATAGCAGACTAGATAATAATCTTCGTGTTAATGATAATTAAGACATTGACCACGCTCATCAGAAGGCTCGCCAGAATAAACGTTGCAAAAAGGATTCCTGGAAAAATGGTCGCACACAAAAATTTTA
+
GGGGGGGGGGGGGGGGGGGGGGGGGGGGGGGGGGGGGGGGGGGGGGGGGGGGGGGGGGGGGGGGGGGGGGGGGGGGGGGGGGGGGGGGGGGGGGGGGGGGGGGGGGGGGGGGGGGGGGGGGGGGGGGGGGGGGGGGGGGGGG
@M02846:211:000000000-JJH3H:1:1101:14449:5715 2:N:0:1
GCGTCAGTCAGGTAATACGACTCACATAAAATTTTTGTGTGCGACCATTTTTCCAGGAATCCTTTTTGCAACGTTTATTCTGGCGAGCCTTCTGATGAGCGTGGTCAATGTCTTAATTATCATTAACACGAAGATTATTATC
+
GGGGGGGGGGGGGGGGGGGGGGGGGGGGGGGGGGGGGGGGGGGGGGGGGGGGGGGGGGGGGGGGGGGGGGGGGGGGGGGGGGGGGGGGGGGGGGGGGGGGGGGGGGGGGGGGGGGGGGGGGGGGGGGGGGGGGGGGGGGGGG
@M02846:211:000000000-JJH3H:1:1101:22940:5718 1:N:0:1
TACCTTCTTTACAATATAGCAGACTAGATAATAATCTTCGTGTTAATGATAATTAAGACATTGACCACGCTCATCAGAAGGCTCGCCAGAATAAACGTTGCAAAAAGGATTCCTGGAAAAATGGTCGCACACAAAAATTTAA
+
GGGGGGGGGCFGFGGGGGGGG9FFGFGGGGGGGGGGGGGGGGGGGGGGGCFGGGGGGGFGGGGGGGGGGGGGGGGGGGGGGGFGGGGGGGGGGGFGEEFGGGGGGGGGGGFGGFGGGGGGGGGGGGEGGGGGGGFGGGGGGG
@M02846:211:000000000-JJH3H:1:1101:22940:5718 2:N:0:1
GCGTCAGTCAGGTAATACGACTCACATAGGACACACAAAAAAGAAGAAATAGATTTATTTTTAAATTTTTGTGTGCGACCATTTTTCCAGGAATCCTTTTTGCAACGTTTATTCTGGCGAGCCTTCTGATGAGCGTGGTCAA
+
GGGGGGGGGGGGGGGGFGFFGGGGGGGGGFGGGGGGGGFGGGGDGFFGFGGGGGGGGGGGGGGGGGFAGGGGFGGGGGGGGGGGGGGGGGGGGFGGGGGGGGGGGGGEFGGGGGGGFFEGEGGGGGFGFGGGGGGGGGGGGG
@M02846:211:000000000-JJH3H:1:1101:16085:5738 1:N:0:1
GCGTCAGTCAGGTAATACGACTCACATATGGACACACAAAAAAGAAGAAATAGATTTATTTTTAAATTTTTGTGTGCGACCATTTTTCCAGGAATCCTTTTTGCAACGTTTATTCTGGCGAGCCTTCTGATGAGCGTGGTCA
+
GGGGGGGGGGGGGGGGGGGGGGGGGGGGGGGGGGGGGGGGGGGGGGGGGGGGGGGGGGGGFGGGGGGGGGGGGGGGGGGGGGGGGGGGGGGGGGGGFGGGGGGGGGGGFFGGGGGGGGGGGGGGGGGGGGGGGGGGGGGGGG
@M02846:211:000000000-JJH3H:1:1101:16085:5738 2:N:0:1
TACCTTCTTTACAATATAGCAGACTAGATAATAATCTTCGTGTTAATGATAATTAAGACATTGACCACGCTCATCAGAAGGCTCGCCAGAATAAACGTTGCAAAAAGGATTCCTGGAAAAATGGTCGCACACAAAAATTTAA
+
GGGGGGGGGGGGGGGGGGGGGGGGGGGGFGGGGGGGGGGGGGGGGGGGGGGGGGGGGGGGGGGGGFGGGGGGGGGGGGGGGGGGGGGGGGGGGGGGFGGGGGGFGGGGGGCFFGGGGGGGGGGGGGGGGGGGGGGGGGGGGG
@M02846:211:000000000-JJH3H:1:1101:18641:5768 1:N:0:1
GCGTCAGTCAGGTAATACGACTCACATAGGACACACAAAAAAGAAGAAATAGATTTATTTTTAAATTTTTGTGTGCGACCATTTTTCCAGGAATCCTTTTTGCAACGTTTATTCTGGCGAGTCTTCTGATGAGCGTGGTCAA
+
GF:CCGG@<EE<EEFEFFG<FFFFFFEGA,<C@<FEEFGFCFCG8CC8F@E<F<CFF9AE<EEE6,,6<@6CEFF<,BFFEFF9?EFFGFCFGDD8EDF?CCFD,CF=F=FCEEGGDECF7+AF?FF9?FECF,@>FGGGG9
@M02846:211:000000000-JJH3H:1:1101:18641:5768 2:N:0:1
TACCTTCTTTACAATATAGCAGACTAGTAAATAATCTTCGTGTTAACGATAATTACGACATTGACCACGCTCATCAGAAGGCCCGCCAGAATAAACGTTGCAAAAAGGATTCCTGGAAAAATGGTCGCACACAAAAATTTAA
+
,,,6E,EFDFCF<,E9CF9CFFE8FE<,,<,,CCFFA9CDFFEEF<,,8DEE,@@,:C6@CFGGGF6<@F,B@,CF,CE@@F,6@F@FCFGEGAAFGAEC7FEEFFC@FCFGGA5E8FEBC@FC?E@FCEEGGFDFF,A<<F
@M02846:211:000000000-JJH3H:1:1101:9622:5775 1:N:0:1
TACCTTCTTTACAATATAGCAGACTAGATAATAATCTTCGTGTTAATGATAATTAAGACATTGACCACGCTCATCAGAAGGCTCGCCAGAATAAACGTTGCAAAAAGGATTCCTGGAAAAATGGTCGCACACAAAAATTTAA
+
GGGGGCFGGGGFCFFGGDGGGGGFGGGGGFFGFGFGF@FFCCGFGGGGC@FGCGGGEGGFGFFGGFEDEEEEGECFGGGDFGGGGGEFGCEAAFGFCGEGGGFFGGGGGGGCGFFGFEEGGCA=?FFGGEFFC<EFD<FFEE
@M02846:211:000000000-JJH3H:1:1101:9622:5775 2:N:0:1
GCGTCAGTCAGGTAATACGACTCACATAACAAAAAAGAAGAAATAGATTTATTTTTAAATTTTTGTGTGCGACCATTTTTCCAGGAATCCTTTTTGCAACGTTTATTCTGGCGAGCCTTCTGATGAGCGTGGTCAATGTCTT
+
FC:FCCC<EC@F6C<CAFE<CCC@FF<@F<FFGCF7@CFFGGC@FFEFAFFGGGFGGGGGCGGD@FEGFF@CCFFAF<E@<FFCEDFGAEEGGGG>FGFGGGFGFE@FEGGCEEGG=F?F,?@DBFGA7:?FF<<FGGGEFF
@M02846:211:000000000-JJH3H:1:1101:10114:5792 1:N:0:1
GCGTCAGTCAGGTAATACGACTCACATAGGACACACAAAAAAGAAGAAATAGATTTATTTTTAAATTTTTGTGTGCGACCATTTTTCCAGGAATCCTTTTTGCAACGTTTATTCTGGCGAGCCTTCTGATGAGCGTGGTCAA
+
GDFFGGG@CFGGFGGGGGGGCFFCCFGGGGDEGGGGFF@@@CF?,EFFGF6FFGGGA@E<EFGFGGGFDFEFEFGG7FEGGC<EEFGCFGGGFGGGGEGGGDFDFGGBA<DE9AFGGGEGGGGDGGDFFFECD<C@FE+CEG
@M02846:211:000000000-JJH3H:1:1101:10114:5792 2:N:0:1
TACCTTCTTTACAATATAGCAGACTAGATAATAATCTTCGTGTTAATGATAATTAAGACATTGACCACGCTCATCAGAAGGCTCGCCAGAATAAACGTTGCAAAAAGGATTCCTGGAAAAATGGTCGCACACAAAAATTTAA
+
FGAE@CFFGGFCEA<FDCGGGFGG,@C@FFG9FFGG<,<CFG<FEEEFFCFGG9<AFFGGCEFFEFCDF7:FG<EFDGGGCFFGCCFFEFFGGCCEE<EDF?E?FB:FG=,?,CFFGGEGF4EEF9FEGGGGGFEG<FGFFF
@M02846:211:000000000-JJH3H:1:1101:4378:5802 1:N:0:1
TACCTTCTTTACAATATAGCAGACTAGATAATAATCTTCGTGTTAATGATAATTAAGACATTGACCACGCTCATCAGAAGGCTCGCCAGAATAAACGTTGCAAAAAGGATTCCTGGAAAAATGGTCGCACACAAAAATTTAA
+
GGGGGGGGGGGGGGGGGGGGGGGGGGGGGGGGGGGGGGGGGGGGGGGGGGGGGGGGGGGGGGGGGGGGGGGGGGGGGGGGGGGGGGGGGGGGGGGGGGGGGGGGGGGGGGGGGGGGGGGFGGGGGGGGGGGGGGGGGGGGGG
@M02846:211:000000000-JJH3H:1:1101:4378:5802 2:N:0:1
GCGTCAGTCAGGTAATACGACTCACATAACACAAAAAAGAAGAAATAGATTTATTTTTAAATTTTTGTGTGCGACCATTTTTCCAGGAATCCTTTTTGCAACGTTTATTCTGGCGAGCCTTCTGATGAGCGTGGTCAATGTC
+
GGGGGGGGGGGGGGGGGGGGGGGGGGGGGGGGGGGGGGGGGGGGGGGGGGGGGGGGGGGGGGGGGGGGGGGGGGGGGGGGGGGGGGGGGGGGGGGGGGGGGGGGGGGGGGGGGGGGGGGGGGGGGGGGGGGGGGGGGGGGGF
@M02846:211:000000000-JJH3H:1:1101:19236:5804 1:N:0:1
TACCTTCTTTACAATATAGCAGACTAGATAATAATCTTCGTGTTAATGATAATTAAGACATTGACCACGCTCATCAGAAGGCTCGTCAGAATAAACGTTGCAAAAAGGATTCCTGGAAAAATGGTCGCACACAAAAATTTAA
+
GGGGGGGGGGGGGGGGGGGGGGGGGGGGGGGGGGGGGGGGGGGGGGGGGGGGGGGGGGGGGGGGGGGGGGGGGGGGGGGGGGGGGGGGGGGGGGGGGFGGGGGGGGGGGFGGGGFGGGGGGGGGGGGGGGGGGGGGFGGGGG
@M02846:211:000000000-JJH3H:1:1101:19236:5804 2:N:0:1
GCGTCAGTCAGGTAATACGACTCACATAGGACACACAAAAAAGAAGAAATAGATTTATTTTTAAATTTTTGTGTGCGACCATTTTTCCAGGAATCCTTTTTGCAACGTTTATTCTGACGAGCCTTCTGATGAGCGTGGTCAA
+
GGGGGGGGGGGGGGGGGGGGGGGGGFGGGGGGGGGGGGFGFGDGGGFFGGFGGGGGGGGGGGGGGGGGGGGGGFGGGGGGGGGGGGGGGGGGGGGFGGGGGGGGGGGGGGGGGGGGGGDGGGGGGGGFFGGGFGGGGGGGGG
@M02846:211:000000000-JJH3H:1:1101:21533:5806 1:N:0:1
TACCTTCTTTACAATATAGCAGACTAGATAATAATCTTCGTGTTAATGATAATTAAGACATTCACCACGCTCATCAGAAGGCTCGCCAGAATAAACGTTGCAAAAAGGATTCCTGGAAAAATGGTCGCACACAAAAATTTAA
+
GGGGGGGGGGGGGGGGGGFGGGGGGGGGGGGGGGGGGGGGGGGGGGGGGGGGGGGGGGGGGGGGGGGGGGGGGGGFGFGGDGGGGGGGGGGGGGGGGGGGGGGGGGGGEFGGGGGGGGGGGGGGGGGGGGGGGGGFGGGGGG
@M02846:211:000000000-JJH3H:1:1101:21533:5806 2:N:0:1
GCGTCAGTCAGGTAATACGACTCACATAGGACACACAAAAAAGAAGAAATAGATTTATTTTTAAATTTTTGTGTGCGACCATTTTTCCAGGAATCCTTTTTGCAACGTTTATTCTGGCGAGCCTTCTGATGAGCGTGGTGAA
+
GGGGGGGGGGGGGGGGGGGGGGGGGGGGGGGGGGGGGGGFGGGGGGGGGGGGGGGGGGGGGGGGGGGGGGGGGGGGGGGGGGGGGGGGGGGGGGGGGGGGGGGGGGGGGGGGGGGGFGGGGGGGGGGGGGGGGGGGGGGGGG
@M02846:211:000000000-JJH3H:1:1101:22485:5823 1:N:0:1
GCGTCAGTCAGGTAATACGACTCACATAACACAAAAAAGAAGAAATAGATTTATTTTTAAATTTTTGTGTGCGACCATTTTTCCAGGAATCCTTTTTGCAACGTTTATTCTGGCGAGCCTTCTGATGAGCGTGGTCAATGTC
+
GGGGGGGGGGGGGGFGGGGGGGGGGGGGGGGGGGGGGGGGGGGGGGGGGGGGGGGGGGGGGGFGGGGGGGGGGGGGGGGGGGGGGGGGGGGGGGGGGGGGGGGGGGGGGGGGGGGGGDFGGGGGGGFFGGGGGDFGGGGGFG
@M02846:211:000000000-JJH3H:1:1101:22485:5823 2:N:0:1
TACCTTCTTTACAATATAGCAGACTAGATAATAATCTTCGTGTTAATGATAATTAAGACATTGACCACGCTCATCAGAAGGCTCGCCAGAATAAACGTTGCAAAAAGGATTCCTGGAAAAATGGTCGCACACAAAAATTTAA
+
GGGGGGGGGGGGGGGGGGGGGGGGGGGGGGGGGGGGGGGGGGGGGGGGGGGGGGGFGGGGGGGGGFGGGGGGGGGGGGGFFGGGGGGGGFFGGGGGGGGFEGGGFFGEGGGGGGGGGGGGGGGDGGGGGGGGGGGGGGGGGG
@M02846:211:000000000-JJH3H:1:1101:8129:5827 1:N:0:1
GCGTCAGTCAGGTAATACGACTCACATAACACAAAAAAGAAGAAATAGATTTATTTTTAAATTTTTGTGTGCGACCATTTTTCCAGGAATCCTTTTTGCAACGTTTATTCTGGCGAGCCTTCTGATGAGCGTGGTCAATGTC
+
GGGGGGGGGFGGGGGGGGGGGGGGGGGGGGGGGGGGGGGGGGGGGGGFGGGGGGGGGGGGGGGGGGGGGGGGGGGGGGGGGGGGGGGGGGGGGGGGGGGGGGGDFGGGGFGGGGGGGGGGGGGGGGGGGGGCFGGGGGGGGF
@M02846:211:000000000-JJH3H:1:1101:8129:5827 2:N:0:1
TACCTTCTTTACAATATAGCAGACTAGATAATAATCTTCGTGTTAATGATAATTAAGACATTGACCACGCTCATCAGAAGGCTCGCCAGAATAAACGTTGCAAAAAGGATTCCTGGAAAAATGGTCGCACACAAAAATTTAA
+
GGGGGGGGCFGGGGFGGGGGGGGGGGGGGGGGGGGGGGGGGGGGGGGGGGGGGGGGGGGGGGGGGFGGGGCEGFGGGGGGGGGGGGGGGGGGGGGGGGGGGGGGGGGGGGGGGGGGGGGGGGGGFFGGGGGGGGGGGGGGGG
@M02846:211:000000000-JJH3H:1:1101:11054:5837 1:N:0:1
TACCTTCTTTACAATATAGCAGACTAGATAATAATCTTCGTGTTAATGATAATTAAGACATTGACCACGCTCATCAGAAGGCTCGCCAGAATAAACGTTGCAAAAAGGATTCCTGGAAAAATGGTCGCACACAAAAATTTAA
+
GGGFGGGGGGGGGGGGGGGFGDFGGGGGGFGGGGGGDFGFFFGGGCFGGGGGGGGGGFGGGGGGGGGGGG:FGGFGGGGGFGGFGGGGGGGGGGGGGGGGGGGGGGGGGGGGGGGFCGGGFFGFGGGGEGGGGGGGGCFGGG
@M02846:211:000000000-JJH3H:1:1101:11054:5837 2:N:0:1
GCGTCAGTCAGGTAATACGACTCACATAGGACACACAAAAAAGAAGAAATAGATTTATTTTTAAATTTTTGTGTGCGACCATTTTTCCAGGAATCCTTTTTGCAACGTTTATTCTGGCGAGCATTCTGATGAGCGTGGTCAA
+
GE@8+8CFDCFC@CEAAFGCC7@<E@@EE8EFFCEC@<FCCFG@<F6@CCFF9FF<F@CFD<EF@CC@@@::ECC,@BFEE8FGFEE<C9=?<,C9C,C<=>FCFDFBAFFC?FD<?<+==F+=FFFG9,,A<?F46=?,@F
@M02846:211:000000000-JJH3H:1:1101:4206:5866 1:N:0:1
GCGTCAGTCAGGTAATACGACTCACATAGTGGACACACAAAAAAGAAGAAATAGATTTATTTTTAAATTTTTGTGTGCGACCATTTTTCCAGGAATCCTTTTTGCAACGTTTATTCTGGCGAGCCTTCTGATGAGCGTGGTC
+
GDCFFGGFEFGFGGGGGGGGGCFGGGGGGGGFFFGGGGGGGGGGGGFGGGEEGGGGDGGGGGGGGGGGGGGGGGGGGGGGGDCFFGGGGGGGGGGGGGGGGGGGGFGGGGGGFGFAFGGGGGGDGGGGGGGGGGGGGGGGGF
@M02846:211:000000000-JJH3H:1:1101:4206:5866 2:N:0:1
TACCTTCTTTACAATATAGCAGACTAGATAATAATCTTCGTGTTAATGATAATTAAGACATTGACCACGCTCATCAGAAGGCTCGCCAGAATAAACGTTGCAAAAAGGATTCCTGGAAAAATGGTCGCACACAAAAATTTAA
+
GGGGGGGA<EDGGGGGGGGGFGGGGADFCFGC,CFGGGGGGFGGGGGGFFFCGGGDFFGGGGGGGGGGGGDGGGFGGGFGGGFGGGGGGCGGCDGGGGFFGGGFGFEGGGGGGGGG?FFGGGFGGCGGGGCGGGGGGGGGGG
@M02846:211:000000000-JJH3H:1:1101:10118:5868 1:N:0:1
TACCTTCTTTACAATATAGCAGACTAGATAATAATCTTCGTGTTAATGATAATTAAGACATTGACCACGCTCATCAGAAGGCTCGCCAGAATAAACGTTGCAAAAAGGATTCCTGGAAAAATGGTCGCACACAAAAATTTTA
+
GGGGGGGGGGGGGGGGGGGGGGGGGGGGGGGGGGGGGGGGGGGGGGGGGGGGGGGGGGGGGGGGGGGGGGGGGGGGGGGGGGGGGGGGGGGGGGGGGGGGGGGGGGGGGGGGGGGGGGGGGGGGGGGGGGGGGGGGGGGGGG
@M02846:211:000000000-JJH3H:1:1101:10118:5868 2:N:0:1
GCGTCAGTCAGGTAATACGACTCACATAAAATTTTTGTGTGCGACCATTTTTCCAGGAATCCTTTTTGCAACGTTTATTCTGGCGAGCCTTCTGATGAGCGTGGTCAATGTCTTAATTATCATTAACACGAAGATTATTATC
+
GGGGGGGGGGGGGGGGGGGGGGGGGGGGGGGGFGGGGGGGGGGGGGGGGGGGGGGGGGGGGGGGGGGGGGGGGGGGGGGGGGGGGGGGGGGGGGGGGGGGGGGGGGGGGGGGGGGGGGGGGGGGGGGGGGGGGGGGGGGGGG
@M02846:211:000000000-JJH3H:1:1101:22983:5874 1:N:0:1
TACCTTCTTTACAATATAGCAGACTAGATAATAATCTTCGTGTTAATGATAATTAAGACATTGACCACGCTCATCAGAAGGCTCGCCAGAATAAACGTTGCAAAAAGGATTCCTGGAAAAATGGTCGCACACAAAAATTTTA
+
GGGGGGGGGGGGGGGGGGGGGGGGGGGGGGGGGGGGGGGGGGGGGGGGGGGGGGGGGGGGGGGGGGGGGGGGGGGGGGGGGGGGGGGGGGGGGGGGGGGGGGGGGGGGGGGGGGGGGGGGGGGGGGGGGGGGGGGGGGGGGG
@M02846:211:000000000-JJH3H:1:1101:22983:5874 2:N:0:1
GCGTCAGTCAGGTAATACGACTCACATAAAATTTTTGTGTGCGACCATTTTTCCAGGAATCCTTTTTGCAACGTTTATTCTGGCGAGCCTTCTGATGAGCGTGGTCAATGTCTTAATTATCATTAACACGAAGATTATTATC
+
GGGGGGGGGGGGGGGGGGGGGGGGGGGGGGGGGGGGGGGGGGGGGGGGGGGGGGGGGGGGGGGGGGGGGGGGGGGGGGGGGGGGGGGGGGGGGGGGGGGGGGGGGGGGGGGGGGGGGGGFGGGGGGGGGGGGGGGGGGGGGF
@M02846:211:000000000-JJH3H:1:1101:16277:5880 1:N:0:1
ACCTTCTTTACAATATAGCAGACTAGATAATAATCTTCGTGTTAATGATAATTAAGACATTGACCACGCTCATCAGAAGGCTCGCCAGAATAAACGTTGCAAAAAGGATTCCTGGAAAAATGGTCGCACACAAAAATTTAAA
+
GGGGGGGGGGGGGGGGGGGGGGGGGGGGGGGGGGGGGGGGGGGGGGGGGGGGGGGGGGGGGGGGGGGGGGGGGGGGGGGGGGGGGGGGGGGGGGGGGGGGGGGGGGGGFGGGGGGGGGGGGGGGGGGGGGGGGGGGGGGGGG
@M02846:211:000000000-JJH3H:1:1101:16277:5880 2:N:0:1
GCGTCAGTCAGGTAATACGACTCACATAACACAAAAAAGAAGAAATAGATTTATTTTTAAATTTTTGTGTGCGACCATTTTTCCAGGAATCCTTTTTGCAACGTTTATTCTGGCGAGCCTTCTGATGAGCGTGGTCAATGTC
+
GGGGGGGGGGGGGGGGGGGGGGGGGGGGGGGGGGGGGGGGGGGGGGGGGGGGGGGGGGGGGGGGGGGGGGGGGGGGGGGGGGGGGGGGGGGGGGGGGGGGGGGGGGGGGGGGGGGGGGGGGGGGGGGGGGGGGGGGGGGGGF
@M02846:211:000000000-JJH3H:1:1101:5804:5884 1:N:0:1
GCGTCAGTCAGGTAATACGACTCACATAATTTTTAAATTTTTGTGTGCGACCATTTTTCCAGGAATCCTTTTTGCAACGTTTATTCTGGCGAGCCTTCTGATGAGCGTGGTCAATGTCTTAATTATCATTAACACGAAGATT
+
FGGGGGEFGGGGGGGGGGGGG@FFGGGGGGGGGGGGGGGFFGGGGG<FEGGGGGGGGGGGGFAFFGGGGGGGGGGGGGG@FFGGGGGGGGGGGGFGGGGGGGGGGG@FGGGGGGGGGGGGGGGGGGGGFFFGGGGEEGGGGF
@M02846:211:000000000-JJH3H:1:1101:5804:5884 2:N:0:1
TACCTTCTTTACAATATAGCAGACTAGATAATAATCTTCGTGTTAATGATAATTAAGACATTGACCACGCTCATCAGAAGGCTCGCCAGAATAAACGTTGCAAAAAGGATTCCTGGAAAAATGGTCGCACACAAAAATTTAA
+
GGGGGGFFFFFFFGGGGGFGGGGGEE8FFGGFGGGGGFGGF@FGGFGGAFGGGFGGGGGGGGGGGFGGGGFGGGGFEFGF8FGGDGGGGFGGGAFGDGGGGGGGFGGD@AEGGGGGGGGFGGGGGGEGGGGGGGGGGGGFGG
@M02846:211:000000000-JJH3H:1:1101:17509:5898 1:N:0:1
TACCTTCTTTACAATATAGCAGACTAGATAATAATCTTCGTGTTAATGATAATTAAGACATTGACCACGCTCATCAGAAGGCTCGCCAGAATAAACGTTGCAAAAAGGATTCCTGGAAAAATGGTCGCACACAAAAATTTAA
+
GGGGGGGGGGGGGGGGGGGGGGGGGGGGGGGGGGGGGGGGGGGGGGGGGGGGGGGGGGGGGGGGGGGGGGGGGGGGGGGGGGGGGGGGGGGGGGGGGGGGGGGGGGGGGGGGGGGGGGGGGGGGGGGGGGGGGGGGGGGGGG
@M02846:211:000000000-JJH3H:1:1101:17509:5898 2:N:0:1
GCGTCAGTCAGGTAATACGACTCACATACAAAAAAGAAGAAATAGATTTATTTTTAAATTTTTGTGTGCGACCATTTTTCCAGGAATCCTTTTTGCAACGTTTATTCTGGCGAGCCTTCTGATGAGCGTGGTCAATGTCTTA
+
GGGGGGGGGGGGGGGGGGGGGGGGGGGGGGGGGGGGGGGGGGGGGGGGGGGGGGGGGGGGGGGGGGGGGGGGGGGGGGGGGGGGGGGGGGGGGGGGGGGGGGGGGGGGGGGGGGGGGGGGGGGGGGGGGGGGGGGGGGGGGF
@M02846:211:000000000-JJH3H:1:1101:22927:5905 1:N:0:1
TACCTTCTTTACAATATAGCAGACTAGATAATAATCTTCGTGTTAATGATAATTAAGACATTGACCACGCTCATCAGAAGGCTCGCCAGAATAAACGTTGCAAAAAGGATTCCTGGAAAAATGGTCGCACACAAAAATTTTA
+
GFF@FFEGGGGGGFFGGG<EFGGGGGGGGGGGGGGGGFGGGGGGGFGGGGFFGGGFGGGGGGFGGGGG@FFFGGGGGGGGFGGFG7CFGGGGGGGGGGFFDDACFGCEGFCGFGGGEFFFDGFFFGFEGGGGGGGCCDFCF<
@M02846:211:000000000-JJH3H:1:1101:22927:5905 2:N:0:1
GCGTCAGTCAGGTAATACGACTCACATAAAATTTTTGTGTGCGACCATTTTTCCAGGAATCCTTTTTGCAACGTTTATTCTGGCGAGCCTTCTGATGAGCGTGGTCAATGTCTTAATTATCATTAACACGAAGATTATTATC
+
GGGGGGGEGGGGGGGGGGGGGFGGGGGFEFGGGGGGGGGGGGGGGGGGGGFGGGGGGFGGGGGGGGGGGGGGGGGGGGGGFGGGGGCGEGGGGGGGGGGGGGGGGGGGGFGGGGFGGGGGGGGGGGGGGGGGGGGGGGGGFF
@M02846:211:000000000-JJH3H:1:1101:21458:5913 1:N:0:1
GCGTCAGTCAGGTAATACGACTCACATAACAAAAAAGAAGAAATAGATTTATTTTTAAATTTTTGTGTGCGACCATTTTTCCAGGAATCCTTTTTGCACCGTTTATTCTGGCGAGCCTTCTGATGAGCGTGGCCAATGTCTT
+
GGGGGGGGGGGGGFGGGGGGGGGGGGGGGGGGGGGGGGCGFGGGGGFGGGGGGGGGGGGGGGGGGGGGGGGGGGDGGGGGGGGGGGGGGGGGGGE:=F,,4FG<<FF<CF,<+4+>+E<,??<95C=C==?++4E=E,,,CA
@M02846:211:000000000-JJH3H:1:1101:21458:5913 2:N:0:1
TACCTTCTTTACAATATAGCAGACTAGATAATAATCTTCGTGTTAATGATAATTAAGACATTGACCACGCTCATCAGAAGGCTCGCCAGAATAAACGTTGCAAAAAGGATTCCTGGAAAAATGGTCGCACCCAAAAATTAAA
+
GGGGGGGGGGGGFFFFGGGGGGGGGGGGGGGGGGGGGGGGGGGGGGGGGGGGGGGGGGGGGGGGGGGGGGGGGGGGGGGFGGGGGGGGGGGGGGGGGEGGGGGGGEG:,E9FF?E=AFFG,,A995+487++A@FG?FG,EF
@M02846:211:000000000-JJH3H:1:1101:19370:5921 1:N:0:1
GCGTCAGTCAGGTAATACGACTCACATAGGACACACAAAAAAGAAGAAATAGATTTATTTTTAAATTTTTGTGTGCGACCATTTTTCCAGGAATCCTTTTTGCAACGTTTATTCTGGCGAGCCTTCTGATGAGCGTGGTCAA
+
GGGEGGEFGGGGFEFGGGDGFGGGGGGGGECGGGGGGGGGGGGGGGGGGGGGGGGGGGGGGGGGGGGGGGEGGFGGGGGGCGGGGGFGG?FFGGGGGAEGFEFGGGEGGGGGG9FF9A>FEGEGGFFCF9FFCEGF+CFGGF
@M02846:211:000000000-JJH3H:1:1101:19370:5921 2:N:0:1
TACCTTCTTTACAATATAGCAGACTAGATAATAATCTTCGTGTTAATGATAATTAAGACATTGACCACGCTCATCAGAAGGCTCGCCAGAATAAACGTTGCAAAAAGGATTCCTGGAAAAATGGTCGCACACAAAAATTTAA
+
GGGGGGGGGGGGGGGGGGGGGGGGGGGGGGGGGGGGGGGGGGFGGGGGGGGGGFGGGGGGGGGGGGGGGGGGGGGGGGGGGGGGGGGGGGGGGGGGGFGGGGGGGGGGGGGGGGGGGGGGGGGGGGGGGGGGGGGGGGGGGG
@M02846:211:000000000-JJH3H:1:1101:7285:5923 1:N:0:1
GCGTCAGTCAGGTAATACGACTCACATAGGACACACAAAAAAGAAGAAATAGATTTATTTTTAAATTTTTGTGTGCGACCATTTTTCCAGGAATCCTTTTTGCAACGTTTATTCTGGCGAGCCTTCTGATGAGCGTGGTCAA
+
GGGGGGGGGGGGGGGGGGGGGGGGGGGGGGFGGGGGGGGFGGGGGGGGGGGGGGGGGGGGGGGGGGGGGGGGGGGGGGGGGGGGGGGGGGGGGGGGGGGGGGGGGGGGGGGGGGGGGGGGGGGGGGGGGGGGGGGEGGGCG@
@M02846:211:000000000-JJH3H:1:1101:7285:5923 2:N:0:1
TACCTTCTTTACAATATAGCAGACTAGATAATAATCTTCGTGTTAATGATAATTAAGACATTGACCACGCTCATCAGAAGGCTCGCCAGAATAAACGTTGCAAAAAGGATTCCTGGAAAAATGGTCGCACACAAAAATTTAA
+
GGGGGGGGGGGGGGCGGGGGGGGCFEGDFFGGGGGGGGGGGGGGGGGGGGGGGGGGGFGGGGGGGDFFGGEGEGGGGGGGGGGGGGGGGGGGGGGGGGGGGGGGGGGGGFGGFGGGGGGEGGGGGGGGGGEGGGGGG8FGGG
@M02846:211:000000000-JJH3H:1:1101:26880:5923 1:N:0:1
GCGTCAGTCAGGTAATACGACTCACATAGGACACACAAAAAAGAAGAAATAGATTTATTTTTAAATTTTTGTGTGCGACCATTTTTCCAGGAATCCTTTTTGCAACGTTTATTCTGGCGAGCCTTCTGATGAGCGTGGTCAA
+
GGGGGGGFGGGGGGGGGGFGGCEGGGFGGGGGGGGGGGGGGGGGGGFGGGGGGFGGGGGGGGGGGGGGGGEGGGFGGGGGGGGGGGFGGGGGGGGGGGGGGEGGGGGGGGGGGGGGGGEGGGGGGGGGGGGGFFGGEEGFGC
@M02846:211:000000000-JJH3H:1:1101:26880:5923 2:N:0:1
TTCTTTACAATATAGCAGACTAGATAATAATCTTCGTGTTAATGATAATTAAGACATTGACCACGCTCATCAGAAGGCTCGCCAGAATAAACGTTGCAAAAAGGATTCCTGGAAAAATGGTCGCACACAAAAATTTAAAAAT
+
GGGGGGGGGGGGGGGGGGGGGGGCGGGGGGGGGGGGGGGGFGGGGGGGGGGFGGGGGGGGGGGGGGFGGGGGGGGGGGGGGGGGGGFGGGGGGGGGGGGDGFGGGFFGGGGGGFGGGGGGGGGGGGGGGGGGGGGGGFFGG8
@M02846:211:000000000-JJH3H:1:1101:15199:5925 1:N:0:1
GCGTCAGTCAGGTAATACGACTCACATAACACAAAAAAGAAGAAATAGATTTATTTTTAAATTTTTGTGTGCGACCATTTTTCCAGGAATCCTTTTTGCAACGTTTATTCTGGCGAGCCTTCTGATGAGCGTGGTCAATGTC
+
FGGGGGGGGGGGGGGGGGFGGGGGGGGGGGGGGGGGFGGGGGGCGGGGDGGFGCFGGCEGGGAFGGCFGGGGGFGGGGGGGGGFFG?FGFGGGGGGGGGGGGGGGGGGGGGCFG7FDEGGGGGCGGFGGFGGE7BFF9FFGF
@M02846:211:000000000-JJH3H:1:1101:15199:5925 2:N:0:1
TACCTTCTTTACAATATAGCAGACTAGATAATAATCTTCGTGTTAATGATAATTAAGACATTGACCACGCTCATCAGAAGGCTCGCCAGAATAAACGTTGCAAAAAGGATTCCTGGAAAAATGGTCGCACACAAAAATTTAA
+
GGGGGGGGGGGGGGGGGGGGGGGGGGGGGGGGGGGGGGGGGGGGGGGGGGGGGGGGGGGGGGGGGGGGGGGGGGGGGGGGGGGGGGGGGGGGGGGGGGGGGGGGGGGGGGGGGGGGGGGGGGGGGGGGGGGGGGGGGGGGGG
@M02846:211:000000000-JJH3H:1:1101:15621:5925 1:N:0:1
GCGTCAGTCAGGTAATACGACTCACATAAAAAAAGAAGAAATAGATTTATTTTTAAATTTTTGTGTGCGACCATTTTTCCAGGAATCCTTTTTGCAACGTTTATTCTGGCGAGCCTTCTGATGAGCGTGGTCAATGTCTTAA
+
GGGGGGGGGGGGGGGGGGGGGGGGGGGGGGGGGGGGGGGGGGGGGGGGGGGGGG8FGGGGGGGGGGGGGGGGGGGGGGGGGGGGGGGGGGGGGGGGGGGGGGGGGGGGGGGGGGGGGGGGGGGGGGGGGGGGGGGGGGGGGG
@M02846:211:000000000-JJH3H:1:1101:15621:5925 2:N:0:1
TACCTTCTTTACAATATAGCAGACTAGATAATAATCTTCGTGTTAATGATAATTAAGACATTGACCACGCTCATCAGAAGGCTCGCCAGAATAAACGTTGCAAAAAGGATTCCTGGAAAAATGGTCGCACACAAAAATTTAA
+
GGGGGGGGGGGGGGGGGGGGGGGGGGGGGGGGGGGGGGGGGGGGGGGGGGGGGGGGGGGGGGGGGGGGGGGGGGGGGGGGGGGGGGGGGGGGGGGGGGGGGGGGGGGGGGGGGGGGGGGGGGGGGGGGGGGGGGGGGGG9FG
@M02846:211:000000000-JJH3H:1:1101:15849:5940 1:N:0:1
TACCTTCTTTACAATATAGCAGACTAGATAATAATCTTCGTGTTAATGATAATTAAGACATTGACCACGCTCATCAGAAGGCTCGCCAGAATAAACGTTGCAAAAAGGATTCCTGGAAAAATGGTCGCACACAAAAATTTAA
+
GGG<CFGG<CFGGGFFGGGGGGF<EFGCFGGGGGFFEGFFGGGGFGGGFGFFGGGCFGGAFFFGGFFGECGGGG<@<FGF8FGFGEG@EGFE<?F,BFEDEGF,C@:CEFFGAE?=<E?F<4C=EF+@>CEGGGGFEF,FBF
@M02846:211:000000000-JJH3H:1:1101:15849:5940 2:N:0:1
GCGTCAGTCAGGTAATACGACTCACATATGGACACACAAAAAAGAAGAAATAGATTTATTTTTAAATTTTTGTGTGCGACCATTTTTCCAGGAATCCTTTTTGCAACGTTTATTCTGGCGAGCCTTCTGATGAGCGTGGTCA
+
EF@@FEEEFGGFGDGGCGGCGGGGGGGGGCCFGFEFFCF@GGG@FGGGGFCFDE9ACEGGGGGGGGGGGGGDEFGFFFGGGGGCEGFFFGGGGGFFCGFFGGGFF?F>?EFFGFFGGCF7FGE:FFGGG9FGGGGGGGGGEG
@M02846:211:000000000-JJH3H:1:1101:7965:5978 1:N:0:1
TACCTTCTTTACAATATAGCAGACTAGATAATAATCTTCGTGTTAATGATAATTAAGACATTGACCACGCTCATCAGAAGGCTCGCCAGAATAAACGTTGCAAAAAGGATTCCTGGAAAAATGGTCGCACACAAAAATTTAA
+
GGGGGGGGGGGGECFFFGGGGGGGGFFFGFEEGGGGGGGGFGGGGGGGGGCGGGGGGFFGGGFDDFGGGDGGGGGG<FECFGGGEGGGG8EFGGFFGGGFGFGGFGGCFGGGGAEGGGGGGGGGGGEFFGGGGGAFFGGGGG
@M02846:211:000000000-JJH3H:1:1101:7965:5978 2:N:0:1
GCGTCAGTCAGGTAATACGACTCACATAGTGGACACACAAAAAAGAAGAAATAGATTTATTTTTAAATTTTTGTGTGCGACCATTTTTCCAGGAATCCTTTTTGCAACGTTTATTCTGGCGAGCCTTCTGATGAGCGTGGTC
+
GGGGGGGGGGFGFGGGGGGGGGGGGGGGGGGGGGGGGGGDGGDFGFFGGGFGGGGGGGGGGGGGGGFGGGGGGGGGGGGGGGGGGGGGGGGGGGGGGGGGGGGGGGGGEGGGFGGGGGGGGG:FGGGGGGFGGGGGGGGGGG
@M02846:211:000000000-JJH3H:1:1101:7098:5978 1:N:0:1
TACCTTCTTTACAATATAGCAGACTAGATAATAATCTTCGTGTTAATGATAATTAAGACATTGACCACGCTCATCAGAAGGCTCGCCAGAATAAACGTTGCAAAAAGGATTCCTGGAAAAATGGTCGCACACAAAAATTTAA
+
GGGGGGGGGGGGGGGGGGGGGGGGGGGFGGGGGGGGGGGGGGGGGGGGGGGGGGGGGGGGGGGGGGGGGGCGGGGGGGGGGGGGGGGGGGGGGGGGGFGGGGGGGGGGGGGGGGGGGGGGGGGGGGGGGGGGGFGGGGGGGG
@M02846:211:000000000-JJH3H:1:1101:7098:5978 2:N:0:1
GCGTCAGTCAGGTAATACGACTCACATAACACAAAAAAGAAGAAATAGATTTATTTTTAAATTTTTGTGTGCGACCATTTTTCCAGGAATCCTTTTTGCAACGTTTATTCTGGCGAGCCTTCTGATGAGCGTGGTCAATGTC
+
GGGGGGGGGGGGGGGGGGGGGGGGGGGGGGGGGGGGGGGGGGGGGGGGGGGGGGGGFGGGGGGGGGGGGGGGGGGGGGGGGGGGGGGGGGGGGGGGGGGGGGGGGGGGGGGGGGGGGCGGGGGGGGGGGGGGGGGGGGGGGG
@M02846:211:000000000-JJH3H:1:1101:26178:5991 1:N:0:1
GCGTCAGTCAGGTAATACGACTCACATAAAAAAAGAAGAAATAGATTTATTTTTAAATTTTTGTGTGCGACCATTTTTCCAGGAATCCTTTTTGCAACGTTTATTCTGGCGAGCCTTCTGATGAGCGTGGTCAATGTCTTAA
+
GGGGGGGGGGGGGGGGGGGGGGGGGGGGGGGGGGGGGGGGGGGGGGGGGGGGGGGGGGGGGGGGGGGGGGGGGGGGGGGGGGGGGGGGGGGGGGGGGGGGGGGGGGGGGGGGGGGGGGGGGGGGGGGGGGGGGGGGGGGGGG
@M02846:211:000000000-JJH3H:1:1101:26178:5991 2:N:0:1
TACCTTCTTTACAATATAGCAGACTAGATAATAATCTTCGTGTTAATGATAATTAAGACATTGACCACGCTCATCAGAAGGCTCGCCAGAATAAACGTTGCAAAAAGGATTCCTGGAAAAATGGTCGCACACAAAAATTTAA
+
GGGGGGGGGGGGGGGGGGGGGGGGGGGGGGGGGGGGGGGGGGGGGGGGGGGGGGGGGGGGGGGGGGGGGGGGGGGGGGGGGGGGGGGGGGGGGGGGGGGGGGGGGGGGGGGGGGGGGGGGGGGGGGGGGGGGGGGGGGGGGG
@M02846:211:000000000-JJH3H:1:1101:7391:5995 1:N:0:1
TACCTTCTTTACAATATAGCAGACTAGATAATAATCTTCGTGTTAATGATAATTAAGACATTGACCACGCTCATCAGAAGGCTCGCCAGAATAAACGTTGCAAAAAGGATTCCTGGAAAAATGGTCGCACACAAAAATTTAA
+
GFGDGDGGGG<FFGGGGGGGGFFGGGGDGGEFGGGGGGGGGGFDFFGGGFGGCGGGGGGGGGCFGGGGGGGGFGGGGFFGCGGGGCGGGGGGGGGGGF@FEGGGGGGGDGGGCFFGGGGGFGGGGGGG@EGGGGFFGGGGFC
@M02846:211:000000000-JJH3H:1:1101:7391:5995 2:N:0:1
GCGTCAGTCAGGTAATACGACTCACATAGGACACACAAAAAAGAAGAAATAGATTTATTTTTAAATTTTTGTGTGCGACCATTTTTCCAGGAATCCTTTTTGCAACGTTTATTCTGGCGAGCCTTCTGATGAGCGTGGTCAA
+
<CBFGF;@EDGFEGGGGFFG@F;F@DD9E8FFFFGGG<@EFGG8FF8FFGGFGGGGGGGGGGFAA9EGGGCGFF89CBFGEGGGGG?,EEFDEFFGGGGGFEEEFGGGGGGGGGFF9<=BFG@<F=??DF9FE<6F=FGFGG
@M02846:211:000000000-JJH3H:1:1101:15818:6002 1:N:0:1
GCGTCAGTCAGGTAATACGACTCACATAAAAAAAGAAGAAATAGATTTATTTTTAAATTTTTGTGTGCGACCATTTTTCCAGGAATCCTTTTTGCAACGTTTATTCTGGCGAGCCTTCTGATGAGCGTGGTCAATGTCTTAA
+
GGGGGGGFFGGGGGGGFFGGGGGGGGGGGGGGGGGFGGGGGFGGGCFGGGGGGCFGGGGGC9@EACFGGGGGGGGGFGGGGGGGGDFGGDGGGGGGGGGGCDGFGGGF<EGDGGGGGGGGGFGGGGGGGEDGGGGGGGGGGG
@M02846:211:000000000-JJH3H:1:1101:15818:6002 2:N:0:1
TACCTTCTTTACAATATAGCAGACTAGATAATAATCTTCGTGTTAATGATAATTAAGACATTGACCACGCTCATCAGAAGGCTCGCCAGAATAAACGTTGCAAAAAGGATTCCTGGAAAAATGGTCGCACACAAAAATTTAA
+
GGGGCDF9EEFGGF,EFGGGFFFCGGFG9DACFGDFFGGGFGFFGFGGGGGGGGDGGGGGGGGGFGGGGGFEGGGGGGGFGGDGFGGGFFGGGFGGGF==@FFFGGGGCG9<FDGGCGFGGGGFFGGGGGEGGGGGGGCGFG
@M02846:211:000000000-JJH3H:1:1101:10913:6006 1:N:0:1
GCGTCAGTCAGGTAATACGACTCACATAGGACACACAAAAAAGAAGAAATAGATTTATTTTTAAATTTTTGTGTGCGACCATTTTTCCAGGAATCCTTTTTGCAACGTTTATTCTGGCGAGCCTTCTGATGAGCGTGGTCAA
+
GGGGGGGGGGGGGGGGGGGGGGGGGGGGGGGGGGGGGGGGGGGGGGGGGGGGGGGGGGGGGGGGGGGGGGGGGGGGGGGGGGGGGGGGGGGGGGGGGGGGGGGGGGGGGGGGGGGGGGGGGGGGGGGGGGGGGGGGGGGGGG
@M02846:211:000000000-JJH3H:1:1101:10913:6006 2:N:0:1
TACCCTTCTTTACAATATAGCAGACTAGATAATAATCTTCGTGTTAATGATAATTAAGACATTGACCACGCTCATCAGAAGGCTCGCCAGAATAAACGTTGCAAAAAGGATTCCTGGAAAAATGGTCGCACACAAAAATTTA
+
GGGGGGGGGGGGGGGGGGGGGGGGGGGGGGGGGGGGGGGGGGGGGGGGGGGGGGGGGGGGGGGGGGGGGGGGGGGGGGGGGGGGGGGGGGGGGGGGGGGGGGGGGGGGGGGGGGGGGGGGGGGGGGGGGGGGGGGGGGGGGG
@M02846:211:000000000-JJH3H:1:1101:19157:6007 1:N:0:1
TACCTTCTTTACAATATAGCAGACTAGATAATAATCTTCGTGTTAATGATAATTAAGACATTGACCACGCTCATCAGAAGGCTCGCCAGAATAAACGTTGCAAAAGGGATTCCTGGAAAAATGGTCGCACACAAAAATTTAA
+
C@FFFGGGGGGGGGFGGGGFFGGGGGGGGGGGGGGFFFDFFFFGGGGGGGGFGEGGGGGGGDFGGGGGGGGGEFGFGGGGGGGGGGGGGGGGGGGGGFGGGCGGGGGGGEFFFEEGGGGGGCFGGGGGGGGGGGGGGGFGGG
@M02846:211:000000000-JJH3H:1:1101:19157:6007 2:N:0:1
GCGTCAGTCAGGTAATACGACTCACATATTTTAAATTTTTGTGTGCGACCATTTTTCCAGGAATCCCTTTTGCAACGTTTATTCTGGCGAGCCTTCTGATGAGCGTGGTCAATGTCTTAATTATCATTAACACGAAGATTAT
+
GGGEEGGEC@F@FGGGGFGG@,BFFFFGGFCGGGGGAFDFEFGFGFGGCEF<@CDFGGCFGGGG9F,FGFFGGGGGGFF<DEGCFGGFGCGB+BFFBFFEFEGGCFFE?EFFAFDE<EGG9FFFGFFFGGEGGEGGGGGCFF
@M02846:211:000000000-JJH3H:1:1101:26531:6011 1:N:0:1
CTCGCCAGAATAAACGTTGCAAAAAGGATTCCTGGAAAAATGGTCGCACACAAAAATTTAAAAATAACTCTATTTCTTCTTTTTTGTGTTATGTGAGTCGTATTACCTGACTGACTCAGAACGGCAAGATCGGAAGAGCGGT
+
FGGGGGD7,CE<C<,8,C,;@,;EF;FGF@CFEG,,;6C@C;CF,CB::@EF@,<,C,C<A,9,F,C6CFFCGFFEG<,,<CC,F@C<,9,6FF9AEF?FG@G<<5E,C<FF9<E,B,9<EEFDF+84<,B?+8+8:,E=+8
@M02846:211:000000000-JJH3H:1:1101:26531:6011 2:N:0:1
GCGTCAGTCAGGTAATACGACTCACATAACACAAAAAAGAAGAAATAGATTTATTTTTAAATTTTTGTGTGCGACCATTTTTCCAGGAATCCTTTTTGCAACGTTTATTCTGGCGAGAGAACGGCAAGATCGGAAGAGCGTC
+
GGGGG@FGGGGGEDFGGDF@CEGGGGGFGGGGGGGG,CFFFGFFGGFEEEGGGGGGGGDGFEGGFGGGGGGGGGGGGGFGGGGGCEFFCGGGFGGGGG9FAFEFGGGFGGGGG?FEE7FACGGE7>:FGGGGGG7FFFEGF@
@M02846:211:000000000-JJH3H:1:1101:5716:6038 1:N:0:1
TACCTTCTTTACAATATAGCAGACTAGATAATAATCTTCGTGTTAATGATAATTAAGACATTGACCACGCTCATCAGAAGGCTCGCCAGAATAAACGTTGCAAAAAGGATTCCTTATGTGAGTCGTATTACCTGACTGACGC
+
GGGGGGGGGGGGGGGGGGGGGGGGGGGGGGGGGGGGGGGGGGGGGGGGGGGGGGGGGGGGGGGGGGGGGGFGFGGGGGGGGGGGGGGGGGGGGGGGGGGGGGGGGGGGGGGFGGGGGGGGGGGGGFGGGGGGGGGGGGGGGF
@M02846:211:000000000-JJH3H:1:1101:5716:6038 2:N:0:1
GCGTCAGTCAGGTAATACGACTCACATAAGGAATCCTTTTTGCAACGTTTATTCTGGCGAGCCTTCTGATGAGCGTGGTCAATGTCTTAATTATCATTAACACGAAGATTATTATCTAGTCTGCTATATTGTAAAGAAGGTA
+
GGGGGGGGGGGGGGGGGGGGGGGGGGGGGGGGGGGGGGGGGGGGGGGGGGGGGGGGGGGGGGGGFGGGGGGGGGGGGGGGGGGGGGGGGGGGGGGGGGGGGGGGGGGGGGGGGGGGGGGGGGGGGGGGGGGGGGGGGGGGGG
@M02846:211:000000000-JJH3H:1:1101:18800:6039 1:N:0:1
TACCTTCTTTACAATATAGCAGACTAGATAATAATCTTCGTGTTAATGATAATTAAGACATTGACCACGCTCATCAGAAGGCTCGCCAGAATAAACGTTGCAAAAAGGATTCCTGGAAAAATGGTCGCACACAAAAATTTAA
+
GFGGFGGGGGGGGGGGGG9FFGGGGGGGGGGGGGGFFCDGGFFGGGGGFFFGGCFGGGGGGGGGGGGGGGGGGGGGFGGGGGGGGGGGGFGFGGGGGGGGGGGGGGGGGGGGGGGFCGGGGGGDFFGGEFGGGGGFFGGGGG
@M02846:211:000000000-JJH3H:1:1101:18800:6039 2:N:0:1
GCGTCAGTCAGGTAATACGACTCACATAACACAAAAAAGAAGAAATAGATTTATTTTTAAATTTTTGTGTGCGACCATTTTTCCAGGAATCCTTTTTGCAACGTTTATTCTGGCGAGCCTTCTGATGAGCGTGGTCAATGTC
+
GGGGGGGGGGGGGGGGGGGGGGGGGGGGGGGGGGGGGGGGGGGGGGGGGGGGGGGGGGGGGGGGGGGGGGFGGGGGGGGGGGGGGGGGGGGGGGGGGGGFFGGGGGGGGGGGFGGGGGGGFGFGGGGGGGGGGGCGGGGGGG
@M02846:211:000000000-JJH3H:1:1101:4131:6040 1:N:0:1
GCGTCAGTCAGGTAATACGACTCACATAGGACACACAAAAAAGAAGAAATAGATTTATTTTTAAATTTTTGTGTGCGACCATTTTTCCAGGAATCCTTTTTGCAACGTTTATTCTGGCGAGCCTTCTGATGAGCGTGGTCAA
+
GGGGGGGGGGGGGGGGGGGGGGGGGGGGGGGGGGGGGGGGGGGGGGGGGGGGGGGGFGGGGGGGGGGGGGGGGGGGGGGGGGGGGGGGGGGGGGGFGGGGGGGGGGGFGFFGGDFGGGGGGGGGGGGGFGFGFGGGGGFCFF
@M02846:211:000000000-JJH3H:1:1101:4131:6040 2:N:0:1
TACCTTCTTTACAATATAGCAGACTAGATAATAATCTTCGTGTTAATGATAATTAAGACATTGACCACGCTCATCAGAAGGCTCGCCAGAATAAACGTTGCAAAAAGGATTCCTGGAAAAATGGTCGCACACAAAAATTTAA
+
GFGGGGGGGGGGGGFGGGGGFGGGGGGFGGGGGGGGGGGGGGGGGGGGGGGGGGGGGGGGGGGGGGGGGGEGGGCGGGGGGGGGGGGGGGGGGGGGGGGGGGGGGGGGFGGGGGGGGGGGGGGGGGGGGGGGGGGGGGGGGF
@M02846:211:000000000-JJH3H:1:1101:4712:6056 1:N:0:1
TACCTTCTTTACAATATAGCAGACTAGATAATAATCTTCGTGTTAATGATAATTAAGACATTGACCACGCTCATCAGAAGGCTCGCCAGAATAAACGTTGCAAAAAGGATTCCTGGAAAAATGGTCGCACACAAAAATTTAA
+
GGGGGGGGG9FEGGGGFGFGGGGFFGGGGGGGFFGGFGGGGGEFGGGGGFGGFGGGGGGGFGGGGGFGGGGGGGGGFGGGGGGGGGGGGGGGGGGGGFGFGG<FFGGGGGGGGGGGFGGGGGGGGGGGGGGGEFGGGGGGGG
@M02846:211:000000000-JJH3H:1:1101:4712:6056 2:N:0:1
GCGTCAGTCAGGTAATACGACTCACATAACAAAAAAGAAGAAATAGATTTATTTTTAAATTTTTGTGTGCGACCATTTTTCCAGGAATCCTTTTTGCAACGTTTATTCTGGCGAGCCTTCTGATGAGCGTGGTCAATGTCTT
+
GGGGGGGGGGGGGGGFGGGGGGGGGGGGGGGGGGGGGFGGFGGGGGGGGGGGGGGGGGFGGGGGEGGGGGGGEGGGGGGFGGGGGGGGGGGGGGGGGGGGGGGGGGGGGGGGGGGGGGGGGGGGGGGGGGGGFGFGGGGGGG
@M02846:211:000000000-JJH3H:1:1101:27173:6076 1:N:0:1
GCGTCAGTCAGGTAATACGACTCACATACGACCATTTTTCCAGGAATCCTTTTTGCAACGTTTATTCTGGCGAGCCTTCTGATGAGCGTGGTCAATGTCTTAATTATCATTAACACGAAGATTATTATCTAGTCTGCTATAT
+
GGGGGGGGGGEFGFGGCGGGGGGGGGGGFEGGGCFGFFFFFGGFDFGGFGGFG,@FFGGGGGGGGFGGGFCGCCEGFGGGGGGGGFFEFGGEEEFGGGEFGGGGGFG9FFGE?FGGGE==FGGFGGGCGFGGGGGGGFGGG9
@M02846:211:000000000-JJH3H:1:1101:27173:6076 2:N:0:1
TACCTTCTTTACAATATAGCAGACTAGATAATAATCTTCGTGTTAATGATAATTAAGACATTGACCACGCTCATCAGAAGGCTCGCCAGAATAAACGTTGCAAAAAGGATTCCTGGAAAAATGGTCGTATGTGAGTCGTATT
+
GGGGGGGGFFGGGFFGGGGGGGGGGGGFGGGGGGGGGGGGGGGGGFGGGGGGGGGGGGGGGGGGGGGGGGCGGEGFGGGGFGGGFDGGGGGGGGGGGGG8EGGGGF7BFFGGGGGGGGGGDGFFGGGGGGGGGGGGGGGG@G
@M02846:211:000000000-JJH3H:1:1101:19392:6088 1:N:0:1
TACCTTCTTTACAATATAGCAGACTAGATAATAATCTTCGTGTTAATGATAATTAAGACATTGACCACGCTCATCAGAAGGCTCGCCAGAATAAACGTTGCAAAAAGGATTCCTGGAAAAATGGTCGCACACAAAAATTTAA
+
GGGGGGGGGGGGGGGGGGGGGGGGGGGGGGGGGGGGGGGGGGGGGGGGGGGGGGGGGGGGGGGGGGGGGGGGGGGGGGGGGGGGGGGGGGGGGGGGGGGGGGGGGGGGGGGGGGGGGGGGGGGGGGGGGGGGGGGGGGGGGG
@M02846:211:000000000-JJH3H:1:1101:19392:6088 2:N:0:1
GCGTCAGTCAGGTAATACGACTCACATAAAAAAAGAAGAAATAGATTTATTTTTAAATTTTTGTGTGCGACCATTTTTCCAGGAATCCTTTTTGCAACGTTTATTCTGGCGAGCCTTCTGATGAGCGTGGTCAATGTCTTAA
+
GGGGGGGGGGGGGGGGGGGGGGGGGGGGGGGGGGGGGGGGGGGGFGGGGGGGGGGGGGGGGGGGGGGGGGGGGGGGGGGGGGGGGGGGGGGGGGGGGGGGGGGGGGGGGGGGGGGGGGGGGGGGGGGGGGGGGGGGGGGGGG
@M02846:211:000000000-JJH3H:1:1101:5363:6101 1:N:0:1
GCGTCAGTCAGGTAATACGACTCACATAGGACACACAAAAAAGAAGAAAGAGATTTATTTTTAAATTTTTGTGTGCGACCATTTTTCCAGGAATCCTTTTTGCAACGTTTATTCTGGCGAGCCTTCTGATGAGCGTGGTCAA
+
GDGGEEFFCFFFFAF<EG@FFCFCFGGFAFDE,EFFGCFFDEGFFGG?,,:E<,6C9CA9EGGFEC9FEGGGGGGGGGDGGGGGFFGFCFFEFGDFGFGG@:CA<FGBBEDFGGEEC@FG>:=B5E,E9?FG<EBFGGEFGG
@M02846:211:000000000-JJH3H:1:1101:5363:6101 2:N:0:1
TACCTTCTTTACAATATAGCAGACTAGATAACAATCTTCGTGTTAATGATAAATAAGACATTGACCACGCTCATCAGAAGGCTCGCCAGAATAAACGTTGCAAAAAGGATTCCTGGAAAAATGGTCGCACACAAAAATTTAA
+
9<F,<FEFF9,CF9,C9CCFA<EF,9FEFCF,C6,,,6<@EEFF@,<EFGGG,C<F<EFGGD<<CFDE7+6FGCEF?FGGCF@FCBF@FF,FFGFFCFC,:=EAF4=FCC,::E<,FE<8=<FE9FFEGFC==AFGCFCFCG
@M02846:211:000000000-JJH3H:1:1101:27260:6111 1:N:0:1
TACCTTCTTTACAATATAGCAGACTAGATAATAATCTTCGTGTTAATGATAATTAAGACATTGACCACGCTCATCAGAAGGCTCGCCAGAATAAACGTTGCAAAAAGGATTCCTGGAAAAATGGTCGCACACAAAAATTTAA
+
GGGGGGFGGGDFFFAFGFGGGGFFGGGGGGGGGGGGCGGGEFFGGGGGGGGGGGGGGGGEGGGGGEFGGGGGGGGGGCFGCCGGDGGGGGGGGGGGGFGCEFGGGGGGDFEFAFGGFFGGGGGGGGGDGGGGGGGGGGGGGG
@M02846:211:000000000-JJH3H:1:1101:27260:6111 2:N:0:1
GCGTCAGTCAGGTAATACGACTCACATAGGACACACAAAAAAGAAGAAATAGATTTATTTTTAAATTTTTGTGTGCGACCATTTTTCCAGGAATCCTTTTTGCAACGTTTATTCTGGCGAGCCTTCTGATGAGCGTGGTCAA
+
GGGGGGGGGGGGGGGGGFGDGGGGGGGGGGGGGGGGGGGGGGGFGGAFGGGGGGGGGGGGGGGGGGGGGGGGGGGGGGGGGGGGGGGGGGFGGGGGGGFGGGGGGFGGGGGGGGGGGFGGGGGFGGGGGGGGGFGGGGGFGG
@M02846:211:000000000-JJH3H:1:1101:27080:6112 1:N:0:1
GCGTCAGTCAGGTAATACGACTCACATAGGACACACAAAAAAGAAGAAATAGATTTATTTTTAAATTTTTGTGTGCGACCATTTTTCCAGGAATCCTTTTTGCAACGTTTATTCTGGCGAGCCTTCTGATGAGCGTGGTCAA
+
GGGGGGGGGGGGGGGGGGGGGGGGGGGGGGGGGGGGGGGGGGGGGGGGGGGGGFGGGGGGGGGGGGGGGGGGGGGGGGGGGGGGGGFGGGGGGGGGGGGGGGGFGGGGGGGGGGGGGFEGGGGGGGGGGGGGGGGGGGGGGG
@M02846:211:000000000-JJH3H:1:1101:27080:6112 2:N:0:1
TACCTTCTTTACAATATAGCAGACTAGATAATAATCTTCGTGTTAATGATAATTAAGACATTGACCACGCTCATCAGAAGGCTCGCCAGAATAAACGTTGCAAAAAGGATTCCTGGAAAAATGGTCGCACACAAAAATTTAA
+
GFGFGGGGGGGGGGGGGGGGFGGGGGGGGGGFGFGGGGGGGGGGGGGGGGGGGGGGGGGGGGGGGGGGGGGGGGGGFGF@FGGGGGGGGGGGGFGGGGGGGGGGGGGGGGGGGGGGGGGG8FFFGGGGGGGGGGGGGGGGGG
@M02846:211:000000000-JJH3H:1:1101:25682:6118 1:N:0:1
GCGTCAGTCAGGTAATACGACTCACATAACAAAAAAGAAGAAATAGATTTATTTTTAAATTTTTGTGTGCGACCATTTTTCCAGGAATCCTTTTTGCAACGTTTATTCTGGCGAGCCTTCTGATGAGCGTGGTCAATGTCTT
+
GGGGGGGGGGGGGGGGGGGGGGGGGGGGGGGGGGGGGGGGGGGGGGGGGGGGGGGGGGGGGGGGGGGGGGGGGGGGGGGGGGGGGGGGGGGGGGGGGGGGGGGGGGGGGGGGGGGGGGGGGGGGGGGGGGGGGGGGGGGGGG
@M02846:211:000000000-JJH3H:1:1101:25682:6118 2:N:0:1
TACCTTCTTTACAATATAGCAGACTAGATAATAATCTTCGTGTTAATGATAATTAAGACATTGACCACGCTCATCAGAAGGCTCGCCAGAATAAACGTTGCAAAAAGGATTCCTGGAAAAATGGTCGCACACAAAAATTTAA
+
GGGGGGGGGGGGGGCGGGFGFGGGGGGGGGGGGGGGGGGGGFGGGGGGGGGGGGGGGGGGGGGGGGGGGGGGGGGGEDGGGGGGGGGGGGGFGGGGGGGGGFGGFGGGGGGGGGGGGFGFGGGGGGGGGGGGGGGGGGGGGG
@M02846:211:000000000-JJH3H:1:1101:10828:6121 1:N:0:1
GCGTCAGTCAGGTAATACGACTCACATAGGACACACAAAAAAGAAGAAATAGATTTATTTTTAAATTTTTGTGTGCGACCATTTTTCCAGGAATCCTTTTTGCAACGTTTATTCTGGCGAGCCTTCTGATGAGCGTGGTCAA
+
GGGGGGGGGFEGGGGGGGGGGGGGGGGFGGGGGGGGGGCE@FFGGGFGGGGGFGGGGGGGGGGFDGGGGGGGGGGGGGGGGGGGGGGGGFGGAFGGGGGGGGGGGGGGGGGGGGGGGGGGGGGGGGGGFGFG<FGFGDGGGF
@M02846:211:000000000-JJH3H:1:1101:10828:6121 2:N:0:1
TACCTTCTTTACAATATAGCAGACTAGATAATAATCTTCGTGTTAATGATAATTAAGACATTGACCACGCTCATCAGAAGGCTCGCCAGAATAAACGTTGCAAAAAGGATTCCTGGAAAAATGGTCGCACACAAAAATTTAA
+
GGGGGGGGGGGGGGGGGGGGGGGGGGGGGGGGGGGGGGGGGGGGGGGGGGGGGGGGGGGGGGGGGGGGGGGGGGGGGGGGFGFGGGGGGGGGGGGGGGGGGGGGGGGGGGGGGGGGGGEFCGFGGGGGGGGGGGGGGGGGGG
@M02846:211:000000000-JJH3H:1:1101:21848:6138 1:N:0:1
TACCTTCTTTACAATATAGCAGACTAGATAATAATCTTCGTGTTAATGATAATTAAGACATTGACCACGCTCATCAGAAGGCTCGCCAGAATAAACGTTGCAAAAAGGATTCCTGGAAAAATGGTCGCACACAAAAATTTAA
+
GGGGGGGGGGGGGGGGGGGGGGGGGGGGGGGGGGGGGGGGGGGGGGGGGGGGGGGGGGGGGGGGGGGGGGEGGGGGGGGGGGGGGGGGGGGGGGGGGFGGGGGGGGGGGGGGGGGGGGGGGGGGGGGGGGGGGGGGGGGGGG
@M02846:211:000000000-JJH3H:1:1101:21848:6138 2:N:0:1
GCGTCAGTCAGGTAATACGACTCACATAACAAAAAAGAAGAAATAGATTTATTTTTAAATTTTTGTGTGCGACCATTTTTCCAGGAATCCTTTTTGCAACGTTTATTCTGGCGAGCCTTCTGATGAGCGTGGTCAATGTCTT
+
GGGGGGGGGGGGGGGGGGGGGGGGGGGGGGGGGGGGGGGGGGGGGGGGGGGGGGGGGGGGGGGGGGGGGGGGGGGGGGGGGGGGGGGGGGGGGGGGGGDEGGGGGGGGGGGGGGGGGGGGGGGGGGGGGGGGGGGGGGGGGG
@M02846:211:000000000-JJH3H:1:1101:8966:6143 1:N:0:1
TACCTTCTTTACAATATAGCAGACTAGATAATAATCTTCGTGTTAATGATAATTAAGACATTGACCACGCCCATCAGAAGGCTCGCCAGAATAAACGTTGCAAAAAGGATTCCTGGAAAAATGGTCGCACACAAAAATTTAA
+
GGGGGGGGGGGGGFDGAFFFDF<CFGGGGCEGCDFFFFFDGCGFCGGDAE9FFCAFGGGGGFFGGGGGGGGGGGGGC<F8ED6ECCCFBFFGFFGFEEFGG?EDGGG7FGGGGGGGGGDFAG9FDFGG:C=DFGFFGGGGCF
@M02846:211:000000000-JJH3H:1:1101:8966:6143 2:N:0:1
GCGTCAGTCAGGTAATACGACTCACATAGGACACACAAAAAAGAAGAAATAGATTTATTTTTAAATTTTTGTGTGCGACCATTTTTCCAGGAATCCTTTTTGCAACGTTTATTCTGGCGAGCCTTCTGATGGGCGTGGTCAA
+
9FEGGGGGGGGGGG<FGGGGGGFGGFGGGGGGGGCGGGCCGGGG8@FEDGGGGGCFDFGGGFGGGGGGGG@CGGGGGGGGGGGGGGGGGGFGGGGGGGFGGGGGGGCFEFBEEGGGGGGGGGCFEFFGFFGGGGDFGGGGFC
@M02846:211:000000000-JJH3H:1:1101:23362:6146 1:N:0:1
GCGTCAGTCAGGTAATACGACTCACATAACAAAAAAGAAGAAATAGATTTATTTTTAAATTTTTGTGTGCGACCATTTTTCCAGGAATCCTTTTTGCAACGTTTATTCTGGCGAGCCTTCTGATGAGCGTGGTCAATGTCTT
+
GGGGGGGGGGGGGGGGGGGGGGGGGGGGGGGGGGGGGFGGGGGGGGGGGGGGGGGGGGGGGGGGGGGGGGGGGGGGGGGGGGGGGGGGGGGGGGGGGGGGGGGGGGGGGGGGGGGGGGGGGGGGGGGGGGGGGGGGGGGGGG
@M02846:211:000000000-JJH3H:1:1101:23362:6146 2:N:0:1
TACCTTCTTTACAATATAGCAGACTAGATAATAATCTTCGTGTTAATGATAATTAAGACATTGACCACGCTCATCAGAAGGCTCGCCAGAATAAACGTTGCAAAAAGGATTCCTGGAAAAATGGTCGCACACAAAAATTTAA
+
GGGGGGGGGGGGGGGGGGGGGGGGGGGGGGGGGGGGGGGGGGGGGGGGGGGGGGGGGGGGGGGGGGGGGGGGGGGGGGGGGGGGGGGGGGGGGGGGGGGGGGGGGGGGGGGGGGGGGGGGGGGGGGGGGGGGGGGGGGGGGG
@M02846:211:000000000-JJH3H:1:1101:20205:6148 1:N:0:1
GCGTCAGTCAGGTAATACGACTCACATATTTTGTGTGCGACCATTTTTCCAGGAATCCTTTTTGCAACGTTTATTCTGGCGAGCCTTCTGATGAGCGTGGTCAATGTCTTAATTATCATTAACACGAAGATTATTATCTAGC
+
CFDGGGGCFFGFFGFGGGGGECEFFFFCFFGGGFCFFFFEFGGG9CFAEGGFDFFGGGDFF9CFDFFEFGGGGGDEFC<F@7==EFA<EFGFD<FECFG=FGG9FAFFEEGFGCBFFGGGGFGFGE@=7?FDF?FF@EFCF,
@M02846:211:000000000-JJH3H:1:1101:20205:6148 2:N:0:1
TACCTTCTTTACAATATAGCAGACTAGATAATAATCTTCGTGTTAATGATAATTAAGACATTGACCACGCTCATCAGAAGGCTCGCCAGAATAAACGTTGCAAAAAGGATTCCTGGAAAAATGGTCGCACACAAAATATGTG
+
GGGGGGGGGGGGGGGGGGGGGGGGGGGFFFEFGGGGGGGGGGGGGGGGGGGGGDFGGGGGGGGGGGGGGGGGGGGGGGGGGGGGGGGGGCGGGDGGGGGGGGGGGGGG<FFFGGGGFGGGFGFCGGGGGGGGGGGGGFGFGA
@M02846:211:000000000-JJH3H:1:1101:17724:6151 1:N:0:1
GCGTCAGTCAGGTAATACGACTCACATAAATTTTTGTGTGCGACCATTTTTCCAGGAATCCTTTTGCAACGTTTATTCTGGCGAGCCTTCTGATGAGCGTGGTCAATGTCTTAATTATCATTAACACGAAGATTATTATCTA
+
GGGGGGGGGGGGGGGGGGGGGGGGGGGGGGGGGGGGGGGGGGGGGGGGGGGGGGGGGGGGGGGGGGGGGGGGGGGGGGGGGGGGGGGGGGGGGGGGGGGGGGGGGGGGGGGGGGGGGGGGGGGGGGGGGGGGGGGGGGGGGG
@M02846:211:000000000-JJH3H:1:1101:17724:6151 2:N:0:1
TACCTTCTTTACAATATAGCAGACTAGATAATAATCTTCGTGTTAATGATAATTAAGACATTGACCACGCTCATCAGAAGGCTCGCCAGAATAAACGTTGCAAAAGGATTCCTGGAAAAATGGTCGCACACAAAAATTTATG
+
GGGGGGGGGGGGGGGGGGGGGGGGGGGGGGGGGGGGGGGGGGGGGGGGGGGGGGGGGGGGGGGGGGGGGGGGGGGGGGGGGGGGGGGGGGGGGGGGGGGGGGGGGGGGGGGGGGGGGGGGGGGGGGGGGGGGGGGGGGGGGG
@M02846:211:000000000-JJH3H:1:1101:11415:6152 1:N:0:1
GCGTCAGTCAGGTAATACGACTCACATAGGACACACAAAAAAGAAGAAATAGATTTATTTTTAAATTTTTGTGTGCGACCATTTTTCCAGGAATCCTTTTTGCAACGTTTATTCTGGCGAGCCTTCTGATGAGCGTGGTCAA
+
GGGGGGGGGGGGGGGGGGGGGGGGGGGGGGGGGGGGGGGGGGGGGGGGGGGGGGGGGGGGGGGGGGGGGGGGGGGGGGGGGGGGGGGGGGGGGGGGGGGGGGGGGGGGGGGGGGGGGGGGGGGGGGGGGGGGGGGGGGGGGG
@M02846:211:000000000-JJH3H:1:1101:11415:6152 2:N:0:1
TACCTTCTTTACAATATAGCAGACTAGATAATAATCTTCGTGTTAATGATAATTAAGACATTGACCACGCTCATCAGAAGGCTCGCCAGAATAAACGTTGCAAAAAGGATTCCTGGAAAAATGGTCGCACACAAAAATTTAA
+
GGGGGGGGGGGGGGGGGGGGGGGGGGGGGGGGGGGGGGGGGGFGGFFGGGGGGGGGGGGGGGGFGGGGGGFFGFGGGGGGGGGGGGGGGGGGGGGGGGFGGGGGGGGGFF9FAGGGGGGGFGFFEFGGGGGGGGGGGGGGGG
@M02846:211:000000000-JJH3H:1:1101:7707:6160 1:N:0:1
GCGTCAGTCAGGTAATACGACTCACATAGGACACACAAAAAAGAAGAAATAGATTTATTTTTAAATTTTTGTGTGCGACCATTTTTCCAGGAATCCTTTTTGCAACGTTTATTCTGGCGAGCCTTCTGATGAGCGTGGTCAA
+
C6@8@@C<;@FGFGFFFC@DF@CFGGGGGGGGGGGGGGGGGGGGGGGGGGGGGFGGGGGGFGGGGGGFDGGGG<FGGG@CFFCECFGDDGGGGGGGGGGGGGGGGGGFF@FGGGGGGGGGGGFCGGFFGGFGGGGGGGGGGG
@M02846:211:000000000-JJH3H:1:1101:7707:6160 2:N:0:1
TACCTTCTTTACAATATAGCAGACTAGATAATAATCTTCGTGTTAATGATAATTAAGACATTGACCACGCTCATCAGAAGGCTCGCCAGAATAAACGTTGCAAAAAGGATTCCTGGAAAAATGGTCGCACACAAAAATTTAA
+
GGGGGGGGGGGGGGFFGGGGGGGGGGGGGGGGGGGGGGCFEGGGGGGGGGGGGGGGGGGGGFGGGGGGDGGGGGGGGGGGGGGGGGGGGGGGGGGGGGGGGGGGGGGGGGGGGGGGGGGGG,AFGECFGGGGGGGGGGGGGG
@M02846:211:000000000-JJH3H:1:1101:17840:6167 1:N:0:1
GCGTCAGTCAGGTAATACGACTCACATAGGACACACAAAAAAGAAGAAATAGATTTATTTTTAAATTTTTGTGTGCGACCATTTTTCCAGGAATCCTTTTTGCAACGTTTATTCTGGCGAGCCTTCTGATGAGCGTGGTCAA
+
GGGGGGGGGGGGGGGGDGGGGGGGGGGGGGGGGGGGGGGGGGGGGGGGGGGGGGGGGGGGGGGGGGGGGGGFGGGGGGGGGGGGGGGGGGFGGGGGGGGGGGGGGGGEGGGGGGGGGGGGGGGGGFGGGGGGGGGGGGGGGG
@M02846:211:000000000-JJH3H:1:1101:17840:6167 2:N:0:1
TACCTTCTTTACAATATAGCAGACTAGATAATAATCTTCGTGTTAATGATAATTAAGACATTGACCACGCTCATCAGAAGGCTCGCCAGAATAAACGTTGCAAAAAGGATTCCTGGAAAAATGGTCGCACACAAAAATTTAA
+
GGGGGGGGGGGGGFGGGGGGGGGGGGGGGGGGGGGGGGGGGGGGGGGGGGGGGGGGGGGGGGGGGGGGGGGGGGGGCGGGGGGGGGGGGGGGGGGGGGFGGGGGGGGGGGGGGGGGGGGGGGGGGGGGGGGGGGGGGGGGGG
@M02846:211:000000000-JJH3H:1:1101:8912:6175 1:N:0:1
TACCTTCTTTACAATATAGCAGACTAGATAATAATCTTCGTGTTAATGATAATTAAGACATTGACCACGCTCATCAGAAGGCTCGCCAGAATAAACGTTGCAAAAAGGATTCCTGGAAAAATGGTCGCACACAAAAATTTAA
+
GGGGGGGGGGGGGGGGGGGGGGGGGGGGGGGGGGGGGGGGGGGGGGGGGGGGGGGGGGGGGGGGGGGGGGGGGGGGGGGGGGGGGGGGGGGGGFGGGGGGGGGGGGGGGGGGGGGGGGGGGGGGGGGGGGGGGGGGGGGGGG
@M02846:211:000000000-JJH3H:1:1101:8912:6175 2:N:0:1
GCGTCAGTCAGGTAATACGACTCACATAACAAAAAAGAAGAAATAGATTTATTTTTAAATTTTTGTGTGCGACCATTTTTCCAGGAATCCTTTTTGCAACGTTTATTCTGGCGAGCCTTCTGATGAGCGTGGTCAATGTCTT
+
GGGGGGGGGGGGGGGGGGGGGGGGGGGGGGGGGGGGGGGGGGGGGGGGGGGGGGGGGGGGGGGGGGGGGGGGGGGGGGGGGGGGGGGGGGGGGGGGGGGGGGGGGGGGGGGGGGGGGGGGGGGGGGGGGGGGGGGGGGGGGG
@M02846:211:000000000-JJH3H:1:1101:10382:6189 1:N:0:1
GCGTCAGTCAGGTAATACGACTCACATAACAAAAAAGAAGAAATAGATTTATTTTTAAATTTTTGTGTGCGACCATTTTTCCAGGAATCCTTTTTGCAACGTTTATTCTGGCGAGCCTTCTGATGAGCGTGGTCAATGTCTT
+
GGGGGGGGGGGFGGGGGGFGGGGGGGGFGGGGGFCGGCGGGGGGGGGGGGGGGGGGGGGGGGGGGGGGFGEGGGGGGGGGGGGGGGGGGGGGGGGGGGGGGGGGGGGGGGGGGGGGGGGGGGGGGGGGGGGGGGGGFFGGGG
@M02846:211:000000000-JJH3H:1:1101:10382:6189 2:N:0:1
TACCTTCTTTACAATATAGCAGACTAGATAATAATCTTCGTGTTAATGATAATTAAGACATTGACCACGCTCATCAGAAGGCTCGCCAGAATAAACGTTGCAAAAAGGATTCCTGGAAAAATGGTCGCACACAAAAATTTAA
+
EFFFEFFEEFFGGGDGCG<EFAFE8EFGG9<C@CEECEFGEFGFGGCFFFG<FFF9FFGFGCFGGFGGCGGFCEFGFCE88<@FEECFCFEDFGGGGC=?C,AEFGGGGDFGGGGC@AECFGEFEFGEEFFGGDFCDEGDGF
@M02846:211:000000000-JJH3H:1:1101:8229:6201 1:N:0:1
TACCTTCTTTACAATATAGCAGACTAGATAATAATCTTCGTGTTAATGATAATTAAGACATTGACCACGCTCATCAGAAGGCTCGCCAGAATAAACGTTGCAAAAAGGATTCCTGGAAAAATGGTCGCACACAAAAATTTAA
+
F<EA<FFFGD,C,<FCGCA9EFFF<EE,E,<@EEAFDAFFD@FEF<@FGGCFFD<EA,6,6E<ECA@DEE,BFFGAFF9@FF8CCFF@+9CEFCFFF<=F,E?,CFCGGG,E,FCBFDF@<=<=FE=F+>+ECDE,BEFGFF
@M02846:211:000000000-JJH3H:1:1101:8229:6201 2:N:0:1
GCGTCAGTCAGGTAATACGACTCACATATTTTTAAATTTTTGTGTGCGACCATTTTTCCAGGAATCCTTTTTGCAACGTTTATTCTGGCGAGCCTTCTGATGAGCGTGGTCACTGTCTTAATTCTCATTAACACGAAGCTTA
+
<DFEGDCGG<F<E@,E<6C,@FGF@CFFEDGGFF,CF@FFCEG,CCCEGGECEFGGGF9@E@<C,669EFGE+C,CFFFFAFE<F,C,:8+7@FCFFGFFEE,:EC@=+FE<,CE5CEEE<FF,AFGGAEEFFG+=+?+A?A
@M02846:211:000000000-JJH3H:1:1101:18654:6202 1:N:0:1
GCGTCAGTCAGGTAATACGACTCACATAGGACACACAAAAAAGAAGAAATAGATTTATTTTTAAATTTTTGTGTGCGACCATTTTTCCAGGAATCCTTTTTGCAACGTTTATTCTGGCGAGCCTTCTGATGAGCGTGGTCAA
+
GGGGGGGGGGGGGGGGGGGGGDGGGGGGGGGGGGGGGGGGGGGGGGGGGGGGGGGGGGGGGGGGGGGGGGGGGGGGGGGGGGGGGGGGGGGGGGGGGGGGGGGGGGGGGGGGGGGGGGGGGGGGGGGGGGGGGGGGGGGGGG
@M02846:211:000000000-JJH3H:1:1101:18654:6202 2:N:0:1
TACCTTCTTTACAATATAGCAGACTAGATAATAATCTTCGTGTTAATGATAATTAAGACATTGACCACGCTCATCAGAAGGCTCGCCAGAATAAACGTTGCAAAAAGGATTCCTGGAAAAATGGTCGCACACAAAAATTTAA
+
GGGGGGGGGGGGGGGGGGGGGGGGGGGGGGGGGGGGGGGGGGGGGGGGGGGGGGGGGGGGGGGGGGGGGGGGGGGGGGGGGGGGGGGGGGGGGGGGGGGGGGGGGGGGGGGGGGGGGGGGGGGGGGGGGGGGGGGGGGGGGG
@M02846:211:000000000-JJH3H:1:1101:8859:6211 1:N:0:1
GCGTCAGTCAGGTAATACGACTCACATAACAAAAAAGAAGAAATAGATTTATTTTTAAATTTTTGTGTGCGACCATTTTTCCAGGAATCCTTTTTGCAACGTTTATTCTGGCGAGCCTTCTGATGAGCGTGGTCAATGTCTT
+
GGGGGGGGGGGGGGGGGGGGGGGGGGGGGGGG<EFGGGGGGGGGAFFGGGGGGGGGGGCFGGGGGGGGFGEGGG@FGGGGGGGFGGGGGGGGGGGGGFGGGGFGGGGGGFGFFCEGGGGGGGGGFGGGGGEEGFEFGGGGGG
@M02846:211:000000000-JJH3H:1:1101:8859:6211 2:N:0:1
TACCTTCTTTACAATATAGCAGACTAGATAATAATCTTCGTGTTAATGATAATTAAGACATTGACCACGCTCATCAGAAGGCTCGCCAGAATAAACGTTGCAAAAAGGATTCCTGGAAAAATGGTCGCACACAAAAATTTAA
+
GGGGGGGGGGGGGGGDFGGGGGGGGGGFGAFGGGGGGGGGGFGGGGGGGGGGGGGGGGGGGGGFGGGG@FGGGGGGGGGGGGGGGGGGGFGGGGGGGGGGGGGGGGGCFFFGGGGGGFGGGGGGGGGGGGGGCFGGGGGGGG
@M02846:211:000000000-JJH3H:1:1101:19955:6214 1:N:0:1
CTTTACATTATAGCAGACTAGATAATAATCTTCGTGTTAATGATAATTAAGACATTGACCACGCTCATCAGAAGGCTCGCCAGAATAAACGTTGCAAAAAGGATTCCTGGAAAAATGGTCGCACACAAAAATTTAAAAATAA
+
GGFFGFGFFGFGEGFGFGGGGFEFGGGDGGGGGGGGFGGGGGFGCFGCFAFAE@AFDFFCCDCGGGG9F@CFGFCFCFFGGG:<EFF<FFGEEFEF9?EEG7=FDFAFFGGGFGGGCE?FCFEGGGGCCFFGGGGGGGFFCF
@M02846:211:000000000-JJH3H:1:1101:19955:6214 2:N:0:1
GCGTCAGTCAGGTAATACGACTCACATAGGACACACAAAAAAGAAGAAATAGATTTATTTTTAAATTTTTGTGTGCGACCATTTTTCCAGGAATCCTTTTTGCAACGTTTATTCTGGCGAGCCTTCTGATGAGCGTGGTCAA
+
FGEFF;@FFDCF6FEF<FFFGGFGGGGGAC,CFF@GG8FF@FGFFFG?FFGGGGGGGDGGGGGGGGGGGGGGCF<F::CG7F?FGFFEFFDFFGGFGFGCGGGFB5CFDGGGGGGCEDCFEEGGGGGGGGGGGGEFF7FGGG
@M02846:211:000000000-JJH3H:1:1101:15212:6216 1:N:0:1
TACCTTCTTTACAATATAGCAGACTAGATAATAATCTTCGTGTTAATGATAATTAAGACATTGACCACGCTCATCAGAAGGCTCGCCAGAATAAACGTTGCAAAAAGGATTCCTGGAAAAATGGTCGCACACAAAAATTTTA
+
GGGGGGGGFFGGGGGGGGGGGGGGGGGGGFFGGGGGGGGGGGGGGGGGGGGGGGGGGGGGGGGGGGGGGGGGGGGGGGGGGGGGGGGGGGGGGGGGGFGGGGGGGGGGDGGGGGGGGGGGGGGGGGGGGGGGGGGGGGGGGG
@M02846:211:000000000-JJH3H:1:1101:15212:6216 2:N:0:1
GCGTCAGTCAGGTAATACGACTCACATAAAATTTTTGTGTGCGACCATTTTTCCAGGAATCCTTTTTGCAACGTTTATTCTGGCGAGCCTTCTGATGAGCGTGGTCAATGTCTTAATTATCATTAACACGAAGATTATTATC
+
GGGGGGGGGGGGGGGGGGGGGGGGGGGGGGGGGGGGGGGGGGGGGGGGGGGGGGGGGGGGGGGGGGGGGGGGGGGGGGGGGGGGGGGGGGGGGGGGGGGGGGGGGGGGGGGGGGGGGGGGGGGGGGGGGGGGGGGGGGGGGF
@M02846:211:000000000-JJH3H:1:1101:18746:6249 1:N:0:1
GCGTCAGTCAGGTAATACGACTCACATAAAAAAAGAAGAAATAGATTTATTTTTAAATTTTTGTGTGCGACCATTTTTCCAGGAATCCTTTTTGCAACGTTTATTCTGGCGAGCCTTCTGATGAGCGTGGTCAATGTCTTAA
+
GGGGGGGGGGGGGGGGGGGGGGGGGGGGGGGGGGGGGGGGGGGGGGGGGGGGGGGGGGGGGGGGGGGGGGGGGGGGGGGGGGGGGGGGGGGGGGGGGGGGGGGGGGGGGGGGGGGGGGGGGGGGGGGGGGGGGGGGGGGGGG
@M02846:211:000000000-JJH3H:1:1101:18746:6249 2:N:0:1
TATAGCAGACTAGATAATAATCTTCGTGTTAATGATAATTAAGACATTGACCACGCTCATCAGAAGGCTCGCCAGAATAAACGTTGCAAAAAGGATTCCTGGAAAAATGGTCGCACACAAAAATTTAAAAATAAATCTATTT
+
GGGGGGGGGGGGGGGGGGGGGGGGGGGGGGGGGGGGGGGGGGGGGGGGGGGGGGGGGGGGGGGGGGGGGGGEGGGGGGGGGGGGGGGGGGGGGGGGGGGGGGGGGGGGGGGGGGGGGGGGGGGGGGGGGGGGGGGGGGGGGG
@M02846:211:000000000-JJH3H:1:1101:26408:6249 1:N:0:1
TACCTTCTTTACAATATAGCAGACTAGATAATAATCTTCGTGTTAATGATAATTAAGACATTGACCACGCTCATCAGAAGGCTCGCCAGAATAAACGTTGCAAAAAGGATTCCTGGAAAAATGGTCGCACACAAAAATTTAA
+
GGGGGGGGGGGGGGGGGGGGGGGGGGGGGGGGGGGGGGGGGGGGGGGGGGGGGGGGGGGGGGGGGGGGGGGGGGGGGGGGGGGGGGGEGGGGGFGGGGGGGGGCFGGGCGGGGGGGGGGGGGGGGGGGGGGGGGGCDFGGGG
@M02846:211:000000000-JJH3H:1:1101:26408:6249 2:N:0:1
GCGTCAGTCAGGTAATACGACTCACATAGGACACACAAAAAAGAAGAAATAGATTTATTTTTAAATTTTTGTGTGCGACCATTTTTCCAGGAATCCTTTTTGCAACGTTTATTCTGGCGAGCCTTCTGATGAGCGTGGTCAA
+
GGGGGEEGGGGGGGGGGGGGGGGGGGGGGGGGFGFGF8EFCCG,<ECEGGGGDGGGGGGGGGGGCFGGGGGGGGGGGGGGDGGGGGGGGGGFGGGFGGGGGGGGDFEGGGGGFGGGGGGEGGGGGGGGGGFGGGGGGGGGGG
@M02846:211:000000000-JJH3H:1:1101:10188:6258 1:N:0:1
TACCTTCTTTACAATATAGCAGACTAGATAATAATCTTCGTGTTAATGATAATTAAGACATTGACCACGCTCATCAGAAGGCTCGCCAGAATAAACGTTGCAAAAAGGATTCCTGGAAAAATGGTCGCACACAAAAATTTAA
+
GGGGGGGGGGGGGGGGGGGGGGGGGGGGGGGGGGGGGGGGGGGGGGGGGGGGGGGGGGGGGGGGGGGGGGGGGGGGGGGGGGGGGGGGGGGGGGGGGGGGGGGGGGGGGGGGGGGGGGGGGGGGGGGGGGGGGGGGGGGGGG
@M02846:211:000000000-JJH3H:1:1101:10188:6258 2:N:0:1
GCGTCAGTCAGGTAATACGACTCACATAACACAAAAAAGAAGAAATAGATTTATTTTTAAATTTTTGTGTGCGACCATTTTTCCAGGAATCCTTTTTGCAACGTTTATTCTGGCGAGCCTTCTGATGAGCGTGGTCAATGTC
+
GGGGGGGGGGGGGGGGGGGGGGGGGGGGGGGGGGGCGGGGGGGGFFGGGGGGGGGGGGGGFGGFGGGGGGGGGGGGGGGGGGGGGGFGGGGGGGGGGGGGGGGGGGGGGGGGGGGGGGGGGGGGGGGGGGGGGGGGGGGGGF
@M02846:211:000000000-JJH3H:1:1101:7130:6260 1:N:0:1
TACCTTCTTTACAATATAGCAGACTAGATAATAATCTTCGTGTTAATGATAATTAAGACATTGACCACGCTCATCAGAAGGCTCGCCAGAATAAACGTTGCAAAAAGGATCCCTGGAAAACTGGTCGCACACAAAACTTTAA
+
AE<EEAFGG9@@C6FGDEEF9,6CE9ECF@,C6,CFFGGFFGGGG,C@<F<,CFGGGFFEGD,6;EFFBF@C:EFAE,6C8EEEBE@,@@8<,,6EFGG<FE,C=<FG,9,4BCEC,,9,,:5,5:+==F7ECEB@,AFGC9
@M02846:211:000000000-JJH3H:1:1101:7130:6260 2:N:0:1
GCGTCAGTCAGGTAATACGACTCACATAACACAAAAAAGAAGAAATAGATTTATTTTTAAATTTTTGTGTGCGACCATTTTTCCAGGAATCCTTTTTGCAACGTTTATTCTGGCGAGCCTTCTGATGAGCGTGGTCAATGTT
+
DF7@F;,<F@A8,,=EAFCC@@F,,,;EFF@C6C8<6+B9,C,CCF,E,CFF,C<,FFGF,FFE6,6C,CFCG@FFCFG9F<FGCF8F86BFEGDCF@F9FF:?FF7D?FEAFG7@7FFEGGG9EF59,<=F+@6EFEEAF,
@M02846:211:000000000-JJH3H:1:1101:17778:6263 1:N:0:1
TACCTTCTTTACAATATAGCAGACTAGATAATAATCTTCGTGTTAATGATAATTAAGACATTGACCACGCTCATCAGAAGGCTCGCCAGAATAAACGTTGCAAAAAGGATTCCTGGAAAAATGGTCGCACACAAAAATTTAA
+
GGGGGGGGGGGGGGGGGGGGGGGGGGGGGGGGGGGGGGGGGGGGGGGGGGGGGGGGGGGGGGGGGGGGGGGGGGGGGGGGGGGGGGGGGGGGGGGGGGGGGGGGGGGGGGGGGGGGGGGGGGGGGGGGGGGGGGGGGGGGGG
@M02846:211:000000000-JJH3H:1:1101:17778:6263 2:N:0:1
GCGTCAGTCAGGTAATACGACTCACATAACACAAAAAAGAAGAAATAGATTTATTTTTAAATTTTTGTGTGCGACCATTTTTCCAGGAATCCTTTTTGCAACGTTTATTCTGGCGAGCCTTCTGATGAGCGTGGTCAATGTC
+
GGGGGGGFGGGGGGGGGGGGGGGGGGGGGGGGGGGGGGGGGGGGGGGGGGGGGGGGGGGGGGFGGGGGGGGGGGGGGGGGGGGGGGGGGGGGGGGGGGGGGGGGGGGGGGGGGGGGGGGGGGGGGGGGGGGGGGGGGGGGGF
@M02846:211:000000000-JJH3H:1:1101:18712:6263 1:N:0:1
GCGTCAGTCAGGTAATACGACTCACATAACAAAAAAGAAGAAATAGATTTATTTTTAAATTTTTGTGTGCGACCATTTTTCCAGGAATCCTTTTTGCAACGTTTATTCTGGCGAGCCTTCTGATGAGCGTGGTCAATGTCTT
+
GGGGGGGGGGGGGGGGGGGGGGGGGGGGGGGGGGGGGGGGGGGGGGGGGGGGGGGGGGGGGGGGGGGGGGGGGGGGGGGGGGGGGGGGGGGGGGGGGGGGGGGGGGGGGGGGGGGGGGGGGGGGGGGGGGGGGGGGGGGGGG
@M02846:211:000000000-JJH3H:1:1101:18712:6263 2:N:0:1
TACCTTCTTTACAATATAGCAGACTAGATAATAATCTTCGTGTTAATGATAATTAAGACATTGACCACGCTCATCAGAAGGCTCGCCAGAATAAACGTTGCAAAAAGGATTCCTGGAAAAATGGTCGCACACAAAAATTTAA
+
GGGGGGGGGGGGGGGGGGGGGGGGGGGGGGGGGGGGGGGGGGGGGGGGGGGGGGGGGGGGGGGGGGGGGGGGGGGGGGGGGGGGGGGGGGGGGGGGGGGGGGGGGGGGGGGGGGGGGGGGGGGGGGGGGGGGGGGGGGGGGG
@M02846:211:000000000-JJH3H:1:1101:17318:6271 1:N:0:1
GCGTCAGTCAGGTAATACGACTCACATAAAAAAAGAAGAAATAGATTTATTTTTAAATTTTTGTGTGCGACCATTTTTCCAGGAATCCTTTTTGCAACGTTTATTCTGGCGAGCCTTCTGATGAGCGTGGTCAATGTCTTAA
+
GGGGGGGGGGGGGGGGGGGGGFGGGGGGGGGGGGGGGGGGGGGGGGGGGGGGGGGGGGGGGGGGGGGGGGGGGGGGGGGGGGGGGGFGGGGGGGGGGGGGGGGGGGGGGGGGGGGGGGGGGGGGGGGGGGGGGGGGGGGGGG
@M02846:211:000000000-JJH3H:1:1101:17318:6271 2:N:0:1
TACCTTCTTTACAATATAGCAGACTAGATAATAATCTTCGTGTTAATGATAATTAAGACATTGACCACGCTCATCAGAAGGCTCGCCAGAATAAACGTTGCAAAAAGGATTCCTGGAAAAATGGTCGCACACAAAAATTTAA
+
GGGGGGGGGGGGGGGGGGGGGGGGGGGGGGGGGGGGGGGGGGGGGGGGGGGGGGFGGGGGGGGGGGGGGGGGGGGGGGGGGGGGGGGGGGGGGGGGGFGGGGGGGGGGGGGGGGGGGGGGGGGGGGGGGGGGGGGGGGGGGG
@M02846:211:000000000-JJH3H:1:1101:11435:6275 1:N:0:1
TACCTTCTTTACAATATAGCAGACTAGATAATAATCTTCGTGTTAATGATAATTAAGACATTGACCACGCTCATCAGAAGGCTCGCCAGAATAAACGTTGCAAAAAGGATTCCTGGAAAAATGGTCGCACACAAAAATTTAA
+
GGGFGGGGGGFGGGGGGGGGGGGGGGCEGGGGCCFGGCFFGGGGGGGGGGGGGFGGGAFFGGFGGGFEFECGGGGDGGGGGFEGGGGGGGDFGGGGEGGGDGGFGFCGFGGGDGDGEGGFGGGFGGGGDGGGGGGGGGGGGG
@M02846:211:000000000-JJH3H:1:1101:11435:6275 2:N:0:1
GCGTCAGTCAGGTAATACGACTCACATAGGACACACAAAAAAGAAGAAATAGATTTATTTTTAAATTTTTGTGTGCGACCATTTTTCCAGGAATCCTTTTTGCAACGTTTATTCTGGCGAGCCTTCTGATGAGCGTGGTCAA
+
GGGGGGGGGGGDFFEGCDFFGGGFGGGGFFGFGGGGGGGGFEGFGGAFFGGGGGGGGGGGGGGGGGGGGGGGGGGGGGGGGGGGGGGGGGFFGGGGGGGGGDGGGGGGGGGGGGGGGGGGGGGGGGGGFGFGGGGGGGGGGG
@M02846:211:000000000-JJH3H:1:1101:5826:6288 1:N:0:1
TACCTTCTTTACAATATAGCAGACTAGATAATAATCTTCGTGTTAATGATAATTAAGACATTGACCACGCTCATCAGAAGGCTCGCCAGAATAAACGTTGCAAAAAGGATTCCTGGAAAAATGGTCGCACACAAAAATTTAA
+
FGG@EGGFA9FCFGFGGFAAF<<CAFF@F<FFFFGFFFDFCE,EEFE<<9,CFGGGGGGCFFGGGFGGGGGGGGCGGGGGGGFDCC+CFGGGGGGGGGGGGGFGG7F:DFAFE<EFFGGFEFF9AFDEF=CFEFGGGGG<FG
@M02846:211:000000000-JJH3H:1:1101:5826:6288 2:N:0:1
TCGTCAGTCAGGTAATACGACTCACATAACAAAAAAGAAGAAATAGATTTATTTTTAAATTTTTGTGTGCGACCATTTTTCCAGGAATCCTTTTTGCAACGTTTATTCTGGCGAGCCTTCTGATGAGCGTGGTCAATGTCTT
+
,FFGGFEGFCF8CA<F9F8DEGGEGGFCEF<FEFF:;<E<,6CFE@EFFFDGEFFGFFGGGGFGGGFGEECCEG@FGGGGG9CA==C,E=EFFGFEGCCG7FGFCFGGEFGGCDFGCFGGGGGFFFECFFFGFEFEEFBF,E
@M02846:211:000000000-JJH3H:1:1101:24165:6289 1:N:0:1
TACCTTCTTTACAATATAGCAGACTAGATAATAATCTTCGTGTTAATGATAATTAAGACATTGACCACGCTCATCAGAAGGCTCGCCAGAATAAACGTTGCAAAAAGGATTCCTGGAAAAATGGTCGCACACAAAAATTTAA
+
GGGGGGGGGGGGGGGGGGGGGGGGGFGGGGGGGGGGGGGGGGGGGGGGAFDFGGGGGGGFGGGGGGGGGGGGGGGGDGGGGGEGGGGGGGGGGGGGGGGGGGFGGFGGGGFGGGGGGGGGGGGGFFGGGGFGEFADFGGGGG
@M02846:211:000000000-JJH3H:1:1101:24165:6289 2:N:0:1
GCGTCAGTCAGGTAATACGACTCACATATTAAATTTTTGTGTGCGACCATTTTTCCAGGAATCCTTTTTGCAACGTTTATTCTGGCGAGCCTTCTGATGAGCGTGGTCAATGTCTTAATTATCATTAACACGAAGATTATTA
+
GGGGGGGGGGGGGGGGGGGGGGGGGGGGGGGGGGGGGGGGFGFGDGGGGGGGGGGGGGGGGGGGGGGGGGGGGGGGGGFGGGGGGGGDGGGGGGGGGGGGGGGGGGGGGFFGGGGGFCGCGGGGGGGGGGGGGGGEGGGGG9
@M02846:211:000000000-JJH3H:1:1101:17483:6313 1:N:0:1
GCGTCAGTCAGGTAATACGACTCACATAACAAAAAAGAAGAAATAGATTTATTTTTAAATTTTTGTGTGCGACCATTTTTCCAGGAATCCTTTTTGCAACGTTTATTCTGGCGAGCCTTCTGATGAGCGTGGTCAATGTCTT
+
GGGGGGGGGGGGGGGGGGGGGGGGGGGGGGGGGGGGGGGGGGGGGGGGGGGGGGGGGGGGGGGGGGGGGGGGGGGGGGGGGGGGGGGGGGGGGGGGGGGGGGGGGGGGGGGGGGGGGGGGGGGGGGGGGGGGGGGGGGGGGG
@M02846:211:000000000-JJH3H:1:1101:17483:6313 2:N:0:1
TACCTTCTTTACAATATAGCAGACTAGATAATAATCTTCGTGTTAATGATAATTAAGACATTGACCACGCTCATCAGAAGGCTCGCCAGAATAAACGTTGCAAAAAGGATTCCTGGAAAAATGGTCGCACACAAAAATTTAA
+
GGGGGGGGGGGGGGGGGGGGGGGGGGGGGGGGGGGGGGGGGGGGGGGGGGGGGGGGGGGGGGGGGGGGGGGGGGGGGGGGGGGGGGGGGGGGGGGGGGGGGGGGGGGGGGGGGGGGGGGGGGGGGGGGGGGGGGGGGGGGGG
@M02846:211:000000000-JJH3H:1:1101:26392:6314 1:N:0:1
GCGTCAGTCAGGTAATACGACTCACATAACACAAAAAAGAAGAAATAGATTTATTTTTAAATTTTTGTGTGCGACCATTTTTCCAGGAATCCTTTTTGCAACGTTTATTCTGGCGAGCCTTCTGATGAGCGTGGTCAATGTC
+
GFGGGGGFGGGGGGGGGGGGGGGGGGGGGGGGGGGGGGGGGGGGGGGGGGGGGGGGGGGGGGGGGGGGGGGGGGGGGGGGGGGGGGGGGGGGGGGGGGGGGGGFGGGGGGGGGGGGGGGGGGGGGGGGGGGFFFFGGGGGGF
@M02846:211:000000000-JJH3H:1:1101:26392:6314 2:N:0:1
TACCTTCTTTACAATATAGCAGACTAGATAATAATCTTCGTGTTAATGATAATTAAGACATTGACCACGCTCATCAGAAGGCTCGCCAGAATAAACGTTGCAAAAAGGATTCCTGGAAAAATGGTCGCACACAAAAATTTAA
+
GGGGGGGGGGFFGFGGGGGGGGGGGGGFGGGGGGGGGGGGGGGGFGGGGGGCGGGFGGGGGGFGGGGGGGGGGGGGGGGGGGGGGGGGGGGGGGGFGGGGGGGGGGGGGGGGGGGGGFGGGGGGGGGGGGGGGGGGGGGGGG
@M02846:211:000000000-JJH3H:1:1101:27643:6315 1:N:0:1
GCGTCAGTCAGGTAATACGACTCACATAACACAAAAAAGAAGAAATAGATTTATTTTTAAATTTTTGTGTGCGACCATTTTTCCAGGAATCCTTTTTGCAACGTTTATTCTGGCGAGCCTTCTGATGAGCGTGGTCAATGTC
+
GGGGGGGGGGGGGGGGGGGGGGGGGGGGGGGGGGGGGGGGGGGGGGGGGGGGGGGGGGGGGGGGGGGGGGGGGGGGGGGGGGGGGGGGGGGGGGGGGGGGGGGGGGGGGGGGGGGGGGGGGGGGGGGGGGGGGGGGGGGGGG
@M02846:211:000000000-JJH3H:1:1101:27643:6315 2:N:0:1
TACCTTCTTTACAATATAGCAGACTAGATAATAATCTTCGTGTTAATGATAATTAAGACATTGACCACGCTCATCAGAAGGCTCGCCAGAATAAACGTTGCAAAAAGGATTCCTGGAAAAATGGTCGCACACAAAAATTTAA
+
GGGGGGGGGGGGGGGGGGGGGGGGGGGGGGGGGGGGGGGGGGGGGGGGGGGGGGGGGGGGGGGGGGGGGGGGGGGGGGGGGGGGGGGGGGGGGGGGGGGGGGGGGGGGGGGGGGGGGGGGGGGGGGGGGGGGGGGGGGGGGG
@M02846:211:000000000-JJH3H:1:1101:11316:6334 1:N:0:1
TACCTTCTTTACAATATAGCAGACTAGATAATAATCTTCGTGTTAATGATAATTAAGACATTGACCACGCTCATCAGAAGGCTCGCCAGAATAAACGTTGCAAAAAGGATTCCTGGAAAAATGGTCGCACACAAAAATTTAA
+
GGGGGGGGGGGGGGGGAFGGGGGGGGGGGGGGGGGGGGGGGGGGGGGGGGGGGGGGGGGGGGGGGGGGGGGGGGGGGGGGGGGGGGGGGGGGGGGGGGGGGGGGGGGGGGGGGGGGGGGGGGGGGGGGGGGGGGGGGGGGGG
@M02846:211:000000000-JJH3H:1:1101:11316:6334 2:N:0:1
GCGTCAGTCAGGTAATACGACTCACATAACAAAAAAGAAGAAATAGATTTATTTTTAAATTTTTGTGTGCGACCATTTTTCCAGGAATCCTTTTTGCAACGTTTATTCTGGCGAGCCTTCTGATGAGCGTGGTCAATGTCTT
+
GGGGGGGGGGGGGGGGGGGGGGGGGGGGGGGGGGGGGGGGGGGGGGGGGGGGGGGGGGGGGGGGGGGGGGGGGGGGGGGGGGGGGGGGGGGGGGGGGGGGGGGGGGGGGGGGGGGGGGGGGGGGGGGGGGGGGGGGGGGGGG
@M02846:211:000000000-JJH3H:1:1101:26096:6335 1:N:0:1
GCGTCAGTCAGGTAATACGACTCACATAACAAAAAAGAAGAAATAGATTTATTTTTAAATTTTTGTGTGCGACCATTTTTCCAGGAATCCTTTTTGCAACGTTTATTCTGGCGAGCCTTCTGATGAGCGTGGTCAATGTCTT
+
GGEBF6CFGGGCGGGGGGE8:BFFGFG@FF<,CE@CF<FFCC8FGGGDGG<FFDFGG8EGDFGFEFDGFCCF:@:FGGGGGGGEGGGFGGGAEFDF,C,CFF<C<EF9ECG,CFB+>FGGGGFFGGGGC>BFFGF5EEGGGG
@M02846:211:000000000-JJH3H:1:1101:26096:6335 2:N:0:1
TACCTTCTTTACAATATAGCAGACTAGATAATAATCTTCGTGTTAATGATAATTAAGACATTGACCACGCTCATCAGAAGGCTCGCCAGAATAAACGTTGCAAAAAGGATTCCTGGAAAAATGGTCGCACACAAAAATTTAA
+
GGGGFEGAFGC<FG<<CGGGGGGGGGFGGFDGGGGGFGFGGFGGGGGFEFEFGGAEFFG<FFGFFFE<FGFCFGGGGGGF?CGFGGCEFGFCFGGGGFFC7EEGFF@FGGGGGGA8AFFDGGEGGCE:FGGGGGG@DGGGGC
@M02846:211:000000000-JJH3H:1:1101:22586:6338 1:N:0:1
TACCTTCTTTACAATATAGCAGACTAGATAATAATCTTCGTGTTAATGATAATTAAGACATTGACCACGCTCATCAGAAGGCTCGCCAGAATAAACGTTGCAAAAAGGATTCCTGGAAAAATGGTCGCACACAAAAATTTAA
+
GFGGGGFGGGGGGGGGGGGGGGFFGGGGGGGGGGGGFGGGGGGGFFGGGGGGGGGGGGFFGGGGCFGFEGGGGGGGGGGGGGGGGGGGGGGGGGGGGGGGGGGGGGGGGFGGGGGGFFGGGGGGGGGGGGGGGGGGGGGGFG
@M02846:211:000000000-JJH3H:1:1101:22586:6338 2:N:0:1
GCGTCAGTCAGGTAATACGACTCACATAACAAAAAAGAAGAAATAGATTTATTTTTAAATTTTTGTGTGCGACCATTTTTCCAGGAATCCTTTTTGCAACGTTTATTCTGGCGAGCCTTCTGATGAGCGTGGTCAATGTCTT
+
GGGGGGGEFGGGGGGGGGGGGGGGGFGGGGGGGGGGGGGGGGGGGGFGGGGGGGGGGGFGFGGGGGGGGGGGGGGGGGGGGGFGGGGGGGGGGGGGGGGGGGGGGGGGGGGFGGGEEGGGGGGGGGGGGGGGGGGGGGGGGG
@M02846:211:000000000-JJH3H:1:1101:17008:6344 1:N:0:1
TACCTTCTTTACAATATAGCAGACTAGATAATAATCTTCGTGTTAATGATAATTAAGACATTGACCACGCTCATCAGAAGGCTCGCCAGAATAAACGTTGCAAAAAGGATTCCTGGAAAAATGGTCGCTATGTGAGTCGTAT
+
GGGGGGGGGGGGGGGGGGGGGGGGGGGGGGGGGGGGGGGGGGGGGGGGGGGGGGGGGGGGGGGGGGGGGGGGGGGGGGFGGGGGFGGGGGGGGGGGGGGGGGGGGGGGGGGGGGGGGGGGGGGGGGGGGGGGGGGGGGG@FA
@M02846:211:000000000-JJH3H:1:1101:17008:6344 2:N:0:1
GCGTCAGTCAGGTAATACGACTCACATAGCGACCATTTTTCCAGGAATCCTTTTTGCAACGTTTATTCTGGCGAGCCTTCTGATGAGCGTGGTCAATGTCTTAATTATCATTAACACGAAGATTATTATCTAGTCTGCTATA
+
GGGGGGGGGGGFGGGGGGGGGGGGGGGGGGGGGGGGGGGGGGGGGGGGGGGGGGGGGGGGGGGGGGGGGGGGGGGGGGGGGGGGGGGGGGGGGGGGGGGGGGGGGGGGGGGGGGGGGGGGGGGGGGGGGGGGGFGGGGGGGF
@M02846:211:000000000-JJH3H:1:1101:12900:6353 1:N:0:1
GCGTCAGTCAGGTAATACGACTCACATAAAATTTTTGTGTGCGACCATTTTTCCAGGAATCCTTTTTGCAACGTTTATTCTGGCGAGCCTTCTGATGAGCGTGGTCAATGTCTTAATTATCATTAACACGAAGATTATTATC
+
GGGGGGGGGGGGGGGGGGGGGGGGGGGGGGFGGGGGGGFGGGGGGGGGGGGGGGGFGGGGGGGGGGGGGGGGGFGGGGGGGGGGEGGGGGGGGGGGGGGGGGGGGGGGGGGGGGGGGGGGGFGCGFGGGGGGDGGGGGGGG9
@M02846:211:000000000-JJH3H:1:1101:12900:6353 2:N:0:1
TACCTTCTTTACAATATAGCAGACTAGATAATAATCTTCGTGTTAATGATAATTAAGACATTGACCACGCTCATCAGAAGGCTCGCCAGAATAAACGTTGCAAAAAGGATTCCTGGAAAAATGGTCGCACACAAAAATTTTA
+
GGGGGGGGGGGGGGGGGGGGGGGGGGGGGGFGGGGGGGGGGGFGGGGGGGGGGGGFGGGGGGGGGGGGGGGGGGGGGGGGGGGGGDGGGGGGGGGGGGGGGGGGGGGGGGGGGGGGGGGGGGGGGGGGGGGGGGGGGGGGGG
@M02846:211:000000000-JJH3H:1:1101:11256:6369 1:N:0:1
GCGTCAGTCAGGTAATACGACTCACATAAAAAAAGAAGAAATAGATTTATTTTTAAATTTTTGTGTGCGACCATTTTTCCAGGAATCCTTTTTGCAACGTTTATTCTGGCGAGCCTTCTGATGAGCGTGGTCAATGTCTTAA
+
GGGGGGGGGGGGGGGGGGGGGGGGGGGGGGGGGGGGGGGGGGGGFGGGGGGGGGGGGGGGGGGGGGGGGGGGGGGGGGGGGGGGGGGGGGGGGGGGGGGFGGGGGGGGGGGGGGGGGGGGFGGGGGGGGGGGGGGGGGGGGG
@M02846:211:000000000-JJH3H:1:1101:11256:6369 2:N:0:1
TACCTTCTTTACAATATAGCAGACTAGATAATAATCTTCGTGTTAATGATAATTAAGACATTGACCACGCTCATCAGAAGGCTCGCCAGAATAAACGTTGCAAAAAGGATTCCTGGAAAAATGGTCGCACACAAAAATTTAA
+
GGGGGGGGGGGGGGGGGGGGGGGGGGGGGGGGGGGGGGGGGGGGGGGGGGGGGGGGGGGGGGGGGGGGGGGGGGGGGGGGGGGGGGGGGGGGGGGGGGGGGGGGGGGGGGGGGGGGGGGGGGGGGGGGGGGGGGGGGGGGGG
@M02846:211:000000000-JJH3H:1:1101:13240:6401 1:N:0:1
GCGTCAGTCAGGTAATACGACTCACATAGGACACACAAAAAAGAAGAAATAGATTTATTTTTAAATTTTTGTGTGCGACCATTTTTCCAGGAATCCTTTTTGCAACGTTTATTCTGGCGAGCCTTCTGATGAGCGTGGTCAA
+
GGGGGGGGFGGGGGGGGGGGGGGGGGGGGCFFGGGGGGGGGGGFGGDGGFFGFGGGGGGFEGGGGFFGGGGGGGCGGGGEGGGGGGGGGGFGFGFGGGGGGGGFEGGGGGGGGGGGGGGGGGGGGGFGGGGGGGGFEGFGGG
@M02846:211:000000000-JJH3H:1:1101:13240:6401 2:N:0:1
TACCTTCTTTACAATATAGCAGACTAGATAATAATCTTCGTGTTAATGATAATTAAGACATTGACCACGCTCATCAGAAGGCTCGCCAGAATAAACGTTGCAAAAAGGATTCCTGGAAAAATGGTCGCACACAAAAATTTAA
+
GGGGGGGGGGGGGGGGGGGGGGGGGGGGGGGGGGGGGGGGFGFFGGGGGGGGGGGGGGGGGGGGGGGGGGCFGGGGGGGGGGGGGGGGGGGGGGGGGGGGGGGGGGGGGGGGGGGGFGGGGGGGGGGGGGGGGGGGGGGGGG
@M02846:211:000000000-JJH3H:1:1101:6999:6419 1:N:0:1
TACCTTCTTTACAATATAGCAGACTAGATAATAATCTTCGTGTTAATGATAATTAAGACATTGACCACGCTCATCAGAAGGCTCGCCAGAATAAACGTTGCAAAAAGGATTCCTGGAAAAATGGTCGCACACAAAAATTTAA
+
GGGGGGGGGGGGGGGGGGGGGGGGGFGGGGGGGFFGGGGGGFGGGGGGCGGGGFGGGGGGGGGGGFGGGGGEGGGGGGGGGGGGGGGGGGGGGGGGGGGGGGGGGGDGGGGGGGGGGGGFFFGGGGG7CFEGGGFGGGGFGF
@M02846:211:000000000-JJH3H:1:1101:6999:6419 2:N:0:1
GCGTCAGTCAGGTAATACGACTCACATAACAAAAAAGAAGAAATAGATTTATTTTTAAATTTTTGTGTGCGACCATTTTTCCAGGAATCCTTTTTGCAACGTTTATTCTGGCGAGCCTTCTGATGAGCGTGGTCAATGTCTT
+
GGGGGGGGGGGGGGGGFGGFGFGGGGGGGGGGGGGGGGGGGGGGGGFGGGGGGGGGFGGGGGGGGGGG@FGGGGGGGGGGGGGGGGGGGGGGGGGGGFDGGGGGGGGGGGGGGDGGGGGGGGFGDEEGGGGEGGGGGGGFGG
@M02846:211:000000000-JJH3H:1:1101:6253:6421 1:N:0:1
GCGTCAGTCAGGTAATACGACTCACATAGGACACACAAAAAAGAAGAAATAGATTTATTTTTAAATTTTTGTGTGCGACCATTTTTCCAGGAATCCTTTTTGCAACGTTTATTCTGGCGAGCCTTCTGATGAGCGTGGTCAA
+
GGGGGGGGGGGGGGGGGGGGGGGGGGGGGGGGGGGGGGGGGGGGGGGGGGGGGGGGGGGGGGGGGGGGGGGGGGGGGGGGGGGGGGGGGGGGGGGGGGGGGGGGGGGGGGGGGGGGGGGGGGGGGGGGGGGGGGGGGGGGGG
@M02846:211:000000000-JJH3H:1:1101:6253:6421 2:N:0:1
TACCTTCTTTACAATATAGCAGACTAGATAATAATCTTCGTGTTAATGATAATTAAGACATTGACCACGCTCATCAGAAGGCTCGCCAGAATAAACGTTGCAAAAAGGATTCCTGGAAAAATGGTCGCACACAAAAATTTAA
+
GGGGGGGGGGGGGGGGGGGGGGGGGGGGGGGGGGGGGGGGGGGGGGGGGGGGGGGGGGGGGGGGGGGGGGGGGGGGGGGGGGGGGGGGGGGGGGGGGGGGGGGGGGGGGGGGGGGGGGGFGGGGGGGGGGGGGGGGGGGGGG
@M02846:211:000000000-JJH3H:1:1101:22136:6423 1:N:0:1
TACCTTCTTTACAATATAGCAGACTAGATAATAATCTTCGTGTTAATGATAATTAAGACATTGACCACGCTCATCAGAAGGCTCGCCAGAATAAACGTTGCAAAAAGGATTCCTGGAAAAATGGTCGCACACAAAAATTTAA
+
GGGGGGGGGGGGGGGGGGGGGGGGGGGGGGGGGGGGGGGGGGGGGGGGGGGGGGGGGGGGGGGGGGGGGGGGGGGGGGGGGGGGGGGGGGGGGGGGGGGGGGGGGGGGGGGGGGGGGGGGGGGGGGGGGGGGGGGGGGGGGG
@M02846:211:000000000-JJH3H:1:1101:22136:6423 2:N:0:1
GCGTCAGTCAGGTAATACGACTCACATATATTTTTAAATTTTTGTGTGCGACCATTTTTCCAGGAATCCTTTTTGCAACGTTTATTCTGGCGAGCCTTCTGATGAGCGTGGTCAATGTCTTAATTATCATTAACACGAAGAT
+
GGGGGGGGGGGGGGGGGGGGGGGGGGGGGGGGGGGGGGGGGGGGGGGGGGGGGGGGGGGGGGGGGGGGGGGGGGGGGGGGGGGGGGGGGGGGGGGGGGGGGGGGGGGGGGGGGGGGGGGGGGGGGGGGGGGGGGGGGGGGGG
@M02846:211:000000000-JJH3H:1:1101:25106:6456 1:N:0:1
GCGTCAGTCAGGTAATACGACTCACATAGGACACACAAAAAAGAAGAAATAGATTTATTTTTAAATTTTTGTGTGCGACCATTTTTCCAGGAATCCTTTTTGCAACGTTTATTCTGGCGAGCCTTCTGATGAGCGTGGTCAA
+
GGGGGGGGGGGGGGGGGGGGGEGGGGGGGGGGGGGGGGGGGGGGGGGGGGGGGGGGGGGGGGGGGGGGGGGGGGGGGGGGGGGGGGGCGGGGGGGFGGGGGGGGGGGFGGGGGGGGGGGGGGGGGGGGGGGGGGGGGGGGGG
@M02846:211:000000000-JJH3H:1:1101:25106:6456 2:N:0:1
TACCTTCTTTACAATATAGCAGACTAGATAATAATCTTCGTGTTAATGATAATTAAGACATTGACCACGCTCATCAGAAGGCTCGCCAGAATAAACGTTGCAAAAAGGATTCCTGGAAAAATGGTCGCACACAAAAATTTAA
+
GGGGGGGGGGGGGGGGGGGGGGGGGGGGGGGGGGGGGGGGGGGGGGGGGGGGGGGGGGGGGGGGGGGGGGGGGGGGGGGGGGGGGGGGGGGGGGGGGFGGGGGGFGGGGGGGGGGGGGGGGGGGGGGGGGGGGGGGGGGGGG
@M02846:211:000000000-JJH3H:1:1101:22082:6468 1:N:0:1
GCGTCAGTCAGGTAATACGACTCACATAATTTTTCCAGGAATCCTTTTTGCAACGTTTATTCTGGCGAGCCTTCTGATGAGCGTGGTCAATGTCTTAATTATCATTAACACGAAGATTATTATCTAGTCTGCTATATTGTAA
+
GGGGGGGGGGGGGGGGGGGGGGGGGGGGGGGFGGGGGGGFGGGGGGGGGGGGGGGGGGGGGGGGGGGGGGGGGGGGGGGGGGGGGGGGGGGGGGGGGGGGGGGGGGGGGGFGGGGDGGGGGGGGGGAEGGGGGGGGGGGGGG
@M02846:211:000000000-JJH3H:1:1101:22082:6468 2:N:0:1
CCTTCTTTACAATATAGCAGACTAGATAATAATCTTCGTGTTAATGATAATTAAGACATTGACCACGCTCATCAGAAGGCTCGCCAGAATAAACGTTGCAAAAAGGATTCCTGGAAAAATTATGTGAGTCGTATTACCTGAC
+
GGGGGGGGGGGGGGGGGGGGGGGGGGGGGGGGGGGGGGGGGGGGGGGGGGGGGGGGGGGGGGGGGGGGGGGGGGGGGGGGGGGGGGGGGGGGGGGGGGGGGGGGGGGGGGGGGGGGGGGGGGGGGGGGGGGGGGGGFGGGGF
@M02846:211:000000000-JJH3H:1:1101:9764:6498 1:N:0:1
TACCTTCTTTACAATATAGCAGACTAGATAATAATCTTCGTGTTAATGATAATTAAGACATTGACCACGCTCATCAGAAGGCTCGCCAGAATAAACGTTGCAAAAAGGATTCCTGGAAAAATGGTCGCACACAAAAATTTAA
+
GGGGGGGGGGGGGGGGGGGGGGGGGGGGGGGGGGGGGGGFGGGGGGGGGGGGGGGFGEGFGCFGGGGGGGGGGGGGGGGFFFFGGGGGGCGGGFFGGGFGGGGGGGGGGGGGGGGGF,EFGGGGGGGGGGGGGGFGGGGFGF
@M02846:211:000000000-JJH3H:1:1101:9764:6498 2:N:0:1
GCGTCAGTCAGGTAATACGACTCACATAGGACACACAAAAAAGAAGAAATAGATTTATTTTTAAATTTTTGTGTGCGACCATTTTTCCAGGAATCCTTTTTGCAACGTTTATTCTGGCGAGCCTTCTGATGAGCGTGGTCAA
+
GGGGGEGGGGGGGGGGFGGGGGGGGGGGGGGGGGGGGGGGGGGGGGGGGGGGGGGGGGGGGGGGGGGGGGGGGGGGGGGGGGGGGGGGGGGGGGGGGGGGGGGGGGGGGGGGGGGGGGCGGGGGGGGGGGFGGGGGGGGGGF
@M02846:211:000000000-JJH3H:1:1101:18653:6516 1:N:0:1
GCGTCAGTCAGGTAATACGACTCACATAGGACACACAAAAAAGAAGAAATAGATTTATTTTTAAATTTTTGTGTGCGACCATTTTTCCAGGAATCCTTTTTGCAACGTTTATTCTGGCGAGCCTTCTGATGAGCGTGGTCAA
+
GGGGGGGGGGGGGGGGGGGGGEGGGGGGGGGGGGGGGFFFGEGGGGGFGFCFGGGFGGGDGGGGGGFGGFGGGGGGGEGGGGGGGGGGGGGGGGGEGGGGFGGGGGGGGCFGGGGGGGGGGGGGGGGGGGFGGGGFGGGGGG
@M02846:211:000000000-JJH3H:1:1101:18653:6516 2:N:0:1
TACCTTCTTTACAATATAGCAGACTAGATAATAATCTTCGTGTTAATGATAATTAAGACATTGACCACGCTCATCAGAAGGCTCGCCAGAATAAACGTTGCAAAAAGGATTCCTGGAAAAATGGTCGCACACAAAAATTTAA
+
GGGGGGGGGGGGGGGGGGGGGGGGGGGGGGGGGGGGGGGGGGGGGGGGGGGGGGGGGGGGGGGGGGGGGGGGGGGGGGGGGGGGGGGGGGGGGGGGGGGGGGGGGGGGGGGGGGGGGGGGGGGGFGGGGGGGGGGGGGGGGG
@M02846:211:000000000-JJH3H:1:1101:25826:6518 1:N:0:1
GCGTCAGTCAGGTAATACGACTCACATAGGACACACAAAAAAGAAGAAATAGATTTATTTTTAAATTTTTGTGTGCGACCATTTTTCCAGGAATCCTTTTTGCAACGTTTATTCTGGCGAGCCTTCTGATGAGCGTGGTCAA
+
GGGGGGGGGGGGGGGGGGGGGGGGGGGGGGGGCGFGGGGGGGGGGGGGGGGGGGGGGGGGGGGGGGGGGGGGGGGGGGGGGGGGGFGGEGGGGGG8FFGGGGGGGGGFFGGFFFGGGGGECGDGGGGGGGGGGGGGGGGGGG
@M02846:211:000000000-JJH3H:1:1101:25826:6518 2:N:0:1
TACCTTCTTTACAATATAGCAGACTAGATAATAATCTTCGTGTTAATGATAATTAAGACATTGACCACGCTCATCAGAAGGCTCGCCAGAATAAACGTTGCAAAAAGGATTCCTGGAAAAATGGTCGCACACAAAAATTTAA
+
GGGGGGGGGGGGGGGGGGFGGGGGGGGGGGFGGGGGGGGGGGGGGFGGGGGGGGFFGGGGGGGGGGGGGGCEGGGGGGGGGGGGGGGGGGGGGGGGGGGGGGGGGGGGGGGGGGGGGGGGGGGGGGGGGGGGGGGGGGGGGG
@M02846:211:000000000-JJH3H:1:1101:22137:6530 1:N:0:1
TACCTTCTTTACAATATAGCAGACTAGATAATAATCTTCGTGTTAATGATAATTAAGACATTGACCACGCTCATCAGAAGGCTCGCCAGAATAAACGTTGCAAAAAGGATTCCTGGAAAAATGGTCGCACACAAAAATTTAA
+
GGGGGGGGGGGGGGGGGGGGGGGGGGGGGGGGGGGGGGGGGGGGGGGGGGGGGGGGGGGGGGGGGGGGGGGGGGGGGGGGFGGGGGGGGGGGGGGGGGGGGGGGGGGGGGGGGGGGGGGGGGGGGGGGGGGGGGGGGGFGGG
@M02846:211:000000000-JJH3H:1:1101:22137:6530 2:N:0:1
GCGTCAGTCAGGTAATACGACTCACATAATTTTTAAATTTTTGTGTGCGACCATTTTTCCAGGAATCCTTTTTGCAACGTTTATTCTGGCGAGCCTTCTGATGAGCGTGGTCAATGTCTTAATTATCATTAACACGAAGATT
+
GGGGGGGGGGGGGGGGGGGGGGGGGGGGGGGGGGGGGGGGGGGGGGFGGGGGGGGGGGGGGGGGGGGGGGGGGGGGGFGGGGGGGGGGGGGGGGGGGGGGGGGGGGGGGGGGGGGGGGGGGGGGGGGGGGGGGGGGGGGGGG
@M02846:211:000000000-JJH3H:1:1101:23436:6530 1:N:0:1
GCGTCAGTCAGGTAATACGACTCACATAAACGTTTATTCTGGCGAGCCTTCTGATGAGCGTGGTCAATGTCTTAATTATCATTAACACGAAGATTATTATCTAGTCTGCTATATTGTAAAGAAGGTAAGAACGGCAAGATCG
+
GGGGGGGGGGGGGGGGGGGGGGGGGGGGGGGGGGGGGGGGGGGGGGGGGGGGGGGGGGGGGGGGGGGGGGGGGGGGGGGGGGGGGGGGGGGGGGGGGGGGGGGGGGGGGGGGGGGGGGGGGGGGGGGGGGGGGGGGGGGFGG
@M02846:211:000000000-JJH3H:1:1101:23436:6530 2:N:0:1
TACCTTCTTTACAATATAGCAGACTAGATAATAATCTTCGTGTTAATGATAATTAAGACATTGACCACGCTCATCAGAAGGCTCGCCAGAATAAACGTTTATGTGAGTCGTATTACCTGACTGACGCAGAACGGCAAGATCG
+
GGGGGGGGFGGGGGGGGGGGGGGGGGGGGGGGGGGGGGGGGGGGGGGGGGGGGGGGGGGGGGGGGGGGGGDGGGGGGGGGGGGGGGGGGGGGGGGGGFGGGGGGGGGGGGGGGGGGGGGGGGGGGGGGGGGGGGGGGGFFGG
@M02846:211:000000000-JJH3H:1:1101:21862:6531 1:N:0:1
TACCTTCTTTACAATATAGCAGACTAGATAATAATCTTCGTGTTAATGATAATTAAGACATTGACCACGCTCATCAGAAGGCTCGCCAGAATAAACGTTGCAAAAAGGATTCCTGGAAAAATGGTCGCACACAAAAATTTAA
+
GGGGGGGGGGGGGGGGGGGGGGGGGGGGGGGGGGGGGGGGGGGGGGGGGGGGGGGGGGGGGFGGGGGGDGGGGEGGGGDFGFFGGGGGGEFGGGFGGGGGGCFAGGGGCGFGGGGGGGFGGGGGGGGGEGGGG+FFFGFFFF
@M02846:211:000000000-JJH3H:1:1101:21862:6531 2:N:0:1
CGTCAGTCAGGTAATACGACTCACATAGGACACACAAAAAAGAAGAAATAGATTTATTTTTAAATTTTTGTGTGCGACCATTTTTCCAGGAATCCTTTTTGCAACGTTTATTCTGGCGAGCCTTCTGATGAGCGTGGTCAAT
+
GGGGGGGGGGGGGGGGGGGGGGGGGGGGGGGGGGGGGFGGGGGGGGGGGGGGGGGGGGFGGGGGGGGGGGGGGGGGGGGGGGGGGGGGGGGGGGGGGGGGGGGGGGGGGGGGGGGGGGGGGGGGGGGGFGGGGGGGGGGGGG
@M02846:211:000000000-JJH3H:1:1101:25340:6533 1:N:0:1
TACCTTCTTTACAATATAGCAGACTAGATAATAATCTTCGTGTTAATGATAATTAAGACATTGACCACGCTCATCAGAAGGCTCGCCAGAATAAACGTTGCAAAAAGGATTCCTGGAAAAATGGTCGCACACAAAAATTTAA
+
GGGGGGGGGGGGGGGGGGGGGGGGGGGGGGGGGGGGGGGGGGGGGGGGGGGGGGGGGGGGGGGGGGGGGGGGGGGGGGGGGGGGGGGGGGGGGGGGGGGGGGGGGGGGGGGGGGGGGGGGGGGGGGGGGGGGGGGGGGGGGG
@M02846:211:000000000-JJH3H:1:1101:25340:6533 2:N:0:1
GCGTCAGTCAGGTAATACGACTCACATAGGACACACAAAAAAGAAGAAATAGATTTATTTTTAAATTTTTGTGTGCGACCATTTTTCCAGGAATCCTTTTTGCAACGTTTATTCTGGCGAGCCTTCTGATGAGCGTGGTCAA
+
GGGGGGGGGGGGGGGGGGGGGGGGGGGGGGGGGGGGGGGGGGGGGGGGGGGGGGGGGGGGGGGGGGGGGGGGGGGGGGGGGGGGGGGGGGGGGGGGGGGGGGGGGGGGGGGGGGGGGGGGGGGGGGGGGGGGGGGGGGGGGG
@M02846:211:000000000-JJH3H:1:1101:24765:6544 1:N:0:1
GCGTCAGTCAGGTAATACGACTCACATAGGACACACAAAAAAGAAGAAATAGATTTATTTTTAAATTTTTGTGTGCGACCATTTTTCCAGGAATCCTTTTTGCAACGTTTATTCTGGCGAGCCTTCTGATGAGCGTGGTCAA
+
GGGGGGGGGGGGGGGGGGGGCGGGGGGGGGGGGGGGGGFGGGGGGGGGGGGFGGGGFFGGGGGGGGFFGGGFGGGFF@CFGGGGGGEGGGGGGGGGGGGGGGGGGGGGGGGGGGGGGFGGGGGGGGGGGGGCGFGGGGGGGG
@M02846:211:000000000-JJH3H:1:1101:24765:6544 2:N:0:1
TACCTTCTTTACAATATAGCAGACTAGATAATAATCTTCGTGTTAATGATAATTAAGACATTGACCACGCTCATCAGAAGGCTCGCCAGAATAAACGTTGCAAAAAGGATTCCTGGAAAAATGGTCGCACACAAAAATTTAA
+
GGGGGGGGGGFFFGFGFGGGGGGGGGGGGGGGGGGGFGGGGGGGGGGGGGGGGGGEFGGGGGGGGGGGGGEGGGGGGGGGGGGGGGGGGGGGGGGGGGGGGGGGGGGGGFGGGGGGGGGGGGGGGGGGGDEGGCGGGGGGGG
@M02846:211:000000000-JJH3H:1:1101:22858:6551 1:N:0:1
TACCTTCTTTACAATATAGCAGACTAGATAATAATCTTCGTGTTAATGATAATTAAGACATTGACCACGCTCATCAGAAGGCTCGCCAGAATAAACGTTGCAAAAAGGATTCCTGGAAAAATGGTCGCACACAAAAATTTAA
+
GGGGGGGGGGGGGGGGGGGGGGGGGGGGGGGGGGGGGGGGGGGGGGGGGGGGGGGGGGGGGGGGGGGGGGGGGGGGGGGGGGGGGGGGGGGGGGGGGGGGGGGGGGGGGGGGGGGGGGGGGGGGGGGGGGGGGGGGGGGGGG
@M02846:211:000000000-JJH3H:1:1101:22858:6551 2:N:0:1
GCGTCAGTCAGGTAATACGACTCACATAATTTTTAAATTTTTGTGTGCGACCATTTTTCCAGGAATCCTTTTTGCAACGTTTATTCTGGCGAGCCTTCTGATGAGCGTGGTCAATGTCTTAATTATCATTAACACGAAGATT
+
GGGGGGGGGGGGGGGGGGGGGGGGGGGGGGGGGGGGGGGGGGGGGGGGGGGGGGGGGGGGGGGGGGGGGGGGGGGGGGGGGGGGGGGGGGGGGGGGGGGGGGGGGGGGGGGGGGGGGGGGGGGGGGGGGGGGGGGGGGGGGG
@M02846:211:000000000-JJH3H:1:1101:24422:6552 1:N:0:1
GCGTCAGTCAGGTAATACGACTCACATAAAAAAAGAAGAAATAGATTTATTTTTAAATTTTTGTGTGCGACCATTTTTCCAGGAATCCTTTTTGCAACGTTTATTCTGGCGAGCCTTCTGATGAGCGTGGTCAATGTCTTAA
+
GGEGGGCEFGGFGDFGGFGGCFEGGGEGGGGFGGEGGGEFFGG<EGGGGGGGGGGFGGGEFGCFFGCFGGGDGGGGGGFCGFFGCCEEGGGGFCFGCFFFGGGDEDFFGGEGGDFFGGCFGGCFGGGGGGGGGGGCGGGGFE
@M02846:211:000000000-JJH3H:1:1101:24422:6552 2:N:0:1
TACCTTCTTTACAATATAGCAGACTAGATAATAATCTTCGTGTTAATGATAATTAAGACATTGACCACGCTCATCAGAAGGCTCGCCAGAATAAACGTTGCAAAAAGGATTCCTGGAAAAATGGTCGCACACAAAAATTTAA
+
GGGGGGGGGGGGFCFGGGGGGGGGGGGFGEGGGGGFGGGGGGGGGGGGGGGGGG<CFEEGGGGGGFGGDGEGGGGGGGGGDGGGGGGGGFGGGGGGGFGGGGGGFGGEGGGGFGGGDFGEEFGGGGGGGGGGGGGGGGGGEG
@M02846:211:000000000-JJH3H:1:1101:5404:6580 1:N:0:1
TACCTTCTTTACAATATAGCAGACTAGATAATAATCTTCGTGTTAATGATAATTAAGACATTGACCACGCTCATCAGAAGGCTCGCCAGAATAAACGTTGCAAAAAGGATTCCTGGAAAAATGGTCGCACACAAAAATTTAA
+
GGGFGFGGGGFFAEFAC<AGGGGGGGGFFDGGG<FGFGFGFFGGFCGFFEGFGGG@FDFFGGFCGAFGGGDGGC9EDAFFGFFFGGECDDEFGFGDFFFFGGGFEFE7<FF@EFGFE4AFG?CCAEGGGGEGGGGEDGGGGG
@M02846:211:000000000-JJH3H:1:1101:5404:6580 2:N:0:1
GCGTCAGTCAGGTAATACGACTCACATAACACACAAAAAAGAAGAAATAGATTTATTTTTAAATTTTTGTGTGCGACCATTTTTCCAGGAATCCTTTTTGCAACGTTTATTCTGGCGAGCCTTCTGATGAGCGTGGTCAATG
+
,EGC@B;@,EA@EFGGGCDFEFGFFFFF<FFGGGGGGGGCGCGG<F<EFGGEEFGGFGGGGGGFFGGG7F@FFFEGFFFFGGGGGGGFFCCFGGGFEFA>FFFGGGGFFGFGFGFFCFEE>FFGEGGGGCFGGE7CFGGGG9
@M02846:211:000000000-JJH3H:1:1101:8661:6591 1:N:0:1
GCGTCAGTCAGGTAATACGACTCACATAACAAAAAAGAAGAAATAGATTTATTTTTAAATTTTTGTGTGCGACCATTTTTCCAGGAATCCTTTTTGCAACGTTTATTCTGGCGAGCCTTCTGATGAGCGTGGTCAATGTCTT
+
GGGGGGGGGGGGGGGGGGGGGGGGGGGGGGGGGGGGGGGGGGGGGGGGGGGGGGGGGGGGGGGGGGGGGGGGGGGGGGGGGGGGGGGGGGGGGGGGGGGGGGGGGGGGGGGGGGGGGGGGGGGGGGGGGGGGGGGGGGGGGG
@M02846:211:000000000-JJH3H:1:1101:8661:6591 2:N:0:1
TACCTTCTTTACAATATAGCAGACTAGATAATAATCTTCGTGTTAATGATAATTAAGACATTGACCACGCTCATCAGAAGGCTCGCCAGAATAAACGTTGCAAAAAGGATTCCTGGAAAAATGGTCGCACACAAAAATTTAA
+
GGGGGGGGGGGGGGGGGGGGGGGGGGGGGGGGGGGGGGGGGGGGGGGGGGGGGGGGGGGGGGGGGGGGGGGGGGGGGGGGGGGGGGGGGGGGGGGGGGGGGGGGGGGGGGGGGGGGGGGGGGGGGGGGGGGGGGGGGGGGGG
@M02846:211:000000000-JJH3H:1:1101:22166:6601 1:N:0:1
TACCTTCTTTACAATATAGCAGACTAGATAATAATCTTCGTGTTAATGATAATTAAGACATTGACCACGCTCATCAGAAGGCTCGCCAGAATAAACGTTGCAAAAAGGATTCCTGGAAAAATGGTCGCACACAAAAATTTAA
+
GGGGGGGGGGGGGGGGGGGGGGGGGGGGGGGGGGGGGGGGGGGGGGGGGGGGGGGGGGGGGGGGGGGGGGGGGGGGGGGGGGGGGGGGGGGGGGGGGGGGGGGGGGGGGGGGGGGGGGGGGGGGGGGGGGGGGGGGGGGGGG
@M02846:211:000000000-JJH3H:1:1101:22166:6601 2:N:0:1
GCGTCAGTCAGGTAATACGACTCACAGACACACAAAAAAGAAGAAATAGATTTATTTTTAAATTTTTGTGTGCGACCATTTTTCCAGGAATCCTTTTTGCAACGTTTATTCTGGCGAGCCTTCTGATGAGCGTGGTCAATGT
+
GGGGGGGGGGGGGGGGGGGGGGGGGGGGGGGGGGGGGGGGGGGGGGGGGGGGGGGGGGGGGGGGGGGGGGGGGGGGGGGGGGGGGGGGGGGGGGGGGGGGGGGGGGGGGGGGGGGGGGGGGGGGGGGGGGGGGGGGGGGGGG
@M02846:211:000000000-JJH3H:1:1101:18244:6607 1:N:0:1
TACCTTCTTTACAATATAGCAGACTAGATAATAATCTTCGTGTTAATGATAATTAAGACATTGACCACGCTCATCAGAAGGCTCGCCAGAATAAACGTTGCAAAAAGGATTCCTGGAAAAATGGTCGCACACAAAAATTTAA
+
GGGGGGGGGGGGGGGGGGGGGGGGGGGGGGGGGGGGGGGGGGGGGGGGGGGGGGGGGGGGGGGGGGGGGGGGGGGGGGGGGGGGGGGGGGGGGGGGGGGGGGGGGGGCFGGGGGGGGGGCFGGGGGGGGGGGGFGGGGGGGG
@M02846:211:000000000-JJH3H:1:1101:18244:6607 2:N:0:1
GCGTCAGTCAGGTAATACGACTCACATAACAAAAAAGAAGAAATAGATTTATTTTTAAATTTTTGTGTGCGACCATTTTTCCAGGAATCCTTTTTGCAACGTTTATTCTGGCGAGCCTTCTGATGAGCGTGGTCAATGTCTT
+
GGGGGGGGGGGGGGGGGGGGGGGGGGGGGGGGGGGGGGGGGGGGGGGGGGGGGGGGGGGGGGGGGGGGGGGGGGGGGGGGGGGGGGGGGGGGGGGGGGGGGGGGGGGGGGGGGGGGGGGGGGGGGGGGGGEGGGGGGGGGGG
@M02846:211:000000000-JJH3H:1:1101:14474:6615 1:N:0:1
TACCTTCTTTACAATATAGCAGACTAGATAATAATCTTCGTGTTAATGATAATTAAGACATTGACCACGCTCATCAGAAGGCTCGCCAGAATAAACGTTTATGTGAGTCGTATTACCTGACTGACGCAGAACGGCAAGATCG
+
GGGGGGGGGGFGGGGGGGGGGFEGGGGGGGGGGGGGGGGGGGGGGGGGGGGGGGGF<FFGGGGGGGGGGGDGGGGGGGGGGFGGGGGCFGGGFGGGDFGGGGGGGGGGGGGGGGGGGGGGGGGGGGGGGGGGGGGDGGFGGD
@M02846:211:000000000-JJH3H:1:1101:14474:6615 2:N:0:1
GCGTCAGTCAGGTAATACGACTCACATAAACGTTTATTCTGGCGAGCCTTCTGATGAGCGTGGTCAATGTCTTAATTATCATTAACACGAAGATTATTATCTAGTCTGCTATATTGTAAAGAAGGTAAGAACGGCAAGATCG
+
GGGGGGGGGGGGGGGGGGGGGGGGGGGGFGGGGGGGGGGGGGGGGGGGGGGGGGGGGGGGGGGGGGGGGGGGGGGGGGGGGGGGGGGGGGGGGGGGGGGGGGGGGGGGGGGGGGGGGGGGGGGGGGGGGGGGGGGGGGGGGG
@M02846:211:000000000-JJH3H:1:1101:5092:6622 1:N:0:1
GCGTCAGTCAGGTAATACGACTCACATAACACAAAAAAGAAGAAATAGATTTATTTTTAAATTTTTGTGTGCGACCATTTTTCCAGGAATCCTTTTTGCAACGTTTATTCTGGCGAGCCTTCTGATGAGCGTGGTCAATGTC
+
DGGGGDGGGGGGGGGGDFGFGGGGGGGGFGGGGDEE@@FFEFFGFFFGFGGGGGGGGGGGAFGGGGGGGGGGGGGGGGGGGGFGCGFGDFFFGGGGGGGGGGGEGGGGGGGGGG@:FEEGGGGGFGGGGFGGGGGGGDFEG<
@M02846:211:000000000-JJH3H:1:1101:5092:6622 2:N:0:1
TACCTTCTTTACAATATAGCAGACTAGATAATAATCTTCGTGTTAATGATAATTAAGACATTGACCACGCTCATCAGAAGGCTCGCCAGAATAAACGTTGCAAAAAGGATTCCTGGAAAAATGGTCGCACACAAAAATTTAA
+
GFGGGGGGGGGGGGGGGGGGCGGGGGGDGGGGGGGGGGGGFGGGGGGGGGGGGGGGFGGGGFAFGFGGGGGGGGGGEECF8EFFGGGGGGGGGFGGGGGGGGGGG<FGDGGGGGGGGFFFGGGGGGGGGGGGGGFGGFGGGG
@M02846:211:000000000-JJH3H:1:1101:9796:6631 1:N:0:1
TACCTTCTTTACAATATAGCAGACTAGATAATAATCTTCGTGTTAATGATAATTAAGACATTGACCACGCTCATCAGAAGGCTCGCCAGAATAAACGTTGCAAAAAGGATTCCTGGAAAAATGGTCGCACACAAAAATTTAA
+
GGGF@FGGGGGGG9FEGFGFG<EDGF<EEFAC9C<<FGD<EDFFC9ECFF<CA<EFCAFFGFGFFFGGEGGGGFFGF@@C<FGGGGEEBFFFD<9?FFFFDGCEFGGGEEFGAFGDGGGG?EFFGA:BFG>EG+?<FAFGGF
@M02846:211:000000000-JJH3H:1:1101:9796:6631 2:N:0:1
GCGTCAGTCAGGTAATACGACTCACATAACAAAAAAGAAGAAATAGATTTATTTTTAAATTTTTGTGTGCGACCATTTTTCCAGGAATCCTTTTTGCAACGTTTATTCTGGCGAGCCTTCTGATGAGCGTGGTCAATGTCTT
+
FGGGEEFFGGGGGGGGFFDFFCFGGCFCAFFGGEGCGFF8,;EED@EEFGGGGGGGGDFDGGFGCFCC@FGGGGGGFFGGGGAFCFFCCFCF<FEFGGAECFFFBEE?ABFGGDEGGFGF9FEF?E@A:F+=DCDFGGGGGG
@M02846:211:000000000-JJH3H:1:1101:25884:6632 1:N:0:1
TACCTTCTTTACAATATAGCAGACTAGATAATAATCTTCGTGTTAATGATAATTAAGACATTGACCACTCTCATCAGAAGGCTCGCCAGAATAAACGTTGCAAAAAGGATCCCGGGAAAAAGGGTCGAACACAAAAATTTAA
+
GGGGGGGGGGGGGGGGGGGGGGGGGGGGGGGGGGGGGGGGGGGGGGGGDGGGGFGGGC;CEFEFGDFGFGGGGGGGGGGFGGGGGGGGGGGGGGC66C,,,CFGG@G6,E,C,,@+@FFG,+B+4,8+:,+,:DGE+EF<FG
@M02846:211:000000000-JJH3H:1:1101:25884:6632 2:N:0:1
GCGTCAGTCAGGTAATACGACTCACATACACAAAAAAGAAGAAATAGATTTATTTTTAAATTTTTGTGTGCGACCATTTTTCCAGGAATCCTTTTTGCAACGTTTATTCTGGCGAGCCTTCTGATGAGAGTGGTCAATGTCT
+
GGGGGGGGGGGGGGGGGGGGGGGGGGGGGGGGGGGGGGGGGGGGGGGGGGGGGGGGGGGGGGGGGGGGGGGGGGGGGGGGGGGGGGGGGGGGGGGGGGGGGGGG<CGFB<F9<>4+@+E<<?F9,,,,,5:AB?<F,,7C<F
@M02846:211:000000000-JJH3H:1:1101:22613:6636 1:N:0:1
TACCTTCTTTACAATATAGCAGACTAGATAATAATCTTCGTGTTAATGATAATTAAGACATTGACCACGCTCATCAGAAGGCTCGCCAGAATAAACGTTGCAAAAAGGATTCCTGGAAAAATGGTCGCACACAAATATGTGA
+
GGGGGGGGGGGGGGGGGGGGGGGGGGGGGGGGGGGGGGGGGGGGGGGGGGGGGGGGGGGGGGGGGGGGGGGGGGGGGGGGGGGGGGGGGGGGGGGGGGGFGGGGGGGGGGGGGGGGGGGGGGGGGGGGGGGGGFGGGGGGGG
@M02846:211:000000000-JJH3H:1:1101:22613:6636 2:N:0:1
GCGTCAGTCAGGTAATACGACTCACATATTTGTGTGCGACCATTTTTCCAGGAATCCTTTTTGCAACGTTTATTCTGGCGAGCCTTCTGATGAGCGTGGTCAATGTCTTAATTATCATTAACACGAAGATTATTATCTAGTC
+
GGGGGGGGGGGGGGGGGGGGGGGGGGGGGGGGGGGGGGGGGGGGGGGGGGGGGGGGGGGGGGGGGGGGGGGGGGGGGGGGGGGGGGGGGGGGGGGGGGGGGGGGGGGGGGGGGGGGGGGGGGGGGFGGGGGGGGGGGGGGGG
@M02846:211:000000000-JJH3H:1:1101:7617:6643 1:N:0:1
GCGTCAGTCAGGTAATACGACTCACATAAAAAAAGAAGAAATAGATTTATTTTTAAATTTTTGTGTGCGACCATTTTTCCAGGAATCCTTTTTGCAACGTTTATTCTGGCGAGCCTTCTGATGAGCGTGGTCAATGTCTTAA
+
GGGGDGGE@9EFGFFGGD<FF7CEAFFEA<FGDGGFF8FFGFFGGFGGGFGGFGGFFGGGGDFGF<FFGEG@EF99ECA?<<ECF<CAFGGGG7EFFGGG<F,CEDG9FFFGGGGGGGGGAF9<EF7FGD=B<FEFGDEDD@
@M02846:211:000000000-JJH3H:1:1101:7617:6643 2:N:0:1
TACCTTCTTTACAATATAGCATACTAGATCATAATCTTCGTGTTAATGATAATTAAGACATTGACCACGCTCATCAGAAGGCTCGCCAGAATAAACGTTGCAAAAAGGATTCCTGGAAAAATGGTCGCACACAAAAATTTAA
+
,,F@FFG<<FGGG,,,C<,@<,6CE,,C6,;6C,<<CCFFEF@C6CE,C@ECF9,<,,6CEDE,F@<FB@::@EFC@9F<,9CFCGGGG8@FGFDEE==6?FFCFG@7D=,,:ABFG8EFFFE@?EGGGDGCDGFED<CFFG
@M02846:211:000000000-JJH3H:1:1101:11964:6651 1:N:0:1
TACCTTCTTTACAATATAGCAGACTAGATAATAATCTTCGTGTTAATGATAATTAAGACATTGACCACGCTCATCAGAAGGCTCGCCAGAATAAACGTTGCAAAAAGGATTTCTGGAAAAATGGTCGCACACAAAAATTTAA
+
GGGGGGGGGGGGGGGGGGGGGGGGGGGGGGGGGGGGGGGGGGGGGGGGGGGGGGGGGGGGGGGFGGGGGGGGGGGGGGGGFGGGGGGGGGGGGGGGGGGGGGGGGGGGGGGGGGGGGGGGGGGGGGGGGGGGGGFGGGGGGG
@M02846:211:000000000-JJH3H:1:1101:11964:6651 2:N:0:1
GCGTCAGTCAGGTAATACGACTCACATAGTGGACACACAAAAAAGAAGAAATAGATTTATTTTTAAATTTTTGTGTGCGACCATTTTTCCAGAAATCCTTTTTGCAACGTTTATTCTGGCGAGCCTTCTGATGAGCGTGGTC
+
GGGGGGGGGGGGGGGGGGGGGGGGGGGGGGGGGGGGGGGGGGGGGGGGFGGGGGFGGGGGGGGGGGGGGGGGGGGGGGGGGGGGGGGGGGGGGGGGGGGGGGGGGGGGGGGGGGGGGGGGGGGGGGGGGGGGGGGGGGGGGG
@M02846:211:000000000-JJH3H:1:1101:25774:6656 1:N:0:1
TACCTTCTTTACAATATAGCAGACTAGATAATAATCTTCGTGTTAATGATAATTAAGACATTGACCACGCTCATCAGAAGGCTCGCCAGAATAAACGTTGCAAAAAGGATTCCTGGAAAAATGGTCGCACACAAAAATTTAA
+
GGGGGGGGGGGGGGGGGGGGGGGGGGGGGGGGGGGGGGGGGGGGGGGGGGGGGGGGGGGGGGGGGGGGGGGGGGGGGGGGGGGGGGGGGGGGGGGGGGGGGGGGGGGGGGGGGGGGGGGGGGGGGGGGGGGGGGGGGGGGGG
@M02846:211:000000000-JJH3H:1:1101:25774:6656 2:N:0:1
GCGTCAGTCAGGTAATACGACTCACATAACAAAAAAGAAGAAATAGATTTATTTTTAAATTTTTGTGTGCGACCATTTTTCCAGGAATCCTTTTTGCAACGTTTATTCTGGCGAGCCTTCTGATGAGCGTGGTCAATGTCTT
+
GGGGGGGGGGGGGGGGGGGGGGGGGGGGGGGGGGGGGGGGGGGGGGGGGGGGGGGGGGGGGGGGGGGGGGGGGGGGGGGGGGGGGGGGGGGGGGGGGGGGGGGGGGGGGGGGGGGGGGGGGGGGGGGGGGGGGGGGGGGGGG
@M02846:211:000000000-JJH3H:1:1101:24263:6665 1:N:0:1
TACCTTCTTTACAATATAGCAGACTAGATAATAATCTTCGTGTTAATGATAATTAAGACATTGACCACGCTCATCAGAAGGCTCGCCAGAATAAACGTTGCAAAAAGGATTCCTGGAAAAATGGTCGCACACAAAAATTTTA
+
GGGGGGGGGGGGGGGGGGGGGGGGGGGGGGGGGGGGGGGGGGGGFGGGGGGGGGGGGGGGGGGGGGGGGGGGGGGGGGGGGGGGGGGGGGDGGGGGGGGGGGGGGGGGGGGGGGGFEGGGGGGGGGGGGGGGGGGFEGFGGD
@M02846:211:000000000-JJH3H:1:1101:24263:6665 2:N:0:1
GCGTCAGTCAGGTAATACGACTCACATAAAATTTTTGTGTGCGACCATTTTTCCAGGAATCCTTTTTGCAACGTTTATTCTGGCGAGCCTTCTGATGAGCGTGGTCAATGTCTTAATTATCATTAACACGAAGATTATTATC
+
GGGGGGGGGGGGGGGGGGGGGGGGGGGGGGGGGGGGGGGGGGGGGGGGGGGGGGGGGGGGGGGGGGGGGGGGGGGGGGGGGGGGGGGGGGGGGGGGGGGDEGGGGGGGGGGGGGGGGGGGGGGGGGGGGGGGGGGGGGGGGF
@M02846:211:000000000-JJH3H:1:1101:27400:6669 1:N:0:1
TACCTTCTTTACAATATAGCAGACTAGATAATAATCTTCGTGTTAATGATAATTAAGACATTGACCACGCTCATCAGAAGGCTCGCCAGAATAAACGTTGCAAAAAGGATTCCTGGAAAAATGGTCGCACACAAAAATTTAA
+
GFGEEGGFA9EF@FD@CF<FFGGGGFE<<ACEFGGGGGFEFFCFFFFFAFEEEGFGGGGGGFFAEFE<BFFGGCEGGGGC<FGGGGGGD8@FFGFGG=FGD=EFFGGC@CF9<<EE8?AFGGEFEFGEGEEFG74BDFEFGG
@M02846:211:000000000-JJH3H:1:1101:27400:6669 2:N:0:1
GCGTCAGTCAGGTAATACGACTCACATAACACAAAAAAGAAGAAATAGATTTATTTTTAAATTTTTGTGTGCGACCATTTTTCCAGGAATCCTTTTTGCAACGTTTATTCTGGCGAGCCTTCTGATGAGCGTGGTCAATGTC
+
GGGCEBCFGDGGCFFFGGF8FFGGGEGGGFFGAFDFGGGEG?EGCGGGFEGFGFDFECCAFGGGDDEGFGFFECBFFGGGFACFGGEFDGAFFCGGGDGFGG>BFFCGCEEAFGGGG@C@BFGGDFGGG?F>C@<FEGGEG<
@M02846:211:000000000-JJH3H:1:1101:16983:6671 1:N:0:1
GCGTCAGTCAGGTAATACGACTCACATAACACAAAAAAGAAGAAATAGATTTATTTTTAAATTTTTGTGTGCGACCATTTTTCCAGGAATCCTTTTTGCAACGTTTATTCTGGCGAGCCTTCTGATGAGCGTGGTCAATGTC
+
GGGGGGGGGGGGGGGGGGGGGGGGGGGGGGGGGGGGGGGGGGFGGGGGGGGGGGGGGGGGGGGGGGGGGGGGGGGGGGGGGGGGGGGGGGGGGGGGGFGGGGGGGGGGGGGGGGGGGGGGGGGGGGGGGGGGGGGGGGGGGE
@M02846:211:000000000-JJH3H:1:1101:16983:6671 2:N:0:1
TACCTTCTTTACAATATAGCAGACTAGATAATAATCTTCGTGTTAATGATAATTAAGACATTGACCACGCTCATCAGAAGGCTCGCCAGAATAAACGTTGCAAAAAGGATTCCTGGAAAAATGGTCGCACACAAAAATTTAA
+
GGGGGGGGGGGGGGGGGGGGGGGGGGGGGGGGGGGGGGGGGGGGGGGGGGGGGGGGGGGGGGGGGGGGGGGGGGGGGGGGGGGGGGGGGGGGGGGGGGGGGGGGGGGGGGGGGGGGGGGGGGGGGGGGGGGGGGGGGGGGGG
@M02846:211:000000000-JJH3H:1:1101:6055:6680 1:N:0:1
TACCTTCTTTACAATATAGCAGACTAGATAATAATCTTCGTGTTAATGATAATTAAGACATTGACCACGCTCATCAGAAGGCTCGCCAGAATAAACGTTGCAAAAAGGATTCCTGGAAAAATTATGTGAGTCGTATTACCTG
+
GGGGGGGGGGGGGGGGGGGGGGGGGGGGGGGGGGGGGGGGGGGGGGGGGGGGGGGGGGGGGGGGGGGGGGGGGGGGGGGGGGGGGGGGGGGGGGGGGGGGGGGGGGGGGGGGGGGGGGGGGGGGGGGGGGGGGFGGGGGGGG
@M02846:211:000000000-JJH3H:1:1101:6055:6680 2:N:0:1
GCGTCAGTCAGGTAATACGACTCACATAATTTTTCCAGGAATCCTTTTTGCAACGTTTATTCTGGCGAGCCTTCTGATGAGCGTGGTCAATGTCTTAATTATCATTAACACGAAGATTATTATCTAGTCTGCTATATTGTAA
+
GGGGGGGGGGGGGGGGGGGGGGGGGGGGGGGGGGGGGGGGGGGGGGGGGGGGGGGGGGGGGGGGGGGGGGGGGGGGGGGGGGGGGGGGGGGGGGGGGGGGGGGGGGGGGGGGGGGGGGGGGGGGGGGGGGGGGGGGGGGGGG
@M02846:211:000000000-JJH3H:1:1101:8499:6684 1:N:0:1
TACCTTCTTTACAATATAGCAGACTAGATAATAATCTTCGTGTTAATGATAATTAAGACATTGACCACGCTCATCAGAAGGCTCGCCAGAATAAACGTTGCAAAAAGGATTCCTGGAAAAATGGTCGCACACAAAAATTTAA
+
GGGGGGGFGGGGGGGGGGGGGGGFGGFCEGGFGGGGFGGGGGFGGGGFGGGGGGGGGGGGFGGGGFEFEGDEGGGGGGFGGGGGGGCCGGGGGGGGGGGGGFEGFGGGGGGGGGFFAEFFFFFGGGGGGGGGGGGGGGGGGG
@M02846:211:000000000-JJH3H:1:1101:8499:6684 2:N:0:1
GCGTCAGTCAGGTAATACGACTCACATAGGACACACAAAAAAGAAGAAATAGATTTATTTTTAAATTTTTGTGTGCGACCATTTTTCCAGGAATCCTTTTTGCAACGTTTATTCTGGCGAGCCTTCTGATGAGCGTGGTCAA
+
GGGGGGGFGGGGGGGGGGGGGGGGGGGGGGGGGGGGGGFGGGGFGGGGGGGGGGFGGGGGGGGGGGFGGGGGGGGGGGGGGGGGGGGGEGGGGGGGGGGGGGGGGGGGGGGGGGCGGGGGEGGGGGGGGGGGGGGFGGGGGG
@M02846:211:000000000-JJH3H:1:1101:4832:6693 1:N:0:1
GCGTCAGTCAGGTAATACGACTCACATAACGTTTATTCTGGCGAGCCTTCTGATGAGCGTGGTCAATGTCTTAATTATCATTAACACGAAGATTATTATCTAGTCTGCTATATTGTAAAGAAGGTAAGAACGGCAAGATCGG
+
GGGGGGGGGGGGGGGGGFGGGGGGGGGGGGGGGGGGGGGGGGGGGGGGFGGGGGGGGGGFGGGGGGGGGGGGGGGGGGGGGCFGGGGGGGGGGGGGGGGDEGGGGGGGEGGGGGFGGGAEGGDGGGGGGGGGDGGGGGGGGG
@M02846:211:000000000-JJH3H:1:1101:4832:6693 2:N:0:1
TACCTTCTTTACAATATAGCAGACTAGATAATAATCTTCGTGTTAATGATAATTAAGACATTGACCACGCTCATCAGAAGGCTCGCCAGAATAAACGTTATGTGAGTCGTATTACCTGACTGACGCAGAACGGCAAGATCGG
+
FGGFFGGGGGAFFFCFGGAAGGGGG<EGCFGCEFGF<CFGFGEFGGGGGGEGD<FFCFGGGFGGEGGGGGGGGGGGGGDFGGGGDGE7FGGECFGFGFFGCEFDFFFGFGGFFGGGGGGGGGGGGCFE7AFECGGGGCFFGG
@M02846:211:000000000-JJH3H:1:1101:8654:6719 1:N:0:1
GCGTCAGTCAGGTAATACGACTCACATAATTTTTAAATTTTTGTGTGCGACCATTTTTCCAGGAATCCTTTTTGCAACGTTTATTCTGGCGAGCCTTCTGATGAGCGTGGTCAATGTCTTAATTATCATTAACACGAAGATT
+
GGGGGGGGGGGGGGFGGGGGGGGGGGGGGGGDFGGGGGGGGGGGGGGGGGGGGGGGGFGGGGGGGGGGGGGGGDGGGGGECCGGGGGGGGGGGGGGGGGGGGGGGGGFGGGGGGGGGGGGGGFGGGGGGGGGGFFGGGDCFD
@M02846:211:000000000-JJH3H:1:1101:8654:6719 2:N:0:1
TACCTTCTTTACAATATAGCAGACTAGATAATAATCTTCGTGTTAATGATAATTAAGACATTGACCACGCTCATCAGAAGGCTCGCCAGAATAAACGTTGCAAAAAGGATTCCTGGAAAAATGGTCGCACACAAAAATTTAA
+
GGGGFGGGGGGGGGFGGGGGGGGGGGGGGGGGGGGGGGGGGGGGGGGGGGGGGGGGGGGGGGGGGGGGGGFGGGGGGGGGGGGGGGGGGGGGGGGGGGGGGGGGGGEGGGGGGGGGFGGGGFGGGGGGGGGGGGGGGGCEGG
@M02846:211:000000000-JJH3H:1:1101:23594:6720 1:N:0:1
TACCTTCTTTACAATATAGCAGACTAGATAATAATCTTCGTGTTAATGATAATTAAGACATTGACCACGCTCATCAGAAGGCTCGCCAGAATAAACGTTGCAAAAAGGATTCCTGGAAAAATGGTCGCACACAAAAATTTAA
+
GGGGGGGGGGGGGGGGGGGGGGGGGGGGGGGGGGGGGGGGGGGGGGGGGGGGGGGGGGGGGGGGGGGGGGGGGGGGFGGGGGGGGGGGGGGGGGGGGGGGGGGFGGGGGGGGGGGGGGGGGGGGGGGGGGGGGFGGGGGGGG
@M02846:211:000000000-JJH3H:1:1101:23594:6720 2:N:0:1
GCGTCAGTCAGGTAATACGACTCACATATATTTTTAAATTTTTGTGTGCGACCATTTTTCCAGGAATCCTTTTTGCAACGTTTATTCTGGCGAGCCTTCTGATGAGCGTGGTCAATGTCTTAATTATCATTAACACGAAGAT
+
GGGGGGGGGGGGGGGGGGGGGGGGGGGGGGGGGGGGGGGGGGGGGGGGGGGGGGGGGGGGGGGGGGGGGGGGGGGGGGGGGGGGGGGGGGGGGGGGGGGGGGGGGGGGGGGGGGGGGGGGGGFGGGGGGGGGGGGGGGGGGG
@M02846:211:000000000-JJH3H:1:1101:7411:6723 1:N:0:1
GCGTCAGTCAGGTAATACGACTCACATAGGACACACAAAAAAGAAGAAATAGATTTATTTTTAAATTTTTGTGTGCGACCATTTTTCCAGGAATCCTTTTTGCAACGTTTATTCTGGCGAGCCTTCTGATGAGCGTGGTCAA
+
GGGFFFEEFEFFGGGGA<EDFGGEGFGE,F9F<F8FCFCC<CE8<FFCDGFF<C6CFGDFECGGGGDFGGDEFGGGEGE7FEFGGGGGGFGFEFGGGEGGGGGGG8CFGFFGFFGGGGGCFG:=EGGGFGGC<FCFGGGGAD
@M02846:211:000000000-JJH3H:1:1101:7411:6723 2:N:0:1
TACCTTCTTTACAATATAGCAGACTAGATAATAATCTTCGTGTTAATGATAATTAAGACATTGACCACGCTCATCAGAAGGCTCGCCAGAATAAACGTTGCAAAAAGGATTCCTGGAAAAATGGTCGCACACAAAAATTTAA
+
GDFGGGGGGGGGG,FEGGGGGGGGGFF9CCFGGGGDFGFGGGGFFGGGFFFFGGG9EGGGGGGGGGGGGGFGGGGGGGCFFGGGGGGGGGGGGGGGGGGGGGGGFGGGGG9FGGFGGGGDFFDFFFGDGGGGGGEFGEFGDE
@M02846:211:000000000-JJH3H:1:1101:21966:6731 1:N:0:1
GCGTCAGTCAGGTAATACGACTCACATAAAAAAAGAAGAAATAGATTTATTTTTAAATTTTTGTGTGCGACCATTTTTCCAGGAATCCTTTTTGCAACGTTTATTCTGGCGAGCCTTCTGATGAGCGTGGTCAATGTCTTAA
+
GGGGGGGGGGGGGGGGGGGGGGGGGGGGGGGGGGGGGGGGGGGGGGGGGGGGGGGGGGGGGGGGGGGGGGGGGGGGGGGGGGGGGGGGGGGGGGGFGGGFGGGGGGGGGGGGGGGGGGGGGGGGGGGGGGGGGGGGGGGGGG
@M02846:211:000000000-JJH3H:1:1101:21966:6731 2:N:0:1
CTTTACAATATAGCAGACTAGATAATAATCTTCGTGTTAATGATAATTAAGACATTGACCACGCTCATCAGAAGGCTCGCCAGAATAAACGTTGCAAAAAGGATTCCTGGAAAAATGGTCGCACACAAAAATTTAAAAATAA
+
GGGGGGGGGGGGGGGGGGGGGGGGGGGGGGGGGGGGGGGGGGGGGGGGGGGGGGGGGGGGGGGGGGGGGGGGGGGGGGGGGGGGGGGGGGGGGGGGGGGGGGGGGGGGGGGGGGGGGGGGGGGGGGGGGGGGGGGGGGGGGG
@M02846:211:000000000-JJH3H:1:1101:10284:6741 1:N:0:1
GCGTCAGTCAGGTAATACGACTCACATAAATTTTTGTGTGCGACCATTTTTCCAGGAATCCTTTTTGCAACGTTTATTCTGGCGAGCCTTCTGATGAGCGTGGTCAATGTCTTAATTATCATTAACACGAAGATTATTATCT
+
GGGGGGGGGGGGGGGGGGGGGGGGGGGGGGGGGGGGGGGGGGGGGGGGGGGGGGGGGGGGGGGGGGGGGGGGGGGGGGGGGGGGGGGGGGGGGGGGGGGGGGDGGGGGGGGGGGGGGGGGGGGGGGGGGGGCGGGGGGGGGG
@M02846:211:000000000-JJH3H:1:1101:10284:6741 2:N:0:1
TACCTTCTTTACAATATAGCAGACTAGATAATAATCTTCGTGTTAATGATAATTAAGACATTGACCACGCTCATCAGAAGGCTCGCCAGAATAAACGTTGCAAAAAGGATTCCTGGAAAAATGGTCGCACACAAAAATTTAT
+
GGGGGGGGGGGGGGGGGGGGGGGGGGGGGGGGGGGGGGGGGGGGGGGGGGGGGGGGGGGGGGGGGGGGGGGGGGGGGGGGGGGGGGGGGGGGGGGGGGGGGGGGGGGGGGGGGGGGGGGGGGGGGGGGGGGGGGGGGGGGGD
@M02846:211:000000000-JJH3H:1:1101:16691:6745 1:N:0:1
TACCTTCTTTACAATATAGCAGACTAGATAATAATCTTCGTGTTAATGATAATTAAGACATTGACCACGCTCATCAGAAGGCTCGCCAGAATAAACGTTGCAAAAAGGATTCCTGGAAAAATGGTCGCACACAAAAATTTAA
+
GGGGGGGGGGGGGGGGGGGGGGGGGGGGGGGGGGGGGGGGGGGGGGGGGGFGGGGGGGGGGGGGGGGGGGGGGGGGGGGGGGGGGGGGGGGGGGGGGGGGGGGGGGGGGGGGGGGGGGGGGGGGGGGGGGGGGGGGGGGGGG
@M02846:211:000000000-JJH3H:1:1101:16691:6745 2:N:0:1
GCGTCAGTCAGGTAATACGACTCACATAACAAAAAAGAAGAAATAGATTTATTTTTAAATTTTTGTGTGCGACCATTTTTCCAGGAATCCTTTTTGCAACGTTTATTCTGGCGAGCCTTCTGATGAGCGTGGTCAATGTCTT
+
GGGGGGGGGGGGGGGGGGGGGGGGGGGGGGGGGGGGGGGGGGGGGGGGGGGGGGGGGGGGGGGGGGGGGGGGGGGGGGGGGGGGGGGGGGGGGGGGGGGGGGGGGGGGGGGGGGGGGGGGGGGGGGGGGGGGGGGGGGGGGG
@M02846:211:000000000-JJH3H:1:1101:19220:6752 1:N:0:1
TACCTTCTTTACAATATAGCAGACTAGATAATAATCTTCGTGTTAATGATAATTAAGACATTGACCACGCTCATCAGAAGGCTCGCCAGAATAAACGTTGCAAAAAGGATTCCTGGAAAAATGGTCGCACACAAAAATTTAT
+
GGGGGGGGGGGEGGGGFGEGCCGGGGCFFFGGGGGGGGGGGFFGFFFA<FFAFGGGF9EFGGFGGGGGGG@EGGGGGGEG8FGFCCFEFGGGGGGGGGGGGGFGFEGGGGGG9E9FF8BF<FCCEDEFGGGGGFG@FGGGG9
@M02846:211:000000000-JJH3H:1:1101:19220:6752 2:N:0:1
GCGTCAGTCAGGTAATACGACTCACATATAAATTTTTGTGTGCGACCATTTTTCCAGGAATCCTTTTTGCAACGTTTATTCTGGCGAGCCTTCTGATGAGCGTGGTCAATGTCTTAATTATCATTAACACGAAGATTATTAT
+
GGGGGGGGGGGGGGGGGGGGGGGGGGGGGGGGGGGGGGGGGCFGGGGGGGGGGFFGGGFFGGGGGGGGGGFGGGGGGGGFGGGFGGGGGGGGFGFFGAFCGDGGGGGGFGFGDGFGFGGDFGGGGGGGGGGGEGGGGGGGGG
@M02846:211:000000000-JJH3H:1:1101:25629:6779 1:N:0:1
TACCTTCTTTACAATATAGCAGACTAGATAATAATCTTCGTGTTAATGATAATTAAGACATTGACCACGCTCATCAGAAGGCTCGCCAGAATAAACGTTGCAAAAAGGATTCCTGGAAAAATGGTCGCACACAAAAATTTAA
+
GGFGGGGGG<FFGGDEEGDECCEGGGFEGG9EFGGEFC,CCFGG,;FFFFFGGGGGGGFGGG9EGGCGEG:@CEGGFGGGGGEEEG@FF,CFGEFDEFFCFGGGGFFEG9FFDFF<4FA<FFDFF<C:@FGCEFC@CFGG<<
@M02846:211:000000000-JJH3H:1:1101:25629:6779 2:N:0:1
GCGTCAGTCAGGTAATACGACTCACATAACACAAAAAAGAAGAAATAGATTTATTTTTAAATTTTTGTGTGCGACCATTTTTCCAGGAATCCTTTTTGCAACGTTTATTCTGGCGAGCCTTCTGATGAGCGTGGTCAATGTC
+
FGGGGGDFGGCFGGGGG9FDEEGFGGGGGFGGGFEC@FFFEFE8EEFFEFGGGGGGFFGGF<@FFFEEEFGGGGCG:FFDCCFEFFCDFGDFFCFGGDFCGGGCAAFGFGGF9FE:FGEGGGGFFFGGG9CCCFFFGFFGFE
@M02846:211:000000000-JJH3H:1:1101:18895:6791 1:N:0:1
GCGTCAGTCAGGTAATACGACTCACATAACACAAAAAAGAAGAAATAGATTTATTTTTAAATTTTTGTGTGCGACCATTTTTCCAGGAATCCTTTTTGCAACGTTTATTCTGGCGAGCCTTCTGATGAGCGTGGTCAATGTC
+
F<7BFEFGDAFEGGGGFFFCGE@E<FFG9FGGGDG8F@FF8FFGGFGGDAEFGGG9FG8FECFG9EBFFCD,B,@@7EE<FG,,CFGFFC96C,6CF=F9F,C:C,4C<AFFACFE@F+?EGGDGGCFGGGCFEEFDFEFF@
@M02846:211:000000000-JJH3H:1:1101:18895:6791 2:N:0:1
TACCTTCTTTACAATATAGCAGACTAGATAATAATCTTCGTGTTAATGATAATTAAGACATTGACCACGCTCATCAGAAGGCTCGCCAGAATAAACGTTGCAAAAAGGATTCCAGGAAAAATGGTCGCACACAAAAATTTAA
+
FGF@,@CF9;C@FC@CCFFGCFFD@FGFFFFFGG9CFFEFGGGGGGEFF<FGCAFFFCFGGGGFCGGGCG7@@C9@FFCCF@FDCCCEE?FEFGC?=FGGGCAED<CFGGGGG,9,BDCGCED,A<:+CCCFEF<:FEDFGD
@M02846:211:000000000-JJH3H:1:1101:27630:6793 1:N:0:1
TACCTTCTTTACAATATAGCAGACTAGATAATAATCTTCGTGTTAATGATAATTAAGACATTGACCACGCTCATCAGAAGGCTCGCCAGAATAAACGTTGCAAAAAGGATTCCTGGAAAAATGGTCGCACACAAAAATTTTA
+
GGGGGGGGGGGGGGGGGGGGGGGGGGGGGGGGGGGGGGGGGGGGGGGGGGGGGGGGGGGGGGGGGGGGGGGGGGGGGGGGGGGGGGGGGGGGGGGGGGGGGGGGGGGGGGGGGGGGGGGGGGGGGGGGGGGGGGGGGGFGGF
@M02846:211:000000000-JJH3H:1:1101:27630:6793 2:N:0:1
GCGTCAGTCAGGTAATACGACTCACATAAAATTTTTGTGTGCGACCATTTTTCCAGGAATCCTTTTTGCAACGTTTATTCTGGCGAGCCTTCTGATGAGCGTGGTCAATGTCTTAATTATCATTAACACGAAGATTATTATC
+
GGGGGGGGGGGGGGGGGGGGGGGGGGGGGGGGGGGGGGGGGGGGGGGGGGGGGGGGGGGGGGGGGGGGGGGGGGGGGGGGGGGGGGGGGGGGGGGGGGGGGGGGGFGFGGGGGGGGGGGGGGGGGGGGGGGGGGGGGGGGGD
@M02846:211:000000000-JJH3H:1:1101:15465:6794 1:N:0:1
GCGTCAGTCAGGTAATACGACTCACATAACAAAAAAGAAGAAATAGATTTATTTTTAAATTTTTGTGTGCGACCATTTTTCCAGGAATCCTTTTTGCAACGTTTATTCTGGCGAGCCTTCTGATGAGCGAGGTCAATGTCTT
+
GGGGGGGGGGGGGGGGGGGGGGGGGGGGGGGFGGGGGGGGGGGGGGGGGGGGGGGGGGGGGGGGGGGGGGGGGGDGGGGGGGGGGGGGGGGGGGGGGGGGGGGGGGGGGCFGGGGGGGGGGGGGGGCFGGGGGGGGGGGGGG
@M02846:211:000000000-JJH3H:1:1101:15465:6794 2:N:0:1
TACCTTCTTTACAATATAGCAGACTAGATAATAATCTTCGTGTTAATGATAATTAAGACATTGACCTCGCTCATCAGAAGGCTCGCCAGAATAAACGTTGCAAAAAGGATTCCTGGAAAAATGGTCGCACACAAAAATTTAA
+
GGGGGGGGGGGGGGGGFGGFGGGGGGGGGGGGGGGGGGGGGGGGGGGGDGEGGGGFGGGGFGGGGGGFGGEGGGGGGGGGGGGGGGGGGGGGGGGGGGGGGGGGGGGGFGGGGGGGGGGGGGGGGGDGGGGGGGFGGGGGGG
@M02846:211:000000000-JJH3H:1:1101:7161:6799 1:N:0:1
TACCTTCTTTACAATATAGCAGACTAGATAATAATCTTCGTGTTAATGATAATTAAGACATTGACCACGCTCATCAGAAGGCTCGCCAGAATAAACGTTGCAAAAAGGATTCCTGGAAAAATGGTCGCACACAAAAATTTAA
+
GGGGGGGGGGGGGGGGGGGGGGGGGGGGGGGGGGGGGGGGGGGGGGGGGGGGGGGGGGGGGGGGGGGGGGGGGGGGGGGGGGGGGGGGGGGGGGGGGGGGGGGGGGGGGGGGGGGGGFGFGGGGGGGGGGGGGGFGGGGGGG
@M02846:211:000000000-JJH3H:1:1101:7161:6799 2:N:0:1
GCGTCAGTCAGGTAATACGACTCACATAACACAAAAAAGAAGAAATAGATTTATTTTTAAATTTTTGTGTGCGACCATTTTTCCAGGAATCCTTTTTGCAACGTTTATTCTGGCGAGCCTTCTGATGAGCGTGGTCAATGTC
+
GGGGGGGGGGGGGGGGGGGGGGGGGGGGFGGGGGGGGGGGGGGGGGGGGGGGGGGGGGGGGGGGGGGGGGFGGEGGGGGGGGGGGGGGGGGGGGGGGGGGGGGGGGGGGGGGGGGGGGGGGGGGGGGGGGGGGGGGGFGGGF
@M02846:211:000000000-JJH3H:1:1101:5967:6800 1:N:0:1
TACCTTCTTTACAATATAGCAGACTAGATAATAATCTTCGTGTTAATGATAATTAAGACATTGACCACGCTCATCAGAAGGCTCGCCAGAATAAACGTTGCAAAAAGGATTCCTGGAAAAATGGTCGCACACAAAAATTTAT
+
GGGGGGGGGGFGGGGGGGGGGGGGGGGGGG<FFGGGFGGGGGGGGFGFGGGGGGGGGGGGGGGGGGG?@FFGGGFGGGGGFGFGGGFGGFGGGAGGGCECCGGGFGGEGGFCFFFFGGGGFCGFGGGGGGEGGGGFFFEFFC
@M02846:211:000000000-JJH3H:1:1101:5967:6800 2:N:0:1
GCGTCAGTCAGGTAATACGACTCACATATAAATTTTTGTGTGCGACCATTTTTCCAGGAATCCTTTTTGCAACGTTTATTCTGGCGAGCCTTCTGATGAGCGTGGTCAATGTCTTAATTATCATTAACACGAAGATTATTAT
+
EGGEEGGFGDGGFFGGGGGGGGGGGGGGGGFGGGGFGGGGGGGGGGGGGGFGGG9@FGGGGGGFFGGFEGGCFCDEFFCAFFAFEEEGGGGAFGGGGGGGGGFGE<=FAFGGGGGGGFFFGGDGGFFGGGGGFGGGFFGGGF
@M02846:211:000000000-JJH3H:1:1101:15946:6809 1:N:0:1
TACCTTCTTTACAATATAGCAGACTAGATAATAATCTTCGTGTTAATGATAATTAAGACATTGACCACGCTCATCAGAAGGCTCGCCAGAATAAACGTTGCAAAAAGGATTCCTGGAAAAATGGTCGCACACAAAAATTTAA
+
GGGGGGGGGGGGGGGGGGGGGGGGGGGGGGGGGGGGGGGGGGGGGGGGGGGGGGGGGGGGGGGGGGGGGGGGGGGGGGGGGGGGGGGGGGGGGGGGGGGGGGGGGGGGGGGGGGGGGGGGGGGGGGGGGGGGGGGGGGGGGG
@M02846:211:000000000-JJH3H:1:1101:15946:6809 2:N:0:1
GCGTCAGTCAGGTAATACGACTCACATATATTTTTAAATTTTTGTGTGCGACCATTTTTCCAGGAATCCTTTTTGCAACGTTTATTCTGGCGAGCCTTCTGATGAGCGTGGTCAATGTCTTAATTATCATTAACACGAAGAT
+
GGGGGGGGGGGGGGGGGGGGGGGGGGGGGGGGGGGGGGGGGGGGGGGGGGGGGGGGGGGGGGGGGGGGGGGGGGGGGGGGGGGGGGGGGGGGEFGGGGGGGGGGGGGGGGGGGGGGGGGGGGGGGGGGGGGGGGGGGGGGGG
@M02846:211:000000000-JJH3H:1:1101:4162:6813 1:N:0:1
TACCTTCTTTACAATATAGCAGACTAGATAATAATCTTCGTGTTAATGATAATTAAGACATTGACCACGCTCATCAGAAGGCTCGCCAGAATAAACGTTGCAAAAAGGATTCCTGGAAAAATGGTCGCACACAAAAATTTAA
+
GGGGCFGGGGFGGFGGGGGGGGGGGGG<FEGGGGFDFFGGGGGGFGGGFGFDGFGGGGFFGGGGGGGGGGGGGGGGGGFGFGGGGGGGGFFGGGGGGGGGGGGFGGGGGC?EGGGG<,BFGGFGGGFGGGGGGGGFGGGGGF
@M02846:211:000000000-JJH3H:1:1101:4162:6813 2:N:0:1
GCGTCAGTCAGGTAATACGACTCACATAGGACACACAAAAAAGAAGAAATAGATTTATTTTTAAATTTTTGTGTGCGACCATTTTTCCAGGAATCCTTTTTGCAACGTTTATTCTGGCGAGCCTTCTGATGAGCGTGGTCAA
+
GAFGGGGGAEFGGGGGGGGGGGGGGGGGGGGGGGCGGFFC<BBFCFFFGGGGGGGG<FFGGGGGGGGGGGGGGG8FGGGCCFGGGFCFGGGGGGFGGGGFFCFFGFFFGGGGGGGGGGEEGGGGAFGGFGGFGFGGGGGGAF
@M02846:211:000000000-JJH3H:1:1101:21084:6819 1:N:0:1
GCGTCAGTCAGGTAATACGACTCACATAGGACACACAAAAAAGAAGAAATAGATTTATTTTTAAATTTTTGTGTGCGACCATTTTTCCAGGAATCCTTTTTGCAACGTTTATTCTGGCGAGCCTTCTGATGAGCGTGGTCAA
+
GGGGGGGGGGGGGGGGGGGGGGGGGGGGGGGGGGGGGGGGGGGGGGGGGGGGGGGGGGGGGGGGGGGGGGGGGGGGGGGGGGGGGGGGGGGGGGGGGGGGGGGGGGGGGGGGGGGGGGGGGGGGGGGGGGGGGGGGGGGGGG
@M02846:211:000000000-JJH3H:1:1101:21084:6819 2:N:0:1
TACCTTCTTTACAATATAGCAGACTAGATAATAATCTTCGTGTTAATGATAATTAAGACATTGACCACGCTCATCAGAAGGCTCGCCAGAATAAACGTTGCAAAAAGGATTCCTGGAAAAATGGTCGCACACAAAAATTTAA
+
GGGGGGGGGGGGGGGGGGGGGGGGGGGGGGGGGGGGGGGGGGGGGGGGGGGGGGGGGGGGGGGGGGGGGGGGGGGGGGGGGGGGGGGGGGGGGGGGGGGGGGGGGGGGGGGGGGGGGGGGGGGGGGGGGGGGGGGGGGGGGG
@M02846:211:000000000-JJH3H:1:1101:15697:6834 1:N:0:1
GCGTCAGTCAGGTAATACGACTCACATAGGACACACAAAAAAGAAGAAATAGATTTATTTTTAAATTTTTGTGTGCGACCATTTTTCCAGGAATCCTTTTTGCAACGTTTATTCTGGCGAGCCTTCTGATGAGCGTGGTCAA
+
FAFEGGGEFGGGAFGGGGFGGEFFFGGGCGEAGFGGFFDDGGG8<FDFGGGGGAFGGGGGGGGGCGDFFGEG@FFGGGCGGFFCFGGGGGGCFGGGGEGGGEGFFGGF8BEFFGG9EDGGGGG<<FCFGGCFGGGGE@FGGC
@M02846:211:000000000-JJH3H:1:1101:15697:6834 2:N:0:1
TACCTTCTTTACAATATAGCAGACTAGATAATAATCTTCGTGTTAATGATAATTAAGACATTGACCACGCTCATCAGAAGGCTCGCCAGAATAAACGTTGCAAAAAGGATTCCTGGAAAAATGGTCGCACACAAAAATTTAA
+
GGAEDAEGGGG<@CE<<ECFGG<FGGGCFECFFGFGFF@DFFC<F<,6CFFGDFEFGEGEF9EFGFGGGGCFF9EFCEFGFG<EFGGGD<,EFFGGGAD@EGGGCFECFFFGGGGG,<FBFFFFFGGGGEG<FGGCFFFFFG
@M02846:211:000000000-JJH3H:1:1101:14433:6842 1:N:0:1
GCGTCAGTCAGGTAATACGACTCACATAACAAAAAAGAAGAAATAGATTTATTTTTAAATTTTTGTGTGCGACCATTTTTCCAGGAATCCTTTTTGCAACGTTTATTCTGGCGAGCCTTCTGATGAGCGTGGTCAATGTCTT
+
GGGGGGGGGGGFFGGGGGGGGGGGGGGGGGGGFGGDGGGGFGGGGDFGGGDFGGGGGG<EFGGGGGGG,FFGGGGGGGG9FGGG@FDFGFGGGFEFGGGGGGGGGGGGGGGGGGGGGGGGGGFGGGGGGFFDGGGGGGGGGG
@M02846:211:000000000-JJH3H:1:1101:14433:6842 2:N:0:1
TACCTTCTTTACAATATAGCAGACTAGATAATAATCTTCGTGTTAATGATAATTAAGACATTGACCACGCTCATCAGAAGGCTCGCCAGAATAAACGTTGCAAAAAGGATTCCTGGAAAAATGGTCGCACACAAAAATTTAA
+
GGGGGGGGGGGGGEGGGGGGGGGGGGGFGGGGGGGGGGGGGGGGGGGGGGGGGGGGGFFGGGGGGGGGGGCFGGGGGGGGGGGGGGGGGGGGFDGGGGGGGGGGGGGGGGGGGGGGGGGFFFGGGFGGGGGGGGGGGGGGGG
@M02846:211:000000000-JJH3H:1:1101:16033:6867 1:N:0:1
TACCTTCTTTACAATATAGCAGACTAGATAATAATCTTCGTGTTAATGATAATTAAGACATTGACCACGCTCATCAGAAGGCTCGCCAGAATAAACGTTGCAAAAAGGATTCCTGGAAAAATGGTCGCACACAAAAATTTAA
+
GGGGGGGGGGGGGGGGGGGGGGGGGGGGGGGGGGGGGGGGGGGGGGGGGGGGGGGGGGGGGGGGGGGGGGGGGGGGGGGGGGGGGGGGGGGGGGGGGGGGGGGGGGGGGGGGGGGGGGGGGGGGGGGGGGGGGGGGGGGGGG
@M02846:211:000000000-JJH3H:1:1101:16033:6867 2:N:0:1
GCGTCAGTCAGGTAATACGACTCACATAATTTTTAAATTTTTGTGTGCGACCATTTTTCCAGGAATCCTTTTTGCAACGTTTATTCTGGCGAGCCTTCTGATGAGCGTGGTCAATGTCTTAATTATCATTAACACGAAGATT
+
GGGGGGGGGGGGGGGGGGGGGGGGGGGGGGGGGGGGGGGGGGGGGGGGGGGGGGGGGGGGGGGGGGGGGGGGGGGGGGGGGGGGGGGGGGGGGGGGGGGGGGGGGGGGGGGGGGGGGGGGGGGGGGGGGGGGGGGGGGGGGG
@M02846:211:000000000-JJH3H:1:1101:4623:6870 1:N:0:1
GCGTCAGTCAGGTAATACGACTCACATAAATTTTTGTGTGCGACCATTTTTCCAGGAATCCTTTTTGCAACGTTTATTCTGGCGAGCCTTCTGATGAGCGTGGTCAATGTCTTAATTATCATTAACACGAAGATTATTATCT
+
GGGGGGGGGGGGGGGGGGGGGGGGGGGGGGGGGGGGGGGGGGGGGGGGGGGGGGGGGGGGGGGGGGGGGGGGGGGGGGGGGGGGGGGGGGGGGEGGCFGGGGGGGGGGGGGGGGGGGGGGGGGGGGGGGGGGDGGGGGGGGF
@M02846:211:000000000-JJH3H:1:1101:4623:6870 2:N:0:1
TACCTTCTTTACAATATAGCAGACTAGATAATAATCTTCGTGTTAATGATAATTAAGACATTGACCACGCTCATCAGAAGGCTCGCCAGAATAAACGTTGCAAAAAGGATTCCTGGAAAAATGGTCGCACACAAAAATTTAT
+
GGGFGFGGGGGGGGGGGGGGGGGGGGGGGGGGGGGGFGFFGGGGGGGGGGGGGGGGGCFGGGFGGFGGGGEFGGAFGGFDGGGGGGGGGGFFDGGGGGGGGGGGGGGDGGGGGGGGGGGGGGGGGGGGGGGGEGGEEFGGGG
@M02846:211:000000000-JJH3H:1:1101:19814:6877 1:N:0:1
TACCTTCTTTACAATATAGCAGACTAGATAATAATCTTCGTGTTAATGATAATTAAGACATTGACCACGCTCATCAGAAGGCTCGCCAGAATAAACGTTGCAAAAAGGATTCCTGGAAAAATGGTCGCACACAAAAATTTAA
+
GGGGGGGGGGGGGGGGGGGGGGGGGGGGGGGGGGGGGGGGGGGGGGGGGGGGGGGGGGGGGGGGGGGGGGFGGGGGGGGGGGGGGGGGGGGGGGGGGGGGGGGGGGGGGGGGFGGGGGGGGGGGGGGGGGGGGGGGGGGGGG
@M02846:211:000000000-JJH3H:1:1101:19814:6877 2:N:0:1
GCGTCAGTCAGGTAATACGACTCACATAACAAAAAAGAAGAAATAGATTTATTTTTAAATTTTTGTGTGCGACCATTTTTCCAGGAATCCTTTTTGCAACGTTTATTCTGGCGAGCCTTCTGATGAGCGTGGTCAATGTCTT
+
GGGGGGGGGGGGGGGGGGGGGGGGGGGGGGGGGGGGGFGGGGGGGGGGGGGGGGGGGGGGGGGGGGGGGGGGGGGGGGGGGGGGGGGGGGGGGGGGGGGGDFGGGGGGGGGGGGGGGGGGGGGGGGGGGGGGGGGGGGGGGG
@M02846:211:000000000-JJH3H:1:1101:7089:6878 1:N:0:1
TACCTTCTTTACAATATAGCAGACTAGATAATAATCTTCGTGTTAATGATAATTAAGACATTGACCACGCTCATCAGAAGGCTCGCCAGAATAAACGTTGCAAAAAGGCTTCCTGGAAAAATGGTCGCACACAAAAATTTAA
+
GFGGGAC,6,6CDFGGGG9@@FFF<CECFFGGGGGGG<,:F@C66E<C<ECCEF,<6<EFGCEFE@<8F+@B:6C,C9@,CFDFEDCF:8FGGAF,?CFF7E<A,C:C<EB<FE,,EE,44?5<CA:FDEEDCDGF7AFF9F
@M02846:211:000000000-JJH3H:1:1101:7089:6878 2:N:0:1
GCGTCAGTCAGGTAATACGACTCACATAACACAAAAAAGAAGAAATAGATTTATTTTTAAATTTTTGTGTGCGACCATTTTTCCAGGAATCCTTTTTGCAACGTTTATTCTGGCGAGCCTTCTGATGAGCGTGGTCAATGTC
+
GGGGGGGGGCDGGGGGECGGGEC8FFGGFGGGFGFGFGGG8ECCFGGGGGGFFGFGGGGD<FCFFGGGGGGGGGGGGGGGGGGFGGGGGGGGGGGGGEGGGFCFGGCFGGGGGFCFGGCGGGGGCFDF,FFGD7FGGFFFGB
@M02846:211:000000000-JJH3H:1:1101:23664:6884 1:N:0:1
GCGTCAGTCAGGTAATACGACTCACATAACAAAAAAGAAGAAATAGATTTATTTTTAAATTTTTGTGTGCGACCATTTTTCCAGGAATCCTTTTTGCAACGTTTATTCTGGCGAGCCTTCTGATGAGCGTGGTCAATGTCTT
+
GGGF@CEEGGGGGGGGGFGGGGGGGFFGGCFGGGGEEFEFEGFGGGFFGGGGGGGCFGGGGFFGEFFFFEFECFGGGGFCFFFGGFGGGDGGGGFCCFGEGGGGGGGFGFGGGEGGCFGGGGFGGGFGE+CFFGGGGGGGFG
@M02846:211:000000000-JJH3H:1:1101:23664:6884 2:N:0:1
TACCTTCTTTACAATATAGCAGACTAGATAATAATCTTCGTGTTAATGATAATTAAGACATTGACCACGCTCATCAGAAGGCTCGCCAGAATAAACGTTGCAAAAAGGATTCCTGGAAAAATGGTCGCACACAAAAATTTAA
+
GGGGGGGGDGGGGGGGGGGGFGGGGGF<FFFFGGGGGGGGGGGGGGGGGGGGGGGFEGGGGGGGGGGGGGFFGGGFGDGGGFGGGGGGGGGGGGGGGGGGGGGGGGGDCGGGGGFGGGGGGGGGGGGGGDGGGGGGGGGGGG
@M02846:211:000000000-JJH3H:1:1101:16781:6887 1:N:0:1
TACCTTCTTTACAATATAGCAGACTAGATAATAATCTTCGTGTTAATGATAATTAAGACATTGACCACGCTCATCAGAAGGCTCGCCAGAATAAACGTTGCAAAAAGGATTCCTGGAAAAATTATGTGAGTCGTATTACCTG
+
GGGGGGGGGGGGGGGGGGGGGGGGGGGGGGGGGGGGGGGGGGGGGGGGGGGGGGGGGGGGGGGGGGGGGGGGGGGGGGGGGGGGGGGGGGGGGGGGGGGGGGGGGGGGGGFGGGGGGGGGGGGGGGGGGGGGGGGGGGGGGG
@M02846:211:000000000-JJH3H:1:1101:16781:6887 2:N:0:1
GCGTCAGTCAGGTAATACGACTCACATAATTTTTCCAGGAATCCTTTTTGCAACGTTTATTCTGGCGAGCCTTCTGATGAGCGTGGTCAATGTCTTAATTATCATTAACACGAAGATTATTATCTAGTCTGCTATATTGTAA
+
GGGGGGGGGGGGGGGGGGGGGGGGGGGGGGGGGGGGGGGGGGGGGGGGGGGGGGGGGGGGGGGGGGGGGGGGGGGGGGGGGGGGGGGGGGGGGGGGGGGGGGGGGGGGGGGGGGGGGGGGGGGGGGGGGGGGGGGGGGGGGG
@M02846:211:000000000-JJH3H:1:1101:22439:6896 1:N:0:1
TACCTTCTTTACAATATAGCAGACTAGATAATAATCTTCGTGTTAATGATAATTAAGACATTGACCACGCTCATCAGAAGGCTCGCCAGAATAAACGTTGCAAAAAGGATTCCTGGAAAAATGGTCGCACACAAAAATTTAA
+
GGGGGGGGGGGGGGGGGGGGGGGGGGGGGGGGGGGGGGGGGGGGGGGGGGGGGGGGGGGGGGGGGGGGGGGGGGGGGGGGGGGGGGGGGGGGGGGGGGGGGGGGGGGGGGGGGGGGGGGGGGGGGGGGGGGGGGGGGGGGGG
@M02846:211:000000000-JJH3H:1:1101:22439:6896 2:N:0:1
GCGTCAGTCAGGTAATACGACTCACATAACACAAAAAAGAAGAAATAGATTTATTTTTAAATTTTTGTGTGCGACCATTTTTCCAGGAATCCTTTTTGCAACGTTTATTCTGGCGAGCCTTCTGATGAGCGTGGTCAATGTC
+
GGGGGGGGGGGGGGGGGGGGGGGGGGGGGGGGGGGGGGGGGGGGGGGGGGGGGGGGGGGGGGGGGGGGGGGGGGGGGGGGGGGGGGGGGGGGGGGGGGGGGGGGGGGGGGGGGGGGGGGGGGGGGGGGGGGGGGGGGGGGGF
@M02846:211:000000000-JJH3H:1:1101:22564:6905 1:N:0:1
GCGTCAGTCAGGTAATACGACTCACATAACACAAAAAAGAAGAAATAGATTTATTTTTAAATTTTTGTGTGCGACCATTTTTCCAGGAATCCTTTTTGCAACGTTTATTCTGGCGAGCCTTCTGATGAGCGTGGTCAATGTC
+
GGGGGGGGGGGGGGGGGGGGGGGGGGGGGGGGGGGGGGGGGGFGGGGGGGGGGGGGGGGGGGGGGGGGGGGGGGGGGGGGGGGGGGGGGGGGGGGGGGGGGGGGGGGGGGGGGGGGGGGGGGGGGGGGGGGGGGGGGGGGGE
@M02846:211:000000000-JJH3H:1:1101:22564:6905 2:N:0:1
TACCTTCTTTACAATATAGCAGACTAGATAATAATCTTCGTGTTAATGATAATTAAGACATTGACCACGCTCATCAGAAGGCTCGCCAGAATAAACGTTGCAAAAAGGATTCCTGGAAAAATGGTCGCACACAAAAATTTAA
+
GGGGGGGGGGGGGGGGGGGGGGGGGGGGGGGGGGGGGGGGGGGGGGGGGGGGGGGGGGGGGGGGGGGGGGGGGGGGGGGGGGGGGGGGGGGGGGGGGGGGGGGGGGGGGGGGGGGGGGGGGGGGGGGGGGGGGGGGGGGGGG
@M02846:211:000000000-JJH3H:1:1101:12905:6915 1:N:0:1
GCGTCAGTCAGGTAATACGACTCACATAACACAAAAAAGAAGAAATAGATTTATTTTTAAATTTTTGTGTGCGACCATTTTTCCAGGAATCCTTTTTGCAACGTTTATTCTGGCGAGCCTTCTGATGAGCGTGGTCAATGTC
+
GGGGGGGGGGGGGGGGGGGGGGGGGGGGGGGGGGGGGGGGGGGGGGGGGGGGGGGGGGGGGGGGGGGGGGGGGGGGGGGGGGGGGGGGGGGGGGGGGGGGGGGGGGGGGGGGGGGGGGGFGGGGGGGGGGGGGGGGGGGGGD
@M02846:211:000000000-JJH3H:1:1101:12905:6915 2:N:0:1
TACCTTCTTTACAATATAGCAGACTAGATAATAATCTTCGTGTTAATGATAATTAAGACATTGACCACGCTCATCAGAAGGCTCGCCAGAATAAACGTTGCAAAAAGGATTCCTGGAAAAATGGTCGCACACAAAAATTTAA
+
GGGGGGGGGGGGGGGGGGGGGGGGGGGGGGGGGGGGGGGGGGGGGGGGGGGGGGGGGGGGGGGGGGGGGGGGGGGGGGGGGGGGGGGGGGGGGGGGGGGGGGGGGGGGGGGGGGGGGGGGGGGGGGGGGGGGGGGGGGGGGG
@M02846:211:000000000-JJH3H:1:1101:12238:6950 1:N:0:1
GCGTCAGTCAGGTAATACGACTCACATAGGACACACAAAAAAGAAGAAATAGATTTATTTTTAAATTTTTGTGTGCGACCATTTTTCCAGGAATCCTTTTTGCAACGTTTATTCTGGCGAGCCTTCTGATGAGCGTGGTCAA
+
GGGGGGGGGGGGGGGGGGGGGGGGGGGGGGGGGGGGGGGGGGGGGGGGGGGGGGGGGGGGGGGGGGGGGGGGGGGGGGGGGGGGGGFGGGGGGGGGGGGGGGGGGGGFGGGGGGGGFGGGGGGGGGGGGGGGGGGGGGGGGG
@M02846:211:000000000-JJH3H:1:1101:12238:6950 2:N:0:1
TACCTTCTTTACAATATAGCAGACTAGATAATAATCTTCGTGTTAATGATAATTAAGACATTGACCACGCTCATCAGAAGGCTCGCCAGAATAAACGTTGCAAAAAGGATTCCTGGAAAAATGGTCGCACACAAAAATTTAA
+
GGGGGGGGGGGGGGGGGGGGGGGGGGGGGGGGGGGGGGGGGGGGGGGGGGGGGFGGGGGGGGGGGGGGGGGGGGGGGGGGGGGGGGGGGGGGGGGGGGGGGGGGGGGGGGGGGGGGGGGGGGGGGGGGGGGGGGGGGGGGGG
@M02846:211:000000000-JJH3H:1:1101:12157:6951 1:N:0:1
GCGTCAGTCAGGTAATACGACTCACATAACAAAAAAGAAGAAATAGATTTATTTTTAAATTTTTGTGTGCGACCATTTTTCCAGGAATCCTTTTTGCAACGTTTATTCTGGCGAGCCTTCTGATGAGCGTGGTCAATGTCTT
+
GGGFGGGGGGGGGGGGGGGGGCCFCFGGGGGGGGFEGFGGGGGGGGGGGGGGGGGGGGGGGGGGGGEFGGGGGGGGFGGFGGGGFFGGGGGFGGGGGGGGGGGGGGGGGGGGGGGGGGFGGGDF<FGGGGGGGGGGGGGEAF
@M02846:211:000000000-JJH3H:1:1101:12157:6951 2:N:0:1
TACCTTCTTTACAATATAGCAGACTAGATAATAATCTTCGTGTTAATGATAATTAAGACATTGACCACGCTCATCAGAAGGCTCGCCAGAATAAACGTTGCAAAAAGGATTCCTGGAAAAATGGTCGCACACAAAAATTTAA
+
GGGGGGFCFGG<FFFGGGFFGGGGGA@EFGGGGGGGGGGGGGGGFGGGGGGGGGGGAFGEGGGGFFFGCFFFGDGGGGGFGGGGGC:FGCGGCA<FEFEFGGGGGGEGEGCFFGF<FGGGDGGGFGGGGGGGDCDF=8FFGG
@M02846:211:000000000-JJH3H:1:1101:9191:6958 1:N:0:1
TACCTTCTTTACAATATAGCAGACTAGATAATAATCTTCGTGTTAATGATAATTAAGACATTGACCACGCTCATCAGAAGGCTCGCCAGAATAAACGTTGCAAAAAGGATTCCTGGAAAAATGGTCGCACACAAAAATTTAA
+
GGGGGGGGGGGGGGGGGGGGGGGGGGGGGGGGGGGGGGGGGGGGGGGGGGGGGGGGGGGGGGGGGGGGGGGGGGGGGGGGGGGGGGGGGGGGGGGGGGGGGGGGGGGGGGGGGGGGGGGGGGGGGGGGGGGGGGGGGGGGGG
@M02846:211:000000000-JJH3H:1:1101:9191:6958 2:N:0:1
GCGTCAGTCAGGTAATACGACTCACATAAAAAAAGAAGAAATAGATTTATTTTTAAATTTTTGTGTGCGACCATTTTTCCAGGAATCCTTTTTGCAACGTTTATTCTGGCGAGCCTTCTGATGAGCGTGGTCAATGTCTTAA
+
FGGGGGGGGGGGGGGGGGGGGGGGGGGGGGGGGGGGGGGGGGGGGGGGGGGGGGGGGGGGGGGGGGGGGGGGGGGGGGGGGGGGGGGGGGGGGGGGGGGGGGGGGGGGGGGGGGGGGGGGGGGGGGGGGGGGGGGGGGGGGG
@M02846:211:000000000-JJH3H:1:1101:13926:6961 1:N:0:1
TACCTTCTTTACAATATAGCAGACTAGATAATAATCTTCGTGTTAATGATAATTAAGACATTGACCACGCTCATCAGAAGGCTCGCCAGAATAAACGTTGCAAAAAGGATTCCTGGAAAAATGGTCGCACACAAAAATTTAA
+
GGGGGGGFGGGGGGGGGGGGGGGGGGGGGGGGGGGGGGGGGGGGGGGGGGGGGGGGFGGGGGGGGGGGGG:EGFGGGGGGGGGGGGGGGGGGGGGGGGGGGGGGGGGGGGGGGGGGGGFGGGGGGGGGGGEGGGGGGGGGGG
@M02846:211:000000000-JJH3H:1:1101:13926:6961 2:N:0:1
GCGTCAGTCAGGTAATACGACTCACATAACACAAAAAAGAAGAAATAGATTTATTTTTAAATTTTTGTGTGCGACCATTTTTCCAGGAATCCTTTTTGCAACGTTTATTCTGGCGAGCCTTCTGATGAGCGTGGTCAATGTC
+
GGGGGGGGGGGGGGGGGGGGGGGGGGGGGGGGGGGGGGGGGGGGGGGGGGGGGGGGGGGGGGGGGGGGGGGGGGGGGGGGGGGGGGGGGGGGGFGGGGGEGGGGGGGGGGGGGGGGGGGGGGGGGGGGGGGGGGGGGGGGGF
@M02846:211:000000000-JJH3H:1:1101:27269:6966 1:N:0:1
TACCTTCTTTACAATATAGCAGACTAGATAATAATCTTCGTGTTAATGATAATTAAGACATTGACCACGCTCATCAGAAGGCTCGCCAGAATAAACGTTGCAAAAAGGATTCCTGGAAAAATGGTCGCACACAAAAATTTAA
+
GGGGAFGGDGGGGGGGGGGGGGGGGGGCGGGGGGGGGGGGGGGGGGGGGGGGGGGDFGGGGGGGGGGGGEGGGGGGGGGFGGGFGG:FGGFGGGGGGGGGGGGGGGGGFAFGGGGGGFFGGGGG??FCGGGGGGGGGGGGGG
@M02846:211:000000000-JJH3H:1:1101:27269:6966 2:N:0:1
GCGTCAGTCAGGTAATACGACTCACATAACACAAAAAAGAAGAAATAGATTTATTTTTAAATTTTTGTGTGCGACCATTTTTCCAGGAATCCTTTTTGCAACGTTTATTCTGGCGAGCCTTCTGATGAGCGTGGTCAATGTC
+
GGGGGGGGGGGGGGGGGGGGGGGGGGGGGGGGGGGGGGGGGGGGGGGGGGGGGGGGGGGGFGGGGGGGGGGGGGGGGGGGGGGGGGGGGGGGGGGGGGGGGGGEGGGGGGGGGGGGGGGGGGGGGGGGGGGGGGGGFGGGGG
@M02846:211:000000000-JJH3H:1:1101:7717:6999 1:N:0:1
TACCTTCTTTACAATATAGCAGACTAGATAATAATCTTCGTGTTAATGATAATTAAGACATTGACCACGCTCATCAGAAGGCTCGCCAGAATAAACGTTGCAAAAAGGATTCCTGGAAAAATGGTCGCACACAAAAATTTAA
+
GGGGGGGGGGGGGGGGGGGGGGGGGGGGGGGGGGGGGGGGGGGGGGGGGGGGGGGGGGGGGGGGGGGGGGGGGGGGGGGGGGGGGGGGGGGGGGGGGGGGGGGGGGGGGGGGGGGGGGGGGGGGGGGGGGGGGGGGGGGGGG
@M02846:211:000000000-JJH3H:1:1101:7717:6999 2:N:0:1
GCGTCAGTCAGGTAATACGACTCACATAAAAAAAGAAGAAATAGATTTATTTTTAAATTTTTGTGTGCGACCATTTTTCCAGGAATCCTTTTTGCAACGTTTATTCTGGCGAGCCTTCTGATGAGCGTGGTCAATGTCTTAA
+
GGGGGGGGGGGGGGGGGGGGGGGGGGGGGGGGGGGGGGGGGGGGGGGGGGGGGGGGGGGGGGGGGGGGGGGGGGGGGGGGGGGGGGGGGGGGGGGGGGGGGGGGGGGGGGGGGGGGGGGGGGGGGGGGGGGGGGGGGGGGGG
@M02846:211:000000000-JJH3H:1:1101:25616:7001 1:N:0:1
TACCTTCTTTACAATATAGCAGACTAGATAATAATCTTCGTGTTAATGATAATTAAGACATTGACCACGCTCATCAGAAGGCTCGCCAGAATAAACGTTGCAAAAAGGATTCCTGGAAAAATGGTCGCACACAAAAATTTAA
+
GGGGGGGGGGGGGGGGFGGGGGGGGGGGGGGGGGGGGGGGGGFGGGGGGGGGGGGGGGGGGGGGGFGGGGGGGGGGGGGGGGGGGGGGGGGGGGGGGGGGDGGGGFGGFGGGGGGGFGGGGGGGGGGGGGGFGGGGGGEGGG
@M02846:211:000000000-JJH3H:1:1101:25616:7001 2:N:0:1
GCGTCAGTCAGGTAATACGACTCACATATTTTTAAATTTTTGTGTGCGACCATTTTTCCAGGAATCCTTTTTGCAACGTTTATTCTGGCGAGCCTTCTGATGAGCGTGGTCAATGTCTTAATTATCATTAACACGAAGATTA
+
GGGGGGGGGGGGGGGGGGGGGGGGGGGGGGGGGGGGGGGGGGGGGGGGGGGGGGGGGGGGGGGGGGGGGGGGGGGGGGGGGGGGGGGGGGGGGGGGGGGGGGGGGGGGGGGGGGGGGGGGGGGFGGGGGGGGGGGGGGGGGC
@M02846:211:000000000-JJH3H:1:1101:18508:7026 1:N:0:1
GCGTCAGTCAGGTAATACGACTCACATAATTTTTCCAGGAATCCTTTTTGCAACGTTTATTCTGGCGAGCCTTCTGATGAGCGTGGTCAATGTCTTAATTATCATTAACACGAAGATTATTATCTAGTCTGCTATATTGTAG
+
FEGEGG@@<EFECFEGGG8FGCFCFGEFFGGFGAFGGGGGFGGGE<FGGGCFFECC<CCFGGFCGFC@CFFGCECGGGGGGGD7?EFEFFGGG9FGG<D<EGFFG?FEFGEGD=:CAFGG<FFGGG?FFGGGFF5FFGGGA,
@M02846:211:000000000-JJH3H:1:1101:18508:7026 2:N:0:1
ACAATATAGCAGACTAGATAATAATCTTCGTGTTAATGATAATTAAGACATTGACCACGCTCATCAGAAGGCTCGCCAGAATAAACGTTGCAAAAAGGATTCCTGGAAAAATTATGTGAGTCGTATTACCTGACTGACGCAG
+
<F@FEFGGGGAD,EFFGGGFEFDGGFFGGGFFGGGGGGGGGGGFGDGGGFEFFGGGDDGGGGGGGG<FCFCEGGGGEGGGGFGGGGGGGGGGGGGGGGFCBFGGGGFGGGGGGGGGGDGFGFGGGGGFGGGGGGGGFGGGGC
@M02846:211:000000000-JJH3H:1:1101:16278:7069 1:N:0:1
GCGTCAGTCAGGTAATACGACTCACATAGGACACACAAAAAAGAAGAAATAGATTTATTTTTAAATTTTTGTGTGCGACCATTTTTCCAGGAATCCTTTTTGCAACGTTTATTCTGGCGAGCCTTCTGATGAGCGTGGTCAA
+
GGGGGGGFGGGGGGGGGGGGGEGGGGGGGGGGGGGGGGGGGGGGGGGGGGGGGGGGGGGGGGGGGGGGGGGGGGGGGGGGGGGGGGGGGGGGGGGGGGGGGGGGGGGGFGGGGGGGGGGGGGGGGGGGGGGGGGGGGGGGGG
@M02846:211:000000000-JJH3H:1:1101:16278:7069 2:N:0:1
TACCTTCTTTACAATATAGCAGACTAGATAATAATCTTCGTGTTAATGATAATTAAGACATTGACCACGCTCATCAGAAGGCTCGCCAGAATAAACGTTGCAAAAAGGATTCCTGGAAAAATGGTCGCACACAAAAATTTAA
+
GGGGGGGGGGGGGGGGGGGGGGGGGGGGGGGGGGGGGGGGGGGGGGGGGGGGGGGGGGGGGGGGGGGGGGGGGGGGGGGGGGGGGGGGGGGGGGGGGGGGGGGGGGGGGGGGGGGGGGGGGGGGGGGGGGGGGGGGGGGGGG
@M02846:211:000000000-JJH3H:1:1101:10365:7083 1:N:0:1
TACCTTCTTTACAATATAGCAGACTAGATAATAATCTTCGTGTTAATGATAATTAAGACATTGACCACGCTCATCAGAAGGCTCGCCAGAATAAACGTTGCAAAAAGGATTCCTGGAAAAATGGTCGCACACAAAAATTTAA
+
GGGGGGGGGGGGGGGGGGGGGGGGGGGGGGGGGGGGGGGGGGGGGGGGGGGGGGGGGGGGGGGGGGGGGGGGGGGGGGGGGGGGGGGGGGGGGGGGGGGGGGGGGGGGGGGGGGGGGGGGGGGGGGGGGGGGGGGGGGGGGG
@M02846:211:000000000-JJH3H:1:1101:10365:7083 2:N:0:1
GCGTCAGTCAGGTAATACGACTCACATAAAAAAAGAAGAAATAGATTTATTTTTAAATTTTTGTGTGCGACCATTTTTCCAGGAATCCTTTTTGCAACGTTTATTCTGGCGAGCCTTCTGATGAGCGTGGTCAATGTCTTAA
+
GGGGGGGGGGGGGGGGGGGGGGGGGGGGGGGGGGGGGGGGGGGGGGGGGGGGGGGGGGGGGGGGGGGGGGGGGGGGGGGGGGGGGGGGGGGGGGGGGGGGGGGGGGGGGGGGGGGGGGGGGGGGGGGGGGGGGGGGGGGGGG
@M02846:211:000000000-JJH3H:1:1101:23047:7084 1:N:0:1
GCGTCAGTCAGATAATACGACTCACATAAACGTTTATTCTGGCGAGCCTTCTGATGAGCGTGGTCAATGTCTTAATTATCATTAACACGAAGATTATTATCTAGTCTGCTATATTGTAAAGAAGGTAAGAACGGCAAGATCG
+
GFGGGFDGGGGGGGGGGGFGGCGGGGGGGFGGFGGGGFGGFGGGDCEGFGGGGGGGGGGGGGDGGGEFFGFGFGFFFFGGGGGGDGGGGGGGDGGFFGGGGGGGEGEFGGGGGGGGGGGGGAFGGFGGGGGGGGGGEFGGGG
@M02846:211:000000000-JJH3H:1:1101:23047:7084 2:N:0:1
TACCTTCTTTACAATATAGCAGACTAGATAATAATCTTCGTGTTAATGATAATTAAGACATTGACCACGCTCATCAGAAGGCTCGCCAGAATAAACGTTTATGTGAGTCGTATTATCTGACTGACGCAGAACGGCAAGATCG
+
GGGGGGGGGGGGGGGGGGGGGGGGGGGGGGGGGGGGGGGGGGGGGGFGGGGGGGGGFGGGGGGGGGFGGGGGGGGGGGGGGGGGGGGGGGGGGGGG@CEFGGGGGGGGGGGGGGGGGGGGGGGGGGGGGGGGGGGGGGFEGG
@M02846:211:000000000-JJH3H:1:1101:27024:7088 1:N:0:1
GCGTCAGTCAGGTAATACGACTCACATATTTTTGTGTGCGACCATTTTTCCAGGAATCCTTTTTGCAACGTTTATTCTGGCGAGCCTTCTGATGAGCGTGGTCAATGTCTTAATTATCATTAACACGAAGATTATTATCTAG
+
GGGGGGGGGGGGGGGGGGGGGGGGGGGGGGGGGGGGGGGGGGGGGGGGGGGGFFGGGGGGGGGGGGGGGGGGGGGGGGFGGGGGGGGGGGGGGGGGGGGGGGGGGGGGGGGGGGGGGGGGGGGGGGGGGGGGGGGGGGGGGG
@M02846:211:000000000-JJH3H:1:1101:27024:7088 2:N:0:1
CCTTCTTTACAATATAGCAGACTAGATAATAATCTTCGTGTTAATGATAATTAAGACATTGACCACGCTCATCAGAAGGCTCGCCAGAATAAACGTTGCAAAAAGGATTCCTGGAAAAATGGTCGCACACAAAAATATGTGA
+
GGGGGGGGGGGGGGGGGGGGGGGGGGGGGGGGGGGGGGGGGGGGGGGGGGGGGGGGGGGGGGGGGGGGGGGGGGGGGGGGGGGGGGGGGGGGGGGGGGGGGGGGGGGGGGGGGGGGGGGGGGGGGGGGGGGGGGGGGGGGGF
@M02846:211:000000000-JJH3H:1:1101:16490:7091 1:N:0:1
TACCTTCTTTACAATATAGCAGACTAGATAATAATCCTCGTGTTAATGATAATTAAGACATTGACCACGCTCATCAGAAGGCTCGCCAGAATAAACGTTGCAAAAAGGATTCCTGGAAAAATGGTCGCACACAAACATTTAA
+
GFG8FGC6FG9@@,EF<<,CFDGGGG,6CFCFACFG,C<BFFGGD@C,,;EFG9FACAFCFFA<CFG<@FEG:9FFC9CE<CFFECGGGG8FE,EEFFFF,6FA,=FEFCGGFDD<F,A,=FD,CF+@FGGGGG<,4FGGGG
@M02846:211:000000000-JJH3H:1:1101:16490:7091 2:N:0:1
GCGTCAGTCAGGTAATACGACTCACATAGGACACACAAACAAGAAGACATAGATTTATTTTTAAATCTTTGTGTGCGACCATTTTTCCAGGAATCCTTTTTGCACCGTTTATTCTGGCGAGCCTTCTGATCAGCGTGGTCAA
+
A<FFF7;CFFFGC66F<9C@@,@8CE,,;F<EDC<C;,E,6;C<,E,,;,CF,EFG<E9CFGFFF<,CEFDGFEEGEDEF>FG9@FGGG,,B<,CFF9@EAF=B5EG?B,D<F,5??EFE:E7<EF<E,5,:9A7FGDFC<F
@M02846:211:000000000-JJH3H:1:1101:26040:7094 1:N:0:1
TACCTTCTTTACAATATAGCAGACTAGATAATAATCTTCGTGTTAATGATAATTAAGACATTGACCACGCTCATCAGAAGGCTCGCCAGAATAAACGTTGCAAAAAGGATTCCTGGAAAAATGGTCGCACACAAAAATTTAA
+
GGFFFGFFGGFGGGGGGGCDGGGFGGGGGGGGGGGGEGGGFFGGGEGGFDGGGGGGGGGGGGGGGFFFGGGGCFGGGGGGGGGGGGGGEFGGGGGGGFGGGGGGGGGGGGFEGGGGGGGG<EFFGFEGEGGGGDCFGGGGGG
@M02846:211:000000000-JJH3H:1:1101:26040:7094 2:N:0:1
GCGTCAGTCAGGTAATACGACTCACATAACACAAAAAAGAAGAAATAGATTTATTTTTAAATTTTTGTGTGCGACCATTTTTCCAGGAATCCTTTTTGCAACGTTTATTCTGGCGAGCCTTCTGATGAGCGTGGTCAATGTC
+
FGGGGGGGGGGGGGGGGGGGGGGGGFGGFFEGEFGGGGGECFAFGGGGGGGGGGGFFGGGGG9FFGGGGGGFGGGGGGGGGGGGGGGGGGGGGGGGGGGGGGDFGGGGGGGGGGGGGGGGGGGGFGGGGGGGGGGGGGGGG9
@M02846:211:000000000-JJH3H:1:1101:9896:7100 1:N:0:1
GCGTCAGTCAGGTAATACGACTCACATAAGGAATCCTTTTTGCAACGTTTATTCTGGCGAGCCTTCTGATGAGCGTGGTCAATGTCTTAATTATCATTAACACGAAGATTATTATCTAGTCTGCTATATTGTAAAGAAGGTA
+
GGGGGGGGGGGGGGGGGGGGGGGGGGGGGGGGGGGGGGGGGGGGGGGGGGGGGGGGGGGGGGGGGGGGGGGGGGGGGGGGGGGGGGGGGGGGGGGGGGGGGGGGGGGGGGGGGGGGGGGGGGGGGGGGGGGGGGGGGGGGGG
@M02846:211:000000000-JJH3H:1:1101:9896:7100 2:N:0:1
TACCTTCTTTACAATATAGCAGACTAGATAATAATCTTCGTGTTAATGATAATTAAGACATTGACCACGCTCATCAGAAGGCTCGCCAGAATAAACGTTGCAAAAAGGATTCCTTATGTGAGTCGTATTACCTGACTGACGC
+
GGGGGGGGGGGGGFFGGGGGGGGGGGGFGGGFGGGGFGGGGGGGGGGGGGGGGGGGGGGGGGGFGFGGGGEGGGGGGGGGFGGGGGGGGGGGGGGGGGGFGGGGGGGGGGGDFGGGGGGGGGGGGGGFGGGGGGGGCGGGGG
@M02846:211:000000000-JJH3H:1:1101:16687:7117 1:N:0:1
CTTCTTTACAATATAGCAGACTAGATAATAATCTTCGTGTTAATGATAATTAAGACATTGACCACGCTCATCAGAAGGCTCGCCAGAATAAACGTTGCAAAAAGGATTCCTGGAAAAATGGTCGCACACAAAAATTTAAAAA
+
GGGGGGGGGGGGGGGGGGGGGGGGGGGGGGGGGGGGGGGGGGGGGGGGGGGGGGGGGGGGGGGGGGGGGGGGGGGGGGGGGGGGGGGGGGGGGGGGGGGGGGGGGGFGGGGGGGGGGGGGGGGGGGGGGGGGGGGGGGGGGG
@M02846:211:000000000-JJH3H:1:1101:16687:7117 2:N:0:1
GCGTCAGTCAGGTAATACGACTCACATAGGACACACAAAAAAGAAGAAATAGATTTATTTTTAAATTTTTGTGTGCGACCATTTTTCCAGGAATCCTTTTTGCAACGTTTATTCTGGCGAGCCTTCTGATGAGCGTGGTCAA
+
GGGGGGGGGGGGGGGGGGGGGGGGGGGGGGGGGGGGGGGGGGGGGGGGGGGGGGGGGGGGGGGGGGGGGGGGGGGGGGGGGGGGGGGGGGGGGGGGGGGGGGGGGGGGGGGGGGGGGGGGGGGGGGGGGGGGGGGGGGGGGG
@M02846:211:000000000-JJH3H:1:1101:22746:7140 1:N:0:1
GCGTCAGTCAGGTAATACGACTCACATAACACAAAAAAGAAGAAATAGATTTATTTTTAAATTTTTGTGTGCGACCATTTTTCCAGGAATCCTTTTTGCAACGTTTATTCTGGCGAGCCTTCTGATGAGCGTGGTCAATGTC
+
FCFFGGGCCFGGGGGGGGGGGEGGGGGGGGGGGGGGGGGGGGEFGGGGGFGGFFGFGGGGGGGFGGGFDCEFFGGGGGGGGGGGGFGGGGGGGGGGGEGGFGDFFAFGFDGGFGEECGCFGGGGCGGGGFE:FCGGGGGGGA
@M02846:211:000000000-JJH3H:1:1101:22746:7140 2:N:0:1
TACCTTCTTTACAATATAGCAGACTAGATAATAATCTTCGTGTTAATGATAATTAAGACATTGACCACGCTCATCAGAAGGCTCGCCAGAATAAACGTTGCAAAAAGGATTCCTGGAAAAATGGTCGCACACAAAAATTTAA
+
GGGDGGDFGGCFCEFGGD<FFFGGGDGGGGGGGFGGFGGGGDG8FFCGDFFGGGGGGGGFGGGGGGGGGGGGGGGFFFFFGCEFGGGGGGGGGGGGGG@ECDFGGGGGFFGFEGGGD<EEFGGGG<F:FG@FGGGFFGGFGG
@M02846:211:000000000-JJH3H:1:1101:28253:7144 1:N:0:1
TACCTTCTTTACAATATAGCAGACTAGATAATAATCTTCGTGTTAATGATAATTAAGACATTGACCACGCTCATCAGAAGGCTCGCCAGAATAAACGTTTATGTGAGTCGTATTACCTGACTGACGCAGAACGGCAAGATCG
+
GGFGC<EGGGCECFGFFGGGGGGGGGGFGDFFGGGGFGGGAFGGCFGGFGGCFGGGG9CFEGFGGCGCGGCGGG<EFAFFGGGGE>:FEEFGFCGGGFCCCEGEGGGGG=FFF,C@5F<EDFGGGGGEGGGGGGGGGGGEF<
@M02846:211:000000000-JJH3H:1:1101:28253:7144 2:N:0:1
GCGTCAGTCAGGTAATACGACTCACATAAACGTTTATTCTGGCGAGCCTTCTGATGAGCGTGGTCAATGTCTTAATTATCATTAACACGAAGATTATTATCTAGTCTGCTATATTGTAAAGAAGGTAAGAACGGCAAGATCG
+
GGGGCGGGGFGGFGGGGFGFGEEGGGGGGGGGGGFFFFGFFGGEGGEGGGFFFGDGFGGGGGGFFFGGGFFGGGGGDGGFGGGGGGGGGG@FG<CFFGFGFFGGFFGGGGGGGGCFFFFGGGGGGGCEGFGFCEFCFFGABE
@M02846:211:000000000-JJH3H:1:1101:27302:7156 1:N:0:1
TACCTTCTTTACAATATAGCAGACTAGATAATAATCTTCGTGTTAATGATAATTAAGACATTGACCACGCTCATCAGAAGGCTCGCCAGAATAAACGTTGCAAAAAGGATTCCTGGAAAAATGGTCGCACACAAAAATTTAA
+
GGGGGGGGGGGGGGGGGGGGGGGGGGGGGGGGGGGGGGGGGGGGGGGGGGGGGGGGGGGGGGGGGGGGGGGGGGGGGGGGGGGGGGGGGGGGGGGGGGGGGGGGGGGGGGGGGGGGGGGGGGGGGGGGGGGGGGGGGGGGGG
@M02846:211:000000000-JJH3H:1:1101:27302:7156 2:N:0:1
GCGTCAGTCAGGTAATACGACTCACATAACACAAAAAAGAAGAAATAGATTTATTTTTAAATTTTTGTGTGCGACCATTTTTCCAGGAATCCTTTTTGCAACGTTTATTCTGGCGAGCCTTCTGATGAGCGTGGTCAATGTC
+
GGGGGGGGGGGGGGGGGGGGGGGGGGGGGGGGGGGGGGGGGGGGGGGGGGGGGGGGGGGGGGGGGGGGGGGGGGGGGGGGGGGGGGGGGGGGGGGGGGGGGGGGGGGGGGGGGGGGGGGGGGGGGGGGGGGGGGGGGGGGGE
@M02846:211:000000000-JJH3H:1:1101:11090:7161 1:N:0:1
TACCTTCTTTACAATATAGCAGACTAGATAATAATCTTCGTGTTAATGATAATTAAGACATTGACCACGCTCATCAGAAGGCTCGCCAGAATAAACGTTGCAAAAAGGATTCCTGGAAAAATGGTCGCACACAAAAATTTAA
+
GGEGGGGGEGFGGGGDEGFGGGGFGGGAFFGGGGGGGFGGGGEFGGFGGGGGGFAFFFGGGG@FGGGGGGCFGEGFFFGFGGAEGGGGEGGFGFGGGFCDCDFFGGGGGGEGGGFGGGGGF8FFBGEGGGGGGGGGGGFGGG
@M02846:211:000000000-JJH3H:1:1101:11090:7161 2:N:0:1
GCGTCAGTCAGGTAATACGACTCACATATTATTTTTAAATTTTTGTGTGCGACCATTTTTCCAGGAATCCTTTTTGCAACGTTTATTCTGGCGAGCCTTCTGATGAGCGTGGTCAATGTCTTAATTATCATTAACACGAAGA
+
GGGGGGGFFGGGGGFGGFGGGFGFGGGGGFGGGGGFGGGGGGEGGGGGGGGGFEEGGGGFGCEFFGGGGGGGGGGEDAFGGG<AFFGGGGFFGEGDGFGGGGGGGGGGDGGGGGGGFGGGGGGCEDGFGEFGGGGGFGGGGF
@M02846:211:000000000-JJH3H:1:1101:25969:7163 1:N:0:1
GCGTCAGTCAGGTAATACGACTCACATAATTTTTAAATTTTTGTGTGCGACCATTTTTCCAGGAATCCTTTTTGCAACGTTTATTCTGGCGAGCCTTCTGATGAGCGTGGTCAATGTCTTAATTATCATTAACACGAAGATT
+
GGGGGGGGGGGGGGGGGFGGGGGGGGGGGGGGGGGGGGGGGGGGGGFFGGGGGGGGGGFGGGGGGGGGGGGGGGGGGGGFGGFGGGGGGGGGGGGGGGFGGGGGGGGGGGGFGGGGGGGGGFGGGGGGGGGFGGGGGEGGGG
@M02846:211:000000000-JJH3H:1:1101:25969:7163 2:N:0:1
TACCTTCTTTACAATATAGCAGAGTAGATAATAATCTTCGTGTTAATGATAATTAAGACATTGACCACGCTCATCAGAAGGCTCGCCAGAATAAACGTTGCAAAAAGGATTCCTGGAAAAATGGTCGCACACAAAAATTTAA
+
GGGGGGGGGGGGGGFGGGGGGGGGGGGGGGGGGEGGGGGGGGGGGGGGGGGGGGGGGGGGGGGGGGGGGG@FGGGFFGFGGGGGGGGGDGGGGGGGGGGGGGGGGGGGGGGGGGGGGGGGGGGGGGGGGGGGGGGGGGGGGG
@M02846:211:000000000-JJH3H:1:1101:9172:7179 1:N:0:1
GCGTCAGTCAGGTAATACGACTCACATAGGACACACAAAAAAGAAGAAATAGATTTATTTTTAAATTTTTGTGTGCGACCATTTTTCCAGGAATCCTTTTTGCAACGTTTATTCTGGCGAGCCTTCTGATGAGCGTGGTCAA
+
GGGGGGGGGGGGGGGGGGGGGGGGGGGGGGGGGGGGGGGGGGGGGGGGGGGGGGGGGGGGGGGGGGGGGGGGGGGGGGGGGGGGGGGGGGGGGGGGGGGGGGGGGGGGGGGGGGGGGGGGGGGGGGGGGGGGGGGGGGGGGG
@M02846:211:000000000-JJH3H:1:1101:9172:7179 2:N:0:1
TACCTTCTTTACAATATAGCAGACTAGATAATAATCTTCGTGTTAATGATAATTAAGACATTGACCACGCTCATCAGAAGGCTCGCCAGAATAAACGTTGCAAAAAGGATTCCTGGAAAAATGGTCGCACACAAAAATTTAA
+
GGGGGGGGGGGGGGGGGGGGGGGGGGGGGGGGGGGGGGGGGGGGGGGGGGGGGGGGGGGGGGGGGGGGGGGGGGGGGGGGGGGGGGGGGGGGGGGGGGGGGGGGGGGGGGGGGGGGGGGGGGGGGGGGGGGGGGGGGGGGGG
@M02846:211:000000000-JJH3H:1:1101:16800:7186 1:N:0:1
TACCTTCTTTACAATATAGCAGACTAGATAATAATCTTCGTGTTAATGATAATTAAGACATTGACCACGCTCATCAGAAGGCTCGCCAGAATAAACGTTGCAAAAAGGATTCCTGGAAAAATGGTCGCACACAAAAATTTAA
+
GGGGGGGGGGGGGGGGGGGGGGGGGGGGGGGGGGGGGGGGGGGGGGGGGGGGGGGGGGGGGGGGGGGGGGGGGGGGGGGGGGGGGGGGGGGGGGGGGGGGGGGGGGGGGGGGGGGGGGGGGGGGGGGGGGGGGGGGGGGGGG
@M02846:211:000000000-JJH3H:1:1101:16800:7186 2:N:0:1
GCGTCAGTCAGGTAATACGACTCACATAACAAAAAAGAAGAAATAGATTTATTTTTAAATTTTTGTGTGCGACCATTTTTCCAGGAATCCTTTTTGCAACGTTTATTCTGGCGAGCCTTCTGATGAGCGTGGTCAATGTCTT
+
GGGGGGGGGGGGGGGGGGGGGGGGGGGGGGGGGGGGGGGGGGGGGGGGGGGGGGGGGGGGGGGGGGGGGGGGGGGGGGGGGGGGGGGGGGGGGGGGGGGGGGGGGGGGGGGGGGGGGGGGGGGGGGGGGGGGGGGGGGGGGG
@M02846:211:000000000-JJH3H:1:1101:4243:7187 1:N:0:1
TACCTTCTTTACAATATAGCAGACTAGATAATAATCTTCGTGTTAATGATAATTAAGACATTGACCACGCTCATCAGAAGGCTCGCCAGAATAAACGTTGCAAAAAGGATTCCTGGAAAAATTATGTGAGTCGTATTACCTG
+
GGGGGGGGGGGGGGGFGGGGGGGGGGGGGGFEFGGGGGGGGGGGGGGGGGGFFGGCFGGGGGGGGFGGGGGGGGFGGGGGGGGGGGGGGEGGGGGDGGFGGGGCGGGGFGGGGGGGGFGGGCFCFGGGGGGGGGGCGGGGGD
@M02846:211:000000000-JJH3H:1:1101:4243:7187 2:N:0:1
CGTCAGTCAGGTAATACGACTCACATAATTTTTCCAGGAATCCTTTTTGCAACGTTTATTCTGGCGAGCCTTCTGATGAGCGTGGTCAATGTCTTAATTATCATTAACACGAAGATTATTATCTAGTCTGCTATATTGTAAA
+
GGGGGGGGGGGGGGGGGGGGGGGGGGGFGGGGGGGGGGGGGGGGGGGGGGGGGGGGGGGGGGGGGGGGGGGGFGGGGGGGGGGGGGGGGGGGGGGGGGGCGGGGGGGGGGGD=FBFGGGGGGGGGGGFGFGGGGGGGEGGDE
@M02846:211:000000000-JJH3H:1:1101:15314:7188 1:N:0:1
GCGTCAGTCAGGTAATACGACTCACATAGGACACACAAAAAAGAAGAAATAGATTTATTTTTAAATTTTTGTGTGCGACCATTTTTCCAGGAATCCTTTTTGCAACGTTTATTCTGGCGAGCCTTCTGATGAGCGTGGTCAA
+
GGGGGGGFGGGGGGGGGGGGGGGGGGGGGGGGGGGGGGGGGGGGGGGGGGGGGGGGGGGGGFFGGGGGGGGGGGGGGGGGGGGGGGGGGGGGGGGGGGGGGGGGGGGGFGGGGGGGGGGGGGGGGGGGGGGGGGGGGGGGFG
@M02846:211:000000000-JJH3H:1:1101:15314:7188 2:N:0:1
TACCTTCTTTACAATATAGCAGACTAGATAATAATCTTCGTGTTAATGATAATTAAGACATTGACCACGCTCATCAGAAGGCTCGCCAGAATAAACGTTGCAAAAAGGATTCCTGGAAAAATGGTCGCACACAAAAATTTAA
+
GGGGGGGGGGGGGGGGGGGGGGGGGGGGGGGGGGGGGGGGGGGGGGGGGGGGGGGGGGGGGGGGGGGGGGGGGGGGGGGGGGGGGGGGGGGGGGGGGGGGGGGGGGGGGGGGGGEGGGGGGGGGGGGGGGGGGGGGGGGGGG
@M02846:211:000000000-JJH3H:1:1101:15250:7199 1:N:0:1
TACCTTCTTTACAATATAGCAGACTAGATAATAATCTTCGTGTTAATGATAATTAAGACATTGACCACGCTCATCAGAAGGCTCGCCAGAATAAACGTTGCAAAAAGGATTCCTGGAAAAATGGTCGCACACAAAAATTTTA
+
GGGGGGGGGGGGGGGGGGGGGGGGGGGGGGGGGGGGGGGGDFGGGGGGGGGGGGGGGGGGGGGGGGGGGGDGGGGGGGGGGGGGGGGGGGGGGGGGGGGGGGGGGGGGGGGGGGGGGGFGGGGGGGGGGGGGGGGGG8FFGG
@M02846:211:000000000-JJH3H:1:1101:15250:7199 2:N:0:1
GCGTCAGTCAGGTAATACGACTCACATAAAATTTTTGTGTGCGACCATTTTTCCAGGAATCCTTTTTGCAACGTTTATTCTGGCGAGCCTTCTGATGAGCGTGGTCAATGTCTTAATTATCATTAACACGAAGATTATTATC
+
GGGGGGGGGGGGGGGGGGGGGGGGGGGGGGFGGGGGGGGGGGGGGGGGGGGGGGGGGGGGGGGGGGGGGGGGGGGGGGGGGGGGGGGGGGGGGGGGGGGGGGGGGGGGGGGGGGGGGGGGGGGGGGGGGGGGGGGGGGGGGF
@M02846:211:000000000-JJH3H:1:1101:14692:7200 1:N:0:1
TACCTTCTTTACAATATAGCAGACTAGATAATAATCTTCGTGTTAATGATAATTAAGACATTGACCACGCTCATCAGAAGGCTCGCCAGAATAAACGTTGCAAAAAGGATTCCTGGAAAAATGGTCGCACACAAAAATTTAA
+
GGGGGGGGGGGGGGGGGGGGFGGGGGGGGGGGFFFEGGGGGGGGGGGGGGGGGGGGGGGGGGGGFGGGGGGGGGGGGGGGGGGGGGGGGGGGGGGGGGGGGGGGGGGGFFFGGGFFGGGGGGFGGGGGGGGGGGGGGFGGGG
@M02846:211:000000000-JJH3H:1:1101:14692:7200 2:N:0:1
GCGTCAGTCAGGTAATACGACTCACATAGGACACACAAAAAAGAAGAAATAGATTTATTTTTAAATTTTTGTGTGCGACCATTTTTCCAGGAATCCTTTTTGCAACGTTTATTCTGGCGAGCCTTCTGATGAGCGTGGTCAA
+
GGGGGGGGGGGGGGGGGGGGGGGGGGGGGGGGGGGGGGGGGGEGGGGGGGGGGFGGGGGGGGGGGGGGGCEGGGGGGGGGGGGGGFGGGGFGCGGGGDGGGGGGGGGGGGGGGFGFGGGGGGGGGGGGGFFGGGGGGGGGGG
@M02846:211:000000000-JJH3H:1:1101:22955:7232 1:N:0:1
TACCTTCTTTACAATATAGCAGACTAGATAATAATCTTCGTGTTAATGATAATTAAGACATTGACCACGCTCATCAGAAGGCTCGCCAGAATAAACGTTGCAAAAAGGATTCCTGGAAAAATGGTCGCACACAAAAATTTAA
+
GGGGGGGGGGGGGGGGGGGGGGGGGGGGGGGGGGGGGGGGGGGGGGGGGGGGGGGGGGGGGGGGGGGGGGGGGGGGGGGGGGGGGGGGGGGGGGGGGGGGGGGGGGGGGGGGGGGGGGGGGGGGGGGGGGGGGGGGGGGGGG
@M02846:211:000000000-JJH3H:1:1101:22955:7232 2:N:0:1
GCGTCAGTCAGGTAATACGACTCACATAACACAAAAAAGAAGAAATAGATTTATTTTTAAATTTTTGTGTGCGACCATTTTTCCAGGAATCCTTTTTGCAACGTTTATTCTGGCGAGCCTTCTGATGAGCGTGGTCAATGTC
+
GGGGGGGGGGGGGGGGGGGGGGGGGGGGGGGGGGGGGGGGGGGGGGGGGGGGGGGGGGGGGGGGGGGGGGGGGGGGGGGGGGGGGGGGGGGGGGGGGGGGGGGGGGGGGGGGGGGGGGGGGGGGGGGGGGGGGGGGGGGGGF
@M02846:211:000000000-JJH3H:1:1101:15573:7241 1:N:0:1
TACCTTCTTTACAATATAGCAGACTAGATAATAATCTTCGTGTTAATGATAATTAAGACATTGACCACGCTCATCAGAAGGCTCGCCAGAATAAACGTTGCAAAAAGGATTCCTGGAAAAATGGTCGCACACAAAAATTTAA
+
GGGGGGGGGGGGGGGGGGGGGGGGGGGGGGGGGGGGGGGGGGGGGGGGGGGGGGGGGGGGGGFGGGGGGGGGGGGGGGGGGGGGGGGGGGGGGGGGGGGGGGGGGGGGGGGGGGGGGGGGGGGGGGGGGGGGGGGGGGGGGG
@M02846:211:000000000-JJH3H:1:1101:15573:7241 2:N:0:1
GCGTCAGTCAGGTAATACGACTCACATAAAAAAAGAAGAAATAGATTTATTTTTAAATTTTTGTGTGCGACCATTTTTCCAGGAATCCTTTTTGCAACGTTTATTCTGGCGAGCCTTCTGATGAGCGTGGTCAATGTCTTAA
+
GGGGGGGGGGGGGGGGGGGGGGGGGGGGGGGGGGGGGGGGGGGGGGGGGGGGGGGGGFGGGGGGGGGGGGGGGGGGGGGGGGGGGGGGGGGGGGGGGGGGGGGGGGGGGGGGGGGGGGGGGGGGGGGGGGGGGGGGGGGGGG
@M02846:211:000000000-JJH3H:1:1101:7531:7245 1:N:0:1
GCGTCAGTCAGGTAATACGACTCACATAACAAAAAAGAAGAAATAGATTTATTTTTAAATTTTTGTGTGCGACCATTTTTCCAGGAATCCTTTTTGCAACGTTTATTCTGGCGAGCCTTCTGATGAGCGTGGTCAATGTCTT
+
GGGGGGGGGGGGEFGGGGGFGGGGGGGGGGGGGGGGDFFGGGGGGGGGGGGGGGGGGGGGFFGGGGGGGGGGGGGGGFGFEGGGGGGGGGGGFGF:EGGGGFGGGGGGGGFGGGGGGGGGGGGGGGGGG=FGGGFGGGGFGG
@M02846:211:000000000-JJH3H:1:1101:7531:7245 2:N:0:1
TACCTTCTTTACAATATAGCAGACTAGATAATAATCTTCGTGTTAATGATAATTAAGACATTGACCACGCTCATCAGAAGGCTCGCCAGAATAAACGTTGCAAAAAGGATTCCTGGAAAAATGGTCGCACACAAAAATTTAA
+
GGGGGGGGGGGGGGGGGGGGGGGGGGGGGGGGGFGGFGGGGGGGGGGGGGGGGFGGGGGGGGGGGGGGGGDGGGGGGGGGGGGGGGGGGGGGGGGGGGFGGGGGGGGGDGGGGGGGFGGGGGFGGGGGDGGGGGGGFGGGFG
@M02846:211:000000000-JJH3H:1:1101:5799:7246 1:N:0:1
GCGTCAGTCAGGTAATACGACTCACATAACACAAAAAAGAAGAAATAGATTTATTTTTAAATTTTTGTGTGCGACCATTTTTCCAGGAATCCTTTTTGCAACGTTTATTCTGGCGAGCCTTCTGATGAGCGTGGTCAATGTC
+
GGGGGGGEEFGGEFFGGGGGGGGGGFGGGGGG?FGGGGGGGGGGGGGGGGGGGGGGGGGGGGGGGGGGGGGGGGGGGGFFGGFGGGGGGGGGGGGGGGGGGGGDEFGGFGGGGGGGGGGGGGFGEGDGGGE=FGDGFGGGGF
@M02846:211:000000000-JJH3H:1:1101:5799:7246 2:N:0:1
TACCTTCTTTACAATATAGCAGACTAGATAATAATCTTCGTGTTAATGATAATTAAGACATTGACCACGCTCATCAGAAGGCTCGCCAGAATAAACGTTGCAAAAAGGATTCCTGGAAAAATGGTCGCACACAAAAATTTAA
+
@FGFGFGDGFCFFFFEG<FGGGEFEGGGGGGGGGGGGGGGGGFGCEGGFGGGGEEFGGDDDGGGFDCGGFEGEGGGGGGFGGGGDGGEEFFGGFCEGE?FEGGFCEG7AFFFGGGGGGGGGFFGGCFGEGEFFGGGDGFGFF
@M02846:211:000000000-JJH3H:1:1101:22500:7256 1:N:0:1
TACCTTCTTTACAATATAGCAGACTAGATAATAATCTTCGTGTTAATGATAATTAAGACATTGACCACGCTCATCAGAAGGTTCGCCAGAATAAACGTTGCAAAAAGGAATCCTGGAAAAATGGTCGCATACAAAAATTTAA
+
GGG8FFGFCCCCFCCFCFE<CE<C<9CFCAD<9EE,;;F<C@CFC<CEFFF<E,C,CE9C<,6CFFGGDEGCF,C9CE9AF,C@BF,FFFFFDD9CCFG8FFE9EFGGF,5CF<FBFGGGF<,,<ECCE+4:FE,=+:4:E,
@M02846:211:000000000-JJH3H:1:1101:22500:7256 2:N:0:1
GTGTCAGTCAGGTAATACGACTCACATAAATCTTTGTGTGCGACCATTTCTCCAGGAATCCTCTTTGCAACGTTTATTCTGGCGAGCCTTCTGATGAGCGTGGTCAATGTCTTAATTATCATTAACACGAAGATTATTATCT
+
F@,66,6C@E,,=E9,CE8FF,BCFFE9,FD,<<CECFF8CC,+@@;C,,<CFG<8,,;CDG,CF<<@,C@B:CEGG<<6C<FBFDCFG,AFC<,,,=E>=,4BFGFGC<CEF,:EFA<5A5A5AFFGDG:CC,9;EF9,,,
@M02846:211:000000000-JJH3H:1:1101:5612:7262 1:N:0:1
GCGTCAGTCAGGTAATACGACTCACATATGCGACCATTTTTCCAGGAATCCTTTTTGCAACGTTTATTCTGGCGAGCCTTCTGATGAGCGTGGTCAATGTCTTAATTATCATTAACACGAAGATTATTATCTAGTCTGCTAT
+
GGGGGGGFGGGGGGGGGGGGGEGGGGGGGGGGGGGGGGGGGGGGGGGGGGGGGGGGGGGGGGFGGGGGGGGGGGGGGGGGGGGGGGGFGGBFFGGGGGGGGGGGGGGGGGGGGGGGGGGGGGGGEFGGGGGGGGGGGGGGGG
@M02846:211:000000000-JJH3H:1:1101:5612:7262 2:N:0:1
TACCTTCTTTACAATATAGCAGACTAGATAATAATCTTCGTGTTAATGATAATTAAGACATTGACCACGCTCATCAGAAGGCTCGCCAGAATAAACGTTGCAAAAAGGATTCCTGGAAAAATGGTCGCATATGTGAGTCGTA
+
GGGGGGGGGGGGGGGGGGGGGGGGGGGCGGGGGGGGGGGGGDFGGGGGGGGGGGGFGGGGGGGGGGGGGGGGGGFGGGGGGGGGGGGGGGGGGGGGGGGGGGGGGGGGGGGGGGGGFGGGGGGGGGGGGDGGGGGGGGGGGC
@M02846:211:000000000-JJH3H:1:1101:20331:7275 1:N:0:1
GCGTCAGTCAGGTAATACGACTCACATAACACAAAAAAGAAGAAATAGATTTATTTTTAAATTTTTGTGTGCGACCATTTTTCCAGGAATCCTTTTTGCAACGTTTATTCTGGCGAGCCTTCTGATGAGCGTGGTCAATGTC
+
GGGGGGGGGGGGGGGGGGGGGGGGGGGGGGGGGGGGGGGGGGGGGGGGGGGGGGGGGGGGGGGGGGGGGGGGGGGGGGGGGGGGGGGGGGGGGGGGGGGGGGGGGGGGGGGGGGGGGGGGGGGGGGGGGGGGGGGGGGGGGF
@M02846:211:000000000-JJH3H:1:1101:20331:7275 2:N:0:1
TACCTTCTTTACAATATAGCAGACTAGATAATAATCTTCGTGTTAATGATAATTAAGACATTGACCACGCTCATCAGAAGGCTCGCCAGAATAAACGTTGCAAAAAGGATTCCTGGAAAAATGGTCGCACACAAAAATTTAA
+
GGGGGGGGGGGGGGGGGGGGGGGGGGGGGGGGGGGGGGGGGGGGGGGGGGGGGGGGGGGGGGGGGGGGGGGGGGGGGGGGGGGGGGGGGGGGGGGGGGGGGGGGGGGGGGGGGGGGGGGGGGGGGGGGGGGGGGGGGGGGGG
@M02846:211:000000000-JJH3H:1:1101:22267:7299 1:N:0:1
GCGTCAGTCAGGTAATACGACTCACATAAAAAAAGAAGAAATAGATTTATTTTTAAATTTTTGTGTGCGACCATTTTTCCAGGAATCCTTTTTGCAACGTTTATTCTGGCGAGCCTTCTGATGAGCGTGGTCAATGTCTTAA
+
GGGGGGGGGGGGGGGGGGGGGGGGGGGGGGGGGGGGGGGGGGGGGGGGGGGGGGGGGGGGGGGGGGGGGGGGEGGGGGFGGGGFEGGGGGGGGGGGGGGFGGGGGGGGFGGGGGGGGGGGGGGGGGGFGGGGGGGGGGGGGF
@M02846:211:000000000-JJH3H:1:1101:22267:7299 2:N:0:1
TACCTTCTTTACAATATAGCAGACTAGATAATAATCTTCGTGTTAATGATAATTAAGACATTGACCACGCTCATCAGAAGGCTCGCCAGAATAAACGTTGCAAAAAGGATTCCTGGAAAAATGGTCGCACACAAAAATTTAA
+
GGGGGGGGGGGGGGGGGGGGGGGGGGGGGGGGGGGGGGGGGGGGGGGGGGGGGGGGGGGGGGGGGGGGGGGGGGGGGGGGGGGGGGGGGGGGGGGGGGGGGGGGGGGGGGGGGGGGGGGGGGGGGGDGGGGGGGGGGGGGGG
@M02846:211:000000000-JJH3H:1:1101:8888:7299 1:N:0:1
TACCTTCTTTACAATATAGCAGACTAGATAATAATCTTCGTGTTAATGATAATTAAGACATTGACCACGCTCATCAGAAGGCTCGCCAGAATAAACGTTGCAAAAAGGATTCCTGGAAAAATGGTCGCACACAAAAATTTAA
+
GGGGGGGGGGGGGGGGGGGGGGGGGGGGGGGGGGGGGGGGGGGGGGGGGGGGGGGGGGGGGGGGGGGGGGGGGGGGGGGGGGGGGGGGGGGGGGGGGGGGGGGGGGGGGGGGGGGGGGGGGGGGGGGGGGGGGGGGGGGGGG
@M02846:211:000000000-JJH3H:1:1101:8888:7299 2:N:0:1
GCGTCAGTCAGGTAATACGACTCACATAACACAAAAAAGAAGAAATAGATTTATTTTTAAATTTTTGTGTGCGACCATTTTTCCAGGAATCCTTTTTGCAACGTTTATTCTGGCGAGCCTTCTGATGAGCGTGGTCAATGTC
+
GGGGGGGGGGGGGGGGGGGGGGGGGGGGGGGGGGGGGGGGGGGGGGGGGGGGGGGGGGGGGGGGGGGGGGGGGGGGGGGGGGGGGGGGGGGGGGGGGGGGGGGGGGGGGGGGGGGGGGGGGGGGGGGGGGGGGGGGGGGGGE
@M02846:211:000000000-JJH3H:1:1101:16715:7301 1:N:0:1
TACCTTCTTTACAATATAGCAGACTAGATAATAATCTTCGTGTTAATGATAATTAAGACATTGACCACGCTCATCAGAAGGCTCGCCAGAATAAACGTTGCAAAAAGGATTCCTGGAAAAATGGTCGCACACAAAAATTTAA
+
GGGGGGGGGGGGGGGGGGGGGGGGGGGGGGGGGGGGGGGGGGGGGGGGGGGGGGGGGGGGGGGGGGGGGGGGGGGGGGGGGGGGGGGGGGGGGGGGGGGGGGGGGGGGGGGGGGGGGGGGGGGGGGGGGGGGGGGGGGGGGG
@M02846:211:000000000-JJH3H:1:1101:16715:7301 2:N:0:1
GCGTCAGTCAGGTAATACGACTCACATAACACAAAAAAGAAGAAATAGATTTATTTTTAAATTTTTGTGTGCGACCATTTTTCCAGGAATCCTTTTTGCAACGTTTATTCTGGCGAGCCTTCTGATGAGCGTGGTCAATGTC
+
GGGGGGGGGGGGGGGGGGGGGGGGGGGGGGGGGGGGGGGGGGGGGGGGGGGGGGGGGGGGGGGGGGGGGGGGGGGGGGGGGGGFFGGGGGGGGGGGGGGGGGGGGGGGGGGGGGGGGDGGGGGGGGGGGGGGGGGGGGGGGD
@M02846:211:000000000-JJH3H:1:1101:17736:7309 1:N:0:1
TACCTTCTTTACAATATAGCAGACTAGATAATAATCTTCGTGTTAATGATAATTAAGACATTGACCACGCTCATCAGAAGGCTCGCCAGAATAAACGTTGCAAAAAGGATTCCTGGAAAAATGGTCGCACACAAAAATTTAA
+
GGGGGGGGGGGGGGGGGGGFGGGGGGGGGGGGGGGGGGGGFGGGGGGGGGGGGGGGGGGGGGGGGGGDGGEFGFGGCFGGGGGGGGGGGGGGGGGGGFGGGGGGGGGGGGGGGGGFGGGGGGGGGFGGGGGGGGGGGGGGGG
@M02846:211:000000000-JJH3H:1:1101:17736:7309 2:N:0:1
GCGTCAGTCAGGTAATACGACTCACATAGGACACACAAAAAAGAAGAAATAGATTTATTTTTAAATTTTTGTGTGCGACCATTTTTCCAGGAATCCTTTTTGCAACGTTTATTCTGGCGAGCCTTCTGATGAGCGTGGTCAA
+
GGGGGGGGGGGGGGGGGGGGGGGGGGGGGGGGGGGGGGGGGGGGGGGGGGGGGGGGGGGGGGGGGGGGGGGGGGGGGGGGGGGGGGGGGGGGGGGGGGGGGGGGGGGGGGGGGGGGGGGDGGGGGGGGGGGGGGGGGGGGGG
@M02846:211:000000000-JJH3H:1:1101:23402:7309 1:N:0:1
TACCTTCTTTACAATATAGCAGACTAGATAATAATCTTCGTGTTAATGATAATTAAGACATTGACCACGCTCATCAGAAGGCTCGCCAGAATAAACGTTGCAAAAAGGATTCCTGGAAAAATGGTCGCACACAAAAATTTAA
+
GGGGGGGGGGGGGGGGGGGGGGGGGGGGGGGGGGGGGGGGGGGGGGGGGGGGGGGGGGGGGGGGGGGGGGGGGGGGGGGGGGGGGGGGGGGGGGGGGGGGGGGGGGGGGGGGGGGGGGGGGGGGGGGGGGGGGGGGGGGGGG
@M02846:211:000000000-JJH3H:1:1101:23402:7309 2:N:0:1
GCGTCAGTCAGGTAATACGACTCACATAGGACACACAAAAAAGAAGAAATAGATTTATTTTTAAATTTTTGTGTGCGACCATTTTTCCAGGAATCCTTTTTGCAACGTTTATTCTGGCGAGCCTTCTGATGAGCGTGGTCAA
+
GGGGGGGGGGGGGGGGGGGGGGGGGGGGGGGGGGGGGGGGGGGGGGGGGGGGGGGGGGGGGGGGGGGGGGGGGGGGGGGGGGGGGGGGGGGGGGGGGGGGGGGGGGGGGGGGGGGGGGGGGGGGGGGGGGGGGGGGGGGGGG
@M02846:211:000000000-JJH3H:1:1101:18244:7310 1:N:0:1
GCGTCAGTCAGGTAATACGACTCACATAACACAAAAAAGAAGAAATAGATTTATTTTTAAATTTTTGTGTGCGACCATTTTTCCAGGAATCCTTTTTGCAACGTTTATTCTGGCGAGCCTTCTGATGAGCGTGGTCAATGTC
+
GGGGGGGGGGGGGGGGGGGGGGGGGGGGGGGGGGGGGGGGGGFGGGGGGGGGGGGGGGGGGGGGGGDGGGGGGGGGGGGGGGGGGGGGGGGGGGGGGGGGGGGGFGGGGFFGGGGGGGGGGGGGGGGGGGGECEFFGFGGGG
@M02846:211:000000000-JJH3H:1:1101:18244:7310 2:N:0:1
TACCTTCTTTACAATATAGCAGACTAGATAATAATCTTCGTGTTAATGATAATTAAGACATTGACCACGCTCATCAGAAGGCTCGCCAGAATAAACGTTGCAAAAAGGATTCCTGGAAAAATGGTCGCACACAAAAATTTAA
+
AAEFF@@<CFGGCACCFF9@CF<CF9,6<CCE,CACC@CCC<CCCCCFGGACFDFGFFEGF9FGCF<8FE:@@<F<,:C<FG<FEFEGEFGFFCF<=FE6,<?FEF@FFEEED@AB?AE<EEECABFCFGGCEF<ADCEAFG
@M02846:211:000000000-JJH3H:1:1101:5381:7315 1:N:0:1
GCGTCAGTCAGGTAATACGACTCACATAACACAAAAAAGAAGAAATAGATTTATTTTTAAATTTTTGTGTGCGACCATTTTTCCAGGAATCCTTTTTGCAACGTTTATTCTGGCGAGCCTTCTGATGAGCGTGGTCAATGTC
+
GGGGGGEFEGGGGGGGGGGGGGGGGGGGGGGGDCFDFGGFFGGGFGGGFGGGGGGGDGGGCGGGGGGFCFGGGGGGGFGGGGGGGGGFFFGFGGGGGGGGGFCFFGGGGGGGGFGGGEEGGGGFCGGGGGEGGGGGFGGGGA
@M02846:211:000000000-JJH3H:1:1101:5381:7315 2:N:0:1
TACCTTCTTTACAATATAGCAGACTAGATAATAATCTTCGTGTTAATGATAATTAAGACATTGACCACGCTCATCAGAAGGCTCGCCAGAATAAACGTTGCAAAAAGGATTCCTGGAAAAATGGTCGCACACAAAAATTTAA
+
GGGGGGGGGGFGGFGDGGGGGGGGGGGAGGGGGGGGGGGFGFGGGGGGFGFGGFF9FGGGGGGGFGGGEGGGGGGGCFCFAFGGGGEGGGGGGGGGGGFDGFFFGGGGDFFGGGGGAFGGGFGGGGGGGGGFGGGFGGGGGG
@M02846:211:000000000-JJH3H:1:1101:14840:7316 1:N:0:1
TACCTTCTTTACAATATAGCAGACTAGATAATAATCTTCGTGTTAATGATAATTAAGACATTGACCACGCTCATCAGAAGGCTCGCCAGAATAAACGTTTATGTGAGTCGTATTACCTGACTGACGCAGAACGGCAAGATCG
+
GGGGGGGCGGGGGGGGGGFGGGGGGGGGFGGGGGGGGFE@CFGGGGGFDFGGGFGGFGGGGGGGGGGGGGGDGGGFGGGDFGGGGGFGGGGGGGGGGFDFDGGGGGGGGG@FFGFGGFFEGFGFGEGGGGGGGGGDGGGCGG
@M02846:211:000000000-JJH3H:1:1101:14840:7316 2:N:0:1
GCGTCAGTCAGGTAATACGACTCACATAAACGTTTATTCTGGCGAGCCTTCTGATGAGCGTGGTCAATGTCTTAATTATCATTAACACGAAGATTATTATCTAGTCTGCTATATTGTAAAGAAGGTAAGAACGGCAAGATCG
+
GGGGGGGFGGGGGGGGGGGGGGGGGGGGGGGGFFGGGFGGGGGGGGGGGGGGGGGGGGGGGGGGGGGGGGGGGGGGGGGGGGGGGGGGGGGGGGGGGGGGGGGGFFGFGGGDGGGGEFGGGGGGGGGGGGGGGGGGGGGGGG
@M02846:211:000000000-JJH3H:1:1101:19521:7323 1:N:0:1
GCGTCAGTCAGGTAATACGACTCACACATTAAATTTTTGTGTGCGACCATTTTTCCAGGAATCCTTTTTGCAACGTTTATTCTTGCGAGCCTTCTGATGAGCGTGGTCAATGTCTTAATTATCATTAACACGAAGATCATTA
+
<F78C@F<FGGGCE,C@F,FF,BCC@,8CCFGEF,6CF6CEFGEBC@7FEF<F<9EFF@,CCF@,F,,CF9CE,@FEGCFGGG,:,FE+=FFFGFGFD<EFG>=C7D9?EE,9@<BE?FCE9FGG,FF9BFFDECCA,,AFA
@M02846:211:000000000-JJH3H:1:1101:19521:7323 2:N:0:1
TACCTTCTTTACAATATAGCAGACTAGATAATAATCTTCGTGTTAATGATAATTAAGACATTGACCACGCTCATCAGAAGGCTCGCCAGAATAAACGTTGCAAAAAGGATTCCTGGAAAAATGGTCGCACACAAAAATTTAA
+
GGGGGGGGGGFGAE,6,EFGFGDFGC8F@CAFEFGF,<,9CFFD<FGG<<CE,<EFGFF<FEEFFGGGCC:FC<<F,@@FFF,EFDGDGGGGG9CF?<EDGFDFDFEGGGG9FGCFECEGECGGGEEGGG4EFGFGG8E,<F
@M02846:211:000000000-JJH3H:1:1101:18336:7331 1:N:0:1
GCGTCAGTCAGGTAATACGACTCACATAACACAAAAAAGAAGAAATAGATTTATTTTTAAATTTTTGTGTGCGACCATTTTTCCAGGAATCCTTTTTGCAACGTTTATTCTGGCGAGCCTTCTGATGAGCGTGGTCAATGTC
+
GGGGGGGGGGGGGGGGGGGGGGGGGGGGGGGGGGGGGGGGGGGGGGGGGGGGGGGGGGGGGGGGGGGGGGGGGGGGGGGGGGGGGGGGGGGGGGGGGGGGGGGGGGGGGGGGGGGGGGGGGGGGGGGGGGGGGGGGGGGGGF
@M02846:211:000000000-JJH3H:1:1101:18336:7331 2:N:0:1
TACCTTCTTTACAATATAGCAGACTAGATAATAATCTTCGTGTTAATGATAATTAAGACATTGACCACGCTCATCAGAAGGCTCGCCAGAATAAACGTTGCAAAAAGGATTCCTGGAAAAATGGTCGCACACAAAAATTTAA
+
GGGGGGGGGGGGGGGGGGGGGGGGGGGGGGGGGGGGGGGGGGGGGGGGGGGGGGGGGGGGGGGGGGGGGGGGGGGGGGGGGGGGGGGGGGGGGGGGGGGGGGGGGGGGGGGGGGGGGGGGGGGGGGGGGGGGGGGGGGGGGG
@M02846:211:000000000-JJH3H:1:1101:8482:7335 1:N:0:1
GCGTCAGTCAGGTAATACGACTCACATAAATTTTTGTGTGCGACCATTTTTCCAGGAATCCTTTTTGCAACGTTTATTCTGGCGAGCCTTCTGATGAGCGTGGTCAATGTCTTAATTATCATTAACACGAAGATTATTATCT
+
FGEGGGGGGGGGGGGGGGGGGGGGGGGGGGGGGGGGGGGGGGGGGGGGGGGGGGGGGGGGGGGGGGGGFFFGFGEFGG<FFGGCFGDEFGGGGGGGGGFFFFCFGGGGGGGGGGGFGGGGGGGGEFGFGGEEF?EGGGGCFF
@M02846:211:000000000-JJH3H:1:1101:8482:7335 2:N:0:1
TACCTTCTTTACAATATAGCAGACTAGATAATAATCTTCGTGTTAATGATAATTAAGACATTGACCACGCTCATCAGAAGGCTCGCCAGAATAAACGTTGCAAAAAGGATTCCTGGAAAAATGGTCGCACACAAAAATTTAT
+
GGFGGGGGGGGGGGGGGGGFGGGCFFGCEEGGGEGDGGGFF8FEGFFFGGGGGGGFEFGGGGGGGGFGGG:CCCEFFFFF@EFGGCEGECF9BFFEEFGGEGGGGGGE<F<@FFGCFFFFGDFGEEC7FGGGGGEGGFAFE@
@M02846:211:000000000-JJH3H:1:1101:19556:7346 1:N:0:1
GCGTCAGTCAGGTAATACGACCCACATAACAAAAAAGAAGAAATAGATTTATTTTTAAATTTTTGTGTGCGACCATTTTTCCAGGAATCCTTTTTGCAACGTTTATTCTGGCGAGCCTTCTGATGAGCGTGGTCAATGTCTT
+
9F:CC@C<C,E@CFGFGCCDF++C;CE<E8E6;C,FFGF8,;EFCFCFFFGGEFFACECEG<,CF@FACAFGGGEGGGGCFFCDCD@<CFAFGD,8,CCFFEEEDFGFGFGDEG:>C<FEGDEF9FGFGG@BAEFFEF9,:E
@M02846:211:000000000-JJH3H:1:1101:19556:7346 2:N:0:1
TACCATCTTTATAATATAGCAGCCTAGTGAATAATCTTCGTGTTAATGATAATTAAGACATTGACCACGCTCATCAGAAGGCTCGTTAGCATAAACGTTGCAAAAAGGTTTCCTGGAAAAATGGTCGCACACAAAACTTTAA
+
FDF8,6;,,,,,C,,,,CF<F<,6,,6,,,CC<,E<FE96;,;CFFE@CECCE<,,<,;,CF,,C,6F,6,,89CC@FC,,C@6++,,B,CAB9,,B66,,:,:FF:,,CF<FA<,E,5BE?E<F,4++C=FG<F845,,CE
@M02846:211:000000000-JJH3H:1:1101:13534:7354 1:N:0:1
TACCTTCTTTACAATATAGCAGACTAGATAATAATCTTCGTGTTAATGATAATTAAGACATTGACCACGCTCATCAGAAGGCTCGCCAGAATAAACGTTGCAAAAAGGATTCCTGGAAAAATGGTCGCACACAAAAATTTAA
+
GFEF@FGADAFCFGGGFFEFEFGAFG@FFA@FEFGGGGGGGGGGEGGFAFC9FGC,,66CE<<FFEFGGGGDEGGGGEEFEFGFGG7@@FGGFEFFGFGGGGGAFFGDGFGGGG<<AEFFGGGGEBEE7FEFGFGGGGGGGG
@M02846:211:000000000-JJH3H:1:1101:13534:7354 2:N:0:1
GCGTCAGTCAGGTAATACGACTCACATAAAGAAGAAATAGATTTATTTTTAAATTTTTGTGTGCGACCATTTTTCCAGGAATCCTTTTTGCAACGTTTATTCTGGCGAGCCTTCTGATGAGCGTGGTCAATGTCTTAATTAT
+
GGGGGGGFFGGGGGGGGGGFGCGGGGGGFGGGGFFEGGGGFGGGGGGGGGGGGGGGDFGGGGGGDEGGGGGGGGGGGFGGGGGCFGGGGCFFGGGGGGGGGGGGGGEF:FGGEFGGGGCCFGGGGDFGGGGGGGGGFEFGGG
@M02846:211:000000000-JJH3H:1:1101:7804:7357 1:N:0:1
TACCTTCTTTACAATATAGCAGACTAGATAATAATCTTCGTGTTAATGATAATTAAGACATTGACCACGCTCATCAGAAGGCTCGCCAGAATAAACGTTGCAAAAAGGATTCCTGGAAAAATGGTCGCACACAAAAATTATT
+
GGGGGCFEFCEDFDE<A<CFFGGGFGGGFGCAFFFGFGGDCCGFGGGGFGGFFGFCFFGGGECFFGFFGGGGGGGG9FGFEFFDCGGGGFGFGGGFCEFFEFCFEDEGCFEFFFFGGGGGFGGGGGCC@CBFECFEDDEF,,
@M02846:211:000000000-JJH3H:1:1101:7804:7357 2:N:0:1
GCGTCAGTCAGGTAATACGACTCACATAATTTTTGTGTGCGACCATTTTTCCAGGAATCCTTTTTGCAACGTTTATTCTGGCGAGCCTTCTGATGAGCGTGGTCAATGTCTTAATTATCATTAACACGAAGATTATTATCTA
+
GGGGGGGGGGGGGGGGGGGGGGGGGGGGGGGGGGGGGGGGGGGGGGGGGGGGGGGGGGGGGGGGGGGGGGGFFGGGGGGGGGGGGGGGGGGGGGGGGGGGGGGGGGGGGGGGGGGGGGGGGFGGGGGGGGGDGGGGGGGGGE
@M02846:211:000000000-JJH3H:1:1101:10406:7357 1:N:0:1
TACCTTCTTTACAATATAGCAGACTAGATAATAATCTTCGTGTTAATGATAATTAAGACATTGACCACGCTCATCAGAAGGCTCGCCAGAATAAACGTTGCAAAAAGGATTCCTGGAAAAATGGTCGCACACAAAAATTTAA
+
GCEFFGFGGFGGGGGFGGEGAEFFGG@EG@F,,;6FDGGFGGFFD@FFGGGGGFGGDGGGGGGGGCGGDEEGDFGCFFFFD@FFC7:BE,FFGGGGFGGEEGFF<FE,EFADFFBCGDDDFGFGGGGDFBCGGFCDGDFGDF
@M02846:211:000000000-JJH3H:1:1101:10406:7357 2:N:0:1
GCGTCAGTCAGGTAATACGACTCACATAACAAAAAAGAAGAAATAGATTTATTTTTAAATTTTTGTGTGCGACCATTTTTCCAGGAATCCTTTTTGCAACGTTTATTCTGGCGAGCCTTCTGATGAGCGTGGTCAATGTCTT
+
GGFGGGCEEFECFGGFFFGGGEEDGGGGGGGGECFEGCFGGGEDGCFGFFGGGGGEFGGGGCFACFFGGGGGGGGFGFD<DGFGGGGFFGFGFFGEGCGGGFGG@?EFF@BFECGGCFFGGGFGGFGGGFGGFGGGGFGGGG
@M02846:211:000000000-JJH3H:1:1101:3343:7377 1:N:0:1
GCGTCAGTCAGGTAATACGACTCACATAGGACACACAAAAAAGAAGAAATAGATTTATTTTTAAATTTTTGTGTGCGACCATTTTTCCAGGAATCCTTTTTGCAACGTTTATTCTGGCGAGCCTTCTGATGAGCGTGGTCAA
+
GGGGGGGGGGGGGGGGGGGGGGGGGGGGGFGGFGGGGGGGGGGGGGEGGGGGGGGGGGGGGGGGGGGGGGGGGGGGGGGGGGGGGGGGGGGGGCGFGGGGGGGGGGGGGGGGGGGGGGGGGGGGGGGGGGGGGGGGGGGGGG
@M02846:211:000000000-JJH3H:1:1101:3343:7377 2:N:0:1
TACCTTCTTTACAATATAGCAGACTAGATAATAATCTTCGTGTTAATGATAATTAAGACATTGACCACGCTCATCAGAAGGCTCGCCAGAATAAACGTTGCAAAAAGGATTCCTGGAAAAATGGTCGCACACAAAAATTTAA
+
GGGGGGGGGGFFEFFFGGGFGGGGGGGGGGGFGGGGGGGGGGGGGGGGGGGGGGGFGFGGGGGGGGGGCFGGFGGGGGGGGGGGGGGGGGGGGGGGDFGGGGGGGGGG8EFEGGGFEEGGFGGGGGGGGGDGGGGGGGFGGF
@M02846:211:000000000-JJH3H:1:1101:8087:7380 1:N:0:1
TACCTTCTTTACAATATAGCAGACTAGATAATAATCTTCGTGTTAATGATAATTAAGACATTGACCACGCTCATCAGAAGGCTCGCCAGAATAAACGTTGCAAAAAGGATTCCTGTAAAAATGGTCGCACACAAAAATTTAA
+
GGGGGEFGFEFGFGGFGGGGGDGGGFC@CFGFGFGGGGFGGGGGFGFGGFCDFGGCCAFGFGFFFEGGGG:FFGGGGFGFFFDGGEEEGGGGGAFGGGDGGFCCECBEFGFGGGFGGGGGGFGGFG:B@F@FGGG8DGGGFG
@M02846:211:000000000-JJH3H:1:1101:8087:7380 2:N:0:1
GCGTCAGTCAGGTAATACGACTCACATAACACAAAAAAGAAGAAATAGATTTATTTTTAAATTTTTGTGTGCGACCATTTTTACAGGAATCCTTTTTGCAACGTTTATTCTGGCGAGCCTTCTGATGAGCGTGGTCAATGTC
+
GGGGGGGFEFGGGGGGGGGGGGGGGFGGGGGGGFGGDFGFCFFGGEGGGGGGGGGGGGGGGGGFFGGDFGGGGGGGGGGGGGGGGGGGGGGGGGGGGGGDGGGFFGGGGGGDFGGGGDGGGGGGFGFGGGGGGGGGGGGGGG
@M02846:211:000000000-JJH3H:1:1101:23490:7382 1:N:0:1
TACCTTCTTTACAATATAGCAGACTAGATAATAATCTTCGTGTTAATGATAATTAAGACATTGACCACGCTCATCAGAAGGCTCGCCAGAATAAACGTTGCAAAAAGGATTCCTGGAAAAATGGTCGCACACAAAAATTTAA
+
GGGGGGGGGGGGGGGGGGGGGGGGGGGGGGGGGGGGGGGGGGGGGGGGGGGGGGGGGGGGGGGGGGGGGGGGGGGGGGGGGGGGGGGGGGGGGGGGGGGGGGGGGGGGGGGGGGGGGGGGGGGGGGGGGGGGGGGGGGGGGG
@M02846:211:000000000-JJH3H:1:1101:23490:7382 2:N:0:1
GCGTCAGTCAGGTAATACGACTCACATAGGACACACAAAAAAGAAGAAATAGATTTATTTTTAAATTTTTGTGTGCGACCATTTTTCCAGGAATCCTTTTTGCAACGTTTATTCTGGCGAGCCTTCTGATGAGCGTGGTCAA
+
GGGGGGGGGGGGGGGGGGGGGGGGGGGGGGGGGGGGGGGGGGGGGGGGGGGGGGGGGGGGGGGGGGGGGGGGGGGGGGGGGGGGGGGGGGGGGGGGGGGGGGGGGGGGGGGGGGGGGGGGGGGGGGGGGGGGGGGGGGGGGG
@M02846:211:000000000-JJH3H:1:1101:9866:7388 1:N:0:1
GCGTCAGTCAGGTAATACGACTCACATAATTCTGGCGAGCCTTCTGATGAGCGTGGTCAATGTCTTAATTATCATTAACACGAAGATTATTATCTAGTCTGCTATATTGTAAAGAAGGTAAGAACGGCAAGATCGGAAGAGC
+
GGGGGGGGGGGGGGGGGGGGGGGGGGGGGGGGGGGGGGGGGGGGGGGGGGGGGGGGGGGGGGGGGGGGGGGGGGGGGGGGGGGGGGGGGGGGGGGFGGGGGGGGGGGGGGFGGGGGGGGGGGGGGGGGGGGGFGGGGGGGGG
@M02846:211:000000000-JJH3H:1:1101:9866:7388 2:N:0:1
TACCTTCTTTACAATATAGCAGACTAGATAATAATCTTCGTGTTAATGATAATTAAGACATTGACCACGCTCATCAGAAGGCTCGCCAGAATTATGTGAGTCGTATTACCTGACTGACGCAGAACGGCAAGATCGGAAGAGC
+
GGGGGGGGGGGGGGFGGGGGGGGGGGGGGGGGGGGGGGGGGGGGGGGGGGGGGGGGGGGGGGGGGGGGDGGGGGGGFGGGGGGGGGGGGGGGGGGGGGGGGGGGGGGGGGGGGGGGGGGGGGGGGGGGGGGGFGGGGDGGGF
@M02846:211:000000000-JJH3H:1:1101:10479:7404 1:N:0:1
GCGTCAGTCAGGTAATACGACTCACATAACAAAAAAGAAGAAATAGATTTATTTTTAAATTTTTGTGTGCGACCATTTTTCCAGGAATCCTTTTTGCAACGTTTATTCTGGCGAGCCTTCTGATGAGCGTGGTCAATGTCTT
+
GGGGGGGGGGGGGGGGGGGGGGGGGGGGGGGGGGGGGGGGGGGGGGGGGGGGGGGGGGGGGGGGGGGGGGGGGGGGGGGGGGGGGGGGGGGGGGGGGGGGGGGGGGGGGGGGGGGGGGGGGGGGGGGGGGGGGGGGGGGGGG
@M02846:211:000000000-JJH3H:1:1101:10479:7404 2:N:0:1
TACCTTCTTTACAATATAGCAGACTAGATAATAATCTTCGTGTTAATGATAATTAAGACATTGACCACGCTCATCAGAAGGCTCGCCAGAATAAACGTTGCAAAAAGGATTCCTGGAAAAATGGTCGCACACAAAAATTTAA
+
GGGGGGGGGGGGGGGGGGGGGGGGGGGGGGGGGGGGGGGGGGGGGGGGGGGGGGGGGGGGGGGGGGGGGGGGGGGGGGGGGGGGGGGGGGGGGGGGGGGGGGGGGGGGGGGGGGGGGGGGGGGGGGGGGGGGGGGGGGGGGG
@M02846:211:000000000-JJH3H:1:1101:17508:7405 1:N:0:1
GCGTCAGTCAGGTAATACGACTCACATATTTTTGTGTGCGACCATTTTTCCAGGAATCCTTTTTGCAACGTTTATTCTGGCGAGCCTTCTGATGAGCGTGGTCAATGTCTTAATTATCATTAACACGAAGATTATTATCTAG
+
FGCFCFGCAEGGGGGGGGGGGBCGFFGCGGGGDCFGGFCEEGGGGGFGGFFGGGGGGGGGGGGGECGGGGFGGGGGGG,EFGEC==EDFGFGGFGFFGGGDFGGGGFGGGGEGEEGCFDGGGGGGDCGGDFDGGGGGGGGG,
@M02846:211:000000000-JJH3H:1:1101:17508:7405 2:N:0:1
TACCTTCTTTACAATATAGCAGACTAGATAATAATCTTCGTGTTAATGATAATTAAGACATTGACCACGCTCATCAGAAGGCTCGCCAGAATAAACGTTGCAAAAAGGATTCCTGGAAAAATGGTCGCACACAAAAATATGT
+
GGGGGGGGGGGGGFFGGGGGGGGGGGGGGGGGGGGGGGGGGGGGGGGGGGGGGGGFFGGGGGFGGGGGGGGGGGGGFGGGGGGGGGGGGGGGGG9FCGGGGGGGGGGEGGGGGGGGGGGGGGGFGGGGGGGFGFDF7FGGGF
@M02846:211:000000000-JJH3H:1:1101:19609:7416 1:N:0:1
GCGTCAGTCAGGTAATACGACTCACATAAAAATGGACACACAAAAAAGAAGAAATAGATTTATTTTTAAATTTTTGTGTGCGACCATTTTTCCAGGAATCCTTTTTGCAACGTTTATTCTGGCGAGCCTTCTGATGAGCGTG
+
GGGGGGGGGDFGGFFGGGGGGDEGGGGGFFGGGGGGGGGGGGGGGDEGGEF<FDGGGCFFGGGFGGGGECGGGGGGGGGGGDGGGGGGGGGGCGGGGFGGGGGGGGGGFGFGGGGGF9?FFGGCEEEGGGGGFFGGGGGGGG
@M02846:211:000000000-JJH3H:1:1101:19609:7416 2:N:0:1
TACCTTCTTTACAATATAGCAGACTAGATAATAATCTTCGTGTTAATGATAATTAAGACATTGACCACGCTCATCAGAAGGCTCGCCAGAATAAACGTTGCAAAAAGGATTCCTGGAAAAATGGTCGCACACAAAAATTTAA
+
GGGGGGGGGGGGGGGGGGGGGGGGGGFEGGGGGGGGGGGGEGGGGGAEDGGGGGGGGGGGGGGGGGGGGGGGGGGGEFFFGGGDGGDGGFGGGFGGGGGGGGGGGGGGGFGFFGGGGGGFGFGGGGGGGGGGGFGGGGGGGG
@M02846:211:000000000-JJH3H:1:1101:6900:7431 1:N:0:1
TACCTTCTTTACAATATAGCAGACTAGATAATAATCTTCGTGTTAATGATAATTAAGACATTGACCACGCTCATCAGAAGGCTCGCCAGAATAAACGTTGCAAAAAGGATTCCTGGAAAAATGGTCGCACACAAAAATTTAA
+
GGGGGGGGGGGGGGGGGGGGGGGGGGGFGGGGGGGGGGGGGGGGGGGGGGGGGGGGGGGGGGFGGGGGGGGGGGGGGGGGGGGGGGGGGFGGGGGGGGGGGGGGGGGGFFGGGGCGGGGGGGGGGGEGGGGGGGGGGGGGGG
@M02846:211:000000000-JJH3H:1:1101:6900:7431 2:N:0:1
GCGTCAGTCAGGTAATACGACTCACATAATTTTTAAATTTTTGTGTGCGACCATTTTTCCAGGAATCCTTTTTGCAACGTTTATTCTGGCGAGCCTTCTGATGAGCGTGGTCAATGTCTTAATTATCATTAACACGAAGATT
+
GGGGGGGGGGGGGGGGGGGFGGGGGGGGGGGGGGGGFGGGGGGGGGGGGGGGGGGGGGGGGGGGGGGGGGGGGGGGGGGGGGGGGGGGGGGGGGGGGGGGGGGGGGGGGGGGGFGGGGGGGGGGGGGGGGGGGGGGGEGGGG
@M02846:211:000000000-JJH3H:1:1101:10089:7436 1:N:0:1
GCGTCAGTCAGGTAATACGACTCACATAACACAAAAAAGAAGAAATAGATTTATTTTTAAATTTTTGTGTGCGACCATTTTTCCAGGAATCCTTTTTGCAACGTTTATTCTGGCGAGCCTTCTGATGAGCGTGGTCAATGTC
+
GGGGGGGGGGGGGGGGGGGGGGGGGGGGGGGGGGGGGGGGGGGGGGGGGGGGGGGGGGGGGGGGGGGGGGGGGGGGGGGGGGGGGGGGGGGGGGGGGGGGGGGGGGGGGGGGGGGGGGGGGGGGGGGGGGGGGGGGGGGGGF
@M02846:211:000000000-JJH3H:1:1101:10089:7436 2:N:0:1
TACCTTCTTTACAATATAGCAGACTAGATAATAATCTTCGTGTTAATGATAATTAAGACATTGACCACGCTCATCAGAAGGCTCGCCAGAATAAACGTTGCAAAAAGGATTCCTGGAAAAATGGTCGCACACAAAAATTTAA
+
GGGGGGGGGGGGGGGGGGGGGGGGGGGGGGGGGGGGGGGGGGGGGGGGGGGGGGGGGGGGGGGGGGGGDGGGGGGGGGGGGGGGGGGGGGGGGGGGGGGGGGGGGGGGGGGGGGGGGGGGGGGGGGGGGGGGGGGGGGGGGG
@M02846:211:000000000-JJH3H:1:1101:4793:7455 1:N:0:1
GCGTCAGTCAGGTAATACGACTCACATAACACAAAAAAGAAGAAATAGATTTATTTTTAAATTTTTCTGTGCGACTATTTTTCCAGTAATCCTTTTTGCAACGTTTATTCTGGCGAGCCTTCTGATGAGCGTGGTCAATGTC
+
GF:6@,BFAEGFGFGAE9FFC;6,CFAFFF9@F8,@C+8,6@@<,CFGGGGC9EFFG,EFF<F<C,,<,<,C@7B+6<EEEF<,<?<9FFGGCF,?FGG?EFEE8EFC9EFD9FGGDE:EBFF,,,<<BE:44:AB9,9FE,
@M02846:211:000000000-JJH3H:1:1101:4793:7455 2:N:0:1
TACCTTCTTTACAATATAGCAGACTAGATAATAATCTTCGTGTTAATGATAATTAAGACATTGACCACGCTCATCAGAAGGCTCGCCAGAATAAACGTTGCAAAAAGGATTCCTGGAAAAATGGTCGCACACAAAAATTTAA
+
96@EFGGGC9EAFDF9FFCGGFFGCFCFF9FEGC@F<F<F<CFFGGGG,C<CCFCCGG<EEGFFACFGEF@@FFF@,EFF8FGGGGG@GF@<?FFDEGGGGGGCCFBC8BF5BAAC,4<8A<9EGGE77F>FFF8AD,A<FC
@M02846:211:000000000-JJH3H:1:1101:19930:7461 1:N:0:1
TACCTTCTTTACAATATAGCAGACTAGATAATAATCTTCGTGTTAATGATAATTAAGACATTGACCACGCTCATCAGAAGGCTCGCCAGAATAAACGTTGCAAAAAGGATTCCTGGAAAAATGGTCGCACACAAAAATTTAA
+
GGGGGGGGGGGGGGGGGGGGGGGGGGGGGGGGGGGGGGGGGFGGGGGGGGGGGGGGGGGGGGGGGGGGGGGGGGGGGGGGGGGGGGGGGGGGGGGGGGGGGGGGGGGGGGGGGGGGGGGGGGGGGGGGGGGGGGGGGGGGGG
@M02846:211:000000000-JJH3H:1:1101:19930:7461 2:N:0:1
GCGTCAGTCAGGTAATACGACTCACATAGGACACACAAAAAAGAAGAAATAGATTTATTTTTAAATTTTTGTGTGCGACCATTTTTCCAGGAATCCTTTTTGCAACGTTTATTCTGGCGAGCCTTCTGATGAGCGTGGTCAA
+
GGGGGGGGGGGGGGGGGGGGGGGGGGGGGGGGGGGGGGGGGGGGGGGGGGGGGGGGGGGGGGGGGGGGGGGGGGGGGGGGGGGGGGGGGGGGGGGGGGGGGGGGGGGGGGGGGGGGGGGGGGGGGGGGGGGGGGGGGGGGGG
@M02846:211:000000000-JJH3H:1:1101:11079:7463 1:N:0:1
GCGTCAGTCAGGTAATACGACTCACATAACAAAAAAGAAGAAATAGATTTATTTTTAAATTTTTGTGTGCGACCATTTTTCCAGGAATCCTTTTTGCAACGTTTATTCTGGCGAGCCTTCTGATGAGCGTGGTCAATGTCTT
+
GGGGGGGFGGGGGGGGGGGGGGGGGGGGGGGGGGGGGGGGGGGGGGGGGGGGGGGGGGGGGGGGGGGGGGGGGGGGGGGGGGFGGGGGGGGGGGGGGGGGGGGGGGGGGGGGGGGGGGGGGGGGGGGGGGGGGGGGGGGGGG
@M02846:211:000000000-JJH3H:1:1101:11079:7463 2:N:0:1
TACCTTCTTTACAATATGCAGACTAGATAATAATCTTCGTGTTAATGATAATTAAGACATTGACCACGCTCATCAGAAGGCTCGCCAGAATAAACGTTGCAAAAAGGATTCCTGGAAAAATGGTCGCACACAAAAATTTAAA
+
GGGGGGGGGGGGGGGGGGGGGGGGGGGGGGGGGGGGGGGFGGGGGGGGGGGGGGGFGGGFGGGGDFGGGGGGGGGGGGGGGGGGGGGGGGGGGGGGGGGGGGGGGGGGGGGGGGGGGGGGGGGGGGGGGGGGGGGGGGGGGF
@M02846:211:000000000-JJH3H:1:1101:23187:7471 1:N:0:1
TACCTTCTTTACAATATAGCAGACTAGATAATAATCTTCGTGTTAATGATAATTAAGACATTGACCACGCTCATCAGAAGGCTCGCCAGAATAAACGTTGCAAAAAGGATTCCTGGAAAAATGGTCGCACACAAAAATTTAA
+
GGGGGGGGGGGGGGGGGGGGGGGGGGGGGGGGGGGGGGGGGGGGGGGGGGGGGGGGGGGGGGGGGGGGGGGGGGGGGGGGGGGGGGGGGGGGGGGGGGGGGGGGGGGGGGGGGGGGGGGGGGGGGGGGGGGGGGGGGGGGGG
@M02846:211:000000000-JJH3H:1:1101:23187:7471 2:N:0:1
GCGTCAGTCAGGTAATACGACTCACATAGGACACACAAAAAAGAAGAAATAGATTTATTTTTAAATTTTTGTGTGCGACCATTTTTCCAGGAATCCTTTTTGCAACGTTTATTCTGGCGAGCCTTCTGATGAGCGTGGTCAA
+
GGGGGGGGGGGGGGGGGGGGGGGGGGGGGGGGGGGGGGGGGGGGGGGGGGGGGGGGGGGGGGGGGGGGGGGGGGGGGGGGGGGGGGGGGGGGGGGGGGGGGGGGGGGGGGGGGGGGGGGGGGGGGGGGGGGGGGGGDGGGGG
@M02846:211:000000000-JJH3H:1:1101:5124:7485 1:N:0:1
TACCTTCTTTACAATATAGCAGACTAGATAATAATCTTCGTGTTAATGATAATTAAGACATTGACCACGCTCATCAGAAGGCTCTCCAGAATAAACGTTGCAAAAAGGATTCCTGGAAAAATGGTCGCACACAAAAATTTAA
+
GGGGGGGGGGGGGGGGGGGGGGGGGGGGGGGGGGGGGGGGGGGGGGGGGGGGGGGGGGGGGGCGGGGGGGGGGGGGGFFGGGGGGGGGGGGGFFGGGGGFFFGGGGGGGGGGGGGGCEFBCFFGGGGGGGGGGGGGGGGGGG
@M02846:211:000000000-JJH3H:1:1101:5124:7485 2:N:0:1
GCGTCAGTCAGGTAATACGACTCACATAACACAAAAAAGAAGAAATAGATTTATTTTTAAATTTTTGTGTGCGACCATTTTTCCAGGAATCCTTTTTGCAACGTTTATTCTGGAGAGCCTTCTGATGAGCGTGGTCAATGTC
+
GGGGGGGGGGGGGGGGGGGGGGGGGGGGGGGGGGGGGGGFGGFGGGGGGGGGGGGGGGGGGGGGGGGGGGGGGGGGGGGFGGGGGGGGGGGGGGGGGEFFFGGFGGGGGGGGGGFDGGGGGGGGGGGGGGGGGGGGGGGGGE
@M02846:211:000000000-JJH3H:1:1101:8631:7515 1:N:0:1
GCGTCAGTCAGGTAATACGACTCACATAGGACACACAAAAAAGAAGAAATAGATTTATTTTTAAATTTTTGTGTGCGACCATTTTTCCAGGAATCCTTTTTGCAACGTTTATTCTGGCGAGCCTTCTGATGAGCGTGGTCAA
+
GGGGGGGGGGGGGGGGGGGGGGGGGGGGGGGGGGGGGGGGGGGGGGGGGGGGGGGGGGGGGGGGGGGGGGGGGGFGGGGGGGGGGGGGGGGGGGGGGGGGGGGGGGGGGGGGGGGGGGGGGGGGGGGGGGGGGGGGGGGGGG
@M02846:211:000000000-JJH3H:1:1101:8631:7515 2:N:0:1
TACCTTCTTTACAATATAGCAGACTAGATAATAATCTTCGTGTTAATGATAATTAAGACATTGACCACGCTCATCAGAAGGCTCGCCAGAATAAACGTTGCAAAAAGGATTCCTGGAAAAATGGTCGCACACAAAAATTTAA
+
GGGGGGGGGGGGGGGGGGGGGGGGGGGGGGGGGGGGGGGGGGGGGGGGGGGGGGGGGGGGGGGGGGGGGGGGGGGGGGGGGGGGGGGGGGGGGGGGGGGGGGGGGGGGGGGGGGGGGGGGGGGGGGGGGGGGGGGGGGGGGG
@M02846:211:000000000-JJH3H:1:1101:15901:7515 1:N:0:1
GCGTCAGTCAGGTAATACGACTCACATAACAAAAAAGAAGAAATAGATTTATTTTTAAATTTTTGTGTGCGACCATTTTTCCAGGAATCCTTTTTGCAACGTTTATTCTGGCGAGCCTTCTGATGAGCGTGGTCAATGTCTT
+
EEFEFGG<FGFC<CFGDFGGG@CFGDGGGFCFFG@C;<FGG<@FE@@C,C<<FFED@FFGE<EEBFGGDFCGG7FF<FGGC<ED8<FGF=EGGCABF9EFF,4CFGGGFEFFDFEDEC<EGAFEGGGGE@?E=FFGGFFFGG
@M02846:211:000000000-JJH3H:1:1101:15901:7515 2:N:0:1
TACCTTCTTTACAATATAGCAGACTAGATAATAATCTTCGTGTTAATGATAATTAAGACATTGACCACGCTCATCAGAAGGCTCGCCAGAATAAACGTTGCAAAAAGGATTCCTGGAAAAATGGTCGCACACAAAAATTTAA
+
FFGGGGGGGC<FFCFFGGFGGGFGGFGGFFFGGFGGGFCFGGGGGGGGFGGGGGGFGAFGGGGGGCFGCFEGGGFGGGFG<FGFGGGGGDFGGBFGGGGGCFFGFGEGDGGGGGFDEFB?FEFGGGG7@FGGDGDEFFGGGG
@M02846:211:000000000-JJH3H:1:1101:13613:7517 1:N:0:1
GCGTCAGTCAGGTAATACGACTCACATAGTGGACACACGAAAAAGAAGAAATAGATTTATTTTTAAATCTTTGTGTGCGACCATTTTTCCAGGAATCCTTTTTGCAACGTTTATTCTGGCGAGCCTTCTGATGAGCGTGGTC
+
GGGGGGGGGGGGGGGGGGGGGGGGGGGGGGGGGGGGGGGGGGGGGGGGGGGGGGGGGGGGGGGGGGGGGGGGGGGGGGGGGGGGGGGGGGGGGGGGGGGGGGGEGGGGGGGGGGGGGGGGGGGGGGGGGGGGFGGGGGGGGG
@M02846:211:000000000-JJH3H:1:1101:13613:7517 2:N:0:1
TACCTTCTTTACAATATAGCAGACTAGATAATAATCTTCGTGTTAATGATAATTAAGACATTGACCACGCTCATCAGAAGGCTCGCCAGAATAAACGTTGCAAAAAGGATTCCTGGAAAAATGGTCGCACACAAAGATTTAA
+
GGGGGGGGGGGGGGGGGGGGGGGGGGGGGGGGGGGGGGGGGGGGGGGGGGGGGGGGGGGGGGGGGGGGGGGGGGGGGGGGGGGGGGGGGGGGGGGGGGGGGGGGGGGGGGGGGGGGGGGGGGGGGGGGGGGGGGGGGGGGGG
@M02846:211:000000000-JJH3H:1:1101:23308:7528 1:N:0:1
GCGTCAGTCAGGTAATACGACTCACATAGGACACACAAAAAAGAAGAAATAGATTTATTTTTAAATTTTTGTGTGCGACCATTTTTCCAGGAATCCTTTTTGCAACGTTTATTCTGGCGAGCCTTCTGATGAGCGTGGTCAA
+
CFGGEGBFFFCCFGEFGGCGG7@FFFGGG89FFGF@@FGCEEG@FGF@EEFCGGGGGFGGFGGFGFDFGFEGGG8FGGEGECEFGF@FCFGCFGF<FFGGGGF<FFFCEFFGG?CFGGCFDCFGFGDEFFEECFBGC7FEFF
@M02846:211:000000000-JJH3H:1:1101:23308:7528 2:N:0:1
TACCTTCTTTACAATATAGCAGACTAGATAATAATCTTCGTGTTAATGATAATTAAGACATTGACCACGCTCATCAGAAGGCTCGCCAGAATAAACGTTGCAAAAAGGATTCCTGGAAAAATGGTCGCACACAAAAATTTAA
+
GGFGFFFFGGGGGFFFGGGGGGGGGGGFGGGGGGGGGGGECDGGCFGGGFGFGGGGGGGFGGGGFAFGGGEEFGGFFCFFGGGGGGGGEGGGGGCFGGGGGGGGGDECFGGFFGGGGFGGEGEGGEEGGGGFEFFGGGGGGG
@M02846:211:000000000-JJH3H:1:1101:10511:7536 1:N:0:1
GCGTCAGTCAGGTAATACGACTCACATAAAAAAAGAAGAAATAGATTTATTTTTAAATTTTTGTGTGCGACCATTTTTCCAGGAATCCTTTTTGCAACGTTTATTCTGGCGAGCCTTCTGATGAGCGTGGTCAATGTCTTAA
+
GFD@@B@6E6@FCCCF9EFEE,8CFEEF9FFF+6B,@F<6CF9EC,CFFECC6E8CEAFCDA@CCF8,BFBFBEFG9<CEG<<C,6C<CAACCFC<?FF4==<FFGG<AFEGCE7E<<F<,CAFGG:F==FFF?A?FF<?FA
@M02846:211:000000000-JJH3H:1:1101:10511:7536 2:N:0:1
TACCTTCTTTACAATATAGCAGACTAGATAATAATCTTCGTGTTAATGATAATTAAGACATTGACCACGCTCATCAGAAGGCTCGCCAGAATAAACGTTGCAAAAAGGATTCCTGGACAAATGGTCGCACACAAAAATTTAA
+
CEFFDFCG,CEFFF<<EEEGDFGFECFEF<FFCE9EECDFGGGFCF9FGGGCFAFGGGGCFGFGF9FFEG,CFF@EEFGFGGEEEGGGGGGGG9FEG=BC:FGGG@FC<555?9?,?,AEE<99EFCECF7AC7FFCFFFFF
@M02846:211:000000000-JJH3H:1:1101:15504:7547 1:N:0:1
GCGTCAGTCAGGTAATACGACTCACATAGGACACACAAAAAAGAAGAAATAGATTTATTTTTAAATTTTTGTGTGCGACCATTTTTCCAGGAATCCTTTTTGCAACGTTTATTCTGGCGAGCCTTCTGATGAGCGTGGTCAA
+
GGGGGGGGGGGGGGGGGGGGGGGGGGGGGGGGGGGGGGGGGGGGGGGGGGGGGGGGGGGGGGGGGGGGGGGGGGGGGGGGGGGGGGGGGGGGGGGGGGGGGGGGGGGGGGGGGGGFGGGGGGGGGGGGGGFGGGGGGGGGGG
@M02846:211:000000000-JJH3H:1:1101:15504:7547 2:N:0:1
TACCTTCTTTACAATATAGCAGACTAGATAATAATCTTCGTGTTAATGATAATTAAGACATTGACCACGCTCATCAGAAGGCTCGCCAGAATAAACGTTGCAAAAAGGATTCCTGGAAAAATGGTCGCACACAAAAATTTAA
+
GGGGGGGGGGGGGGGGGGGGGGGGGGGGGGGGGGGGGGGGGGGGGGGGGGGGGGGFGGGGGGGGGGGGGGGGGGGGGFGGGGGGGGGGGGGGFGGGGGGGGGGGGGGGFGGGGGGGGGGGGGGGGGGGGGGGGGDFGGGGGG
@M02846:211:000000000-JJH3H:1:1101:19093:7548 1:N:0:1
GCGTCAGTCAGGTAATACGACTCACATATAAATTTTTGTGTGCGACCATTTTTCCAGGAATCCTTTTTGCAACGTTTATTCTGGCGAGCCTTCTGATGAGCGTGGTCAATGTCTTAATTATCATTAACACGAAGATTATTAT
+
GGGGGGGGGGGGGGGGGGGGGGGGGGGGGGGGGGGGGGGGGGGGGGGGGGGGGGGGGGGGGGGGGGGGGGGGGGGGGGGGGGGGGGGGGGGGGGGGGGGGGGGGGGGGGGGGGGGGGGGGGGGGGGGGGGGGGGGGGGGGGG
@M02846:211:000000000-JJH3H:1:1101:19093:7548 2:N:0:1
TACCTTCTTTACAATATAGCAGACTAGATAATAATCTTCGTGTTAATGATAATTAAGACATTGACCACGCTCATCAGAAGGCTCGCCAGAATAAACGTTGCAAAAAGGATTCCTGGAAAAATGGTCGCACACAAAAATTTAT
+
GGGGGGGGGGGGGGGGGGGGGGGGGGGGGGGGGGGGGGGGGGGGGGGGGGGGGGGGGGGGGGGGGGGGGGGGGGGGGGGGGGGGGGGGGGGGGGGGGGGGGGGGGGGGGGGGGGGGGGGGGGGGGGGGGGGGGGGGGGGGGF
@M02846:211:000000000-JJH3H:1:1101:22276:7552 1:N:0:1
GCGTCAGTCAGGTAATACGACTCACATAAAGAAGAAATAGATTTATTTTTAAATTTTTGTGTGCGACCATTTTTCCAGGAATCCTTTTTGCAACGTTTATTCTGGCGAGCCTTCTGATGAGCGTGGTCAATGTCTTAATTAT
+
FGGGGGGGGGGGGGGGGGGGGGGGGGGGGGGGGGGGGGGGGGGGGGGGGGGGGGGGGGGGGGGGGGGGGGGGGGGGGGGGGGGGGGGGGGGGGGGGGGGGGGGGGGGGGGGGGGGGGGGGGGGGDGGGGGGGGGGGGGGGGG
@M02846:211:000000000-JJH3H:1:1101:22276:7552 2:N:0:1
TACCTTCTTTACAATATAGCAGACTAGATAATAATCTTCGTGTTAATGATAATTAAGACATTGACCACGCTCATCAGAAGGCTCGCCAGAATAAACGTTGCAAAAAGGATTCCTGGAAAAATGGTCGCACACAAAAATTTAA
+
GGGGGGGGGGGGGGGGGGGGGGGGGGGGGGGGGGGGGGGGGGGGGGGGGGGGGGGGGGGGGGGGGGGGGGGGGGGGGGGGGGGGGGGGGGGGGGGGGGGGGGGGGGGGGFGGGGGGGGGGGGGGGGGGGGGGGGGGGGGGGG
@M02846:211:000000000-JJH3H:1:1101:11181:7561 1:N:0:1
TACCTTCTTTACAATATAGCAGACTAGATAATAATCTTCGTGTTAATGATAATTAAGACATTGACCACGCTCATCAGAAGGCTCGCCAGAATAAACGTTGCAAAAAGGATTCCTGGAAAAATGGTCGCACACAAAAATTTAA
+
GGGGGGGGGGGGGGGGGGGGGGGGGGGGGGGGGGGGGGGGGGGGGGGGGGGGGGGGGGGGGGGGGGGGGGGGGGGGGGGGGGGGGGGGGGGGGGGGGGGGGGGGGGGGGGGGGGGGGGGGGGGGGGGGGGGGGGGGGGGGGG
@M02846:211:000000000-JJH3H:1:1101:11181:7561 2:N:0:1
GCGTCAGTCAGGTAATACGACTCACATAATTTTTAAATTTTTGTGTGCGACCATTTTTCCAGGAATCCTTTTTGCAACGTTTATTCTGGCGAGCCTTCTGATGAGCGTGGTCAATGTCTTAATTATCATTAACACGAAGATT
+
GGGGGGGGGGGGGGGGGGGGGGGGGGGGGGGGGGGGGGGGGGGGGGGGGGGGGGGGGGGGGGGGGGGGGGGGGGGGGGGGGGGGGGGGGGGGGGGGGGGGGGGGFGGGGGGGGGGGGGGGGGGGGGGGGGGGGGGGGGGGGG
@M02846:211:000000000-JJH3H:1:1101:19903:7562 1:N:0:1
TACCTTCTTTACAATATAGCAGACTAGATAATAATCTTCGTGTTAATGATAATTAAGACATTGACCACGCTCATCAGAAGGCTCGCCAGAATAAACGTTGCAAAAAGGATTCCTGGAAAAATGGTCGCACACAAAAATTTAA
+
FGCEFFCGGGF,CEE6;C,EEFGGGFC,EF9FG<@F,EE86CC@E@EAE,FGFFGGGGG,CEFGG<FG>FGGGDCC,6FC88<F@FFC+ED<F9CEGC<<FFFCE@F7,C?CFEGGGCFGGG?BFGEEF@CFGFGFGGGFGG
@M02846:211:000000000-JJH3H:1:1101:19903:7562 2:N:0:1
GCGTCAGTCAGGTAATACGACTCACATAACACAAAAAGGAAGACATTGATTCATCCTTAAATTTTTGTGCCCGACCATTTTTCCAGGAATCCTTTTTGCAACGTTTATTCTGGCGAGCCTTCTGAGCATCGTGGTCAATGTC
+
C9@,CC,6,CEG9@FFDA,CEB@CAEEEE,,,;,,;,,,,,;,,6,,6,<,,6<,,,<,6,6<,6@@F8,,C@+@CCC,C@<FGGG8,FF9,?,96,6FE?F@4=:B<F@ADGG7>F7CB9A55A,,:,9=4,++,55AEA,
@M02846:211:000000000-JJH3H:1:1101:14213:7575 1:N:0:1
TACCTTCTTTACAATATAGCAGACTAGATAATAATCTTCGTGTTAATGATAATTAAGACATTGACCACGCTCATCAGAAGGCTCGCCAGAATAAACGTTGCAAAAAGGATTCCTGGAAAAATGGTCGCACACAAAAATTTAA
+
GGGGGGGFFGGGGGGGGGGGGGGGGGGGGGGGGGGGGGGGGGGGGGGGDGGGGGGGGGGGGGGGGGGGGGGGGGGGGGGGGGGGGGGGGGGGGGGGGGGGGFGGGGGGFGGGGGGGGGGGGGGGGGGGGGGGGGGGGGGGGG
@M02846:211:000000000-JJH3H:1:1101:14213:7575 2:N:0:1
GCGTCAGTCAGGTAATACGACTCACATAACACAAAAAAGAAGAAATAGATTTATTTTTAAATTTTTGTGTGCGACCATTTTTCCAGGAATCCTTTTTGCAACGTTTATTCTGGCGAGCCTTCTGATGAGCGTGGTCAATGTC
+
GGGGGGGGGGGGGGGGGGGGGGGGGGGGGGGGGGGGGGGGGGGGGGGGGGGGGGGGGGGGGGGGGGGGGGGGGGGGGGGGGGGGGGGGGGGGGGGGGGGGGGGGGGGGGGGGGGGGGGGGGGGGGGGGGGGGGGGGGGGGGC
@M02846:211:000000000-JJH3H:1:1101:9962:7581 1:N:0:1
TACCTTCTTTACAATATAGCAGACTAGATAATAATCTTCGTGTTAATGATAATTAAGACATTGACCACGCTCATCAGAAGGCTCGCCAGAATAAACGTTGCAAAAAGGATTCCTGGAAAAATGGTCGCACACAAAAATTTAA
+
GGGGGGGGGGGGGGGGGGGGGGGGGGGGGGGGGGGGGGGGGGGGGGGGGGGGGGGGGGGGGGGGGGGGGGGGGGGGGGGGGGGGGGGGGGGGGGGGGGGGGGGGGGGGGGGGGGGGGGGGCGGGGGGGEGGGGGGFGGGGGG
@M02846:211:000000000-JJH3H:1:1101:9962:7581 2:N:0:1
GCGTCAGTCAGGTAATACGACTCACATAACACAAAAAAGAAGAAATAGATTTATTTTTAAATTTTTGTGTGCGACCATTTTTCCAGGAATCCTTTTTGCAACGTTTATTCTGGCGAGCCTTCTGATGAGCGTGGTCAATGTC
+
GGGGGGGGGGGGGGGGGGGGGGGGGGGGGGGGGGGGGGGGGGGGGGGGGGGGGGGGGGGGGGGGGGGGGGGGGGGGGGGGGGGGGGGGGGGGGGGGGEGGGGGGGGGGGGGGGGGGGGGGGGGGGGGGGGGGGGGGGGGGGE
@M02846:211:000000000-JJH3H:1:1101:18348:7595 1:N:0:1
GCGTCAGTCAGGTAATCGACTCACATAACACAAAAAAGAAGAAATAGATTTATTTTTAAATTTTTGTGTGCGACCATTTTTCCAGGAATCCTTTTTGCAACGTTTATTCTGGCGAGCCTTCTGATGAGCGTGGTCAATGTCT
+
GGGGGGGFDGGGFGGGFGFEFCDFGC<AFGGGCDFGCCDE<@C<<FF<FEFFGFG9ECFFGFGGDEGEFACFG:CC@FGFGGGGGC@EFEFGGGGGGCGGCFFGD<FFFGGGGGFGG@DFFGC,FEFFGCFGEGGF9FFFEE
@M02846:211:000000000-JJH3H:1:1101:18348:7595 2:N:0:1
TACCTTCTTTACAATATAGCAGACTAGATAATAATCTTCGTGTTAATGATAATTAAGACATTGACCACGCTCATCAGAAGGCTCGCCAGAATAAACGTTGCAAAAAGGATTCCTGGAAAAATGGTCGCACACAAAAATTTAA
+
GGGGGGECFEFFGFGGGGFGFDGGGGGGGFFGGFGF@EFGGFGGGGGGGFGFGGCFADFGGGGGCAFFGGGEEFFFGGGGGGGFFCCCGF<FE9FG7FFGGFGFGGGGGGFGGGGGFFGGFG9FEFEGGGGGGDF@AFGGGG
@M02846:211:000000000-JJH3H:1:1101:8327:7610 1:N:0:1
GCGTCAGTCAGGTAATACGACTCACATATTTATTTTTAAATTTTTGTGTGCGACCATTTTTCCAGGAATCCTTTTTGCAACGTTTATTCTGGCGAGCCTTCTGATGAGCGTGGTCAATGTCTTAATTATCATTAACACGAAG
+
GGGGGGGGGGGGGGGGGGGGGGGGGGGGGGGGGGGGGGGGGGGGGGGGGGGGGGGGGGGGGGGGGGGGGGGGGGGGGGGGGGFFGGGGGGGGGGGGGGGGGGFGGGGGGGGGGGGGGGGGGGGGGGGGGGGGGGGGGGGGGB
@M02846:211:000000000-JJH3H:1:1101:8327:7610 2:N:0:1
TACCTTCTTTACAATATAGCAGACTAGATAATAATCTTCGTGTTAATGATAATTAAGACATTGACCACGCTCATCAGAAGGCTCGCCAGAATAAACGTTGCAAAAAGGATTCCTGGAAAAATGGTCGCACACAAAAATTTAA
+
GGGGGFFGFDGGGGGGGFCFGGGGGGGGGFGGGGGGGGGGGGGGGGGGGGGGGFGGGGGGGGGGGGGGGGGGGGGGGGGFFFEGFGGGGGGGGGGGGGGGGGGGGGGGGGGGGGGCFGGGFGFGGGGGDGGGGGGGGGGFGG
@M02846:211:000000000-JJH3H:1:1101:15035:7619 1:N:0:1
GCGTCAGTCAGGTAATACGACTCACATAGGACACACAAAAAAGAAGAAATAGATTTATTTTTAAATTTTTGTGTGCGACCATTTTTCCAGGAATCCTTTTTGCAACGTTTATTCTGGCGAGCCTTCTGATGAGCGTGGTCAA
+
GGDCGGGGGGGGGGGGGGG@CEGGGGGGGGCGGGGGGGGGGGGGGGGGGFAF<FFDGGGGGGGEFFGFGFGGGGGGGGGGGGGGGGGGGGGDFGGGGGGGGGGGGGE=<FFGGGFFFGGGGGGGCFGCEDFA<FG@F@FFFF
@M02846:211:000000000-JJH3H:1:1101:15035:7619 2:N:0:1
TACCTTCTTTACAATATAGCAGACTAGATAATAATCTTCGTGTTAATGATAATTAAGACATTGACCACGCTCATCAGAAGGCTCGCCAGAATAAACGTTGCAAAAAGGATTCCTGGAAAAATGGTCGCACACAAAAATTTAA
+
GAEGGACC9EFFEEFGGCFFGGCEGF<D6CEGEDCFFFGD<FEFAC<F<EFE@FGGFGGGGGGGEFGGGGGGGFFF@@C6CFFGGDEGGGFGG9<BFCFGGDF,EFEGGFGGGGGGFGGDFGCFFGGGGGGGEF?F7AF??E
@M02846:211:000000000-JJH3H:1:1101:21688:7628 1:N:0:1
GCGTCAGTCAGGTAATAATACGACTCACATAAAATTTTTGTGTGCGACCATTTTTCCAGGAATCCTTTTTGCAACGTTTATTCTGGCGAGCCTTCTGATGAGCGTGGTCAATGTCTTAATTATCATTAACACGAAGATTATT
+
GGGGGGGGGDGGGGGGGGGGGGGGEEGGGGGGGGGGGGGGGGGGGGGGGGGGGGGF9CFFGGGGFGGFGGGGGGGGGFFGGGCGGGFGGGGGGGGFGFGGGGGGF+BDE@FGFGGGGGGGFGGGEFGFGGGFGGGGGGEGGG
@M02846:211:000000000-JJH3H:1:1101:21688:7628 2:N:0:1
TACCTTCTTTACAATATAGCAGACTAGATAATAATCTTCGTGTTAATGATAATTAAGACATTGACCACGCTCATCAGAAGGCTCGCCAGAATAAACGTTGCAAAAAGGATTCCTGGAAAAATGGTCGCACACAAAAATTTTA
+
GGGGGGCEFFFFGEFGGGGFGDGGGGGGFGGGGGGGGGGGGGGGGGGGGGGGGGGGGGGFGGGGGGGFGDGEGGGGGGGGGGGGGGGGGGGGGGGGGFGGECGFGGGGGGGGFGGGGGGGGGGGGGEEGGGGGGGGGGGGGF
@M02846:211:000000000-JJH3H:1:1101:6632:7637 1:N:0:1
GCGTCAGTCAGGTAATACGACTCACATAACAAAAAAGAAGAAATAGATTTATTTTTAAATTTTTGTGTGCGACCATTTTTTCAGGAATCCTTTTTGCAACGTTTATTCTGGCGAGCCTTCTGATGAGCGTGGTCAATGTCTT
+
GGGGGGGGGGGGGGGGGGGGGGGGGGGGGGGGGGGGGGGGGGGGGGGGGGGGGGGGGGGGGGGGGGGGGGGGGGGGGGGGGGGGGGGGGGGGGGGGGGGGGGGGGGGGGGGGGGGGGGGGGGGGGGGGGGGGGGGGGGGGGG
@M02846:211:000000000-JJH3H:1:1101:6632:7637 2:N:0:1
TACCTTCTTTACAATATAGCAGACTAGATAATAATCTTCGTGTTAATGATAATTAAGACATTGACCACGCTCATCAGAAGGCTCGCCAGAATAAACGTTGCAAAAAGGATTCCTGAAAAAATGGTCGCACACAAAAATTTAA
+
GGGGGGGGGGGGGGGGGGGGGGGGGGGGGGGGGGGGGGGGGGGGGGGGGGGGGGGGGGGGGGGGGGGGGGGGGGGGGGGGGGGGGGGGGGGGGGGGGGGGGGGGGGGGGGGGGGGGGGGGGGGGGGGGGGGGGGGGGGGGGG
@M02846:211:000000000-JJH3H:1:1101:23066:7649 1:N:0:1
TACCTTCTTTACAATATAGCAGACTAGATAATAATCTTCGTGTTAATGATAATTAAGACATTGACCACGCTCATCAGAAGGCTCGCCAGAATAAACGTTGCAAAAAGGATTCCTGGAAAAATGGTCGCACACAAAAATTTAT
+
GGGGGGGGGGGGGGGGGGGGGGGGGFGGFGGGGGGGGGGGGGGGGGGGGGGGGGGGGGGGGGCFGGGGGGGGGGGGGGGGFGGGGGGGGGGGGGGGGGGGGGGGGGGGGGGGGGGGGGGGGGGGGGGGGGGGGGGGGGGGGG
@M02846:211:000000000-JJH3H:1:1101:23066:7649 2:N:0:1
GCGTCAGTCAGGTAATACGACTCACATAAATTTTTGTGTGCGACCATTTTTCCAGGAATCCTTTTTGCAACGTTTATTCTGGCGAGCCTTCTGATGAGCGTGGTCAATGTCTTAATTATCATTAACACGAAGATTATTATCT
+
GGGGGGGGGGFGGGGGFGGGGGGGGGGGGGGGGGGGGGGGGGGGGGGGGGGGGGGGGGGGGGGGGGGGGGGGGGGGGGGGGGGGGGGGGGGGGGGGGGGGGGGGGGGGGGGGGGGGGGGGGGGGGGGGGGGGGGGGGGGGGE
@M02846:211:000000000-JJH3H:1:1101:15691:7652 1:N:0:1
GCGTCAGTCAGGTAATACGACTCACATACGACCATTTTTCCAGGAATCCTTTTTGCAACGTTTATTCTGGCGAGCCTTCTGATGAGCGTGGCCAATGTCTTAATTATCATTAACACGAAGATTATTATCTAGTCTGCTATAT
+
GGGGGGGGGGGGGGGGGGGGGGGGGGGGGGGGGGGGGGGGGGGGGGGGGGGGGGGGGGGGGGGGGGGGGGGGGGGGGGGGGGGGGGGGGGGGGGGGGGGGGGGGGGGGGGGGGGGGGGGGGGGGGGGGGGGGGGGGGGGGGG
@M02846:211:000000000-JJH3H:1:1101:15691:7652 2:N:0:1
TACCTTCTTTACAATATAGCAGACTAGATAATAATCTTCGTGTTAATGATAATTAAGACATTGGCCACGCTCATCAGAAGGCTCGCCAGAATAAACGTTGCAAAAAGGATTCCTGGAAAAATGGTCGTATGTGAGTCGTATT
+
GGGGGGGGGGGGGGGGGGGGGGGGGGGGGGGGGGGGGGGGGGGGGGGGGGGGGGGGGGGGGGGGGGGGGGGGGGGGGGGGGGGGGGGGGGGGGGGGGGGGGGGGGGGGGGGGGGGGGGGGGGGGGGGGGGGGGGGGGGGGGG
@M02846:211:000000000-JJH3H:1:1101:13429:7661 1:N:0:1
TACCTTCTTTACAATATAGCAGACTAGATAATAATCTTCGTGTTAATGATAATTAAGACATTGACCACGCTCATCAGAAGGCTCGCCAGAATAAACGTTGCAAAAAGGATTCCTGGAAAAATGGTCGCACACAAAAATTTAA
+
GGGGGGGGGGGGGGGGGGGGGGGGGGGGGGGGGGGGGGGGGGGGGGGGGGGGGGGGGGGGGGGGGGGGGGGGGGGGGGGGGGGGGGGGGGGGGGGGGGGGGGGGGGGGGGGGGGGGGGGGGGGGGGGGGGGGGGGGGGGGGG
@M02846:211:000000000-JJH3H:1:1101:13429:7661 2:N:0:1
GCGTCAGTCAGGTAATACGACTCACATAATTTTTAAATTTTTGTGTGCGACCATTTTTCCAGGAATCCTTTTTGCAACGTTTATTCTGGCGAGCCTTCTGATGAGCGTGGTCAATGTCTTAATTATCATTAACACGAAGATT
+
GGGGGGGGGGGGGGGGGGGGGGGGGGGGGGGGGGGGGGGGGGGGGGGGGGGGGGGGGGGGGGGGGGGGGGGGGGGGGGGGGGGGGGGGGGGGGGGGGGGGGGGGGGGGGGGGGGGGGGGGGGGGGGGGGGGGGGGGGGGGGG
@M02846:211:000000000-JJH3H:1:1101:8489:7665 1:N:0:1
TACCTTCTTTACAATATAGCAGACTAGATAATAATCTTCGTGTTAATGATAATTAAGACATTGACCACGCTCATCAGAAGGCTCGCCAGAATAAACGTTGCAAAAAGGATTCCTGGAAAAATGGTCGCACACAAAAATTTAA
+
GGFGGEFECEFFFGEGGGFGDFFGGGGGFFGGFGFFGGGGAFGFGGDAFGGGGGEFGGGGGGGGFDFD@CCFEFFFFF@C@FEFCCGCGGGGGGGGGGDCFCFFGGED8FGG9CEE==AB?EF<9AC7FFEGGFGGFFFGGG
@M02846:211:000000000-JJH3H:1:1101:8489:7665 2:N:0:1
GCGTCAGTCAGGTAATACGACTCACATAACACAAAAAAGAAGAAATAGATTTATTTTTAAATTTTTGTGTGCGACCATTTTTCCAGGAATCCTTTTTGCAACGTTTATTCTGGCGAGCCTTCTGATGAGCGTGGTCAATGTC
+
G9FGCFGGGFGGGGGGGGGGGGGGGGGGGFGGGGGGGGGGGG@CGGGGGGGGGGGFGGGGGGFDEFGGGGGFGGGGGGGGGGFGGGGGGGGGGGFGGGGGFFEGGGGFGGGGGGGEECCFGGGGFGGGGGGGGGGGGGGGGE
@M02846:211:000000000-JJH3H:1:1101:21609:7682 1:N:0:1
GCGTCAGTCAGGTAATACGACTCACATAACAAAAAAGAAGAAATAGATTTATTTTTAAATTTTTGTGTGCGACCATTTTTCCAGGAATCCTTTTTGCAACGTTTATTCTGGCGAGCCTTCTGATGAGCGTGGTCAATGTCTT
+
GGGEG@B6EFGGGGGDGGGFGCCFGGGGGFGGD8<@C6CC,EFEGGGG<FFED,CCCEGG<EFGEFEFGFEGGEFGGFFCFGGGC=FG<<FCFFGGGGFG:FFGGFFGGG9FC>44@89=EFGGFGC9CF:=AFAG<,C<AE
@M02846:211:000000000-JJH3H:1:1101:21609:7682 2:N:0:1
TACCTTCTTTACAATATAGCAGACTAGATAATAATCTTCGTGTTAATGATAATTAAGACATTGACCACGCTCATCAGAAGGCTCGCCAGAATAAACGTTGCAAAAAGGATTCCTGGAAAAATGGTCGCACACAAAAATTTAA
+
GGGGGGGGGGGFGFGGGDFGGGGDGGFCFFGGGGGGFFFFGGAFGGGFGFGGFGGGGGGGGGGGFEFGGGGGGGGFGGGADGGFEFGGEFFFGFGGEGFFGGGGGGGGGGGGGGGGGGGGGGGGGGDGGGGGGGGGGG?FGG
@M02846:211:000000000-JJH3H:1:1101:5586:7683 1:N:0:1
GCGTCAGTCAGGTAATACGACTCACATAAAAAAAGAAGAAATAGATTTATTTTTAAATTTTTGTGTGCGACCATTTTTCCAGGAATCCTTTTTGCAACGTTTATTCTGGCGAGCCTTCTGATGAGCGTGGTCAATGTCTTAA
+
GGGGGGGGGGGGGGGGGGGGGGGGGGGGGGGGGGGGGGGGGGGGGGGGGGGGGGGGGGGGGGGGGGGGGGGGGGGGGGGGGGGGGGGGGGGGGGGGGGGGGGGGGGGGGGGGGGGGGGGGGGGGGGGGGGGGGGGGGGGGGG
@M02846:211:000000000-JJH3H:1:1101:5586:7683 2:N:0:1
TACCTTCTTTACAATATAGCAGACTAGATAATAATCTTCGTGTTAATGATAATTAAGACATTGACCACGCTCATCAGAAGGCTCGCCAGAATAAACGTTGCAAAAAGGATTCCTGGAAAAATGGTCGCACACAAAAATTTAA
+
GGGGGGGGGGGGGGGGGGGGGGGGGGGGGFGGGGGGGGGGGGGFGGGGGGGGGGGGGGGGGGGGGGGGGGGGGFGGGGGGGGGGGGGGGGGGGGGGGGGGGGGGGGGGGGGGGGGGGGGGGGGGGGGGGGGGGGGGGGGGGG
@M02846:211:000000000-JJH3H:1:1101:28095:7701 1:N:0:1
TACCTTCTTTACAATATAGCAGACTAGATAATAATCTTCGTGTTAATGATAATTAAGACATTGACCACGCTCATCAGAAGGCTCGCCAGAATAAACGTTGCAAAAAGGATTCCTGGAAAAATGGTCGCACACAAAAATTTAA
+
GGGGGGGGGGGGGGGGGGGGGGGGGGGGGGGGGGGGGGGGGGGGGGGGGGGGGGGGGGGGGGGGGGGGGGGGGGGGGGGGGGGGGGGGGGGGGGGGGGGGGGGGGGGGGGGGGGGGGGGGGGGGGGGGGGGGGGGGGGGGGG
@M02846:211:000000000-JJH3H:1:1101:28095:7701 2:N:0:1
GCGTCAGTCAGGTAATACGACTCACATAACAAAAAAGAAGAAATAGATTTATTTTTAAATTTTTGTGTGCGACCATTTTTCCAGGAATCCTTTTTGCAACGTTTATTCTGGCGAGCCTTCTGATGAGCGTGGTCAATGTCTT
+
GGGGGGGGGGGGGGGGGGGGGGGGGGGGGGGGGGGGGGGGGGGGGGGGGGGGGGGGGGGGGGGGGGGGFGGGGGGGGGGGGGGGGGGGGGGGGGGGGGGGGGGGGGGGGGGGGGGGGGGGGGGGGGGGGGDGGGGGGGGGGG
@M02846:211:000000000-JJH3H:1:1101:24393:7704 1:N:0:1
GCGTCAGTCAGGTAATACGACTCACATATTTTAAATTTTTGTGTACGACCATTTTTCCAGGAATCCTTTTTGCAACGTTTATTCTGGCGAGCCTTCTGATGAGCGTGGTCAATGTCTTAATTATCATTAACACGAAGATTAT
+
GGGGGGGGGGGGGGGGGGGGGGGGGGGGGGGGGGGGGGGGGGGGGGGGGGGGGGGGGGGGGGGGGGGGGGGGGGGGGGGGGGGGGGGGGGGGGGGGGGGGGGGGGGGGGGGGGGGGGGGGGGGGGGGGGGGGGGGGGGGGGG
@M02846:211:000000000-JJH3H:1:1101:24393:7704 2:N:0:1
TACCTTCTTTACAATATAGCAGACTAGATAATAATCTTCGTGTTAATGATAATTAAGACATTGACCACGCTCATCAGAAGGCTCGCCAGAATAAACGTTGCAAAAAGGATTCCTGGAAAAATGGTCGTACACAAAAATTTAA
+
GGGGGGGGGGGGGGGGGGGGGGGGGGGGGGGGGGGGGGGGGGGGGGGGGGGGGGGGGGGGGGGGGGGGGGGGGGGGGGGGGGGGGGGGGGGGGGGGGGGGGGGGGGGGGGGGGGGGGGGGGGGGGGGGGGGGGGGGGGGGGG
@M02846:211:000000000-JJH3H:1:1101:27387:7748 1:N:0:1
GCGTCAGTCAGGTAATACGACTCACATAACACAAAAAAGAAGAAATAGATTTATTTTTAAATTTTTTTGTGCGACCATTTTTCCAGGAATCCTTTTTGCAACGTTTATTCTGGCGAGCTTTCTGATGAGCGTGGTCAATGTC
+
FCCCC;BFFGF<CFGGGGGG@@C<EGF,FFGG,DF6C@F8FG8FFAFCEGGD,,CFGGFGG9FFFG+@@CFFCEEGGFFFFAEFECC7ECFFCCFFFCFFCFEBE,DEG<?E9A@:+C+BEEEAFFF9=BCF@C<>B=FAFG
@M02846:211:000000000-JJH3H:1:1101:27387:7748 2:N:0:1
TACCTTCTTTACAATATAGCAGACTAGATAATAATCTTCGTGTTAATGATAATTAAGACATTGACCACGCTCATCAGAAGGCTCGCCAGAATAAACGTTGCAAAAAGGATTCCTGGAAAAATGGTCGCACACAAAAATTTAA
+
GGGGGFGFGGFECCFDFDCGFGFGGGFCFGFGGGGGGFGGFGGGGGGGFFGCFFGGF@FFGDDGGGFGDEFFEFGGGGCFD,C<CCFGFFAFGGGGGGGGGGGG@@BFGGCCFCF8A,EAE,AEFG@CGGGGDGF:7EFGFG
@M02846:211:000000000-JJH3H:1:1101:4022:7771 1:N:0:1
TACCTTCTTTACAATATAGCAGACTAGATAATAATCTTCGTGTTAATGATAATTAAGACATTGACCACGCTCATCAGAAGGCTCGCCAGAATAAACGTTGCAAAAAGGATTCCTGGAAAAATGGTCGCACACAAAAATTTAA
+
D@EGGGGGGDFFDECFFGDFFGGGGGEFDDFGGEGGGGGGGGGG@FGDFGE@FGCFGGGDGGFGGFFFGG:FEGFGGFAFGGGCC++BFGGGF<?C?FGGGGGA<FCCCFGF?FFGC=F@CFFFEFCFEFGGGFG@FFFFFF
@M02846:211:000000000-JJH3H:1:1101:4022:7771 2:N:0:1
GCGTCAGTCAGGTAATACGACTCACATAACACAAAAAAGAAGAAATAGATTTATTTTTAAATTTTTGTGTGCGACCATTTTTCCAGGAATCCTTTTTGCAACGTTTATTCTGGCGAGCCTTCTGATGAGCGTGGTCAATGTC
+
FGGGGEGFGGGGGGFGFGGGGGGGGGGG<FGG@FFGFGGCCFEF<EFFFGGGFGFFGFG@<EGGGGGGFGGGGGFE7FGGGGGGGGGGGGGCFGDFFGGGFGGGFFGGGGGGGGGGGGGGGGGGEFGGGDEFEE=FGCGFGG
@M02846:211:000000000-JJH3H:1:1101:18489:7777 1:N:0:1
TACCTTCTTTACAATATAGCAGACTAGATAATAATCTTCGTGTTAATGATAATTAAGACATTGACCACGCTCATCAGAAGGCTCGCCAGAATAAACGTTGCAAAAAGGATTCCTGGAAAAATGGTCGCACACAAAAATTTAA
+
GGGGGGGGGGGGGGGGGGGGGGGGGGGGGGGGGGGGGGGGGGGGGGGGGGGGGGGGGGGGGGGGGGGGGGGGGGGGFGGGGGGGGGGGGGGGGGGGGGGGGGGGGGGGGGGGGGGGGGGGGGGGGGGGGGGGGGGGGGGGGG
@M02846:211:000000000-JJH3H:1:1101:18489:7777 2:N:0:1
GCGTCAGTCAGGTAATACGACTCACATATTTTTAAATTTTTGTGTGCGACCATTTTTCCAGGAATCCTTTTTGCAACGTTTATTCTGGCGAGCCTTCTGATGAGCGTGGTCAATGTCTTAATTATCATTAACACGAAGATTA
+
GGGGGGGGGGGGGGGGGGGGGGGGGGGGGGGGGGGGGGGGGGGGGGGGGGGGGGGGGGGGGGGGGGGGGGGGGGGGGGGGGGGGGGGGGGGGGGGGGGGGGGGGGGGGGGGGGGGGGGGGGGGGGGGGGGGGGGGGEGGGCE
@M02846:211:000000000-JJH3H:1:1101:20376:7781 1:N:0:1
TACCTTCTTTACAATATAGCAGACTAGATAATAATCTTCGTGTTAATGATAATTAAGACATTGACCACGCTCATCAGAAGGCTCGCCAGAATAAACGTTGCAAAAAGGATTCCTGGAAAAATGGTCGCACACAAAAATTTAA
+
GGGGGFGGGGGGGFGGGGGG<EFGGCF,EFGGGGFGGGFGFFGGGFFEAFFGFFEFGAFGGGGDFFFGCC:@FFGGGGGGFGGG:EC@6EFFGFGGGGGFGGGGDFBG8=FGFGFEGAFF@FEFGGGGGGGGGGGGFGGGCF
@M02846:211:000000000-JJH3H:1:1101:20376:7781 2:N:0:1
GCGTCAGTCAGGTAATACGACTCACATAACAAAAAAGAAGAAATAGATTTATTTTTAAATTTTTGTGTGCGACCATTTTTCCAGGAATCCTTTTTGCAACGTTTATTCTGGCGAGCCTTCTGATGAGCGTGGTCAATGTCTT
+
GGGGGGGGGGGGGGGGGGGGGGGGGGGGGGFGCGGGGGGGGGGGFGGGGGGGGGGGGGGGGGGGGGFGGGGGGGGGGGGGGGGGGGGGGGGGGGGGGGGGGGGGGGGGGGGGFEFGGGGGGGGGGGGGGGGGGGGGGGGGGG
@M02846:211:000000000-JJH3H:1:1101:19992:7784 1:N:0:1
TACCTTCTTTACAATATAGCAGACTAGATAATAATCTTCGTGTTAACGATAATTAAGACATTGACCACGCTCATCAGAAGGCTCGCCAGAATAAACGTTGCAAAAAGGATTCCTGGAAAAATGGTCGCACACAAAAATTTAA
+
FGGC@CFC@CFFGAA@FE9CCEFGFFFFEF@F9CEADFACECFEEFECGC@:F<CFGGFAFF@FECEDECGEFDGA<CFFGF<F@@F:=FEEE?E<BC<<?CEFFDCGG<?E?<?<F=BE=E<=E@>BFFGFGEG<<=FF<F
@M02846:211:000000000-JJH3H:1:1101:19992:7784 2:N:0:1
GCGTCAGTCAGGTAATACGACTCACATAGGACACACAAAAAAGAAGAAATAGATTTATTTTTAAATTTTTGTGTGCGACCATTTTTCCAGGAATCCTTTTTGCAACGTTTATTCTGGCGAGCCTTCTGATGAGCGTGGTCAA
+
GGGFFDC<FFFAFGFGAFFDFFFFGFGFG8@FEGEGGFEGFGFD8FCCEEEF9CFE9FFGFFGEFGGFGGGGGGFEFDGEGGGED<FFGDD7FFGGGFGGFGFAAFCFAFDF@<FE?AFCC=CFGGGFFDEAFFFGGGGGA>
@M02846:211:000000000-JJH3H:1:1101:24704:7793 1:N:0:1
GCGTCAGTCAGGTAATACGACTCACATAACACAAAAAAGAAGAAATAGATTTATTTTTAAATTTTTGTGTGCGACCATTTTTCCAGGAATCCTTTTTGCAACGTTTATTCTGGCGAGCCTTCTGATGAGCGTGGTCAATGTC
+
GGGGGGGGGGGGGGGGGGGGGGGGGGGGGGGGGGGGGGGGGGGGGGGGGGGGGGGGGGGGGGGGGGGGGGGGGGGGGGGGGGGGGGGGGGGGGGGGGGGGGGGGGGGGGGGGGGGGGGGGGGGGGGGGGGGGGGGGGGGGGF
@M02846:211:000000000-JJH3H:1:1101:24704:7793 2:N:0:1
TACCTTCTTTACAATATAGCAGACTAGATAATAATCTTCGTGTTAATGATAATTAAGACATTGACCACGCTCATCAGAAGGCTCGCCAGAATAAACGTTGCAAAAAGGATTCCTGGAAAAATGGTCGCACACAAAAATTTAA
+
GGGGGGGGGGGGGGGGGGGGGGGGGGGGGGGGGGGGGGGGGGGGGGGGGGGGGGGGGGGGGGGGGGGGGGGGGGGGGGGGGGGGGGGGGGGGGGGGGGGGGGGGGGGGGGGGGGGGGGGFGGGGGGGGGGGGGGGGGFGGGG
@M02846:211:000000000-JJH3H:1:1101:26796:7794 1:N:0:1
GCGTCAGTCAGGTAATACGACTCACATAACACAAAAAAGAAGAAATAGATTTATTTTTAAATTTTTGTGTGCGACCATTTTTCCAGGAATCCTTTTTGCAACGTTTATTCTGGCGAGCCTTCTGATGAGCGTGGTCAATGTC
+
GGGGGGGGGGGGGGGGGGGGGGGGGGGGGGGGGGGGGGGGGGGGGGGGGGGGGGGGGGGGGGGGGGGGGGGGGGGGGGGGGGGGGGGGGGGGGGGGGGGGGGGGGGGGGGGGGGGGGGGGGGFGGGGGFGGGGGGGGGGGGF
@M02846:211:000000000-JJH3H:1:1101:26796:7794 2:N:0:1
TACCTTCTTTACAATATAGCAGACTAGATAATAATCTTCGTGTTAATGATAATTAAGACATTGACCACGCTCATCAGAAGGCTCGCCAGAATAAACGTTGCAAAAAGGATTCCTGGAAAAATGGTCGCACACAAAAATTTAA
+
GGGGGGGGGGGGGGGGGGGGGGGGGGGGGGGGGGGGGGGGGGGGGGGGGGGGGGGGGGGGGGGGGGGGGGGGGGGGGGGGGGGGGGGGGGGGGFGGGGGGGGGGGGGGGGGGGGGGGGGGGGGGGGGGGGGGGFGGGGGGGG
@M02846:211:000000000-JJH3H:1:1101:19772:7798 1:N:0:1
GCGTCAGTCAGGTAATACGACTCACATAACACAAAAAAGAAGAAATAGATTTATTTTTAAATTTTTGTGTGCGACCATTTTTCCAGGAATCCTTTTTGCAACGTTTATTCTGGCGAGCCTTCTGATGAGCGTGGTCAATGTC
+
GGGGGGGGGGGGGGGGGGGGGGGGGGGGGGGGGGGGGGGGGGGGGGGGGGGGGGGGGGGGGGGGGGGGGGGGGGGGGGGGGGGGGGGGGGGGGGGGGGGGGGGGGGGGGGGGGGGGGGGGGGGGGGGGGGGGGGFGGGGGGE
@M02846:211:000000000-JJH3H:1:1101:19772:7798 2:N:0:1
TACCTTCTTTACAATATAGCAGACTAGATAATAATCTTCGTGTTAATGATAATTAAGACATTGACCACGCTCATCAGAAGGCTCGCCAGAATAAACGTTGCAAAAAGGATTCCTGGAAAAATGGTCGCACACAAAAATTTAA
+
GGGGGGGGGGGGGGGGGGGGGGGGGGGGGGGGGGGGGGGGGGGGGGGGGGGGGGGGGGGGGGGGGGGGGGGGGGGGGGGGGGGGGGGGGGGGGGGGGGGGGGGGGGGGGGGGFGGGGGGGGGGGGGGGGGGGGGGGFGGGGG
@M02846:211:000000000-JJH3H:1:1101:19688:7798 1:N:0:1
TACCTTCTTTACAATATAGCAGACTAGATAATAATCTTCGTGTTAATGATAATTAAGACATTGACCACGCTCATCAGAAGGCTCGCCAGAATAAACGTTGCAAAAAGGATTCCTGGAAAAATGGTCGCACACAAAAATTTAA
+
GGGGGGGGGGGGGGGGGGGGGGGGGGGGGGGGGGGGGGGGGGGGGGGGGGGGGGGGGGGGGGGGGGGGGGGGGGGGGGGGGGGGGGGGGGGGGGGGGGGGGGGGGGGGGGGGGGGGGGGGGGGGGGGGGGGGGGGGGGGGGG
@M02846:211:000000000-JJH3H:1:1101:19688:7798 2:N:0:1
GCGTCAGTCAGGTAATACGACTCACATATTTTAAATTTTTGTGTGCGACCATTTTTCCAGGAATCCTTTTTGCAACGTTTATTCTGGCGAGCCTTCTGATGAGCGTGGTCAATGTCTTAATTATCATTAACACGAAGATTAT
+
GGGGGGGGGGGGGGGGGGGGGGGGGGGGGGGGGGGGGGGGGGGGGGGGGGGGGGGGGGGGGGGGGGGGGGGGGGGGGGGGGGGGGGGGGGGGGGGGGGGGGGGGGGGGGGGGGGGGGGGGGGGGGGGGGGGGGGGGGGGGGG
@M02846:211:000000000-JJH3H:1:1101:6627:7802 1:N:0:1
TACCTTCTTTACAATATAGCAGACTAGATAATAATCTTCGTGTTAATGATAATTAAGACATTGACCACGCTCATCAGAAGGCTCGCCAGAATAAACGTTGCAAAAAGGATTCCTGGAAAAATGGTCGCACACAAAAATTTAA
+
GGGFCD@FGCFGGGGGADC,CCFGGAFF<F,E,EF@F<C@FFDFAFGFGGGFGG96E,E@CFEFF9FCGGC@C,,C,<,C,C@C+@@FGFFGFEFGGGGGGFFEGDFD8C<FFGFC<BFFCF99?FGGGGGGG7<,<FGFGG
@M02846:211:000000000-JJH3H:1:1101:6627:7802 2:N:0:1
GCGTCAGTCAGGTAATACGACTCACATAATTTTTAAATTTTTGTGTGCGACCATTTTTCCAGGAATCCTTTTTGCAACGTTTATTCTGGCGAGCCTTCTGATGAGCGTGGTCAATGTCTTAATTATCATTAACACGAAGATT
+
EGGGGGGFGGAFECFGGG@<CGGGGE<F<EAFGGGGGFFGGGGGGGFFEGGG@FGFFFGGGGGGFGGGGGGEDGGGGGGGFGFGGFFGGGGEFEEGFFDGGFFGFGCGGGGGGFGGGGG<FGFD?FFEEFEFGGFGGDFGGG
@M02846:211:000000000-JJH3H:1:1101:25982:7830 1:N:0:1
TACCTTCTTTACAATATAGCAGACTAGATAATAATCTTCGTGTTAATGATAATTAAGACATTGACCACGCTCATCAGAAGGCTCGCCAGAATAAACGTTGCAAAAAGGATTCCTGGAAAAATGGTCGCACACAAAAATTTTA
+
GGGGGGGGGGGGGGGGGGGGGGGGGFFGGGGGGGGGGGGGGGGGGGGGGFGGGGGGGGGGGGGGGGGGGGGGGGGGGGGGGGGGGGGGGGGGGGGGGGGGGGGGGGGGGGGGGGGGGGGGGGGGGGGGGGGGGGGGGGGGGG
@M02846:211:000000000-JJH3H:1:1101:25982:7830 2:N:0:1
GCGTCAGTCAGGTAATACGACTCACATAAAATTTTTGTGTGCGACCATTTTTCCAGGAATCCTTTTTGCAACGTTTATTCTGGCGAGCCTTCTGATGAGCGTGGTCAATGTCTTAATTATCATTAACACGAAGATTATTATC
+
GGGGGGGGGGGGGGGGGGGGGGGGGGGGGGGGGGGGGGGGGGGGGGGGGGGGGGGGGGGGGGGGGGGGGGGGGGGGGGGGGGGGGGGGGGGGGGGGGGGGGGGGGGGGGGGGGGGGGGGGGGGGGGGGGGGGGGGGGGGFGE
@M02846:211:000000000-JJH3H:1:1101:26758:7830 1:N:0:1
[truncated: 60,352,827 more chars]
