# Supplementary material for: Low-Input, High-Resolution 5′ Terminal Filovirus RNA Sequencing with ViBE-Seq
Source: Viruses. 2024 Jul 1;16(7):1064. doi: 10.3390/v16071064 (PMC11281615; doi:10.3390/v16071064)
Supplement: Supplementary file 1 [file viruses-16-01064-s001.zip › Data_S1/Infected_cells.fastq]

@M02846:226:000000000-JV5VC:1:1101:16805:1930 1:N:0:1
TACGCTATCCCCATAGTTATCCACATTCATCCACAGTTCGTGCCGCTGTCATATTGGCAGCGGCTTTTACTTTTCTTCTTCACGCGAGTTTGAAGGCCCCGGAAAGGTGTGAACTATGCGAGATCGGAAGAGCGGTTCAGCA
+
FFFGGGGGGGGGGHGHHHFHHHGHFHHH5FF33A32BDB2222A2AA0BF5D5AD53A31A000>EGG43FFH44BG4EGEB31?///>?FFDBGGHGGGGG/B/0022B/222>2@22////??/////00<-@ADF1000
@M02846:226:000000000-JV5VC:1:1101:16805:1930 2:N:0:1
CACCCCTTTCCTTTTCCTTCAAACTCGCGTGAAGAAGCAAAGTAAAATCCGCTGCCAATATGACTGCGGCCCGAACTGTGGTTGTATGTGGATAACTATGGTGATAGCGTAAAGTATGCGAGATCGGAAGAGCGTCGTGTTG
+
331A11AFG11333131DF11131BA000A///110011010D2222211//B//011B1D22B210//>/>///>FBFD00>//1B2B211B211B1B21211B221/?///2B2B22////?@/////000/?/->.F0.
@M02846:226:000000000-JV5VC:1:1101:13589:1958 1:N:0:1
GCGTCAGTCAGGTAATACGACTCACATAGGACACACAAAAAAGAAGAAATAGATTTATTTTTAAATTTTTGTGTGCGACCATTTTTCCAGGAATCCTTTTTGCAACGTTTATTCTGGTGAGCCTTCTGATGAGCGTGGTCAA
+
FFDGGGGGGGGGGHHHHHHGGGGHHHHHG33A2AAA22B2101113333D535DFHBGGHHH135DGHHFCGFHG4E?EE/FGHHHFD44GEHHHHHHHHHGHHGEEFGHEGHEHFBGC3CC?FHHHF3DD22>BDD?GGE1
@M02846:226:000000000-JV5VC:1:1101:13589:1958 2:N:0:1
TACCTTCTTTACTATATAGCAGACTAGTTAATAATCTTCGTGTTAATGATAATTAAGACATTGACCACGCTCATCAGAAGGCTCACCAGAATAAACGTTGCAAAAAGGATTCCTGGAAAAATGGTCGCACACAAAAATTTAA
+
F3DDFFCFGG3A33D3D333110BB113B33D22DDFG20B0FE22D22D22DF2111B0DF11A11A/AEE/AB2F1A10/BB1@>1000DF11B/GGAA1110///0BFGDGG001100B>1FG/////B//00/BFG22
@M02846:226:000000000-JV5VC:1:1101:13607:2035 1:N:0:1
TACCTTCTTTACAATATAGCAGACTAGATAATAATCTTCGTGTTAATGATAATTAAGACATTGACCACGCTCATCAGAAGGCTCGCCAGAATAAACGTTGCAAAAAGGATTCCTGGAAAAATGGTCGCACACAAAAATTTAA
+
FFFGGGGGGGGGGHHHHHHHHHHHHHHHHHFGFHHGHHHHHGHHHFGHFHHGHHFFHGHFHHFEGHFGFDFGGHHBFFFHFEHH?@EFEFHHHHHHGHHHGHHHHGGCFHHHHHGHEGHHGHHHHHGGFFGHFEHHHHHHHF
@M02846:226:000000000-JV5VC:1:1101:13607:2035 2:N:0:1
GCGTCAGTCAGGTAATACGACTCACATAACAAAAAAGAAGAAATAGATTTATTTTTAAATTTTTGTGTGCGACCATTTTTCCAGGAATCCTTTTTGCAACGTTTATTCTGGCGAGCCTTCTGATGAGCGTGGTCAATGTCTT
+
FFDGE2AGG454FBGHFDGCEEFFHCGBDFB32222E11A33EFDFDHHHGGHHHHGFFGHHHHCGBGHHGGEEGHHHHHHFFFHEHHHCGHHHHGFHFFEHHHHHHHHHHHGCC@CHHHHFFHFBCGCGD?HGHBFGHHHH
@M02846:226:000000000-JV5VC:1:1101:14315:2053 1:N:0:1
AGCGCTTGCGCGCTACGTAAGGGTCATGTGGGTGGGTAAAGCTGACAGTCAGACACCATGGCCGCTCGTCGTGGCCGCGCGCCAGATCATAGAGCTTCGCTTCGGCCTGATAGGCAACTTCATCGTCATATTCGAGCTGGTT
+
FFFGGGGGGGGGGGGGGHHHHHHGHHHHHCF?EGC0E5BB5AGF3E33GFFB5FGGFFHFBFF/>EE@EE/ED?/?EEFC@@DGGEGHGHFHHHHHHHGGGHGGGC.ECBGG1BC0<<GHHFHHBGF.GHFHHCFFDDHCGH
@M02846:226:000000000-JV5VC:1:1101:14315:2053 2:N:0:1
CGGTCCGGATCAGCTGCACGGTTTCGAGCAGCGGCTCACCACCGACATCTACCCGGCGGATTTCGGCTGGACGCCGGATTATCGCAAGCCTGGTGAACGTATCGACTGGTGGTATCACAATCTCGGTTCGATCACCGGAGCG
+
F11EE1100AE01BF110BCEEFEH//0A/0A//AAA1ABFGE//>/EHHEFGC//>>E/EEHHBE?F/<0B/>BCCGGGHHG///?@<CG0GG0D1GFHHHC..<C..;CCFFCC0GC0GBCGA.ABE@.;?CFB.-;-9-
@M02846:226:000000000-JV5VC:1:1101:19647:2089 1:N:0:1
TACCTTCTTTACAATATAGCAGACTAGATAATAATCTTCGTGTTAATGATAATTAAGACATTGACCACGCTCATCAGAAGTCTCGCCAGAATAAACGTTGCAAAAAGGATTCCTGGAAAAATGGTCGCACACAAAAATTTAA
+
FFFGGGFGGGGFGFGHHFFHHFCHFFHHH6AGF5FBGFFHFEHHF5F5AF55DEA5DEFFHG55533F??EFDGHG3AD35@5E3?0E@1BFGGDHDFFEEGHDGH1EBGGHFHH32BBB0FBBBG///</0?/0FCGGF33
@M02846:226:000000000-JV5VC:1:1101:19647:2089 2:N:0:1
GCGTCAGTCTTGTAATACGACTCACATTGGACACACAAAAAAGAAGCTATAGATTTATTTTTAAATTTTTGTGTGCGACCATTTTTCCAGGAATCCTTTTTGCAACGTTTATTCTGGCGAGCCTTCTGATGAGCGTTGTCAA
+
B11A111A113AB33F3BFFCE0111B2AB1FBC0E/A0A///AAE111D22222BDFGDGF/B1E@FFFEG0>BFE/FCEF@FHGHE2@0/BFGGFFFEG/B2>>/<BFHFFHGF1B///</@@GF12>G21@/C/>?1?1
@M02846:226:000000000-JV5VC:1:1101:12564:2211 1:N:0:1
GCGTCAGTCAGGTAATACGACTCACATAACACACAAAAAAGAAGAAATAGATTTATTTTTAAATTTTTGTGTGCGACCATTTTTCCAGGAATCCTTTTTGCAACGTTTATTCTGGCGAGCCTTCTGATGAGCGTGGTCAATG
+
FFAEGEEGFFBFBFGFHHHCADGHHHGHFHHHHG?EBEA?ECGGHHCAGGGHHFGHHGHHHHGHHHHHGFHGHBEGEGGGHHHHFHHGHECFHBFFHFFEFGDFEFGHEFEGGFGHG@?CDHFGGH2GFHBFCA?@HHHFEH
@M02846:226:000000000-JV5VC:1:1101:12564:2211 2:N:0:1
TACCTTCTTTACAATATAGCAGACTAGATAATAATCTTCGTGTTAATGATAATTAAGACATTGACCACGCTCATCAGAAGGCTCGCCAGAATAAACGTTGCAAAAAGGATTCCTGGAAAAATGGTCGCACACAAAAATTTAA
+
FBFEFGGGGGG555DAFAG5ABBFGHHEHHHHEHGHHHHHHGGHB5GFBHHHHFFGGBFFGHFHHHGHGEGG?HGHHFFAAGHHE?FGCGHHFBFFEGFEEFFHGFEEHGGDGFFB0B3GGCGHFFEEGGGFGGHHEGFFGH
@M02846:226:000000000-JV5VC:1:1101:18415:2243 1:N:0:1
GCGTCAGTCAGGTAATACGACTCACATAACGAAGATTATTATCTAGTCTGCTATATTGTAAAGAAGGTAAAGTATGCGAGATCGGAAGAGCGGTTCAGCAGGAATGCCGAGACCGATCTCGTATGCCGTCTTCTGCTTGAAA
+
FF@EAAEAGB1G1BBAGFH00EEHF1FFHFAEA/EBDFGHGHHGFHD1EHGHFFEDGEFBD2FFGAABGG1DAGF2FEECCAGHC?//BBE@EGGGHG1FG//F1C1>EEEGEFCG/B0@F/<@02F??AH/FFFGHFH0>F
@M02846:226:000000000-JV5VC:1:1101:18415:2243 2:N:0:1
TACCTTCTTTACAATATAGCAGACTAGATAATAATCTTCGTTATGTGAGTCGTATTACCTGACTGACGCAAGTATGCGAGATCGGAAGAGCGTCGTGTAGGGAAAGAGTGTAGATCTCGGTGGTCGCCGTATCATTAAAAAA
+
55FGFGGGCFBGBDGFFHH55GAAF44FGE5AF5E5DFGHAAEGFFFGHFHGFHEFHFBGHGBDHFHDDAEEGHGFGFGGEF31E>?EHEFE?EEEFFE33F3GGH3?FGGFHH4FBFHA?/B/FC///</FGBGF11GDBC
@M02846:226:000000000-JV5VC:1:1101:18249:2287 1:N:0:1
GCGTCAGTCAGGTAATACGACTCACATAGGACACACAAAAAAGAAGAAATAGATTTATTTTTAAATTTTTGTGTGCGACCATTTTTCCAGGAATCCTTTTTGCAACGTTTATTCTGGCGAGCCTTCTGATGAGTGTGGTCAA
+
FFBGGGGGGFFGBGHHHHFCG?EHHHHHHHFHHHGCEFFFGGECCGGHHHHHFHFHEHHHHFGFHHFHHHGHGFGHGGGGGHHHHHFHHHGHHHHGHHHHHGHHHHGFHHEFHFFGHHGGGGFGHHHHFHHHH@GGGGGFFH
@M02846:226:000000000-JV5VC:1:1101:18249:2287 2:N:0:1
TACCTTCTTTACAATATAGCAGACTAGATAATAATCTTCGTGTTAATGATAATTAAGACATTGACCACACTCATCAGAAGGCTCGCCAGAATAAACGTTGCAAAAAGGATTCCTGGAAAAATGGTCGCACACAAAAATTTAA
+
FFFGGGGGGFGGGHHDGHHHHHGHFHHBGHHHHHHFDGGCGFFGHBGHBHHHHGHHHHHHGHHHHGFHHGGHGGHHHHHHFHHFGGGGGFHHGHHHGHGHGHFHHGF?GHHHFHHHFHHHGHHHGHGGGGGHGGHH/FGHHH
@M02846:226:000000000-JV5VC:1:1101:15910:2378 1:N:0:1
GCGTCAGTCAGGTAATACGACTCACATAGGACACACAAAAAAGAAGAAATAGATTTATTTTTAAATTTTTGTGTGCGACCATTTTTCCAGGAATCCTTTTTGCAACGTTTATTCTGGCGAGCCTTCTGATGAGCGTGGTCAA
+
FFDEEGGBGGGGGHHHHHHGGGGHHHHHHHGHGGHGGFFFHGGFFHGFHHHHFHHHHHHHHHHHGHHHHHGHHGHHGGGGGHHHHHHHHHHHHHHHHHHHHGHHHHGFFHHHHHHHGHGGGGGFHHHHHHHHHHGGGGHHHH
@M02846:226:000000000-JV5VC:1:1101:15910:2378 2:N:0:1
TACCTTCTTTACAATATAGCAGACTAGATAATAATCTTCGTGTTAATGATAATTAAGACATTGACCACGCTCATCAGAAGGCTCGCCAGAATAAACGTTGCAAAAAGGATTCCTGGAAAAATGGTCGCACACAAAAATTTAA
+
FFFGGGGGGGGGGHHHHHHHHHHHHHHDGFGGHHHFHFHHFFGFHHHHFHFHHHHFEHHGHHHHHHHGGGFGGHHHHHFHHHHHGGGGFHHGHHHHGHHHGHHHGHGGHHHHEHHHHHHHHHHHHHFGGGGHGFHHGGHHHH
@M02846:226:000000000-JV5VC:1:1101:13844:2379 1:N:0:1
GCGTCAGTCAGGTAATACGACTCACATGGACACACAAAAAAGAAGAAATAGATTTATTTTTAAATTTTTGTGTGCGACCATTTTTCCAGGAATCCTTTTTGCAACGTTTATTCTGGCGAGCCTTCTGATGAGCGTGGTCAAT
+
FFBGGGGFGFGGGHGHHHHDGGGHHHHHHGHHHHGGGHHHGGGHHHFFHFHHHHHHHHHHHHHHHHHHHGHHHHFGGGGGHHHHHHHHHHHHHHHHHHHGGHGGHGFHHHGHHHHHHGGGGGHHHHHHHHHHHGEGGGHHHG
@M02846:226:000000000-JV5VC:1:1101:13844:2379 2:N:0:1
TACCTTCTTTACAATATAGCAGACTAGATAATAATCTTCGTGTTAATGATAATTAAGACATTGACCACGCTCATCAGAAGGCTCGCCAGAATAAACGTTGCAAAAAGGATTCCTGGAAAAATGGTCGCACACAAAAATTTAA
+
FFFGGGGGGFGGFHHHHGHFHHHHHHHFHHFHGHHHHHGFGFFHGHHHGHHFHHHEFHFHHHHHHGFHFGGGGHHHHHFHHHHGGGCFEHHHHFHHG1GGGFGHGFGGHHHHHHHHHHHHHHHHHHGGCGGHGGHGHHHHHG
@M02846:226:000000000-JV5VC:1:1101:13226:2386 1:N:0:1
GCGTCAGTCAGGTAATACGACTCACATATGCACACAAAAAAGAAGAAATAGATTTATTTTTAAATTTTTGTGTGCGACCATTTTTCCAGGAATCCTTTTTGCAACGTTTATTCTGGCGAGCCTTCTGATGAGCGTGGTCAAT
+
BDDEGGGGGGGGGHHHHHHGGGGHHHHHHHHGHHHGGHHHGGFHHHHFHHHHHHHHHHGHHHHHHHHHHGHHGHHGGGGGHHHHHHHHHHHHHHHHHHHHGFGHHGHHHHHHHHHHHGGGGGHHHHHGHGHHHGEGGHHHHH
@M02846:226:000000000-JV5VC:1:1101:13226:2386 2:N:0:1
TACCTTCTTTACAATATAGCAGACTAGATAATATCTTCGTGTTAATGATAATTAAGACATTGACCACGCTCATCAGAAGGCTCGCCAGAATAAACGTTGCAAAAAGGATTCCTGGAAAAATGGTCGCACACAAAAATTTAAA
+
FFFGGGGGGGGGGHHHGHHHHHHHHHHHHHHHHHHHHHHHFGHHHHHHHHHHHHHHHHHHHHGHHHHGGGGGHHHHHHHHHHHGGGGGHHHHHHHGHHHGHHHGHGGHGHHHHHHHHHHHHHHFHGCGGGHGGHHHHHHHHH
@M02846:226:000000000-JV5VC:1:1101:19044:2449 1:N:0:1
GCGTCAGTCAGGTAATACGACTCACATAACACACAAAAAAGAAGAAATAGATTTATTTTTAAATTTTTGTGTGCGACCATTTTTCCAGGAATCCTTTTTGCAACGTTTATTCTGGCGAGCCTTCTGATGAGCGTGGTCAATG
+
FFDAE?EFFGGGFFDGFGFFGGGBFFHHHHHFHGGGFCAEECGGEFEGHHFHFHHHHHHHHHHHHHHHGBFHFHGGGGGHHHHHHHHHHEFFGHHHFHHGGHHCEFFHHHHGHHFF@@C?<GFHHF2GGFHHG?CCFHHGHF
@M02846:226:000000000-JV5VC:1:1101:19044:2449 2:N:0:1
TACCTTCTTTACAATATAGCAGACTAGATAATAATCTTCGTGTTAATGATAATTAAGACATTGACCACGCTCATCAGAAGGCTCGCCAGAATAAACGTTGCAAAAAGGATTCCTGGAAAAATGGTCGCACACAAAAATTTAA
+
FFFGFGGGGGGGGHHGHFFHHHHGHHHGHGHHHHHHHFFEFFGHHFFFFEGHHHHAAGHHGHHFFEHHFGEGGHHHHEDGFGCCEEEFGCHHHHGHGHFCEHHHHHGGFBFGHHHHFHFE0FFBBGEGGCGGGGHHHH1DGH
@M02846:226:000000000-JV5VC:1:1101:14083:2553 1:N:0:1
TACCTTCTTTACAATATAGCAGACTAGATAATAATCTTCGTGTTAATGATAATTAAGACATTGACCACGCTCATCAGAAGGCTCGCCAGAATAAACGTTGCAAAAAGGATTCCTGGAAAAATGGTCGCACACAAAAATTTAA
+
FFFGGGGGGGGGGFHHHHHHHHFHGHHHGHGHHHHHHHHHEFHFHFFHGHHHHHHDGFHHHFFFGGHHGGGGGHHHHHGGHGHHGGEGGHHHHHHHGHHHGHHHHGGGHFHHHGFHFHHHHHGHHHGGGGGHGFGHHHHHHH
@M02846:226:000000000-JV5VC:1:1101:14083:2553 2:N:0:1
GCGTCAGTCAGGTAATACGACTCACATAGGACACACAAAAAAGAAGAAATAGATTTATTTTTAAATTTTTGTGTGCGACCATTTTTCCAGGAATCCTTTTTGCAACGTTTATTCTGGCGAGCCTTCTGATGAGCGTGGTCAA
+
FBDEAFGEF4FEGHGHFFEGCEEBFGFGBGFGHFFGD2GFEEGEHHHCHHHHEFFA5GDBGFHHFGGFGGGHHCGGGGGCEHHFH4CFGHHHGFHHGDFDGGHGFHG?E3GHEHGHFEDCCG?C1FGGBHHFHHGGG?FDBD
@M02846:226:000000000-JV5VC:1:1101:18514:2564 1:N:0:1
TACCTTCTTTACAATATAGCAGACTAGATAATAATCTTCGTGTTAATGATAATTAAGACATTGACCACGCTCATCAGAAGGCTCGCCAGAATAAACGTTGCAAAAAGGATTCCTGGAAAAATGGTCGCACACAAAAATTTAA
+
FFFGGGGGGGGGGHHHHHHHHHHHHHHHHHHHHHHHHHHHFGHHHHHHHIHIHHHIIHHHHHGHHHHHGGGGGHHHHHHHHHHHGGGGGHGHHHHHGHHHGHHHHHGGHGHGHHHHHHHHHHHHHHGGGGGHGGHHHHHHHH
@M02846:226:000000000-JV5VC:1:1101:18514:2564 2:N:0:1
GCGTCAGTCAGGTAATACGACTCACATAGGACACACAAAAAAGAAGAAATAGATTTATTTTTAAATTTTTGTGTGCGACCATTTTTCCAGGAATCCTTTTTGCAACGTTTATTCTGGCGAGCCTTCTGATGAGCGTGGTCAA
+
FFCGGGGGGGGGGHHHHHHGGFGGHHHHHHHHHHHGGGHGHGGFGHHHHHHHHGHHHHHHHHHHGHHHHHGHHGHHGGGGGHHHHHHHHHHHHHHHHHHHHGGGHHGHHHHHHHHHHGGGGGGHHHHHHHHHHHGGGGHHHH
@M02846:226:000000000-JV5VC:1:1101:15853:2584 1:N:0:1
GTCAGTCAGGTAATACGACTCACATAGGACACACAAAAAAGAAGAAATAGATTTATTTTTAAATTTTTGTGTGCGACCATTTTTCCAGGAATCCTTTTTGCAACGTTTATTCTGGCGAGCCTTCTGATGAGCGTGGTCAATG
+
FFFGGGGGGGGGGHHHHGGGGHHHHHHHGHHHHGGGHGGGGGHHFHHHHHGHHHHHHHHHHHHGHHHHGFCFGFFGGGGHHHHHHHHHHHHGHHHHHGGGHHHHGGHHHHHHHHHHGGGGGHHHHHHHHHHFG<DGGHHHHH
@M02846:226:000000000-JV5VC:1:1101:15853:2584 2:N:0:1
TACCTTCTTTACAATATAGCAGACTAGATAATAATCTTCGTGTTAATGATAATTAAGACATTGACCACGCTCATCAGAAGGCTCGCCAGAATAAACGTTGCAAAAAGGATTCCTGGAAAAATGGTCGCACACAAAAATTTAA
+
FFFGGGGGGGCGFHFFHHFHHHHGGHFAGHHHFFHFBGHFAAA2FGHHHHHGHHHFHHHH5GFFGHGGFFGGGHHHHFGHGHHFEFGFEFGHGGHHFFFHFFGHFHGEFFEGHHEFEGFBFHFHGFGGGGFHCGHHHHHGHH
@M02846:226:000000000-JV5VC:1:1101:13025:2619 1:N:0:1
TACCTTCTTTACAATATAGCAGACTAGATAATAATCTTCGTGTTAATGATAATTAAGACATTGACCACGCTCATCAGAAGGCTAGCCAGAATAAACGTTGCAAAAAGGATTCCTGGAAAAATGGTCGCACACAAAAATTTAA
+
3DDGGFA1BEAFEGHF3F3FHH0GC11BG3G2BFFA222B0AA0FHHHEH22AGB1AE1012FF11A/A///ADGDG11AEF11>1010BGB1FFGG0GA/1F1BFE?G1112B@GCG1GHGFF1>/E/@E0/<0BFFHH22
@M02846:226:000000000-JV5VC:1:1101:13025:2619 2:N:0:1
GCGTCAGTCAGGTAATACGACTCAAAAAAAGAAGAAATAGATTTATTTTTAAATTTTTGTGTGCGACCATTTTTCCAGGAATCCTTTTTGCAACGTTTATTCTGGCGAGCCTTCTGATGAGCGTGGTCAATGTCTTAATTAT
+
FFDAAAAFABFABGG3GFGFEGGFC1FE?EE/BGFFGGHFHHHHFHH2FDCABDGD2GEG0BGE/E/>E1FFHGHDGECGGEB1FGGBGGFFH1E?BFGEFH2GF1E@CGGHFBBGBBD2FHC??<<FH1FG11??GBGBFG
@M02846:226:000000000-JV5VC:1:1101:10795:2620 1:N:0:1
TACCTTCTTTACAATATAGCAGACTAGATAATAATCTTCGTGTTAATGATAATTAAGACATTGACCACGCTCATCAGAAGGCTCGCCAGAATAAACGTTGCAAAAAGGATTCCTGGAAAAATGGTCGCACACAAAAATTTAA
+
FFFGGGGGFGGGGHHHHGHHCHFHFDGHHHBEDFHFHGHFEAAFHHHHDGFHHHFHHHFEHFHHHHHEGGGGGFGHHFFHHHCFEGGAEGHHHHHHGHHHGHHHHHG?FHEHHHHFBEF2GGHHHHGGCCCGFFFCGGHHHH
@M02846:226:000000000-JV5VC:1:1101:10795:2620 2:N:0:1
GCGTCAGTCAGGTAATACGACTCACATAGGACACACAAAAAAGAAGAAATAGATTTATTTTTAAATTTTTGTGTGCGACCATTTTTCCAGGAATCCTTTTTGCAACGTTTATTCTGGCGAGCCTTCTGATGAGCGTGGTCAA
+
F1>AE1AG1GGBAAFGFHHGGGEB1EFFEB1BGHHGGFFHHCFFEGGBBGHFBGGHHHGGHHGGFHHHHHGHHHGHGGGG/GFHFFHHHGGH0FG1DFGB>EHEFGEHGHEHHGGGHHGGGCCHHGGFHHHEHFGEC?G1DD
@M02846:226:000000000-JV5VC:1:1101:10484:2650 1:N:0:1
GCGTCAGTCAGGTAATACGACTCACATAGGACACACAAAAAAGAAGAAATAGATTTATTTTTAAATTTTTGTGTGCGACCATTTTTCCAGGAATCCTTTTTGCAACGTTTATTCTGGCGAGCCTTCTGATGAGCGTGGTCAA
+
FFBEGGGGFGGGBEGDFHHFDFGFHGFGGB3FGHFEGGHF10E1AF3AFFFHGBGFHHHHHHHHHHHHHHGGHGHHGFGCGHHFHHHHHHHGHGHHHHHFHGFEDGEHHHHHHHHFFHGGGCDHHGHHHGGHHGGGGGHHHH
@M02846:226:000000000-JV5VC:1:1101:10484:2650 2:N:0:1
TACCTTCTTTACAATATAGCAGACTAGATAATAATCTTCGTGTTAATGATAATTAAGACATTGACCACGCTCATCAGAAGGCTCGCCAGAATAAACGTTGCAAAAAGGATTCCTGGAAAAATGGTCGCACACAAAAATTTAA
+
FFFGGGGGGG5GFGDGFHHFFH4BFFFBFGDBE5DFFFFGGCFGHHHHHFF5HHEHGHHFFHGGEFFHEG1E1FGHHHHHFFHFEGGFEAFHHFHHGGGEEB@GHCEEEFGGGHHFFHHFFHH3FECECCGHDAGHAGFHHB
@M02846:226:000000000-JV5VC:1:1101:15242:2652 1:N:0:1
GCGTCAGTCAGGTAATACGACTCACATAGGACACACAAAAAAGAAGAAATAGATTTATTTTTAAATTTTTGTGTGCGACCATTTTTCCAGGAATCCTTTTTGCAACGTTTATTCTGGCGAACCTTCTGATGAGCGTGGTCAA
+
FFCGGGGGGGGGGHHHHGHGGGGHHHHHHHHHHHHGGGHHHGGGHHHHHHHHHHHHHHHHHHHHHHHHGHGHHHHHGGGGGHHHHHHHHHHHHHHHHHHHHGHHHHGFGHHHHHHHHHGGGGGHHHHHHHHHHHGGGGGHHH
@M02846:226:000000000-JV5VC:1:1101:15242:2652 2:N:0:1
TACCTTCTTTACAATATAGCAGACTAGATAATAATCTTCGTGTTAATGATAATTAAGACATTGACCACGCTCATCAGAAGGTTCGCCAGAATAAACGTTGCAAAAAGGATTCCTGGAAAAATGGTCGCACACAAAAATTTAA
+
FFFGGGGGGGGGGHHHHHHHHHHHHHHFHHHHGHHHGHHHHGHHHHHHGHHIIHGHHHHHHHHHHHGHEGGGGHHHHHHHHHHHGGGGGHHHHHHHGHHHGHHHHHGFHHHHHHHHHFHHHHHHHHGGGGGHGGHHGGHHHH
@M02846:226:000000000-JV5VC:1:1101:16386:2656 1:N:0:1
TACCTTCTTTACAATATAGCAGACTAGATAATAATCTTCGTGTTAATGATAATTAAGACATTGACCACGCTCATCAGAAGGCTCGCCAGAATAAACGTTGCAAAAAGGATTCCTGGAAAAATGGTCGCACACAAAAATTTAA
+
FFFGGGGGGGGGGGHHHHHHHHGHHHHHHHHHHHHHHHHHHGHHHGHHGHHHHHHHHHHHHHHHHHHHGGGGGGHHHHHHHHHHGGGGGHHHHHHHGHHHGHHGHHGGHHHHHHHHHHHHHHHHHHGGGGGHGGHHHHHHHH
@M02846:226:000000000-JV5VC:1:1101:16386:2656 2:N:0:1
GCGTCAGTCAGGTAATACGACTCACATAACACAAAAAAGAAGAAATAGATTTATTTTTAAATTTTTGTGTGCGACCATTTTTCCAGGAATCCTTTTTGCAACGTTTATTCTGGCGAGCCTTCTGATGAGCGTGGTCAATGTC
+
FFCGGGGGGGGGGGGHHHHGGGGHGHGHGHHHGGHGHGGGHHHHHHHHHHHHHHHHHHHHHHHHHHGGHHHHGGGGGHHHHHHHHHHHHHHHHHHHHGHHGHGHHHGHHHHHHEFCGFGHHHHHHHHGHHGGGGHHHHHHHH
@M02846:226:000000000-JV5VC:1:1101:20862:2658 1:N:0:1
TACCTTCTTTACAATATAGCAGATAGATAATAATCTTCGTGTTAATGATAATTAAGACATTGACCACGCTCATCAGAAGGCTCGCCAGAATAAACGTTGCAAAAAGGATTCCTGGAAAAATGGTCGCACACAAAAATTTAAA
+
FFFGGGGGGGGGGHHHHHHHHHHHHHHHHHHHHHHHHHHHGHHHHHHHHIHHIIHHHHHIHHHHHHHGGGGGHHHHHHHHHHHGGGGGHHHHHHHGGHHGHHHHHGGHHHHHHHHHHHHHHHHFHGGGGGHGGHHHHHHHHH
@M02846:226:000000000-JV5VC:1:1101:20862:2658 2:N:0:1
GCGTCAGTCAGGTAATACGACTCACATAGCACACAAAAAAGAAGAAATAGATTTATTTTTAAATTTTTGTGTGCGACCATTTTTCCAGGAATCCTTTTTGCAACGTTTATTCTGGCGAGCCTTCTGATGAGCGTGGTCAATG
+
FFCGGGGGGGGGGHHHHHHGGGGHHHHHHHHHHHGGHGGGGGHHFHHHHHFHHHHHHGHHHHHHHHHHGHHHHFGGGGGHHHHHHHFHHHHHHHHHHHHGHHGHGHHHHHHHHHHHGFGGGHGHHHFFFHHHGADGHHHHHH
@M02846:226:000000000-JV5VC:1:1101:12070:2672 1:N:0:1
TACCTTCTTTACAATATAGCAGACTAGATAATAATCTTCGTGTTAATGATAATTAAGACATTGACCACGCTCATCAGAAGGCTCGCCAGAATAAACGTTGCAAAAAGGATTCCTGGAAAAATGGTCGCACACAAAAATTTAA
+
FFFGGGGGGGGGGHHHHHHHHHHHHHHHHHHGHHHHHHHHHGHHHHHHIHIHHHIHHHHHHHHHHHHHGGGGGHHHHHHHHHHHGGGGGHHHHHHHGHHHGHHHHHGGHHHHHFGHFHHGHHHHGHGGGGGHGGGHHHHHHH
@M02846:226:000000000-JV5VC:1:1101:12070:2672 2:N:0:1
GCGTCAGTCAGGTAATACGACTCACATAACACAAAAAAGAAGAAATAGATTTATTTTTAAATTTTTGTGTGCGACCATTTTTCCAGGAATCCTTTTTGCAACGTTTATTCTGGCGAGCCTTCTGATGAGCGTGGTCAATGTC
+
FFCGGGGGGGGGFGHHHHHGGGGHHHHHHHHHHGGHHGGGHHGFHHHHFHHHGHHHHHGHHHHGHHGHHHHHGGGGGHHHGHHHGHFGHFGGHHHHHGHFFHGHHHHHHHHHHHGGFGFHHHHHHHHHHGGEGGHHHHHHHD
@M02846:226:000000000-JV5VC:1:1101:14826:2681 1:N:0:1
TACCTTCTTTACAATATAGCAGACTAGATAATAATCTTCGTGTTTACAATATAGCAGATATGTGAGTCGTATTACCTGACTGACGCACCTTCTTTACAATATAGCAGACTAGATAATAATCTTCGTGTTATGTGAGTCGTAT
+
FFFGGGGGGGGGGHHHHHHHHHHHHHHHFHHHHHHHHHHHFFFHHGHFHHHHHHHHHGHHHHHHHHHHGAFCCGHHGHHHHHHHGGGGGHHHHHHHHHHHHHHHHGHHHHHGHHHHHHHHGHHHEGFFGFHDBGHHGFGFCE
@M02846:226:000000000-JV5VC:1:1101:14826:2681 2:N:0:1
GCGTCAGTCAGGTAATACGACTCACATAACACGAAGATTATTATCTAGTCTGCTATATTGTAAAGAAGGTGCGTCAGTCAGGTAATACGACTCACATATCTGCTATATTGTAAACACGAAGATTATTATCTAGTCTGCTATA
+
FFCEGGGGGGGGBGFGFGHGGGGHHHHHGHHGGGGGGHHGHHHHHHHHFFHFFHHGHHHHHHGGHGHGHA33EEEGGFHDGH4@GFHFHEDEGHGHEFGHEEFFFFHHEHHDGBFFGGGEGDBFFHFHHHGFHHHHHHGHHH
@M02846:226:000000000-JV5VC:1:1101:15086:2725 1:N:0:1
TACCTTCTTTACAATATAGCAGACTAGATAATAATCTTCGTGTTAATGATAATTAAGACATTGACCACGCTCATCAGAAGGCTCGCCAGAATAAACGTTGCAAAAAGGATTCCTGGAAAAATGGTCGCACACAAAAATTTAA
+
FFFG1GGGDGGGGHF1AFGFF1BG1B1FB31FDGGB2ADEA0ABGDEGGBFDDFHHHHHCBBGFF11AEEFACFGGDGGHHEEFE/>EFGEGD1GHAGFHAFDGHHG?F1EB2GG0>BGF00F1B2/<@CGHGGF0?FFFGF
@M02846:226:000000000-JV5VC:1:1101:15086:2725 2:N:0:1
GCGTCAGTCAGGTAATACGACTCACATAACACACAAAAAAGAAGAAATAGATTTATTTTTAAATTTTTGTGTGCGACCATTTTTCCAGGAATCCTTTTTGCAACGTTTATTCTGGCGAGCCTTCTGATGAGCGTGGTCAATG
+
FF?AAEAF1BF0B1FGFDH0B0EBF1GGHFHFAA//A0FEEC0F1F0FGH1BGFBBGHGFGHEFHDG1>0BGFHGEEE?EGGFHFF2FE/0BG1BFBHFGHH1BEC00/FGFE2FF?/<</FGGGHGHEB1F<C<CC1FDGF
@M02846:226:000000000-JV5VC:1:1101:21412:2727 1:N:0:1
TATTCCAAGGCTCTCGCCTGGGCGCTGGACCACAAGAAGGAGACGGTGGCCGCGGGCGTGGCCTTTCTGGTGGTTTCAGGGCTTCTCGCCACCCGCCTCGGCTCGGAGTTCCTGCCAGCCCTGGAGGAAGGCAATTTCTGGA
+
FFFGGGGGGGGFGHHGGGGHHGHGGGGGHHHHHFDHHHGHHHHGGGEHGHHGGGGGGGGGGGHHHHGHHHFHGGGGHHHGHGHHHHHEGGFGHGGGGGGGGGGGGGDCGHHHHHHHHHGGGHAEGHGGHHGHGFFFGGGFGF
@M02846:226:000000000-JV5VC:1:1101:21412:2727 2:N:0:1
GCTCCACGTTGGAGAAGGGCGAAGCGTCCGAGCCATTGTCGGGGCGGCCGTGCTGCGAGACCACGGTGGTGATTTCCGGGTGGCGCAGCATGATCTCGCGCATCTTGCGGGTGGCGGCGGCGCCAGCCTCCAGCGACGTGGT
+
FFFGGGGGGFGGGHGHHHGGGGGGGGEGGGGGCGHHHFGHGCCGGGGGGGEEFEHGGCGGGGHHFG/FDDGHHHHHHGGGDFGHGGGGGH0GGGHEHHGGGGGCGHHGGGCA??FCACAFFFFFFFFFFFFFFFFFFF>DE.
@M02846:226:000000000-JV5VC:1:1101:20877:2741 1:N:0:1
GCGTCAGTCAGGTAATACGACTCACATAACACACAAAAAAGAAGAAATAGATTTATTTTTAAATTTTTGTGTGCGACCATTTTTCCAGGAATCCTTTTTGCAACGTTTATTCTGGCGAGCCTTCTGATGAGCGTGGTCAATG
+
FFDG?EAGGGGCAGFHGFHAGGGFHHFHH1GFCGGGHFAEGGHHHCGHHGGFHHHHHHHHGHHHHHHFEHE>EGE?/@EFFHHGC@GFHHHFFGHFHHHEFFHGEGHHFHHHHGEFCCCCCHHHGHHHHHHHG/CCGHH1GH
@M02846:226:000000000-JV5VC:1:1101:20877:2741 2:N:0:1
TACCTTCTTTACAATATAGCAGACTAGATAATAATCTTCGTGTTAATGATAATTAAGACATTGACCACGCTCATCAGAAGGCTCGCCAGAATAAACGTTGCAAAAAGGATTCCTGGAAAAATGGTCGCACACAAAAATTTAA
+
FFFFBFGGGFFGBFHHHHHFFGCGHFGHHHHHHDGHHHHHHFHHEFGFHDGHHHH5GHHHHFHHHHHAFECGDFHFEHFFFEHHGEEEGFFFHHHHDHHHDHFHFAEEHFHHGHHHGFGEHHHHHHEGG@DGDFFEHHFHHG
@M02846:226:000000000-JV5VC:1:1101:13301:2817 1:N:0:1
TACCTTCTTTACAATATAGCAGACTAGATAATAATCTTCGTGTTAATGATAATTAAGACATTGACCACGCTCATCAGAAGGCTCGCCAGAATAAACGTTGCAAAAAGGATTCCTGGAAAAATGGTCGCACACAAAAATTTAA
+
FFFGGGGEGGFGFDF1FG3AFGAGHHGHHHHFFFFFFDGFHGFFHHHGFEFHHHFGGGBGHHHHHFCHGGGGGGGFFFHHGHFHGGCECHHHHHGFEHGFCFGHFH?EFHFGHHHGHHHHHGFF>FECGGGHGGFFHCFFHH
@M02846:226:000000000-JV5VC:1:1101:13301:2817 2:N:0:1
GCGTCAGTCAGGTAATACGACTCACAAAAAAAGAAGAAATAGATTTATTTTTAAATTTTTGTGTGCGACCATTTTTCCAGGAATCCTTTTTGCAACGTTTATTCTGGCGAGCCTTCTGATGAGCGTGGTCAATGTCTTAATT
+
FFDAAAEBFAGGGHCFFHHFAEEHHHDHHGAFGFCHFFHGHHFHHHFFHBFHHGFHHHFHGFHGGGE?>EEFGHHHHGHHFEFGFHGFHHHGFHHH/FGHGHHGGHGH@ECCGHFHHHFHHHHHGGGFGGFHHHHHHBGFFG
@M02846:226:000000000-JV5VC:1:1101:13385:2840 1:N:0:1
GGATCAAAGTCGATCAGTGTCCTGATCTCATTATCTGTAAAGTCATCCGATCCTTTGATTTGCTTGTCCGCTGGACAAGTGGTGTTAATCTGCATTGTAAACCTAATCCATGTTAGTATTTTCGAACCCTGTTTATACTAAT
+
FFFGGGGGGGGGGGHGHHHHHHHHHHHHHHHHHHHHHHHHHHHHHHHHGGGGGHHHHHHHHHHHHHHHHGGGGGHHHHHHHHBFHGHHHHHHHHHHHHHHHHHHHHHHHHHHHHHHHHHHHHHGGHHGGHHHHHHHHHHHHH
@M02846:226:000000000-JV5VC:1:1101:13385:2840 2:N:0:1
TTTCTTGGCGTATGTTAAACATCGTGGAGGCGCGACCAAGATTATGACCCTGCCAAAACCTGAAAAGTCACGGTTGTCTCCTATTATGGTGTATGTGTTATACCCTCTAAGCACTATATCCAATTAGTATAAACAGGGTTCG
+
FFFGGGGGGGGGGHHHHFHHHHHGCHGGHGGGGGGGGGHHHHHHHHHHHHHHHHHHHHHGHHHHHGHHHHHGGFFGFHHGHHHHHGHHHFHHHHHGHHHHHHHHHHHHHHHHHHHHHHHHHHHHHHHHHHHHGHHHGGGHHG
@M02846:226:000000000-JV5VC:1:1101:9952:2860 1:N:0:1
TACCTTCTTTACATATAGCAGACTAGATAATAATCTTCGTGTTAATGATAATTAAGACATTGACCACGCTCATCAGAAGGCTCGCCAGAATAAACGTTGCAAAAAGGATTCCTGGAAAAATGGTCGCAAAGTATGCGAGATC
+
FFFGGGGGGGGGGHHGHHHHHHHHHHHHHHHHHHHHHHHHGHHGHHHHHHGHFHHHIHHHHHHHHHHGGGGGHHHHHHHHHHHGGGGGHHHHHHHGHGHGHHHHHGGHGHHHHHHHHHHHHHHGHGGGGGGFFHHHGGGGGH
@M02846:226:000000000-JV5VC:1:1101:9952:2860 2:N:0:1
TGCGACCATTTTTCCAGGAATCCTTTTTGCAACGTTTATTCTGGCGAGCCTTCTGATGAGCGTGGTCAATGTCTTAATTATCATTAACACGAAGATTATTATCTAGTCTGCTATATGTAAAGAAGGTAAAGTATGCGAGATC
+
FFFFGGGGGGGGGHHHHHHHHHGHFHFBEFHHHGHHHHHHHHHHHGGGGGHHHGHHHHHHHGEGFFGHHHHHHGHHHGHHGHHHGHHHHHGGGGFHFHHFHHHHGHHHFHHHHHHHHHHHHHH0GHGHHHHGHGHE/EFGGH
@M02846:226:000000000-JV5VC:1:1101:14263:2865 1:N:0:1
ATATAGCAGACTAGATAATAATCTTCGTGTTAATGATAATTAAGACATTGACCACGCTCATCAGAAGGCTCGCCAGAATAAACGTTGCAAAAAGGATTCCTGGAAAAATGGTCGCACACAAAAATTTAAAAATAAATCTATT
+
FFFGGGGGGGGGGHHGHHHHHHHHHHHGGGHHHHHHHHHHHHHHHHHHIHHHHHHGGGGGHHHHHHGHHHHGGGGGHHHHHHHGHGHGHHHHHGGHHHHHHHHHHHHHHHHHHGGGGGHGGHHHHHHHHHHHHHHHHGHHHH
@M02846:226:000000000-JV5VC:1:1101:14263:2865 2:N:0:1
GCGTCAGTCAGGTAATACGACTCACATAGGACACACAAAAAAGAAGAAATAGATTTATTTTTAAATTTTTGTGTGCGACCATTTTTCCAGGAATCCTTTTTGCAACGTTTATTCTGGCGAGCCTTCTGATGAGCGTGGTCAA
+
FFBGGGGGGGGGGGHHHGHGGDGHHHHHHHHHHHHGGGHHHGGGHHHHHHHHHHFHHGHHHHHHHHHHHGGHHHHHGGGGGHGGHGGHHHGHHHHHHHHHHGGHHHGHHHHHHHGHHHGGGGGGHHHHHHHHHHGGGGGHGH
@M02846:226:000000000-JV5VC:1:1101:17776:2870 1:N:0:1
TACCTTCTACAATATAGCAGACTAGATAATAATCTTCGTGTTAATGATAATTAAGACATTGACCACGCTCATCAGAAGGCTCGCCAGAATAAACGTTGCAAAAAGGATTCCTGGAAAAATGGTCGCACACAAAAATTTAAAA
+
FFFGGGGGGGGGGHHHHHHHHHHHHFHHHHHHHHHHHHGFGHHHHHHHHHHHIHIHHHHHHHHHHHGGGGGHHHHGHHHHGHGGGGGGHHHGHHGHHHGHHHHHGGHGGHHGHHHHHHHHHHFHGGGGGHGGHHHHGHHHHH
@M02846:226:000000000-JV5VC:1:1101:17776:2870 2:N:0:1
GCGTCAGTCAGGTAATACGACTCACATAACACAAAAAAGAAGAAATAGATTTATTTTTAAATTTTTGTGTGCGACCATTTTTCCAGGAATCCTTTTTGCAACGTTTATTCTGGCGAGCCTTCTGATGAGCGTGGTCAATGTC
+
FF@GGGGGGGGGFFGGHHHGGGGHHHHHHHHHGGHHHGFEHGGHHHHHFHHHHGHHHHHHHHHHHHGGHHHHGGGGGHHHHHHHHHGHHHHHHHHHHGHGHHGFHHHHHHHGHHGGGFGHHHHHHGHHHHGDGGHHHHHHGH
@M02846:226:000000000-JV5VC:1:1101:10171:2917 1:N:0:1
TACCTTCTTTACAATATAGCAGACTAGATAATAATCTTCGTTTTAATGATAATTAAGACATTGACCACGCTCATCAGAAGGCTCGCCAGAATAAACGTTGCAAAAAGGATTCCTGGAAAAATGGTCGCACACAAAAATTTAA
+
FFFGGGGGGGGGGHHHHFFHHHHHHGFHHHHHGHFHHFGHFFGGHHGHHHHHHGHHHHHHHHBHHFFHFGGGGHHHGHEBHEHHGGGGFFFHFHGHGHHGGHFHHGFECGHFHHHGFHHHGHHHHFGGGCCHGGHGGGHFGH
@M02846:226:000000000-JV5VC:1:1101:10171:2917 2:N:0:1
GCGTCAGTCAGGTAATACGACTCACATACACACAAAAAAGAAGAAATAGATTTATTTTTAAATTTTTGTGTGCGACCATTTTTCCAGGAATCCTTTTTGCAACGTTTATTCTGGCGAGCCTTCTGATGAGCGTGGTCAATGT
+
FFBGGGGGGGGGGHHHHHHGGGGHHFGGBGFGGGGHHHGEFAGFGHHHHHHHHHHHHHHHHHHHHHHGHGHGHGGGGGHHHHHHHFHHHHHHGHHHHHGHGFHEHHHHHHHHGGHGGGGGHHHHHFFFBGBFGFGHHHHHHH
@M02846:226:000000000-JV5VC:1:1101:21026:2952 1:N:0:1
GCGTCAGTCAGGTAATACGACTCACATAGGACACACAAAAAAGAAGAAATAGATTTATTTTTAAATTTTTGTGTGCGACCATTTTTCCAGGAATCCTTTTTGCAACGTTTATTCTGGCGAGCCTTCTGATGAGCGTGGTCAA
+
FBD2?EEDGBBFGFFGFBGGFFD3CGFFDF3FFH2E22FGA0AFHFEBFGD35DB55FDF55?FGDFBG5EG2B?4?1E/@3D4GD?3FFBC0?GGGE4BF@FHEFE?GB?44FFH31<@DGCH1<GH2DG2<G/DA?F1?G
@M02846:226:000000000-JV5VC:1:1101:21026:2952 2:N:0:1
TACCTTCTTTACAATATAGCATACTAGATAATAATCTTCGTGTCAATGATAATTAAGACATTGACCACGCTCATCAGAAGGCTCGCCAGAATAAACGTTGCAAAAAGGATTCCTGGAAAAATGGTCGCACACAAAAATTTAA
+
FF1FGFAF1DG1F13FE3AFG31AA3FF3BE32AG2GF2AAFGHF22FDHHHHBG111AGG2111BFEF?ECEGHHBDB1GA@0>E//>001B11FEG0//@EG0CEE01BF22100BF00FGB>G///B@F/<0FGFFFH2
@M02846:226:000000000-JV5VC:1:1101:17798:2985 1:N:0:1
GCGTCAGTCAGGTAATACGACTCACATAGGACACACAAAAAAGAAGAAATAGATTTATTTTTAAATTTTTGTGTGCGACCATTTTTCCAGGAATCCTTTTTGCAACGTTTATTCTGGCGAGCCTTCTGATGAGCGTGGTCAA
+
FFDGGGGGGGGGGHHHHHGGGGGHHHHHHHHHHHHGGGHHHGGGHHHHHHHHHHHHHHHHHHHHHHHHHHGHHHHHGGGGGHHHHHHHHHHHHHHHHHHHHGHGHHGHHHHHHHHHHHGGGGGHHHHHHHHHHHGGEGHHHH
@M02846:226:000000000-JV5VC:1:1101:17798:2985 2:N:0:1
ACCTTCTTTACAATATAGCAGACTAGATAATAATCTTCGTGTTAATGATAATTAAGACATTGACCACGCTCATCAGAAGGCTCGCCAGAATAAACGTTGCAAAAAGGATTCCTGGAAAAATGGTCGCACACAAAAATTTAAA
+
FFFGGGGGGGGGGHGHHHHHHHHHHHHHHHHHHHHHHHHHGHHHHHHHIIHHHHHIHHHHHHHHHHHGGGGGHHHHHHHHHHHGGGGGHHHHHHHGGHHGHHHHHGGHHHHHHHHHHHHHHHHHHGGGGGHGGHHHHHHHHH
@M02846:226:000000000-JV5VC:1:1101:16485:3035 1:N:0:1
GCGTCAGTCAGGTAATACGACTCACATAACAAAAAAGAAGAAATAGATTTATTTTTAAATTTTTGTGTGCGACCATTTTTCCAGGAATCCTTTTTGCAACGTTTATTCTGGCGAGCCTTCTGATGAGCGTGGTCAATGTCTT
+
FFBEGGGGGGGGGGHHHHHGGGGHHHHHHHHGHGHGGGHHHHHHHHFHHHHHHHHHHHGHHHHHGGFHHHGGGGGHHHHHHHHHHGHHHHHHHHHGHHHHGGHHHHHHHHHHGGGGGHHHHHGHHHGHGGGGHHHHHHHHHH
@M02846:226:000000000-JV5VC:1:1101:16485:3035 2:N:0:1
TACCTTCTTTACAATATAGCAGACTAGATAATAATCTTCGTGTTAATGATAATTAAGACATTGACCACGCTCATCAGAAGGCTCGCCAGAATAAACGTTGCAAAAAGGATTCCTGGAAAAATGGTCGCACACAAAAATTTAA
+
FFFGGGGGGGGGGHHHHHHHHHHHHHHHHHHHGHHHGHHHGGEGHHHHHHHHHGHHHGHHGHHHHHHHGGGGGHGGHHHHHGGHGCGGGHHHHHHHGHFHGHHHHHGGHHHHHHHHGHFHHHGHHHGGGGGHGFHFHGHHHH
@M02846:226:000000000-JV5VC:1:1101:10220:3057 1:N:0:1
GCGTCAGTCAGGTAATACGACTCACATAGGACACACAAAAAAGAAGAAATAGATTTATTTTTAAATTTTTGTGTGCGACCATTTTTCCAGGAATCCTTTTTGCAACGTTTATTCTGGCGAGCCTTCTGATGAGCGTGGTCAA
+
FB?FGEFEGGFGGFEHHHCEGGGHCHGGHFHBFHGDGCACE0EFAG3AFHHG5GHHFHHHFHHBGHHGFHGHHHHHGGGGGHHHHDGFEG3GBGHFFHHHHCHGGC<FHHADFFHFEFFGGCCFFHHFHHFFBGDGGGHHFH
@M02846:226:000000000-JV5VC:1:1101:10220:3057 2:N:0:1
TACCTTCTTTACAATATAGCAGACTAGATAATAATCTTCGTGTTAATGATAATTAAGACATTGACCACGCTCATCAGAAGGCTCGCCAGAATAAACGTTGCAAAAAGGATTCCTGGAAAAATGTTCGCACACAAAAATTTAA
+
FFFFGGGGGG3FFGF1FDGFBFHHHFHFGADGHBGHFHHHHFGGBEG2AFEBHFHFHGHHHHHHHHHA/B///1FHF11FGEGHC@FF?GHHHBFGG0GHGHFBBC//0BFG2FFBEBGGHHB2BDA?A@BGGCGA/F1FDG
@M02846:226:000000000-JV5VC:1:1101:20569:3099 1:N:0:1
GCGTCAGTCAGGTAATACGACTCACATATCTGCTATATTGTAAAGTACGAAGATTATACTAGTCTGCTATATTGTAAAGAAGGTAAAGTATGCGAGATCGGAAGAGCGGTTCAGCAGGAATGCCGAGACCGATCTCGTATGC
+
FFCGGGGGGGGGGHHHHHHGGGGHHHHHHHHHHHHHHHHHHHHHHGHHGGHGGHHHHHHHHHHHHHHHHHHHHHHHHHHHHHHHHHHHHHHHHGGGGGHHGGGGHHHGGGGGHHHHHHGHHHHHGGGGGGGGG/FGHGGHHG
@M02846:226:000000000-JV5VC:1:1101:20569:3099 2:N:0:1
TACCTTCTTTACAATATAGCAGACTAGTATAATCTTCGTACTTTACAATATAGCAGATATGTGAGTCGTATTACCTGACTGACGCAAGTATGCGAGATCGGAAGAGCGTCGTGTAGGGAAAGAGTGTAGATCTCGGTGGTCG
+
FFFGGGGGGGGGGHHHHHHHHHHHHHHGHHHHHHHHHHHHHHHHHHHHIIIIHGHHHHHHHHHHHHHGGHHHHHHHHHHHHHHGGGGGHHHHGGGGGGHHGGGGHHHGGGGFGHHHHGFHHHHHBGFHHHHHGHGGGGGDHG
@M02846:226:000000000-JV5VC:1:1101:10805:3116 1:N:0:1
TTTACAATATAGCAGACTAGATAATAATCTTCGTGTTAATGATAATTAAGACATTGACCACGCTCATCAGAAGGCTCGCCAGAATAAACGTTGCAAAAAGGATTCCTGGAAAAATGGTCGCACACAAAAATTTAAAAATAAA
+
FFFGGGGGGGGGGHGHHHHHGHHHHHHHHHHGHHGHHHHHHHHFHHHHHHIHHHGHHHHHHFGGGGHHHHGHFHHHGGCGGGHHHGFHHGEGHGHHHHHGGHHHHHHHFFHHHHHGHFHGGGGGHGGHHHHFHHHGHHGFFG
@M02846:226:000000000-JV5VC:1:1101:10805:3116 2:N:0:1
GCGTCAGTCAGGTAATACGACTCACACACACAAAAAAGAAGAAATAGATTTATTTTTAAATTTTTGTGTGCGACCATTTTTCCAGGAATCCTTTTTGCAACGTTTATTCTGGCGAGCCTTCTGATGAGCGTGGTCAATGTCT
+
FFCGGFGGGGGFGHHHHHDGEFEHFHHGGGGGGHHHGD1FGHFBFGDAGHHHHHGFHHFHHHHHHGFEGCF?AGGGHGHHHHHHHHHHHHGHGHHHCFHDGCHGHHHHHGHFGG/B/CHHHHHHHFHHHGGG/FGHFHHBGH
@M02846:226:000000000-JV5VC:1:1101:11656:3118 1:N:0:1
TACCTTCTTTACAATATAGCAGACTAGATAATAATCTTCGTGTTAATGATAATTAAGACATTGACCACTCTCATCAGAAGGCTCGCCAGAATAAACGTTGCAAAAAGGATTCCTGGAAAAATGGTCGCACACAAAAATTTAA
+
DFF1EGFFGFGFFDFHH3EFFFHFHFHHHHGHHF22GGGECFFGDGFFBHGFHGHBA1GEDGHBGFFGHFDFEFDGAFAAGGFG?>>A>EFGGF1GABG//FGF0GCEFGFGHHHF0GGHFGHBBFEEECGHGFHHHH<GFF
@M02846:226:000000000-JV5VC:1:1101:11656:3118 2:N:0:1
GCGTCAGTCAGGTAATACGACTCACATAGGACACACAAAAAAGAAGAAATAGATTTATTTTTAAATTTTTGTGTGCGACCATTTTTCCAGGAATCCTTTTTGCAACGTTTATTCTGGCGAGCCTTCTGATGAGAGTGGTCAA
+
F1>EAEC3B1FG1DFDFFHFE?ABGGCG1GDFCAAE/AFEC/BAB0BFFGFHGFF2EGHHHFFFFHHDGFC0F0FGAEGGEHHHHBFHBBGGHEHHFH2FGEGHFCECFFHHDFDB1GC?C@<GFHFGBFFHHFHFFFGHFB
@M02846:226:000000000-JV5VC:1:1101:13573:3164 1:N:0:1
GCGTCAGTCAGGTAATACGACTCACATATGGACACACAAAAAAGAAGAAATAGATTTATTTTTAAATTTTTGTGTGCGACCATTTTTCCAGGAATCCTTTTTGCAACGTTTATTCTGGCGAGCCTTCTGATGAGCGTGGTCA
+
FFCGGGGFGGGGGHHHHHHGGGGHHHHHHHHHHHHHGGGHGHGGGHHHHGHHHFHHHHHHHHHHHHHHHHHGHHHHHGGGGGHHHHHHHHHHHHHHHHHHHHGHHHHGHHHHHHHHHHHGGGGGHHHHHHHHHHHGGGGHHH
@M02846:226:000000000-JV5VC:1:1101:13573:3164 2:N:0:1
CTTCTTTACAATATAGCAGACTAGATAATAATCTTCGTGTTAATGATAATTAAGACATTGACCACGCTCATCAGAAGGCTCGCCAGAATAAACGTTGCAAAAAGGATTCCTGGAAAAATGGTCGCACACAAAAATTTAAAAA
+
FFFGGGGGGGGGGHHHHGHHHHFHHHHFHGHHHHHHHHGHHHHHHHHHHIHHHIHHHHHHHHHHHGGGGGHHGHHHHGHHHGGGGGHHHHHHHGHHHGHHHHHGGGHHHHHHHHHHHHHHHHHGGGGGHGGCGHHHHHHGHH
@M02846:226:000000000-JV5VC:1:1101:18704:3211 1:N:0:1
GCGTCAGTCAGGTAATACGACTCACATATCTGCTATATTGTAAAGAAGGTACACGAAGATTATTATCTAGTCTGCTATATTGTAAAGAAGGTAAAGTATGCGAGATCGGAAGAGCGGTTCAGCAGGAATGCCGAGACCGATC
+
FBDAEEEGGGGG1FFHFFFEECGHHHGHHCHHHHHHHHHHGHFHHHFHFGHHHHGGGGCFHHHHHFHGHHFGFHHHHHHHHHGHHGHFFGFCGHHHGHHGFGGGGGHE??FEHHHGGGGGHGFHFEF0FGHHCCGGCGCC</
@M02846:226:000000000-JV5VC:1:1101:18704:3211 2:N:0:1
TACCTTCTTTACAATATAGCAGACTAGATAATAATCTTCGTGTACCTTCTTTACAATATAGCAGATATGTGAGTCGTATTACCTGACTGACGCAAGTATGCGAGATCGGAAGAGCGTCGTGTAGGGAAAGAGTGTAGATCTC
+
FFFGGGGGGGGGGHHHHHHHHGGHHHHHHHHHHHHHHHHFGFGFHHHHHHHHHHHGHHHHHHHHHHHGHDHHHHHGFGHHHHHHHHHGHFHGDEEGHGFFBG?EEEHHGGGGHHHGFGGEFGGGHGCCGGFHFDFHHFHHGF
@M02846:226:000000000-JV5VC:1:1101:9413:3230 1:N:0:1
TACCTTCTTTACAATATAGCAGACTAGATAATAATCTTCGTGTTAATGATAATTAAGACATTGACCACGCTCATCAGAAGGCTCGCCAGAATTATGTGAGTCGTATTACCTGACTGACGCAAGTATGCGAGATCGGAAGAGC
+
BDDGFGGGGGBFGHHGGGHDFHFCGHHGHHFHFHCFGGHEFFFGHHFHGHHGGFEFHGHFFFHHHHGHDG?FGHHHHHHHAHGHGGGGGHFDGGHHGHHHHGE?GHHHHHGGHHHFHHGGCEE?FGHGDE?CFHAGFCEFHE
@M02846:226:000000000-JV5VC:1:1101:9413:3230 2:N:0:1
GCGTCAGTCAGGTAATACGACTCACATAATTCTGGCGAGCCTTCTGATGAGCGTGGTCAATGTCTTAATTATCATTAACACGAAGATTATTATCTAGTCTGCTATATTGTAAAGAAGGTAAAGTATGCGAGATCGGAAGAGC
+
DD@AE?E31AA0F1G3GFGGGGGFHBGFABFBG2DGEGG?FCGHBFFBFHHEC/A//BFFEHHFHHHHHHF2GEGGHFHHF?E///FGHDFHFHFGHDG2GGFFBFFFGDGG22G0FF1F21>2FGFHECBCFDHG?C?CG0
@M02846:226:000000000-JV5VC:1:1101:16731:3241 1:N:0:1
GCGTCAGTCAGGTAATACGACTCACATAGCAACGTTTATTCTGGCGAGCCTTCTGATGAGCGTGGTCAATGTCTTAATTATCATTAACACGAAGATTATTATCTAGTCTGCTATATTGTAAAGAAGGTAAAGTATGCGAGAT
+
FFBEFGGGGGGFBDGFHHHGDGFHHHHHHHHHHGHGHHGHHHGHGCEGGGHHHHHHHHHHGGGGGGGHHFGHHHHGGFHGHHHHHGHHHHGGGGGGHHHHHHHGHHHGHHHHHHFHHHHFGFHHHHGHHHGHGFFGHGFFCG
@M02846:226:000000000-JV5VC:1:1101:16731:3241 2:N:0:1
TACCTTCTTTACAATATAGCAGACTAGATAATAATCTTCGTGTTAATGATAATTAAGACATTGACCACGCTCATCAGAAGGCTCGCCAGAATAAACGTTGCTATGTGAGTCGTATTACCTGACTGACGCAAGTATGCGAGAT
+
BFFGGGFFFGFGFHHFHHFHHGGHHHHBGGFFHHHHHEFHHEFGHHHHGHHHHHHFHHHGHHHHHGHHGGEGEGHGHHHHHHHHGGGGGFFFGHFHGCGGEHFHHHHGHHGGEGHFHHHHHHHHGHHGGGGGHFHHHGGFGF
@M02846:226:000000000-JV5VC:1:1101:9725:3254 1:N:0:1
TACCTTTTACAATATAGCAGACTAGATAATAATCTTCGTGTTAATGATAATTAAGACATTGACCACGCTCATCAGAAGGCTCGCCAGAATAAACGTTGCAAAAAGGATTCCTGGAAAAATGGTCGCACACAAAAATTTAAAA
+
FFFGGGGGGGGGGHHHHHHHHHHHHHHHHHHHHHHHHHHGHHHHHHHHHIHHHHHHIHHHHHHHHHGGGGGHHHHHHHHHHHGGGGGHHHHHHHGHHHGHHHHHGGHHHHHHHHHHHHHHHHHHGGGGGHGGHHHHHHHHHH
@M02846:226:000000000-JV5VC:1:1101:9725:3254 2:N:0:1
GCGTCAGTCAGGTAATACGACTCACATAACACAAAAAAGAAGAAATAGATTTATTTTTAAATTTTTGTGTGCGACCATTTTTCCAGGAATCCTTTTTGCAACGTTTATTCTGGCGAGCCTTCTGATGAGCGTGGTCAATGTC
+
FFCGGGGGGGGGGHHHHHHGGGGHHHHHHHHHHGFHHGGGHHHHHHHHHHHHGHHHHHHHHHHHHHGHHHGHGGGGGHHHHHHHHHHHHHHHHHHHHGHHHHGHHHFHHHHHGHGGGGGHHHHHHHGHHHGDGGHHHHHHHH
@M02846:226:000000000-JV5VC:1:1101:14277:3257 1:N:0:1
TACCTTCTTTACAATATAGCAGACTAGATAATAATCTTCGTGTTAATGATAATTAAGACATTGACCACGCTCATCAGAAGGCTCGCCAGAATAAACGTTGCAAAAAGGATTCCTGGAAAAATGGTCGCACACAAAAATTTAA
+
FFFGFGGGGGGBGFEHHHGHCFFHFHGHCHGHHHHG22DGGGHHFHGHHHFHHHFHFHHF1F1BFHHHEEFEEFGHFHGHHHHHGGGGGGFFGHHFEFEGGHHHFGGFHFGHHFGGHHFFHFFHGHGGCGGHGGHFHFFFHH
@M02846:226:000000000-JV5VC:1:1101:14277:3257 2:N:0:1
GCGTCAGTCAGGTAATACGACTCACATAACACACAAAAAAGAAGAAATAGATTTATTTTTAAATTTTTGTGTGCGACCATTTTTCCAGGAATCCTTTTTGCAACGTTTATTCTGGCGAGCCTTCTGATGAGCGTGGTCAATG
+
FFBAA?EFFFBGEFFEGHHGGDGCGHFGGFHFHGGGHEHEGGHHFHHEFHHEHHHFHHHEHHHGFHFFGHGFFGEGECGFEFHHFFGHBGGHFGFEBGHEFHFHC?GFHFHHFFBGGGFFGHFFHHEFFDFHG/EGHGFHHG
@M02846:226:000000000-JV5VC:1:1101:12741:3268 1:N:0:1
GCGTCAGTCAGGTAATACGACTCACATATCTGCGGACACACAAAAAAGAAGAAATAGATTTATTTTTAAATTTTTGTGTGCGACCATTTTTCCAGGAATCCTTTTTGCAACGTTTATTCTGGCGAGCCTTCTGATGAGCGTG
+
FFBEECEFG4GFGFGHHHDFEEEGF3FHHHHHGGCCAEGCFE11FHEEAFFGGGFFHGHGFFHHFFH1FHGGHHGEBGGFHGF?EEGFHHHGHHHGEFHGHHHHHGEHHFHDHHGEHHHHHHHGCGGGHHHGHHHHFHEGGG
@M02846:226:000000000-JV5VC:1:1101:12741:3268 2:N:0:1
TACCTTCTTTACAATATAGCAGACTAGATAATAATCTTCGTGTTAATGATAATTAAGACATTGACCACGCTCATCAGAAGGCTCGCCAGAATAAACGTTGCAAAAAGGATTCCTGGAAAAATGGTCGCACACAAAAATTTAA
+
FFFB5GBFBGGGGFHHH6FGDG4GHDGFFD5AGDHHHHHA2AFGH5FGFDAFF5F5FHGGHFHFFBBEEFFD1DGGDGFCGEFAE0E1EFHHGHFHFHGHDFEEFHGGFBGDGHH3BFGC?FF34FEECCDFFGF0<CCD2>
@M02846:226:000000000-JV5VC:1:1101:20049:3309 1:N:0:1
TACCTTCTTTACAATATAGCAGACTAGATAATAATCTTCGTGTTAATGATAATTAAGACATTGACCACGCTCATCAGAAGGCTCGCCAGAATAAACGTTGCAAAAAGGATTCCTGGAAAAATGGTCGCACACAAAAATTTAA
+
FFFGGGGGGGGGGHHHHHHHHHGHHHHHHHHHHHHHHHHHGGHHHHHHGHHHHHHHIHIHHHHHHHHHGGGGGHHHHHHHHHHHGFGGGFHHHHHHGHHHGHHHHHGGHHHHHHHHHHHHHGHHHHGGGGGHGGHHHHHHHH
@M02846:226:000000000-JV5VC:1:1101:20049:3309 2:N:0:1
TCAGTCAGGTAATACGACTCACATAGGACACACAAAAAAGAAGAAATAGATTTATTTTTAAATTTTTGTGTGCGACCATTTTTCCAGGAATCCTTTTTGCAACGTTTATTCTGGCGAGCCTTCTGATGAGCGTGGTCAATGT
+
FFFGGGCGGGGGGHHHGGGGHHHHHHHGHHHGGEGHHHGEEGGHHHHGHHHHHHHHHHHHHHHHHHHGFFHHHGGGGGHHHHHHHHHHHHHHHHHHHHGHGHEEGHHHHHHHHGHGGGGGHHHHHHHHGHHGDFGHHGGHHG
@M02846:226:000000000-JV5VC:1:1101:11698:3328 1:N:0:1
GCGTCAGTCAGGTAATACGACTCACATATCAGTCATTCCAGGGTCGCGAGCTGGCTTTCCAACTGGGTCTGGAAGGCAAGCAAGTTGCCCAGTTCGCCAAGATCTTCGTAGGTCTGGCCAAACTGTTCCAGGATCACGATCT
+
FFBGGGGGFFFFGFHHHFHGFGFFGHHFGEHFFGFFHBGHHBEFGGG?A0EEHFGHFHFHGHHFHGABBGEGHGHGHFHFEFFHHBFGHFFEHGHGGFGGGAFDGDGFCCFDBG3GFHHHHHFFD@FHFGG<CGGFCAGHCG
@M02846:226:000000000-JV5VC:1:1101:11698:3328 2:N:0:1
TACCTTCTTTACAATATAGCAGACTAGATAATAATCTTCGTGTTGTTCACTTCCAGCAGGGCCAGATCGTGATCCTGGAACAGTTTGGCCAGACCTACGAAGATCTTGGCGAACTGGGCAACTTGCTTGCCTTCCAGACCCA
+
FFFGGG4GFFGGGBFHDA5GH44EFHHHFFHBEEGDGFF2BFGFGHEFGFFGBGH5FF1AA1AAGFFEGB1AFAGGGHEGFC3DFEEFHFBCCE1B33EEAEGHF4GHHHGCG?/33??0E/BBGFHHHFHHEGCHGFCGC/
@M02846:226:000000000-JV5VC:1:1101:17962:3353 1:N:0:1
TACCTTCTTTACAATATAGCAGACTAGATAATAATCTTCGTGTTAATGATAATTAAGACATTGACCACGCTCATCAGAAGGCTCGCCAGAATAAACGTTGCAAAAAGGATTCCTGGAAAAATGGTCGCACACAAAAATTTAA
+
FFFGGGGGGGGGGHHHHHHHHHHHHHHHHHHHHHHHHHHHHGHHHHHHHIIHIIHIHIIHHHHHHHHHGGGGGHHHHHHHHHHHGGGGGHHHHHHHGGHHGHHHHHGGHHHHHHHHHHHHHHHHHHGGGGGHGGHHHHHHHH
@M02846:226:000000000-JV5VC:1:1101:17962:3353 2:N:0:1
GCGTCAGTCAGGTAATACGACTCACATAAAAAGAAGAAATAGATTTATTTTTAAATTTTTGTGTGCGACCATTTTTCCAGGAATCCTTTTTGCAACGTTTATTCTGGCGAGCCTTCTGATGAGCGTGGTCAATGTCTTAATT
+
FFCGGGGGGGGGGHHGHHHGGGGHHHHHHHHHGGHHHHHHHHHHHHHHHHHHHHHHHHHHGHHHHHGGGGGHHHHHHHHHHHHHHHHHHHHGHHHHGHGHHHHHHHHGGGGGGHHHHHHHHHHGGGGGHHHHHHHHHHHHHH
@M02846:226:000000000-JV5VC:1:1101:14884:3381 1:N:0:1
GCGTCAGTCAGGTAATACGACTCACATAGGACACACAAAAAAGAAGAAATAGATTTATTTTTAAATTTTTGTGTGCGACCATTTTTCCAGGAATCCTTTTTGCAACGTTTATTCTGGCGAGCCTTCTGATGAGCGTGGTCAA
+
FFCGGGGGGGGGGGHHHHHGGGGHHHHHGHHHHHHGGGHHHGGGGHHHHHHHHHHHHHHHHHGHHHHHHGGHHFFGFGGGGHHHHHHHHHGHHHHGHHHHHGGHHHGHHHHHHHGHHHGGGGGHHHHHHHHHHHGEGGHHHH
@M02846:226:000000000-JV5VC:1:1101:14884:3381 2:N:0:1
TACCTTCTTTACAATATAGCAGACTAGATAATAATCTTCGTGTTAATGATAATTAAGACATTGACCACGCTCATCAGAAGGCTCGCCAGAATAAACGTTGCAAAAAGGATTCCTGGAAAAATGGTCGCACACAAAAATTTAA
+
FFFGGGGFGGGGGHHHHHHHHFFHHHHHHHHHGHHHHHHHHGHHHFHHHHHHHHHHHHHGHHHHHHGHGGEGDHHHHHGHGGHGGGGGGHHHHHHGFHHHGHGGHHGGHHHHHHHGFFHHHHHHHHGGGGGHGGHHGFHHHH
@M02846:226:000000000-JV5VC:1:1101:15865:3419 1:N:0:1
TACCTTCTTTACAATATAGCAGACTAGATAATAATCTTCGTGTTAATGATAATTAAGACATTGACCACGCTCATCAGAAGGCTCGCCAGAATAAACGTTGCAAAAAGGATTCCTGGAAAAATGGTCGCACACAAAAATTTAA
+
FFFGGGGGGGGGGHHHHHHHHHHHHHHHHHHHGHHHHHHHHFHHHHHHIHIHIHHHHHGHHHHHHHHHGGGGGHHHHHHHHHHHGGGGGHGHHHHHGHGHGHHHHHGGHHHHHHHHHHHHHHHHHHGGGGGHGGHHHHHHHH
@M02846:226:000000000-JV5VC:1:1101:15865:3419 2:N:0:1
GCGTCAGTCAGGTAATACGACTCACATAGGACACACAAAAAAGAAGAAATAGATTTATTTTTAAATTTTTGTGTGCGACCATTTTTCCAGGAATCCTTTTTGCAACGTTTATTCTGGCGAGCCTTCTGATGAGCGTGGTCAA
+
FFCGGGGGGGGGFHHHHHHGGGGHHHHHHHHHHHHGGGHHHGGFHHHHHHHHHHHHHHHHHHHHHHHHHHGHHHHHGGGGGHHHHHHHHHHHHHHHFHHHHGHHGHGHHHHHHHHHHHGFGGFHHHHHGHHGHHGDGGHHHH
@M02846:226:000000000-JV5VC:1:1101:21581:3437 1:N:0:1
TACCTTCTTTACAATATAGCAGACTAGATAATAATCTTCGTGTTAATGATAATTAAGACATTGACCACGCTCATCAGAAGGCTCGCCAGAATAAACTTTGCAAAAAGGATTCCTGGAAAAATGGTCGCACACAAAAATTTAA
+
FFFGGGGGGGGGGHHHHHHHHHHHHGHHHHHHHHHHHHHHHGGHHHHHIIHHIIIHHIIHHHHHHHHHGGGGGHHHGHHHHHHHGGGGGHHHHHHHHHHBGHHHHHGGHHHHHHHHHHHHHHHGHHGGGGGHGGHHHHHHHH
@M02846:226:000000000-JV5VC:1:1101:21581:3437 2:N:0:1
GCGTCAGTCAGGTAATACGACTCACATACAAAAAAGAAGAAATAGATTTATTTTTAAATTTTTGTGTGCGACCATTTTTCCAGGAATCCTTTTTGCAAAGTTTATTCTGGCGAGCCTTCTGATGAGCGTGGTCAATGTCTTA
+
FFCGGGGGGGGGFGHHFHHGGGGHHHHGHGHHHHGGGHHHGHHHHHHHHHHHHHHHHHHHHHHGHHHHHGGGGGHHHHHHHHHGHHHHHHHHHHG3GFFFGHHHHHHGHHHGGGGGHHHHHHHHGHHGDGGHHHHHHHHHHF
@M02846:226:000000000-JV5VC:1:1101:21459:3457 1:N:0:1
GCGTCAGTCAGGTAATACGACTCACATAACACACAAAAAAGAAGAAATAGATTTATTTTTAAATTTTTGTGTGCGACCATTTTTCCAGGAATCCTTTTTGCAACGTTTATTCTGGCGAGCCTTCTGATGAGCGTGGTCAATG
+
FFCGGGGGGGGGGHHHHHHGGGGHHHHHHHHHHGGGGHHGGGHHHGHHHHHHHHHHHHHHHHHHHHHHGHHHHGGGGGGHHHHHHHHHHHHHHHHHHHHGHHHHGHHHHHHHHHHGGGGGGHHHHHHHHHHHGGGGHHHHHF
@M02846:226:000000000-JV5VC:1:1101:21459:3457 2:N:0:1
TACCTTCTTTACAATATAGCAGACTAGATAATATCTTCGTGTTAATGATAATTAAGACATTGACCACGCTCATCAGAAGGCTCGCCAGAATAAACGTTGCAAAAAGGATTCCTGGAAAAATGGTCGCACACAAAAATTTAAA
+
FFFGGGGGGGGGGHHHHHHHHHGHHHHHHHHHGHHHHHHHGHHHHHHGHIHHHIFDGHHHHHHHHHHGGGGGHHHHHGHHHHHGGGGGGHHFHHHGFHHGHEHGHGGHHHHHHHHHHHGHHFFGHGGGGGHGGFHHHHHHHH
@M02846:226:000000000-JV5VC:1:1101:17858:3464 1:N:0:1
GCGTCAGTCAGGTAATACGACTCACATATCTTAATTATCATTAACACGAAGATTATTATCTAGTCTGCTATATTGTAAAGAAGGTAAAGTATGCGAGATCGGAAGAGCGGTTCAGCAGGAATGCCGAGACCGATCTCGTATG
+
FFCGGGGGGGGGGHHGHHHGGGGHHHHHHHHHHGHHGHHHHHHGHFHGGGGGHHHHHGHHHHHHHHHHHHHGHHHHHHHHHHHGHHHHHFHHHGGGGGGHHGGGGHHHGGFGGFHHHHHGHHHHHGGGGGGGD//?GHFFHH
@M02846:226:000000000-JV5VC:1:1101:17858:3464 2:N:0:1
TACCTTCTTTACAATATAGCAGACTAGATAATAATCTTCGTGTTAATGATAATTAAGATATGTGAGTCGTATTACCTGACTGACGCAAGTATGCGAGATCGGAAGAGCGTCGTGTAGGGAAAGAGTGTAGATCTCGGTGGTC
+
FFFGGGGGGGGGGHHHHHHHHHHHHHHHGHHHHHHHHHHHHFHHHHHHHIHHIHHHHHHHHHHHHHHHGGGHHHHHHHHGGHHHGCGFGGGGHHGEGGGHHGGGGHHHGFGGEGGFHHGFHGHGHFGD?GHFHEGHGADDAG
@M02846:226:000000000-JV5VC:1:1101:19681:3471 1:N:0:1
TACCTTCTTTACAATATAGCAGACTAGATAATAATCTTCGTTATGTGAGTCGTATTACCTGACTGACGTACCTTCTTTACAATATAGCAGACTAGATAATAATCTTCGTGTTATATGTGAGTCGTATTACCTGACTGACGTA
+
FFFGGGGGGGGGGHHHHHFFHHGFHHHGHHFHHHHHHBHFHHGHHHHEHFHGFCHGHHHHHHHHHHHEFHHGHHHHHHHFHHHHHHHHBHHHHHHHGHGHHHHHHHHHHGHHBFGHHHHGFHFEEFHHHGGHHGHHHBGFGG
@M02846:226:000000000-JV5VC:1:1101:19681:3471 2:N:0:1
GCGTCAGTCAGGTAATACGACTCACATAACGAAGATTATTATCTAGTCTGCTATATTGTAAAGAAGGTACGTCAGTCAGGTAATACGACTCACATATAACACGAAGATTATTATCTAGTCTGCTATATTGTAAAGAAGGTAC
+
FFCGGGGGGGGGGHHHHHHGGGGHHHHHHHGGGGGHHHHHHHHHHHHHHHGHHHHHHHHHHHHHHFHGGFFBCF?FFFHG5FFDEGEGGGGFGGHFFH4EFHEE/EEHHFGEHHHHBG4B4FBGDDBBHDH4GBBGHB0FG3
@M02846:226:000000000-JV5VC:1:1101:12015:3513 1:N:0:1
GCGTCAGTCAGGTAATACGACTCACATACAAAAAAGAAGAAATAGATTTATTTTTAAATTTTTGTGTGCGACCATTTTTCCAGGAATCCTTTTTGCAACGTTTATTCTGGCGAGCCTTCTGATGAGCGTGGTCAATGTCTTA
+
FD>EEEGBGBFEFDHEGEGGGGGGFHGHGCHFHHGGEHHGHHHEBEFFHHFHFHFGHHHHGHHGHFHHHGDEGGHGHHHFGGHHECHHHHHHBDEHHFGE?GHEHHHFHHHGFGGGHHG2FGDGHHHG<?@FFHG1GHEHFG
@M02846:226:000000000-JV5VC:1:1101:12015:3513 2:N:0:1
TACCTTCTTTACAATATAGCAGACTAGATAATAATCTTCGTGTTAATGATAATTAAGACATTGACCACGCTCATCAGAAGGCTCGCCAGAATAAACGTTGCAAAAAGGATTCCTGGAAAAATGGTCGCACACAAAAATTTAA
+
FFFGGGGGFGFGG5GAGHHGHHCFGGFHHGHHHHHFFHFGBFFFFFHHHHFHHHHBGHFFEDHFFHHHGGGGD5FDGDGACGHGEEE?EFBGFFF3EGEGGFFGGH?AFGHHGF??FGHHHHHH4?E//BDHGFHHEGCGHH
@M02846:226:000000000-JV5VC:1:1101:17561:3516 1:N:0:1
GCGTCAGTCAGGTAATACGACTCACATAGGACACACAAAAAAGAAGAAATAGATTTATTTTTAAATTTTTGTGTGCGACCATTTTTCCAGGAATCCTTTTTGCAACGTTTATTCTGGCGAGCCTTCTGATGAGCGTGGTCAA
+
FFCGGGGGGGGGGHHHHHHGGGGGHHHHGHHHHHHGGGHHGGGGHHHHHHHHHHHHHHHHHHHHHHHHHHGHHFHHGGGGGHHHHHHHHHHHHHHHHHHHHGHHHHGGHHHHHHHHHHGGGGGHHHHHHHHHHHGGGGHHGH
@M02846:226:000000000-JV5VC:1:1101:17561:3516 2:N:0:1
TACCTTCTTTACAATATAGCAGACTAGATAATAATCTTCGTGTTAATGATAATTAAGACATTGACCACGCTCATCAGAAGGCTCGCCAGAATAAACGTTGCAAAAAGGATTCCTGGAAAAATGGTCGCACACAAAAATTTAA
+
FFFGGGGGGGGFGGHHGGHHHGHHHHHCHHHHHHHHHHHHHGHHHFHHHHHGHHHHGHHHHHHGHHHHGGGGGHHHGHHGHHHHGGGGFHHGHHGHGHHHGGHHGHGGHHHGHHGHHHHHHHGHHHGGGGGHGGHHHHHHHH
@M02846:226:000000000-JV5VC:1:1101:11163:3543 1:N:0:1
GCGTCAGTCAGGTAATACGACTCACATAACACACAAAAAAGAAGAAATAGATTTATTTTTAAATTTTTGTGGGCGACCATTTTTCCAGGAATCCTTTTTGCAACGTTTATTCTGGCGAGCCTTCTGATGAGCGTGGTCAATG
+
FFCGGGGGGGGGFHHHHHHGGGGHHHHHHHHHHGGGHHHGGGHHHHHHHHHHHHHHHHHHEHH5GHHH@22111>//>>3BGHH3BD4F/F3?FDGHHH/?BG3</BG/4F333D2//</>2F22222@11?///>=1=>11
@M02846:226:000000000-JV5VC:1:1101:11163:3543 2:N:0:1
TACCTTCTTTACAATATAGCAGACTAGATAATAATCTTCGTGTTAATGATAATTAAGACATTGACCACGCTCATCAGAAGGCTCGCCAGAATAAACGTTGCAAAAAGGATTCCTGGAAAAATGGTCGCACACAAAAATTTAA
+
FFFGGGGGGGGGGHHHHHHGHHHGHHHHHHHHHHHHHHHHHFHHHHHHIGHHHIHHHHIHHHHHHHHHGGGGGHHHHHHHHHHHGFGGGHHHHHHHGHHHGHHHHHGGHHHHHHHHHGHHHHHHHHGGCGFHGGHHHHHHHH
@M02846:226:000000000-JV5VC:1:1101:14221:3550 1:N:0:1
TACCTTCTTTACAATATAGCAGACTAGATAATAATCTTCGTGTTAATGATAATTAAGACATTGACCACGCTCATCAGAAGGCTCGCCAGAATAAACGTTGCAAAAAGGATTCCTGGAAAAATGGTCGCACACAAAAATTTAA
+
FFFGGGGGGGGGGHHHHHHHGHHHHHHHHHHGHHHHHHHHGGHHHHHGHHHHHHIBHHIGHHGHGHHHGGGGGHHHHHHHHHHHGGGGGHHHHGHHGHHHGHHHHHGGHHFHHHHHHHHHHHHHFGGGGGGHGGHHHHHGHH
@M02846:226:000000000-JV5VC:1:1101:14221:3550 2:N:0:1
GCGTCAGTCAGGTAATACGACTCACGGACACACAAAAAAGAAGAAATAGATTTATTTTTAAATTTTTGTGTGCGACCATTTTTCCAGGAATCCTTTTTGCAACGTTTATTCTGGCGAGCCTTCTGATGAGCGTGGTCAATGT
+
FFCGGGGGGGGGDGGGFHHGGGGHGHGGGGHHGGGHHHGGECGGHHHHHGHGFHGFHHHHHHHHHHHGGHGGHGGGGGHGHHHHHHHHHHHHHHGHHHGGHHHFGHHHHHHHHGHGGGGGHHHHHHHHHHHGGGGHGHHHHF
@M02846:226:000000000-JV5VC:1:1101:15719:3567 1:N:0:1
GCGTCAGTCAGGTAATACGACTCACATAGGACACACAAAAAAGAAGAAATAGATTTATTTTTAAATTTTTGTGTGCGACCATTTTTTCAGGAATCCTTTTTGCAACGTTTATTCTGGCGAGCCTTCTGATGAGCGTGGTCAA
+
FFCGGGGGGGGGGHHHHHHGGGGHHHHHHHHHHHHGGGHHHGGGHHHHHHHHHHHHHHHHHHHHHHHHHHGHHHHHGGGGGHHHHGGHHHHHHHHHHHHHHGHHHHGHHHHHHHHHHHGGGGGHHHHHHHHHHHGGFGHHHH
@M02846:226:000000000-JV5VC:1:1101:15719:3567 2:N:0:1
TACCTTCTTTACAATATAGCAGACTAGATAATAATCTTCGTGTTAATGATAATTAAGACATTGACCACGCTCATCAGAAGGCTCGCCAGAATAAACGTTGCAAAAAGGATTCCTGAAAAAATGGTCGCACACAAAAATTTAA
+
FFFGGGGGGGGGGHHHGHHHHHHHHHHHHHHHHHHHHHHHHGHHHHHHHHHHHIIHHIIHHHHHHHHHGGGGGHHHHHHHHHHHGGGGGHHHHHHHGHHGGHHHHHGGHHHHHHHHHHHHGHHHHHGGGGGHGGHHHHHHHH
@M02846:226:000000000-JV5VC:1:1101:14051:3618 1:N:0:1
TACCTTCTTTACAATATAGCAGACTAGATAATAATCTTCGTGTTAATGATAATTAAGACATTGACCACGCTCATCAGAAGGCTCGCCAGAATAAACGTTGCAAAAAGGATTCCTGGAAAAATGGTCGCACACAAAAATTTAA
+
FFFGGGGGGGGGGHHHHGHHHHHHHHHHHHFHHHHHHHHHHFFFFHGGHFGHIHHHIHIHHFHFHHHHGGEGFHHHHHHHHHHHGGGGEHFHHHGHGGFHGGHHHHGGHHHHHFHHHHHHHGHHHHGGGGGHGGHHGHHHHH
@M02846:226:000000000-JV5VC:1:1101:14051:3618 2:N:0:1
GCGTCAGTCAGGTAATACGACTCACATAGGACACACAAAAAAGAAGAAATAGATTTATTTTTAAATTTTTGTGTGCGACCATTTTTCCAGGAATCCTTTTTGCAACGTTTATTCTGGCGAGCCTTCTGATGAGCGTGGTCAA
+
FBDEEEGGGGGGGHHGHHHGGFFFHHHHHHHFHFHGGGHHHGG1FGHHHHHHHHHGHHGHGFHHHHHHFHGHHHHHGGGGGHHGHHGHHHGHGHHHFHHHHGHHHHGFGHHHFFHHHHGGGGGHHHHHHHGHHHGGDC?GHH
@M02846:226:000000000-JV5VC:1:1101:22884:3626 1:N:0:1
GCGTCAGTCAGGTAATACGACTCACATAACACACAAAAAAGAAGAAATAGATTTATTTTTAAATTTTTGTGTGCGACCATTTTTCCAGGAATCCTTTTTGCAACGTTTATTCTGGCGAGCCTTCTGATGAGCGTGGTCAATG
+
FFCGGGGGGGGGFGHHHHHGGGGHHHHHHHHHHGGGHHHGGGGHHHHHHHHHHHHHHHHHHHHHHHHHGHHHHHGGGGGHHHHHHGHHHHHHHHHHHHHGHHHHGHHHHHHHHHHHGGGGGHHHHHHHHHHHGGGGHHHHGG
@M02846:226:000000000-JV5VC:1:1101:22884:3626 2:N:0:1
TACCTTCTTTACAATATAGCAGACTAGATAATAATCTTCGTGTTAATGATAATTAAGACATTGACCACGCTCATCAGAAGGCTCGCCAGAATAAACGTTGCAAAAAGGATTCCTGGAAAAATGGTCGCACACAAAAATTTAA
+
FFFGGGGGGGGGGHHHHGHHHHHHHHHHHHHHHHHHHHHHHGHHHHHHHHIHIHIHIIHHHHHHHHHHGGGGGHHHHHHHGGHHGGGGGHHHHHHHGHHHGHHHHHGGHHHHHHHHHGHHHHHHHHGGGGGHGGHHHHHHHH
@M02846:226:000000000-JV5VC:1:1101:19388:3665 1:N:0:1
CAATATAGCAGACTAGATAATAATCTTCGTGTTAATGATAATTAAGACATTGACCACGCTCATCAGAAGGCTCGCCAGAATAAACGTTGCAAAAAGGATTCCTGGAAAAATGGTCGCACACAAAAATTTAAAAATAAATCTA
+
FFFGGGGGGGGGGHHHHHHHHHHHHHHHHGGHHHHHHHHHGHHHHHHHHHIHHIHHHGGGGGHHHHHHHHHHHGGGGGGGHHHHHGHHHGHHHHHGGHHHHHHHHGHHGHHHEGHGGGGGHGGHHHHHHHHHHHHHHHHHHH
@M02846:226:000000000-JV5VC:1:1101:19388:3665 2:N:0:1
GCGTCAGTCAGGTAATACGACTCACATAGGACACACAAAAAAGAAGAAATAGATTTATTTTTAAATTTTTGTGTGCGACCATTTTTCCAGGAATCCTTTTTGCAACGTTTATTCTGGCGAGCCTTCTGATGAGCGTGGTCAA
+
FFCGGGGGGGGGGHHHHHHGGGGHHHHHHHHHHHHGGGHHHGGGGHHHHHHHHHHHHHHHHHHHHHHHHHGFHHHHGGGGGHHHHHHHHHHHHHHHHHHHHGHHHHGHHHHHHHHHGGGGGGGHHHHHHHHHHHGGGGHHHH
@M02846:226:000000000-JV5VC:1:1101:9867:3667 1:N:0:1
GCGTCAGTCAGGTAATACGACTCACATAGGACACACAAAAAAGAAGAAATAGATTTATTTTTAAATTTTTGTGTGCGACCATTTTTCCAGGAATCCTTTTTGCAACGTTTATTCTGGCGAGCCTTCTGATGAGCGTGGTCAA
+
FFBGGFGGGGGGFGHGHHHGGGGHGHGHHHBHHHHGGGFHGGGGHF3GHGGHFHFHGGHHHHGFFHHHHHGHHGFFGGGCGGGHGGFHHHFHHHHHHHFHHGHHHHGHGHHHHHFHHHGGG?DHHHHHHHHHH2DGDGHHHF
@M02846:226:000000000-JV5VC:1:1101:9867:3667 2:N:0:1
TACCTTCTTTACAATATAGCAGACTAGATAATAATCTTCGTGTTAATGATAATTAAGACATTGACCACGCTCATCAGAAGGCTCGCCAGAATAAACGTTGCAAAAAGGATTCCTGGAAAAATGGTCGCACACAAAAATTTAA
+
FFFGGGGGGGGGGGHHHGHHGFHHFHHHHFFHHCHFHGHHCFHHHFHHFHHFHHFAGHHFHHHHHHHHDGGGGHHHHHHHFHBFGGGGGHHGGHFHGHHGDFGHGFAFHHGHGHGHHHHEFHHCGGGGCGGHGGHFHHFHHF
@M02846:226:000000000-JV5VC:1:1101:17833:3678 1:N:0:1
TACCTTCTTTACAATATAGCAGACTAGATAATAATCTTCGTGTTAATGATAATTAAGACATTGACCACGCTCATCAGAAGGCTCGCCAGAATAAACGTTGCAAAAAGGATTCCTGGAAAAATGGTCGCACACAAAAATTTAA
+
FFFGGGGGGGGGGHHHHHHHHHHHHHHHHHHHHHHHHHHHGGHHHHHHHIHHIIHHHHIHHHHHHHHHGGGGGHHHHHHHHGHHGGGGGHHHHHHHGGHHGHHHHHGGHHHHHHHHHHHHHHHHHHGGGGGHGGHHHHHHHH
@M02846:226:000000000-JV5VC:1:1101:17833:3678 2:N:0:1
GCGTCAGTCAGGTAATACGACTCACATGGACACACAAAAAAGAAGAAATAGATTTATTTTTAAATTTTTGTGTGCGACCATTTTTCCAGGAATCCTTTTTGCAACGTTTATTCTGGCGAGCCTTCTGATGAGCGTGGTCAAT
+
FFBFFGGGGGGGGHHHHHHGGGGHHHHHGHHHHHGGGHHHGGGHHHHHHHHHHHHHHHHHHHHHHHHHHGHGHHHGGGGGHHHHHHHHHHHHHHHHHHHHGHHHHGHHHHGHHHHHHGGGGGHHHHHHHHHHGGDFGHHHHG
@M02846:226:000000000-JV5VC:1:1101:13807:3678 1:N:0:1
TACCTTCTTTACAATATAGCAGACTAGATAATAATCTTCGTGTTAATGATAATTAAGACATTGACCACGCTCATCATAAGGCTCGCCAGAATAAACGTTGCAAAAAGGATTCCTGGAAAAATGGTCGCACACAAAAATTTAA
+
FFFGGGGGGGGGGHHHHHHHHHHHHHHHHHHHHHHHHHHHHGHHHHHHHIIIIIHIIHIHHHHHHHHHGGGGGHHHHHHHHHHHGGGGGHHHHHHHGHHHGHHHHHGGHHHHHHHHHHHHHHHHHHGGGGGHGGHHHHHHHH
@M02846:226:000000000-JV5VC:1:1101:13807:3678 2:N:0:1
GCGTCAGTCAGGTAATACGACTCACATAGGACACACAAAAAAGAAGAAATAGATTTATTTTTAAATTTTTGTGTGCGACCATTTTTCCAGGAATCCTTTTTGCAACGTTTATTCTGGCGAGCCTTATGATGAGCGTGGTCAA
+
FFCGGGGGGGGGGHHHHHHGGGGHHHHHHHHHHHHGGGHHHGGGHHHHHHHHHHHHHHHHHHHHHHHHHHGGHHHHGGGGGHHHHHHHHHHHHHHHHHHHHGHHHHGHHHHGHHHHHHGGGGGHHHHHHHHHHHGGGGHHHH
@M02846:226:000000000-JV5VC:1:1101:8815:3695 1:N:0:1
TACCTTCTTTACAATATAGCAGACTAGATAATAATCTTCGTGTTAATGATAATTAAGACATTGACCACGCTCATCAGAAGGCTCGCCAGAATAAACGTTGCAAAAAGGATTCCTGGAAAAATGGTCGCACACAAAAATTTAA
+
FFFGGGGGGGGFGHHHHHHHHFHHHHGGHHHGFFHHFFFFFFGHHHHHHHHGHHHHHHHBEHHFFHFGGDEGGHF5BFAEGEFHEGG?@GHGEHDHGGHHGGGHFFE?CGGHDHHFHHHHHHHF?4//BDDHDFFHHGHHHH
@M02846:226:000000000-JV5VC:1:1101:8815:3695 2:N:0:1
GCGTCAGTCAGGTAATACGACTCACATAGGACACACAAAAAAGAAGAAATAGATTTATTTTTAAATTTTTGTGTGCGACCATTTTTCCAGGAATCCTTTTTGCAACGTTTATTCTGGCGAGCCTTCTGATGAGCGTGGTCAA
+
FB1F1AEGGGGGGGFFDGAFGGFHE1G1FFHGHAGEEACGE/FFEE10AF1FBEFHGGHHHHHHGHHEDGCHHHEHGGGGGHHHHHGFFFGFFFHHFGHFHCHFHF/FFHHHFHFF1<B@CGGHHHFGFFDG1G@EE@GHFH
@M02846:226:000000000-JV5VC:1:1101:18641:3708 1:N:0:1
TACCTTCTTTACAATATAGCAGACTAGATAATAATCTTCGTGTTAATGATAATTAATACATTGACCACGCTCATCAGAAGGCTCGCCAGAATAAACGTTGCAAAAAGGATTCCTGGAAAAATGGTCGCACACAAAAATTTAA
+
FFFGGGGGGGGGGHHHHHHHHHHHHHHHHHHHHHHHHHHHHGHHHHHHHHHIHHHHIIIHHHHHHGHHGGGGGHHHHHHHHHHHGGGGGHHHHHHHGHGHGHHHHHGGHHHHHHHHHHHHHHHHGHGGGGGHGGHHHHHHHH
@M02846:226:000000000-JV5VC:1:1101:18641:3708 2:N:0:1
GCGTCAGTCAGGTAATACGACTCACATAACACACAAAAAAGAAGAAATAGATTTATTTTTAAATTTTTGTGTGCGACCATTTTTCCAGGAATCCTTTTTGCAACGTTTATTCTGGCGAGCCTTCTGATGAGCGTGGTCAATG
+
FFDGGGGGGGGGFFGGHHHGG?FHHHHGHHHHHGGGHHHGGFHHGHHHHHHHGHHGHHHHHHHGHHHHGGFGHHGGGGGHHHHHHHHHHHHHHHHHHHHGHGGHCGHHHHHHHHGHGGGGGHHHHHHHHHGHGGGGGHHHHG
@M02846:226:000000000-JV5VC:1:1101:15435:3728 1:N:0:1
GCGTCAGTCAGGTAATACGACTCACATGGACACACAAAAAAGAAGAAATAGATTTATTTTTAAATTTTTGTGTGCGACCATTTTTCCAGGAATCCTTTTTGCAACGTTTATTCTGGCGAGCCTTCTGATGAGCGTGGTCAAT
+
FFDGGGGGGGGGGHHHHHHGGGGHHHHHHHHHHHGGGHHHGGGHHHHHHHHHHHHHHHHHHHHHHHHHHGHHHHHGGGGGHHHHHHHHHHHHHHHHHHHHGHGHHGHHHHHHHHHHHGGGGGHHHHHHHHHHHGGGGHHHHH
@M02846:226:000000000-JV5VC:1:1101:15435:3728 2:N:0:1
TACCTTCTTTACAATATAGCAGACTAGATAATAATCTTCGTGTTAATGATAATTAAGACATTGACCACGCTCATCAGAAGGCTCGCCAGAATAAACGTTGCAAAAAGGATTCCTGGAAAAATGGTCGCACACAAAAATTTAA
+
FFFGGGGGGGGGGHHHHHHHHHGHHHHHGHHHHHHHHHHHHGHHHHHHHIHHHHHIHHIHHHHHHHHHGGGGGHHHHHHHHHHHGGGGGHHHHHHHGHHHGHHHHHGGHHHHHHHHHHHHHHHHHHGGGGGHGGHHHHHHHH
@M02846:226:000000000-JV5VC:1:1101:20868:3733 1:N:0:1
TACCTTCTTTACAATATAGCAGACTAGATAATAATCTTCGTGTTAATGATAATTAAGACATTGACCACGCTCATCAGAAGGCTCGCCAGAATAAACGTTGCAAAAAGGATTCCTGGAAAAATGGTCGCACACAAAAATTTAA
+
FFFGGGGGGGGGGHHHHHHHHHHHHHHHHHHHHHHHHHHHHGHHHHHHHIIHIHHIHIHHHHHHHHHHGGGGGHHHHHHHHHHHGGGGGHHHHHHHGHHHGHHHHHGGHHHHHHHHHGHHHHHHHHGGGGGHGGHHHHHHHH
@M02846:226:000000000-JV5VC:1:1101:20868:3733 2:N:0:1
GCGTCAGTCAGGTAATACGACTCACATAGGACACACAAAAAAGAAGAAATAGATTTATTTTTAAATTTTTGTGTGCGACCATTTTTCCAGGAATCCTTTTTGCAACGTTTATTCTGGCGAGCCTTCTGATGAGCGTGGTCAA
+
FFCGGGGGGGGGGHHHHHHGGGGHHHHHHHGHHHHGGGHHHGGGGHHHHHHGHHHHHHHHHHHHHHHHHHGGHHHHGGGGGHHHHHHHHHHHHHHEGHHHHGHFFHGGHHHHHHHHHHGGGGGHHHHHHHHHHHGGGGHHHH
@M02846:226:000000000-JV5VC:1:1101:16776:3757 1:N:0:1
TACCTTCTTTACAATATAGCAGACTAGATAATAATCTTCGTGTTAATGATAATTAAGACATTGACCACGCTCATCAGAAGGCTCGCCAGAATAAACGTTGCAAAAAGGATTCCTGGAAAAATGGTCGCACACAAAAATTTAA
+
FFFGGGGGGGGGGHHHHHHHGHHHHHHHGHHHHGHF5FGHGFAGFHHGHHHHHHHHHFHHHFFHBHHFGGGGGHHHFHHHGHHHGGFGGHFHHFFHGHHHGHGHHHGCHHHHHHGHHHHHHHHHEHGGGGFHGGGGHHFHHH
@M02846:226:000000000-JV5VC:1:1101:16776:3757 2:N:0:1
GCGTCAGTCAGGTAATACGACTCACATATCGCACACAAAAAAGAAGAAATAGATTTATTTTTAAATTTTTGTGTGCGACCATTTTTCCAGGAATCCTTTTTGCAACGTTTATTCTGGCGAGCCTTCTGATGAGCGTGGTCAA
+
FFBGECEGGGGGFHFGHFGFGGFHHFHHHHDGGGGFGGHCGGDGFHHGHHHHHHHGHHHFHHHFHHHHHGGCFHFHFGFGGHHHHHHHHHEHHHHFHHHHGGHGHHGHHHFHHGHGHFFGFG@CFHHGFEHHHHGDDCHHHG
@M02846:226:000000000-JV5VC:1:1101:12273:3759 1:N:0:1
TACCTTCTTTACAATATAGCAGACTAGATAATAATCTTCGTGTTAATGATAATTAAGACATTGACCACGCTCATCAGAAGGCTCGCCAGAATAAACGTTGCAAAAAGGATTCCTGGAAAAATGGTCGCACACAAAAATTTAA
+
FFFGGGGGGGGGGHHHHHHHHHHHHHHHHHHHHHHHHHHHHGHHHHHHIIIHIIHIHHHHHHHHHHHHGGGGGHHHHHHHHHHHGGGGGHHHHHHHGHHHGHHHHHGGHHHHHHHHHHHHHHHHHHGGGGGHGGHHHHHHHH
@M02846:226:000000000-JV5VC:1:1101:12273:3759 2:N:0:1
GCGTCAGTCAGGTAATACGACTCACACAAAAAAGAAGAAATAGATTTATTTTTAAATTTTTGTGTGCGACCATTTTTCCAGGAATCCTTTTTGCAACGTTTATTCTGGCGAGCCTTCTGATGAGCGTGGTCAATGTCTTAAT
+
FFCGGGGGGGGGGHHHHHHGGGGHHHHGGHHHGGGHHHHHHHHHHHHHHHHHHHHHHHHHHGHHHHHGGGGGHHHHHHHHHHHHGHHHHHHHGHHHHGHHHHHHHHHHHGGGGGHHHHHHHHHHHGGGGHHHHHHHHHHHHH
@M02846:226:000000000-JV5VC:1:1101:20830:3787 1:N:0:1
GCGTCAGTCAGGTAATACGACTCACACACAAAAAAGAAGAAATAGATTTATTTTTAAATTTTTGTGTGCGACCATTTTTCCAGGAATCCTTTTTGCAACGTTTATTCTGGCGAGCCTTCTGATGAGCGTGGTCAATGTCTTA
+
FFBGGGGGGGGGGHHHHHHGGGGHHHHGGGGHHHGGGHHHHHHHHGHHHHHHHHHHHHHHHHHGHHGHHGGGGGHHHHHHHHHHHHHHHHHFHHGHHHHGHHHHHHHHHHHGGGGGHHHHHHHHGHHGEGGGHHHHHHHHHG
@M02846:226:000000000-JV5VC:1:1101:20830:3787 2:N:0:1
TACCTTCTTTACAATATAGCAGACTAGATAATAATCTTCGTGTTAATGATAATTAAGACATTGACCACGCTCATCAGAAGGCTCGCCAGAATAAACGTTGCAAAAAGGATTCCTGGAAAAATGGTCGCACACAAAAATTTAA
+
FFFGGGGGGGGGGHHHHHHHHHGHHHHHHHHHHHHHHGHHHFHHHHHHHHHHHHHFHHHHHHHHHHHHGGGGGHHHGHHHHHHHGGGGGHHHHHGHGHHHGHHFFHGGFHHHHHHHHHHHHHGHHHGCGGGHGGHHHHHGHG
@M02846:226:000000000-JV5VC:1:1101:16878:3791 1:N:0:1
TACCTTCTTTACAATATAGCAGACTAGATAATAATCTTCGTGTTAATGATAATTAAGACATTGACCACGCTCATCAGAAGGCTCGCCAGAATAAACGTTGCAAAAAGGATTCCTGGAAAAATGGTCGCACACAAAAATTTAA
+
FFFGGGGGGGGGGHHHHHHHHHHHHHHHHHHHHHHHHHHHHGHHHHHHIHHHHIHHIIHHHHHHHHHHGGGGGHHHHHHHHHHHGGGGGHHHHHHHGHHHGHHHHHGGHHHHHHHHHHHHHHHHHHGGGGGHGGHHHHHHHH
@M02846:226:000000000-JV5VC:1:1101:16878:3791 2:N:0:1
GCGTCAGTCAGGTAATACGACTCACATAGGACACACAAAAAAGAAGAAATAGATTTATTTTTAAATTTTTGTGTGCGACCATTTTTCCAGGAATCCTTTTTGCAACGTTTATTCTGGCGAGCCTTCTGATGAGCGTGGTCAA
+
FFCGGGGGGGGGGHHHHHHGGGGHHHHHHHGHHHHGGGHHHGGGHHGHHHHHHHHHHHHHHHHHHHHGHHGHHHHHGGGGGHHHHHHHHHHHHHHFHHHHHGHGGHGGHHHHHHHHHHGGGGGHHHHHHHHHGHGDGGHHHH
@M02846:226:000000000-JV5VC:1:1101:15171:3866 1:N:0:1
GACGAGATACCAGCCGAACCGCGCGTGACCTTCGATCCGAAGGCAATCGGCATATTCGCGGATTCCTGGCGCGTGGGAATGGAGGGCTGACCATGGAAAAAAGCTGGAATAACAAAGCCTGGTTCCTGGTCCTGCCGGTGCT
+
FFFGGGGGGGGGGHGGGGGGGGGGGGGGGHHHHHHHHGHGGGGHHHGHGGGGGHHGHHGGGGGGHHHHHHGGGFGGGHHHHGHHGGGHGHHHHHHHHHHHHGGHHHHHHHHHHHHHHHGHHG<GHHHHHGHHHHHHGGFGGB
@M02846:226:000000000-JV5VC:1:1101:15171:3866 2:N:0:1
GAACTGATCGTTGACGTAGTTTAGTCCAGCCCCAGCCAGTTGGCGTAATAGCCGAGCAGGCCGATGTCGCTGCGTCCGAAAACCTGCCAGATCGTGCCGACCACGTTCCACGGGATCAGCAGGGGCAATGCCATGGTGACCA
+
FFFGGGGGGGGFGHHGAGHGGHGHGHHHHHGGGGGHGHHHHHGHGEAEFHFHHGGGGGGGGGGGGEEGFHFGGGEFFGGGGGGGHHHHHEADGHGCFHGFGCCHGGHHFFHGCCGDFHHHHHGGGGGGHHHHHGHHBGHHHF
@M02846:226:000000000-JV5VC:1:1101:12508:3879 1:N:0:1
TACCTTCTTTACAATATAGCAGACTAGATAATAATCTTCGTGTTAATGATAATTAAGACATTGACCACGCTCATCAGAAGGCTCGCCAGAATAAACGTTGCAAAAAGGATTCCTGGAAAAATGGTCGCACACAAAAATTTAA
+
FFFGGGGGGGGGGHHHHHHHHHHHGHHHHHHHHHHHHHHHHGHHHHHHIIIHHHIHHHIHHHHHHHHHCGGGGHHHHHHHHHHHGGGGGHHHHHHHGHHHGHGHHHGGHHHHHHHHHHHHHHHGGFEGGGGHGGHHHHHHHH
@M02846:226:000000000-JV5VC:1:1101:12508:3879 2:N:0:1
GCGTCAGTCAGGTAATACGACTCACATAGGACACACAAAAAAGAAGAAATAGATTTATTTTTAAATTTTTGTGTGCGACCATTTTTCCAGGAATCCTTTTTGCAACGTTTATTCTGGCGAGCCTTCTGATGAGCGTGGTCAA
+
FFDGGGGGGGGGDGHHHHHGGGGHHHHHHHHFHHHGGGHHHGGGHHHHHHHHHHHHHHHHHHHHHHHHHHGHHHHGGGGGGHHGHHHHHHHHHHHHHHHHHGHHHGGHHHHHHHHHHHGGGFGHHHHHHHHHHHGGDDHHFG
@M02846:226:000000000-JV5VC:1:1101:8466:3912 1:N:0:1
TACCTTCTTTACAATATAGCAGACTAGATAATAATCTTCGTGTTAATGATAATTAAGACATTGACCACGCTCATCAGAAGGCTCGCCAGAATAAACGTTGCAAAAAGGATTCCTGGAAAAATGGTCGCACACAAAAATTTAA
+
FBFGGGGGGGGFGFGHEFDGHHFHHHHBFHHHEFBADDGGGEGGHHHHHHGEFHHFHHGHFEGFEG3FEEF?EFG5GGHHF13EEGEG?FHGFHGFFGGHDFGHFHE?2?B34G?CGFFFHHBCB?EGCCCH?F0FEGBGFF
@M02846:226:000000000-JV5VC:1:1101:8466:3912 2:N:0:1
GCGTCAGTCAGGTAATACGACTCACATAACACACAAAAAAGAAGAAATAGATTTATTTTTAAATTTTTGTGTGCGACCATTTTTCCAGGAATCCTTTTTGCAACGTTTATTCTGGCGAGCCTTCTGATGAGCGTGGTCAATG
+
1@1A11AG1110B1AGD1BF00011BF1F1AFCF/FCEH///00F0GHHHHHHFHHEFFGEBGHFFBEEFHHHG/EE/EFFFHFGFGDGHG11F1B2B>E12FE/FHCAGHHHHHH?/B//@G1GFGF12FB@?/?GHG1FD
@M02846:226:000000000-JV5VC:1:1101:18373:3917 1:N:0:1
CTTTTCCGTCTGGTTATAGAACAGCGAATAGTTCACGCCCGCGCCGATATAGGGCTTGAAAGCGCCGAAATCGGTGAAGTGATATTGCAGCGTCAGTGTCGGCGGCAGCAACCACGTCTTGCCGACAGGCGTGCCGGCGAGC
+
FFFGGGGGGGGGGHHHHHGHHHGHHGGGGGHHHHHHHHGGGGGGGGGGGGHHHHHHGGHHHHHGGGGGGGHHGGEFGGHBGGHHHHHHHHHGDGGGHHHGGGGGGGGGGGHHHGGGHHHGHHHGGGGGGGGGFGGGGGGGGF
@M02846:226:000000000-JV5VC:1:1101:18373:3917 2:N:0:1
CGCGGGCCTGTCCTATTCGGACACCGTGATCCCGGAACTCGACATCAGCTATTTCTTCACCGAAAACTTTGCGGCCGAACTCATCCTCGGCACCACCTATGCCAAGATCAATGGCGAGGGCGTGCTCGCCGGCACGCCTGTC
+
FBB?EGGGFGGGGHHHHHFHGGEGFGF1CGFHHGGGGGFHEFEGGHHEHHHHHHHHHHHHHGGGGGHFHHHHGGGGGGGGHHHHHHHHDAFDFGHHGHHHHHHHHEGHHHFHFCFC?@CFFCDCFGHDCGGGGGGGGGAE9F
@M02846:226:000000000-JV5VC:1:1101:7856:3928 1:N:0:1
TACCTTCTTTACAATATAGCAGACTAGATAATAATCTTCGTGTTAATGATAATTAAGACATTGACCACGCTCATCAGAAGGCTCGCCAGAATAAACGTTGCAAAAAGGATTCCTGGAAAAATGGTCGCACACAAAAATTTAA
+
FFFGGGGGGGGGGHHHHHGHHHGHHHHHHHHHHHHHHHHHHGHHHHHHHIHHIHIHHHIHHHHHHHHHGGGGGHHHHHHHGHHHGGGGGHGHHHHHGHHHGHHGHHGGHHHHHHHHBGHHHHHHHHFGGGGHGGHHHHHHHH
@M02846:226:000000000-JV5VC:1:1101:7856:3928 2:N:0:1
GCGTCAGTCAGGTAATACGACTCACATGGACACACAAAAAAGAAGAAATAGATTTATTTTTAAATTTTTGTGTGCGACCATTTTTCCAGGAATCCTTTTTGCAACGTTTATTCTGGCGAGCCTTCTGATGAGCGTGGTCAAT
+
FFCGGGGGGGGFGHHHGGHGGGGGHHHHFFHHHHGGGHHHGGFHHHHHHHHHHHHHHHHHHHHHHHHGHGGHCGHGGGGGHHHHBGHHHHGHHHHHGGHHGFHBGEGHHHHHHHHHHGFDCGHGHHHHHHHHHGGG?<GFGG
@M02846:226:000000000-JV5VC:1:1101:9654:3947 1:N:0:1
TACCTTCTTTACAATATAGCAGACTAGTATAATCTTCGTGTTAATGATAATTAAGACATTGACCACGCTCATCAGAAGGCTCGCCAGAATAAACGTTGCAAAAAGGATTCCTGGAAAAATGGTCGCACACAAAAATTTAAAA
+
FFFGFGFFGGGFGHHHFHEGHFHHGFHFGGHEGHFHHHCF2EGGHFHFG5EGF5FFHHFHHGFHHHDCECDGHHHHHHGECF0EEGGHHHHHHHGHGEGHHHFHAGFEGGGGD3BGHCGHHFHFEEGGGHGEFGHHHFHHHH
@M02846:226:000000000-JV5VC:1:1101:9654:3947 2:N:0:1
GCGTCAGTCAGGTAATACGACTCACATAGGACACACAAAAAAGAAGAAATAGATTTATTTTTAAATTTTTGTGTGCGACCATTTTTCCAGGAATCCTTTTTGCAACGTTTATTCTGGCGAGCCTTCTGATGAGCGTGGTCAA
+
FFBEEEFFGGGCGEGFGHHDGGGCHHHFHCGHHHGFGGCGGCFFHHGHFHFFHHHHHGHHHHHH5GHGHHGHBF1GGG?@EGFFHECHHFHEHFFFFHHGHCFHFHECFGHHHHHBGFDCGGGGHHHEEHHHEFCGG?GGHF
@M02846:226:000000000-JV5VC:1:1101:16704:3975 1:N:0:1
GATTTCCAATGCCTTCACCGATCTGATGGGCGGCTGTAGATCGGGAGACCCCATCTCAATCAGTGGCAGCGACAGCATCGACGAGCTGTGGTTATGGGGTTCCAAAGTTTCAACCATTACAGTTGGCGGAAATGGCAATTTG
+
FFFGGGGGGGGGGHHHHHHGGGGHHHHHHHHGGGGGGHHHHHHGGGGGGGHGGHHHHHHHHHHHHGGHGGGGGGGHHHHGHGGGGGGHHHHHGHHHHHGGGHHHHHHHHHHHHHHGHHHHHHGHHGHGGGGGHHHHHHHHHG
@M02846:226:000000000-JV5VC:1:1101:16704:3975 2:N:0:1
CGTTGGACTGATACAACGGAGTGTAACCCCGATTTGGTGCCTCGCCACGAATCAGCGTCTTGATACCCGAAAAATTCACTTCATCGGATATTAACGAAAAGGCGCTGCAGACAATTCCAATTGTCAAATTGCCATTTCCGCC
+
FDFGGGGGGGGGGHHHHGGGGGHHHHHHHGGGGGGHHGGHHHHGGGGGGGGHGHHHGGGGGHHHHHHHGGGGGHHHHHHHGHHHHHGGGGHHHHHGGGGGHGHGGGGGHHHHHHHHHHHHHHHHHHHHHHHHHHHHGHHGGG
@M02846:226:000000000-JV5VC:1:1101:21621:3989 1:N:0:1
TACCTTCTTTACAATATAGCAGACTAGATAATAATCTTCGTGTTAATGATAATTAAGACATTGACCACGCTCATCAGAAGGCTCGCCAGAATAAACGTTGCAAAAAGGATTCCTGGAAAAATGGTCGCACACAAAAATTTAA
+
FFFGGGGGGFGGGHHGFGDGHHHHHHHHHFBGHGHHDGHHHFHHFFHHHHHHFHHHHHHHHHGHHHHGEGGGEHHHFHHHHHHHGGGGGHHHHHHHGFGHGHHHHGG/CGHHHHHHHFHGHHHHHHG?FGGHGGHHGHHHFF
@M02846:226:000000000-JV5VC:1:1101:21621:3989 2:N:0:1
GCGTCAGTCAGGTAATACGACTCACATAGGACACACAAAAAAGAAGAAATAGATTTATTTTTAAATTTTTGTGTGCGACCATTTTTCCAGGAATCCTTTTTGCAACGTTTATTCTGGCGAGCCTTCTGATGAGCGTGGTCAA
+
FBDGGEFGGFGGBEGHFHHGGGGHHFHHHHFHGHHGGGHHHGG1GGCGHHHGGHHHHHHHHHHHFHHHHHGHHFFHGGGFGHHHHFHHFFBEFHHHGHHHHGFGHGGHGHHHHFHGGFGCGCGHHHHGFFHHHHGDDGGHGD
@M02846:226:000000000-JV5VC:1:1101:22735:4002 1:N:0:1
TACCTTCTTTACAATATAGCAGACTAGATAATAATCTTCGTGTTAATGATAATTAAGACATTGACCACGCTCATCAGAAGGCTATGTGAGTCGTATTACCTGACTGACGCAAGTATGCGAGATCGGAAGAGCGGTTCAGCAG
+
FFFGGGGGGGGGGHHHHHHHHHHHHHHHHHHHHHHHHHHHHGHHHHHHIIHHIHHIHIHHHHHHHHHHGGGGGHHHHHHGHHHHHHHHHHHHGGHHHHHHHHHHHHHHGGGGGHHHHHGGGGGHHGGGGHHHGGGGGHHHHH
@M02846:226:000000000-JV5VC:1:1101:22735:4002 2:N:0:1
GCGTCAGTCAGGTAATACGACTCACATAGCCTTCTGATGAGCGTGGTCAATGTCTTAATTATCATTAACACGAAGATTATTATCTAGTCTGCTATATTGTAAAGAAGGTAAAGTATGCGAGATCGGAAGAGCGTCGTGTAGG
+
FFCGGGGGGGGGGHHHHHHGGGGHHHHHHHHHGGHHHHHHHHGGGGHHHHHHHHHHHHHHHHHHHHHHHHHGGGGGHHHHHHHHHHHHHHHHHHHHHHHHHHHHFHHHHHHHHHHHHHGGGGGHHGGGGHHGGDGGBEGHHH
@M02846:226:000000000-JV5VC:1:1101:12252:4010 1:N:0:1
TACCTTCTTTACAATATAGCAGACTAGATAATAATCTTCGTGTTAATGATAATTAAGACATTGACCACGCTCATCAGAAGGCTCGCCAGAATAAACGTTGCAAAAAGGATTCCTGGAAAAATGGTCGCACACAAAAATTTAA
+
FFFGGGGGGGGGGHFHHHHHHGGHFHHHHCHHHHHGHHHHHGHHHHHHHHHHHHHHHHHGHHHHHHHHGGGGGHHHHHHCFHGHCFEGGHHHHHHHGHFHGHGHHHGGEHHHHGHFHCBHHHHBFGGGGGGHGGGHHHHHHH
@M02846:226:000000000-JV5VC:1:1101:12252:4010 2:N:0:1
GTGTCAGTCAGGTAATACGACTCACATAGGACACACAAAAAAGAAGAAATAGATTTATTTTTAAATTTTTGTGTGCGACCATTTTTCCAGGAATCCTTTTTGCAACGTTTATTCTGGCGAGCCTTCTGATGAGCGTGGTCAA
+
FFFGGFFGFGGGFGFHGFAFGGDHHBHHFGGEGAGGFG2GFEGGHFHFFFHHGFHHFHGHFFHFHHHFHF0FFCGHGGGGGHHHHHHHHHHHGHHHFHHHHGGGHHGHHGEHHHHGHHGFGGGHHGHHEHHBFGGDGGFGFH
@M02846:226:000000000-JV5VC:1:1101:23870:4030 1:N:0:1
CATCCTTTCGAGGATCGAATTTGGGATCAGATGGTGTTCCTCCGGAGTAAGGGATCTCGGGAGCGCAGCGGGTGCCGCCAATGTACTGAGTGCCATACTCGAGCCAGTAGCTGACAAGAATTCCGAGAGTAATGCTCACTAA
+
3DFF1AA3111B1EHBF0BF0BG1001E01EDGFHDHGHH2E0/?/AE01110B0FHBCEEG?//EEG@E/>>>EHG@?/EF1B>GEG211111FDG01BEGGC?C0G1@G2FHFD1<G0<11FHA@--<=GGD1GH1GD0G
@M02846:226:000000000-JV5VC:1:1101:23870:4030 2:N:0:1
GTTGTGCTTCAGCAATGTAAGCACTATAGTTTCCAAGTCTCTTTGTCTCAAGTCTAATTATTTAGTGAGCATTACTCTCGGAATTCTTGCCAGCTACTGGCTCGAGTATGGCACTCAGTACCTTGGCGGCACCCGCTACGCT
+
1B11F113B311BBG113D3D1F0B13A2A2D2D22111A1F2D122AA22B21AF2D2FHH2221D21B1BHHF2121B/AFFE12@@11@@/1BF11@/0F///F0G2F>BF>0011B112BG10///>//?B/B//?//
@M02846:226:000000000-JV5VC:1:1101:9575:4046 1:N:0:1
TACCTTCTTTACAATATAGCAGACTAGATAATAATCTTCGTGTTAATGATAATTAAGACATTGACCACGCTCATCAGAAGGCTCGCCAGAATAAACGTTGCAAAAAGGATTCCTGGAAAAATGGTCGCACACAAAAATTTAA
+
FFFGGGGGCGGGGHHBGHHHFHHHHHGHHFHHHHHEHHHHHGHHHHHHDHFHHGHHHHHGGHFHHHHHGGGGGHGHHHHGFHHHGGGGGHHHHHHHGGHHFHHHGGGEGHHHHHHFHHHHHHEBGHGCCGGGGGHHEHHFHH
@M02846:226:000000000-JV5VC:1:1101:9575:4046 2:N:0:1
GCGTCAGTCAGGTAATACGACTCACATAACAAAAAAGAAGAAATAGATTTATTTTTAAATTTTTGTGTGCGACCATTTTTCCAGGAATCCTTTTTGCAACGTTTATTCTGGCGAGCCTTCTGATGAGCGTGGTCAATGTCTT
+
FFBGGCEGFFGCBFGHHHHEEGGGHHHHHHHGHHGEF1FGBFHHHHGHHHHHHHGHHHHHHHHHFGFFFFGGGGGHHFHHHEGHFHHHHGHHFHHE3FGFGHFBFHHHGHGFGE@DGHHHHHGHGFHGGEDGHHGHFHHHHH
@M02846:226:000000000-JV5VC:1:1101:13571:4056 1:N:0:1
GCGTCAGTCAGGTAATACGACTCACATAGGACACACAAAAAAGAAGAAATAGATTTATTTTTAAATTTTTGTGTGCGACCATTTTTCCAGGAATCCTTTTTGCAACGTTTATTCTGGCGAGCCTTCTGATGAGCGTGGTCAA
+
FFCGGGGGGGGGFHHHHHHGGGGFHHHHHHHHHHHGGGHHHGGGHHHFHHHHHHHHFHHHHHHHHHHHHHGHFFHGFGGGGHHHGHHHHGFHHHHHHHHHHGHHHHGHHHHHHHHHHHGGGGGHHHHGHHHHGGGGGCHHHH
@M02846:226:000000000-JV5VC:1:1101:13571:4056 2:N:0:1
TACCTTCTTTACAATATAGCAGACTAGATAATAATCTTCGTGTTAATGATAATTAAGACATTGACCACGCTCATCAGAAGGCTCGCCAGAATAAACGTTGCAAAAAGGATTCCTGGAAAAATGGTCGCACACAAAAATTTAA
+
FFFGGGGGGGGGGHHHHHGHHHHHHHGFHHHHHHHHHHHHHGHHHHHHHGIHIIHIIHIHHHHHHHHHGGFGGHHHHGHHHHHHGGGGGHHHHHHHGGHHGHHHGFGGGHHHHHHHFFHGHHHFGHGGGGGHGGHHHHHHHH
@M02846:226:000000000-JV5VC:1:1101:8882:4070 1:N:0:1
TACCTTCTTTACAATATAGCAGACTAGATAATAATCTTCGTGTTAATGATAATTAAGACATTGACCACGCTCATCAGAAGGCTCGCCAGAATAAACGTTGCAAAAAGGATTCCTGGAAAAATGGTCGCACACAAAAATTTAA
+
FFFGGGGGGGGGGFHGHHHHHHHHHHHGHHHHHHHFHHHHGFHHHHHHHHHHHHHHHHHHHHHHHHHHFGGGGHHHFHHHHHHHGGGGGHHHHHHHGHHHGHHHHHGGHHHHHHHHHHHHHHHHGHGGGGGHGGFFHHHGHH
@M02846:226:000000000-JV5VC:1:1101:8882:4070 2:N:0:1
GCGTCAGTCAGGTAATACGACTCACATAACACAAAAAAGAAGAAATAGATTTATTTTTAAATTTTTGTGTGCGACCATTTTTCCAGGAATCCTTTTTGCAACGTTTATTCTGGCGAGCCTTCTGATGAGCGTGGTCAATGTC
+
FFBGGGFGGFFGGHHGHHHGGGGHHHHHHHHHHGHHHEGGHHGGHHHHHHHHGHHHHHGHHHHHHHFHFFCGEGGGGHHHHHHHHGHHHHHHHHHHHGGHHGGHHHFHHHHHHHGGGGGHHGHFHHHHHHGGGGHHHGHHHG
@M02846:226:000000000-JV5VC:1:1101:19424:4079 1:N:0:1
GCGTCAGTCAGGTAATACGACTCACATAGGACACACAAAAAAGAAGAAATAGATTTATTTTTAAATTTTTGTGTGCGACCATTTTTCCAGGAATCCTTTTTGCAACGTTTATTCTGGCGAGCCTTCTGATGAGCGTGGTCAA
+
FFB?FGGGGGGGGGHGGHEGGGGHHHHGHHHHHHHGGEHHHGGGHHHHHHHHHHHHHHHHHHHHHHHHHHGHHHHHGGGGGHHHHHHHHHHHHHHHHFHHHGHHFHGHHHHHHHHHGHGGGGGHHHHHHHHHHHGGGGHGHH
@M02846:226:000000000-JV5VC:1:1101:19424:4079 2:N:0:1
TACCTTCTTTACAATATAGCAGACTAGATAATAATCTTCGTGTTAATGATAATTAAGACATTGACCACGCTCATCAGAAGGCTCGCCAGAATAAACGTTGCAAAAAGGATTCCTGGAAAAATGGTCGCACACAAAAATTTAA
+
FFFGGGGGGGGGGFHHHHHHHHHHCHHHHGHHFHHHHHHHHGHHHGFHHHIHHHHEFHHHHGHHHHHHCGFGGHHHHHHGHHHHGGGGGHHHGHHHGGHHGHHGHFGGHHHHHHHHHHHFHHHHHHGGGGGHGGHHHHHHHH
@M02846:226:000000000-JV5VC:1:1101:17900:4098 1:N:0:1
TACCTTCTTTACAATATAGCAGACTAGATAATAATCTTCGTGTTAATGATAATTAAGACATTGACCACGCTCATCAGAAGGCTCGCCAGAATAAACGTTGCAAAAAGGATTCCTGGAAAAATGGTCGCACACAAAAATTTAA
+
FFFGGGGGGGGGGHHHHHHHHHHHHHHHHGHHHHHHHHHHHGHHHHHHHIHHHHHHIIIHHHHHHHHHGGGGGHHHHHHHHHHHGGGGGHHHHHHHGHHHGHHHHHGGHHHHHHHHHHHHHHHHHHGGGGGHGGHHHHHHHH
@M02846:226:000000000-JV5VC:1:1101:17900:4098 2:N:0:1
GCGTCAGTCAGGTAATACGACTCACATAGGACACACAAAAAAGAAGAAATAGATTTATTTTTAAATTTTTGTGTGCGACCATTTTTCCAGGAATCCTTTTTGCAACGTTTATTCTGGCGAGCCTTCTGATGAGCGTGGTCAA
+
FFDGGGGGGGGGFGHHHHHGGGGHHHHHHHHHHHHGGGHHHGGFHHHHHHHHGHHHHHHHHHHHHHHHHHGHHHHHGGGGGHHHHHHHHHHHHHHHHHHHHGHHHHGHHHHHHHHHHHGGGGGHHHHHGHHHHGGGGGHHHH
@M02846:226:000000000-JV5VC:1:1101:20562:4134 1:N:0:1
TACCTTCTTTACAATATAGCAGACTAGATAATAATCTTCGTGTTAATGATAATTAAGACATTGACCACGCTCATCAGAAGGCTCGCCAGAATAAACGTTGCAAAAAGGATTCCTGGAAAAATGGTCGCACACAAAAATTTAA
+
FFFGGGGGGGGGGHHHHHHHHHHHHHHHHHHHHHHHHHHHHGHHHHHHHIHIIHHHIIIHHHHHHHHHGGGGGHHHHHHHHHHHGGGGGHHHHHHHGHHHGHHHHHGGHHHHHHHHHHHHHHHHHHGGGGGHGGHHHHHHHH
@M02846:226:000000000-JV5VC:1:1101:20562:4134 2:N:0:1
GCGTCAGTCAGGTAATACGACTCACATAGGACACACAAAAAAGAAGAAATAGATTTATTTTTAAATTTTTGTGTGCGACCATTTTTCCAGGAATCCTTTTTGCAACGTTTATTCTGGCGAGCCTTCTGATGAGCGTGGTCAA
+
FFCGGGGGGGGGGHHHHHHGGGGHHHHHHHHHHHHGGGHHHGGGHHHHHHHHHHHHHHHHHHHHHHHHHHGHHHHHGGGGGHHHHHHHHHHHHHHHHHHHGGHHHHGHHHHHHHGHHHGGGGGHHHHHGHHHGHGFGGHHHH
@M02846:226:000000000-JV5VC:1:1101:23352:4151 1:N:0:1
GCGTCAGTCAGGTAATACGACTCACATACTGCTGAAGTCCTTGTGGTTGCGCACATCCAGCACCACGCCCTGCTCACTGTTGACCAGCGCCGTCAGCTCGCGGCTGGTCAGGCTCTTGCCGCCCTTGCGCAGCTCGGTGACG
+
BFDAAEFGGGFC1AFFGGCAECEHHHHGHHHHHGFFG2FFDG1B1EFF/CAE?EGHHHHHB0EG0FA?>EFGHFEGFHFBGGHHBBGEEEE@EGECHHHCEGCCCC/GHEH0G0FHHFGFGGGGCFGB?CCCCHHGGFGEFC
@M02846:226:000000000-JV5VC:1:1101:23352:4151 2:N:0:1
TACCTTCTTTACAATATAGCAGACTAGATAATAATCTTCGTGTTCCTGCTGGTGCTCTTGATCGTCACCGAGCTGCGCAAGGGCGGCAAGAGCCTGACCAGCCGCGAGCTGACGGCGCTGGTCAACAGTGAGCAGGGCGTGG
+
F3BGGFFGGGBGFDGGHH3GGG0BGGF13FHHGGHHHBHHHAGEAGHDGHF1BBDAFFHHHGHABFGFEEEEGCGHGCC///AEEC>EEECGGHHABFGHEECBC?CCGGGBGC/CCGGCC<D<DHGHHHFFFHHH?EC;@@
@M02846:226:000000000-JV5VC:1:1101:7966:4156 1:N:0:1
GCGTCAGTCAGGTAATACGACTCACACACAAAAAAGAAGAAATAGATTTATTTTTAAATTTTTGTGTGCGACCATTTTTCCAGGAATCCTTTTTGCAACGTTTATTCTGGCGAGCCTTCTGATGAGCGTGGTCAATGTCTTA
+
FFCGGGGGGGGGFGHHHHCFEGGGHHHGGGGFHHGGFEGGFFGHHGHHHHHHHHHHHHHHHHHGHHHGHGGGGGHHGHHHHHHHHHHHHHHHHGGHHHHGHHHFHHHHHHGGGGGGHHHHHFHHHHHGGGGHHHHHHHHHHH
@M02846:226:000000000-JV5VC:1:1101:7966:4156 2:N:0:1
TACCTTCTTTACAATATAGCAGACTAGATAATAATCTTCGTGTTAATGATAATTAAGACATTGACCACGCTCATCAGAAGGCTCGCCAGAATAAACGTTGCAAAAAGGATTCCTGGAAAAATGGTCGCACACAAAAATTTAA
+
FFFGGGGGGGGGGHHHHHHHHHHHHHHGHHHHHHHHHHHGGGHHHHHGHHHHIHHHHHHHHHHHHHHHGGGGGHHHFHHHHHHHGGGGGHHHHHHHGFGHGGFGHHGGHHHHGFHGFHHGEHHHHHGGGGGHGGGGHHHHHH
@M02846:226:000000000-JV5VC:1:1101:15192:4162 1:N:0:1
GCGTCAGTCAGGTAATACGACTCACTATAGTGGACACACAAAAAAGAAGAAATAGATTTATTTTTAAATTTTTGTGTGCGACCATTTTTCCAGGAATCCTTTTTGCAACGTTTATTCTGGCGAGCCTTCTGATGAGCGTGGT
+
FFBEEEEBFFGGEFGGHHHGGGGGHGHFHH5AGFGHHFGGGFHFEEFGGFFHHFHHHHHHFHHHHHHHHGHHHGGEGFHGGGGGHFHGFHHHHHHHHHHHHHHHGHHHHGFGFHHHHGHHHGGGGGGHHHHHHHHHHGAFG?
@M02846:226:000000000-JV5VC:1:1101:15192:4162 2:N:0:1
TACCTTCTTTACAATATAGCAGACTAGATAATAATCTTCGTGTTAATGATAATTAAGACATTGACCACGCTCATCAGAAGGCTCGCCAGAATAAACGTTGCAAAAAGGATTCCTGGAAAAATGGTCGCACACAAAAATTTAA
+
FFFGGGGGGGGFDGGHHFHHDGHHFFHHFHFHHGFDHHHHHGHFHHHHGHHHHHHGHFHHHGHHHHFHFDEEEHGHHHGGHHHHGFGGGFFHHHGHFHHGGHHGGHFGHHHHHHHHHFHHHHGFGHGGGGGHGGHHHHHHHH
@M02846:226:000000000-JV5VC:1:1101:22462:4233 1:N:0:1
ATCCCGAAACCGGTTCCCACTTTCGGGAGACATGCTCTAGAACGCCACCCTGTCTCCACCTTTGAGACCTAGATATTCACGCGCCTCGTCAGGCGTTGCAACGTCCAGCGACAGGCCGTCCAGGATGCTGCGGATGCGACGA
+
FFFGGGGGGGGGGEGGHHHHHHHHGGGGGGGHHHHHHHHHHHHGGGGGHGHHHHHHHHGHHHHHGGHHGHHHHHHHHHHHHHGGGGGGHGHGFGGGGGGHHHGHHGGHHGGGGGGGGGGGGGHHHHHHHEHGGCCGHGGGGG
@M02846:226:000000000-JV5VC:1:1101:22462:4233 2:N:0:1
GCGGCAGGACGGCACCAGATTCCGATGATTACCATGGCAGCGGCGATGGGTGGCAATGTTCGCGTCGGGCTGGAAGACAGCCTTTATGACGGGCGCGGCCAGCTGGCCAAGAGCAATGCTGATCAGGTTCGTCGCATCCGCA
+
FFDGGFGGFGEEGGGGHGHHHHHHGGGHHHHHHFHHHHHGGGGGGCFGGH?EGHFHHHHHHGGGGGGGGFGGGGHGHHHHGHGHHGHGHGGGGGGGGGGGCHAGGHGG/CHAHGGGGGGGGGGGGGG;FFGEGGG?FGFFE-
@M02846:226:000000000-JV5VC:1:1101:20850:4241 1:N:0:1
TACCTTCTTTACAATATAGCAGACTAGATAATAATCTTCGTGTTAATGATAATTAAGACATTGACCACGCTCATCAGAAGGCTCGCCAGAATAAACGTTGCAAAAAGGATTCCTGGAAAAATGGTCGCACACAAAAATTTAA
+
FFFGGGGGGGGGGHHHHHHHGHHHHHHHHHHGHHHHHHHHHFGHFGHGHHHHHHHHHFHFHGHGFHHHGGGGGHHFHHH3GHHHGGGGGHHHHHHHGHHHGHHHHGEAFHHHHHHGCHHHHHHFGHGGGGGHGGHHHHHHHH
@M02846:226:000000000-JV5VC:1:1101:20850:4241 2:N:0:1
GCGTCAGTCAGGTAATACGACTCACATAGGACACACAAAAAAGAAGAAATAGATTTATTTTTAAATTTTTGTGTGCGACCATTTTTCCAGGAATCCTTTTTGCAACGTTTATTCTGGCGAGCCTTCTGATGAGCGTGGTCAA
+
BFBGGGGFGGGGGGHHHGGFEGGHHHHHFHHHHHHGGGGFG0E1FCHHHGHHHGHGGHHHHHHGHHHHHHGHHFFHEGGFGHHGFHHHHEHHHHHFHHHGHGHHFHCHHHHHHHHGFHCGGGGHHHHHEHHHHGGGGFEFHH
@M02846:226:000000000-JV5VC:1:1101:16507:4244 1:N:0:1
TACCTTCTTTACAATATAGCAGACTAGATAATAATCTTCGTGTTAATGATAATTAAGACATTGACCACGCTCATCAGAAGGCTCGCCAGAATAAACGTTGCAAAAAGGATTCCTGGAAAAATGGTCGCACACAAAAATTTAA
+
FFFGGGGGGGGGGHHHHHHHHHHHHHHGHHGHHHHHHHHHHGHHHHHHHIHHIHIHHHHHHHHHHFHHGGGGGHHFFGHHHHHHGGGGGHHHHHHHGGHHGHGHHHGGHHHHHHHFHHHHHHHHHHGGGGGHGGHHHHHHHH
@M02846:226:000000000-JV5VC:1:1101:16507:4244 2:N:0:1
GCGTCAGTCAGGTAATACGACTCACATAACACACAAAAAAGAAGAAATAGATTTATTTTTAAATTTTTGTGTGCGACCATTTTTCCAGGAATCCTTTTTGCAACGTTTATTCTGGCGAGCCTTCTGATGAGCGTGGTCAATG
+
FFCGGGGGFGGGGGHFFHHGGGGHHHHHHHHHHGGGHHHGGGHHHHHHHHHHHHHHHHHHHHHHHHHHGHHHHGGGFGGHHHHHHHGHHHHHHHHHHHHGHHGHGHHHHGHHHHHHGGGGGHHHGHHHHHGHGGGGHGHHHF
@M02846:226:000000000-JV5VC:1:1101:21211:4264 1:N:0:1
TACCTTCTTTACAATATAGCAGACTAGATAATAATCTTCGTGTTAATGATAATTAAGACATTGACCACGCTCATCAGAAGGCTCGCCAGAATAAACGTTGCAAAAAGGATTCCTGGAAAAATGGTCGCACACAAAAATTTAA
+
FFBFGEGFFGDGFGFHFGB5AEFHC4A4F6DDFFF5GF5FGFGHDG5GHHF5FFF5D5D355DF5E3CE11EEBGHH3D31FBGEGCEEHFED3FFG1BE1FGF1F/AGBFHBFE303BFA0G3B4>EC@<0EAFFACBGHF
@M02846:226:000000000-JV5VC:1:1101:21211:4264 2:N:0:1
GCGTCAGTCAGGTAATACGACTCACATAGGACACACAAAAAAGAAGAAATAGATTTATTTTTAAATTTTTGTGTGCGACCATTTTTCCAGGAATCCTTTTTGCAACGTTTATTCTGGCGCGCCTTCTGATGAGCGTGGTCAA
+
D11E11A3BFB0EGF331AFEEGHHB2GA11FGCH?E/BC//AF001FBFFG12B2DGF2D1/11@F1EB/FB>GG??EEGHHHH1GD2@0GGGF11>2>F/GF1C@/B0/1BEG211B/////AFG>22@11D@E///?11
@M02846:226:000000000-JV5VC:1:1101:12274:4306 1:N:0:1
TACCTTCTTTACAATATAGCAGACTAGATAATAATCTTCGTGTTAATGATAATTAAGACATTGACCACGCTCATCAGAAGGCTCGCCAGAATAAACGTTGCAAAAAGGATTCCTGGAAAAATGGTCGCACACAAAAATTTAA
+
FFFGGGGGGGGGGHHHHHHHHHHHHHHHHHHHHHHHHHHHHGHHHHHHIIHIHHIHHIHHHHHHHHHHGGGGGHHHHHHHHHHHGGGGGHHHHHHHGHHHGHHHHHGGHHHHHHHHHHHHHHHHHHGGGGGHGGHHHHHHHH
@M02846:226:000000000-JV5VC:1:1101:12274:4306 2:N:0:1
GCGTCAGTCAGGTAATACGACTCACATATTAAATTTTTGTGTGCGACCATTTTTCCAGGAATCCTTTTTGCAACGTTTATTCTGGCGAGCCTTCTGATGAGCGTGGTCAATGTCTTAATTATCATTAACACGAAGATTATTA
+
FFCGGGGGGGGGDGHHHHHGGGGHHHHHHHHHHHHHHHGHHHHHGGGGGHHHHHHHHHHHHHHHHHHHHGHHHHGHHHHHHHHHHHGGGGGHHHHHHHHHGHGFGGGHHHHHHHHHHHHHHHHGHHHHHHHGGGGGHHHHHH
@M02846:226:000000000-JV5VC:1:1101:9486:4373 1:N:0:1
TACCTTCTTTACAATATAGCAGACTAGATAATAATCTTCGTGTTAATGATAATTAAGACATTGACCACGCTCATCAGAAGGCTCGCCAGTATGTGAGTCGTATTACCTGACTGACGCAAGTATGCGAGATCGGAAGAGCGGT
+
FFFGGGGGGGGGGHHHHHGHHHHHHHHHHHHHHHHHHHGHHGHHHHHHHHHHHHHHHHHHHHHGHHHHGGGGGHHHHHHHGHHHGG?FGHHHHGHHHHHFGHHHGHHHHHHHHHHGGGGGGGDHHGDGGGHGGGGGHHHFGD
@M02846:226:000000000-JV5VC:1:1101:9486:4373 2:N:0:1
GCGTCAGTCAGGTAATACGACTCACATACTGGCGAGCCTTCTGATGAGCGTGGTCAATGTCTTAATTATCATTAACACGAAGATTATTATCTAGTCTGCTATATTGTAAAGAAGGTAAAGTATGCGAGATCGGAAGAGCGTC
+
FFBGGGGFGGGCFGHGHHHGG?EHHHHGGHHHHGGGGGHHHHGHHHHHHGEEGHHGHHHGHHGHHHHGHHHGHHHHHHGGGGGHHHGHHHHHHHHHHHHHHHHHHHHHHHHHHGHEGHHHGGHHGGGGGGHHGGGGHHHGFD
@M02846:226:000000000-JV5VC:1:1101:14695:4395 1:N:0:1
TACCTTCTTTACAATATAGCAGACTAGATAATAATCTTCGTGTTAATGATAATTAAGACATTGACCACGCTCATCAGAAGGCTCGCCAGAATAAACGTTGCAAAAAGGATTCCTGGAAAAATGGTCGCACACAAAAATTTAA
+
FFFGGGGGGGGGGHHHHHHHHHHHHHHHHHHHHHHHHHHHHGHHHHHHIHIIIIHHIHIHHHHHHHHHGGGGGHHHHHHHGHHHGGGGGHHHHHHHGHHHGHHHHHGGHHHHHHHHHHHHHHHHHHGGGGGHGGHHHHHHHH
@M02846:226:000000000-JV5VC:1:1101:14695:4395 2:N:0:1
GCGTCAGTCAGGTAATACGACTCACATAACACACAAAAAAGAAGAAATAGATTTATTTTTAAATTTTTGTGTGCGACCATTTTTCCAGGAATCCTTTTTGCAACGTTTATTCTGGCGAGCCTTCTGATGAGCGTGGTCAATG
+
FFCGGGGGGGGGGGHHHHHGGGGHHHHHHHHHHGGGHHHGGGHHHHHHHHHHHHHHGHHHHHHHHHHHGHHGHHGGGGGHHHHHHHHHHHHHHHHHHHHGGHHHGHHHHHGHHHHHGGGGGHHHHHHHHHHHGGGGHHHHHH
@M02846:226:000000000-JV5VC:1:1101:19067:4400 1:N:0:1
TACCTTCTTTACAATATGCAGACTAGATAATAATCTTCGTGTTAATGATAATTAAGACATTGACCACGCTCATCAGAAGGCTCGCCAGAATAAACGTTGCAAAAAGGATTCCTGGAAAAATGGTCGCACACAAAAATTTAAA
+
FFFGGGGGGGGGGHHHHHHHHHHHHHHHHHHHHHHHHHHHGHHHGHHHHHHIHHIHHHHHHHHHHHHGGGGGHHHHHHHHHHHGGGGGHHHHHHHGHHHGHHHHHGGHHHHHHHHHHHHHHHHHHGGGGGHGGHHHHHHHHH
@M02846:226:000000000-JV5VC:1:1101:19067:4400 2:N:0:1
GCGTCAGTCAGGTAATACGACTCACATAGGGCACACAAAAAAGAAGAAATAGATTTATTTTTAAATTTTTGTGTGCGACCATTTTTCCAGGAATCCTTTTTGCAACGTTTATTCTGGCGAGCCTTCTGATGAGCGTGGTCAA
+
FFDGGGGGGGGGGHHHHHHGGGGGHHHHFEHHGGHHGGHHHGGGHHHHHHHHHHHHHHHHHHHHHHHHHHGGHHHHGGGGGHGHHHHHHHHHHHGHHHHHHGGHHGGHHHHGHHHHHGGGGGGHHHHHHHHHGHGGGGHHHH
@M02846:226:000000000-JV5VC:1:1101:15528:4412 1:N:0:1
GCGTCAGTCAGGTAATACGACTTCTGGCGAGCCTTCTGATGAGCGTGGTCAATGTCTTAATTATCATTAACACGAACATTATTATCTAGTCTGCTATATTGTAAAGAAGGTAAAGTATGCGAGATCGGAAGAGCGGTTCAGC
+
FD1AE?EAB110AFBFG10A?EAE2DBFG/E/AAG1112DG2G1E//E/B2AF22222DD2DGH@2@22FDBGE/E//BFG22B2B221B@2B1EFG2F2E2B>2DGAFGH1DGBHGH2FE//<F1?A///0<<>?/>/FH1
@M02846:226:000000000-JV5VC:1:1101:15528:4412 2:N:0:1
TACCTTATTTACAATATAGCAGACTAGAAAATAATCTTCGTGTTAATGATAACTAAGACATTGACCACGCTCATCAGAAGGCTCGCAAGAAGTCGTATTACCTGACTGACGCAAGTATGCGAGATCGGAAGAGCGTCGTGTA
+
F3B1BG13333FFAG1DD3BGGCHC11B1A01FFFF2DD0FE0FF2DFBBFH11BFEGFC1AD1111///A/AA1211D10/10>E//>FG0B1/?B01FGF1FCGB1B1?E>E/F2BGB?<<B/1/B//<00F@?///??F
@M02846:226:000000000-JV5VC:1:1101:20812:4423 1:N:0:1
GCGTCAGTCAGGTAATACGACTCACATAGGACACACAAAAAAGAAGAAATAGATTTATTTTTAAATTTTTGTGTGCGACCATTTTTCCAGGAATCCTTTTTGCAACGTTTATTCTGGCGAGCCTTCTGATGAGCGTGGTCAA
+
FFDGGGGGGGGGGHHHHHHGGGGHHHHHHHHHHHHGGGHHHGGGHHHHHHHHGHHHHHHHHHHHHHHHHHGHHHHHGGGGGHHHHHHHHHGGHHHHHHHHHGHHHHGHHHHHHHHHHHGGGFGHHHHHGHHHHHGGGGHHHH
@M02846:226:000000000-JV5VC:1:1101:20812:4423 2:N:0:1
TACCTTCTTTACAATATAGCAGACTAGATAATAATCTTCGTGTTAATGATAATTAAGACATTGACCACGCTCATCAGAAGGCTCGCCAGAATAAACGTTGCAAAAAGGATTCCTGGAAAAATGGTCGCACACAAAAATTTAA
+
FFFGGGGGGGGGGHHGHHHHHHHHHHHHHHHHHHHHHHHHHGHHHHHHHHHHHHHHHHIHHHHHHHHHGGGGGHHHHHGHHHHHGGGGGHHHHHHHGHHHGHHHHHGGHHHHHHHHHHHHHHHHHHGGGGGHGGHHHHHHHH
@M02846:226:000000000-JV5VC:1:1101:6892:4473 1:N:0:1
TACCTTCTTTACAATATAGCAGACTAGATAATAATCTTCGTGTTAATGATAATTAAGACATTCACCACGCTCATCAGAAGGCTCGCCAGAATAAACGTTGCAAAAAGGATTCCTGGAAAAATGGTCGCACACAAAAATTTAA
+
FFF11BGGGGGGGFGHGHF3GHFHFFHHGGHHD2F2GF2000AFBEBFFHF2EBEH11GHFE1DGHFHA?EC/FGBBBGH0FGEEE?EGFHHGFHF/BG/?BGGFH?>BF>GFFHGGBF0FGHF12EEGG/F//0<?C1DDG
@M02846:226:000000000-JV5VC:1:1101:6892:4473 2:N:0:1
GCGTCAGTCAGGTAATACGACTCACATAACAAAAAAGAAGAAATAGATTTATTTTTAAATTTTTGTGTGCGACCATTTTTCCAGGAATCCTTTTTGCAACGTTTATTCTGGCGAGCCTTCTGATGAGCGTGGTCAATGTCTT
+
1DDE1EEAFAG01AFFHHH0AEEABGFBGFHFHFA///0BC0EFFB1GHHFFHFFHHGHHF1BG/>FBGFGCEEEFHFHFHFHEHHHHGHHB2GGEGG1FEGGFCGGGH21EE////0BGHGF2D2FGC?/<GFHBFHGEHG
@M02846:226:000000000-JV5VC:1:1101:10160:4474 1:N:0:1
TACCTTCTTTACAATATAGCAGACTAGATAATAATCTTCGTGTTAATGATAATTAAGACATTGACCACGCTCATCAGAAGGCTCGCCAGAATAAACGTTGCAAAAAGGATTCCTGGAAAAATGGTCGCACACAAAAATTTAA
+
FFFGGGGGGGFGGFHFFGGDBGHHHHFFHHFHGBHHHGGHHGGHFHHHHHFHFHDHHHGHHGHGHHHHDAEFEFHFGHF3EGHHGGC?ECFGHGGGGGFHGHHHHHGGHHHHFHHFGFHFHHHHHHGGCCGHGGGFHHHHHH
@M02846:226:000000000-JV5VC:1:1101:10160:4474 2:N:0:1
GCGTCAGTCAGGTAATACGACTCACATAGGACACACAAAAAAGAAGAAATAGATTTATTTTTAAATTTTTGTGTGCGACCATTTTTCCAGGAATCCTTTTTGCAACGTTTATTCTGGCGAGCCTTCTGATGAGCGTGGTCAA
+
FF@EE?EFG1FFEFGFHFHGFAFFFHHH1B1B0FFEEEHHHGGEHHEFGHGHHHFDHHFHHHHGHHHHFHGHFGEDEGGGGHFHHGHHFFBHHHHFHFHGFEHFGHGHHHAGHHHEEGCCGCGCFH1FFHFHGHG/</GGHG
@M02846:226:000000000-JV5VC:1:1101:11732:4485 1:N:0:1
GCGTCAGTCAGGTAATACGACTCACACAATTCTGGCGAGCCTTCTGATGAGCGTGGTCAATGTCTTAATTATCATTAACACGAAGATTATTATCTAGTCTGCTATATTGTAAAGAAGGTAAAGTATGCGAGATCGGAAGAGC
+
FFCGGGGGGGGGGGHHHHGGGGGHHHHGGHHHHHGHGGGGGHHHHHHHHHHHGEEGGHHHHHHHHHHHHHHHHHHHHHHHHGGGGGHGHHHHHHHGHHHHHHHHHHHHHHHHHHHHHHGHHFB4FFGHGFG/?GHGGGGHHC
@M02846:226:000000000-JV5VC:1:1101:11732:4485 2:N:0:1
TACCTTCTTTACAATATAGCAGACTAGATAATAATCTTCGTGTTAATGATAATTAAGACATTGACCACGCTCATCAGAAGGCTCGCCAGAATTGTGTGAGTCGTATTACCTGACTGACGCAAGTATGCGAGATCGGAAGAGC
+
FFFGGGGGGGGGGHHGGFHFAEHHCDG4FGHCGGHGHHHABFGFHFGEBGHBFEG5HHGFHFDHHHFGEEEGFFFFFGFHFHCHGGG?EGEGFFFHBCGBFGCFGHGFHHGFHBGFHFECFEG3F?4?<BDCAFGDFEAGFF
@M02846:226:000000000-JV5VC:1:1101:19767:4485 1:N:0:1
CATAGTCATTTCCAGTTGTTCCAGCATCTTCTCCGGCGTTATTTGCGACATATGGTCTCTCAGCGTTGTATATACCCCTGAACATCATAGATAAACCCACGAAGAGAGCGTTGTTTACCGCGCTCCTGGAAGCGTGGAACTC
+
FFFGGGGGGGGGGHHGHHHHHHFHHHHHHHHHHHGGGGEGGHHHHHGGGGGHHHGHHHHHHHHHGGGGGHHHGHHHHHGGHHHHHHGHHHHHHHHHHFGGGGGGGGHGHGGGGGHHHHHGGFGCGGHHGFHHHGADGGHHHH
@M02846:226:000000000-JV5VC:1:1101:19767:4485 2:N:0:1
CTTTGGCACTTTTGTGTGAAGACTTACGAGACCTCCTTCAGTGAAGGTGTTCCTCAGTACAGCGTGACAAGCCCTCCTGTCAAGGTCACAAAACAGGAAGACAGAGACTTTACGTTGGTTGATGGTACTGGAGAAGAGTTCC
+
FFFGGGGGGGGGGHBFFHGFHHHHHHHGGGGGGHHHGHHHHHHHHHHGGHGHHHHGHHHFHHHGGGGGHHHGGHHHGHHFHHHHHGHCHFHHHHHHHGHHHHHHFHGHHHHHHGHHGHFHGHHHGHHHFHHHGFHHGHFHHH
@M02846:226:000000000-JV5VC:1:1101:16230:4496 1:N:0:1
GCGTCAGTCAGGTAATACGACTCACATAGGACACACAAAAAAGAAGAAATAGATTTATTTTTAAATTTTTGTGTGCGACCATTTTTCCAGGAATCCTTTTTGCAACGTTTATTCTGGCGAGCCTTCTGATGAGCGTGGTCAA
+
FFBGGGGGGGGGGHHHHHHGGGGHHHHHHHHHHHHGGGHHHGGGHHHHHHGHHHHHHHHHHHHHHHHHHHGHHHHHGGGGEHHHHHHHHHHHHHHHHHHGHGHGHHGGHHHHHHHHHHGGGGGHHHHHHHHHHHGEGGHHHH
@M02846:226:000000000-JV5VC:1:1101:16230:4496 2:N:0:1
TACCTTCTTTACAATATAGCAGACTAGATAATAATCTTCGTGTTAATGATAATTAAGACATTGACCACGCTCATCAGAAGGCTCGCCAGAATAAACGTTGCAAAAAGGATTCCTGGAAAAATGGTCGCACACAAAAATTTAA
+
FFFGGGGGGGGGGHHHHHHHHHHHHHHHHHHHCHHHGHHHGFGHHHHGHIHGIHHHHHHHHHHHHHHHGGGGGHHHHHHHFHHHGGGGGHHHHHHHGHHHGHHHHHGGFHHHHHHHHHHHHHHFGHGGGGGHGGHHHHHHHH
@M02846:226:000000000-JV5VC:1:1101:19911:4527 1:N:0:1
TACCTTCTTTACAATATAGCAGACTAGATAATAATCTTCGTGTTTATGTGAGTCGTATTACCTGACTGACGCTTCTTTACAATATAGCAGACTAGATAATAATCTTCGTGTTATGTGAGTCGTATTACCTGACTGACGTACC
+
FFFGGGGGGGGGGHHGHHHHHHHHHHHHHHHGHHHHHHGHHGHHHHHHHHHHHHGFEHFHHHHHHHHHHFGGGGGHHHHFHHHHHHH5GHHHGHHHHGGHHHGHHHHHGGHHEHGHHEFFHGEGHHHHHHHHHFHHFGFHHG
@M02846:226:000000000-JV5VC:1:1101:19911:4527 2:N:0:1
GCGTCAGTCAGGTAATACGACTCACATAACACGAAGATTATTATCTAGTCTGCTATATTGTAAAGAAGGTACGTCAGTCAGGTAATACGACTCACATAACACGAAGATTATTATCTAGTCTGCTATATTGTAAAGAAGCGTC
+
FFBGGGGGGGGGFEGHHHHGGGGFHHHGHHHHGGGGGGHHHHFHHHGFHHHHHFHHHHHHHHHHHHHGE3DGAFGGCFGHHHHGHHHHEGGFGHHFHHGHHFEEE/EDHFHHHHHHGFHHHGHHGHFHHHHHBHHHHB2///
@M02846:226:000000000-JV5VC:1:1101:7451:4527 1:N:0:1
GCGTCAGTCAGGTAATACGACTCACATAGGACACACAAAAAAGAAGAAATAGATTTATTTTTAAATTTTTGTGTGCGACCATTTTTCCAGGAATCCTTTTTGCAACGTTTATTCTGGCGAGCCTTCTGATGAGCGTGGTCAA
+
FFDGGGGGGGGGGHHGHHGGGGGHHHHHHHHHHHHGGGHHHGGGHHHHHHHHHHHHHHHHHHHHHHHHHHGHHHHHGGGGGHHHHHGHHHHHHHHHHHHHHGGHHHGGHHHHHHHHGHGGGGGHHHHHHHHGHHGGGGHHHH
@M02846:226:000000000-JV5VC:1:1101:7451:4527 2:N:0:1
TACCTTCTTTACAATATAGCAGACTAGATAATAATCTTCGTGTTAATGATAATTAAGACATTGACCACGCTCATCAGAAGGCTCGCCAGAATAAACGTTGCAAAAAGGATTCCTGGAAAAATGGTCGCACACAAAAATTTAA
+
FFFGGGGGGGGGGHHHHHHGHHHHHHHHHHHHHHHHHHHHHGGHHGHHHHHIHHHGHHHHHHHHHHHHGGGGGHGHHHHGHHGHGGGGGHHHHHGHGHHHGHHHHHGGHHHHHHHHHGHHHHHHHHGGGGGHGGHHHHHHHH
@M02846:226:000000000-JV5VC:1:1101:14970:4530 1:N:0:1
CAATATAGCAGACTAGATAATAATCTTCGTGTTAATGATAATTAAGACATTGACCACGCCCATCAGAAGGCTCGCCAGAATAAACGTTGCAAAAAGGATTCCTGGAAAAATGGTCGCATATGTGAGTCGTATTACCTGACTG
+
FBFFCGGF5FFGFGBEHFFHHGHBFHHGFA2AADDGHHEFGFHGHHEEFHBHHFHHHCG10AAGGHHHHFHFFECEEGFHFHHFGGE2C1FGHHECGHBDDDFFFHEHBFGH3FHGF?FGFFGHEHHHGFGC2B?FGFBGBG
@M02846:226:000000000-JV5VC:1:1101:14970:4530 2:N:0:1
GCGTCAGTCAGGTAATACGACTCACATATGCGACCATTTTTCCAGGAATCCTTTTTGCAACGTTTATTCTGGCGAGCCTTCTGATGAGCGTGGTCAATGTCTTAATTATCATTAACACGAAGATTATTATCTAGCCTGCTAT
+
FBDGEEEGFGFEFEFDG5EEA?E3BGAGGHHGGGCEFDGHGHFGBCFHG3FE553BFE5EGGEGHFGFHFGEHEGGGGFBFF4GEDGHGFAA@FGFFDG4FGFHHHHFEGFFHFHHHHGGFD/FGHD22@GGH22@F0@GFF
@M02846:226:000000000-JV5VC:1:1101:22770:4543 1:N:0:1
TACCTTCTTTACAATATAGCAGACTAGATAATAATCTTCGTGTTAATGATAATTAAGACATTGACCACGCTCATCAGAAGGCTCGCCAGAATAAACGTTGCAAAAAGGATTCCTGGAAAAATGGTCGCACACAAAAATTTAA
+
FFFGGGGGGGGGGHHHHHFFHHHHHHGFHHHHHHHHHFHCFFGHHDFHHFGFFFHHHHHHGHHHHHHHGGGGGHHDHHHHEHGFEFGGGHHHHHHHGFFEEHHHFEEFHHFHFHFGFHHHGHHGHHFCGGCHGGGHHHGHHH
@M02846:226:000000000-JV5VC:1:1101:22770:4543 2:N:0:1
GCGTCAGTCAGGTAATACGACTCACATAGGACACACAAAAAAGAAGAAATAGATTTATTTTTAAATTTTTGTGTGCGACCATTTTTCCAGGAATCCTTTTTGCAACGTTTATTCTGGCGAGCCTTCTGATGAGCGTGGTCAA
+
FFBEGEFF5EGGAFHHHCGG?EGGHHHHHGHHHHHGGGFGGEFEACBHEHHHHHHFGHHHHHHGHHHFHFGGHCGFD1>EEHFHHHHHHHHEFHH3FGHHHGHFBGEHHHEHHGFHHHGGGCGHHHHHHHFFHHGGGGGFEG
@M02846:226:000000000-JV5VC:1:1101:23755:4547 1:N:0:1
TACCTTCTTTACAATATAGCAGACTAGATAATAATCTTCGTGTTAATGATAATTAAGACATTGACCACGCTCATCAGAAGGCTCGCCAGAATAAACGTTGCAAAAAGGATTCCTGGAAAAATGGTCGCACACAAAAATTTAA
+
FFFGGGGGGGGGGGHHHHHHHHHHHHHHHHHHHHHGFFHHGGHHHHHHIHHHHHIHHHHHHHHHHHHHGGGGGHHHHHHHHHHHGGGGGHHHHHHHGHHHGHHHHHGGHHHHHHHHHGHHHHGHGHGGGGGHGGHHHHHHHH
@M02846:226:000000000-JV5VC:1:1101:23755:4547 2:N:0:1
GCGTCAGTCAGGTAATACGACTCACATAGTACACACAAAAAAGAAGAAATAGATTTATTTTTAAATTTTTGTGTGCGACCATTTTTCCAGGAATCCTTTTTGCAACGTTTATTCTGGCGAGCCTTCTGATGAGCGTGGTCAA
+
FFDGGAEFGGGGFHHHHHHGGGGHHHHHHHHHHHHGGGHHHFGFHHFFHHHHHHHHHHHHHHHHHHHHHHGHHHHHGGGGGHHHHHHEFHHHHHHGHHHHHGGHHHGHHHHHHHHHHHGGGCDHHHHHHHHHHHGGGGGHFG
@M02846:226:000000000-JV5VC:1:1101:9759:4558 1:N:0:1
GCGTCAGTCAGGTAATACGACTCACATAGGACACACAAAAAAGAAGAAATAGATTTATTTTTAAATTTTTGTGTGCGACCATTTTTCCAGGAATCCTTTTTGCAACGTTTATTCTGGCGAGACTTCTGATGAGCGTGGTCAA
+
FFDGGGGGGGGGGHHHHHHGGGGHHHHHHHHHHHHGGGHHHGGGHHHGHHHHHHHHHHHHHHHHHHHHHHGHHHHHGGGGGHHHHHHHHHHHHHHHHHHHHGHHHHGHHHHHHHHHHHGGGGGHHHHHHHHHHHGGGGHHHH
@M02846:226:000000000-JV5VC:1:1101:9759:4558 2:N:0:1
TACCTTCTTTACAATATAGCAGACTAGATAATAATCTTCGTGTTAATGATAATTAAGACATTGACCACGCTCATCAGAAGTCTCGCCAGAATAAACGTTGCAAAAAGGATTCCTGGAAAAATGGTCGCACACAAAAATTTAA
+
FFFGGGGGGGGGGHHHHHHHHHHHHHHHHHHHHHHHHHHHHGHHHHHHHIIHIHGHHHIHHHHHHHHHGGGGGHHHHHHHHHGHHGGGGHHHHHHHGHHHGHHHFHGDFHHHHHHHHHHHHHHGHHGGGGGHGGHHHHHHHG
@M02846:226:000000000-JV5VC:1:1101:17146:4596 1:N:0:1
GCGTCAGTCAGGTAATACGACTCACATAACAAAAAAGAAGAAATAGATTTATTTTTAAATTTTTGTGTGCGACCATTTTTCCAGGAATCCTTTTTGCAACGTTTATTCTGGCGAGCCTTCTGATGAGCGTGGTCAATGTCTT
+
FFDGGGGGGGGGGHHHHHHGGGGHHHHHHHHHHHHGGGHHHHHHHHHHHHHHHHHHHHHHHHHHGHHHHHGGGGGHHHHHHHHHHHHHHHHHHHHGHHHHGHHHHHHHHHHHGGGGGHHHHHHHGHHHGEGGHHFHHHHHHH
@M02846:226:000000000-JV5VC:1:1101:17146:4596 2:N:0:1
TACCTTCTTTACAATATAGCAGACTAGATAATAATCTTCGTGTTAATGATAATTAAGACATTGACCACGCTCATCAGAAGGCTCGCCAGAATAAACGTTGCAAAAAGGATTCCTGGAAAAATGGTCGCACACAAAAATTTAA
+
FFFGGGGGGGGGGHHHHHHHHHHHHHHHHHHHHHHHHHHHHGGHHHHHIIHHIHHIIIHHHHHHHHHHGGGGGHHHHHHHHHHHGGGGGHHHHHHHGHHHGHHHHHGGHHHHHHHHHHHHHHHHHHGGGGGHGGHHHHHHHH
@M02846:226:000000000-JV5VC:1:1101:10087:4628 1:N:0:1
GCGTCAGTCAGGTAATACGACTCACATAACGAAGATTATTATCTAGTCTGCTATATTGTAAGAAGGTAAGTATGCGAGATCGGAAGAGCGGTTCAGCAGGAATGCCGAGACCGATCTCGTATGCCGTCTTCTGCTTGAAAAA
+
FFBGEGGEGFGGFGHHGGFFGFGHHHHHHFGGGGGHBGHHHHHHHHHFDHHGHHHHHHHGHHHHGHHDHFHGHHHGGGGGHHGGGFHHHEGGCGHHHHHHGHFHHHGGGGGGGG?/@FFFDGGFFD<<0FGHHBD?GGFHEH
@M02846:226:000000000-JV5VC:1:1101:10087:4628 2:N:0:1
ACCTTCTTACAATATAGCAGACTAGATAATAATCTTCGTTATGTGAGTCGTATTACCTGACTGACGCAAGTATGCGAGATCGGAAGAGCGTCGTGTAGGGAAAGAGTGTAGATCTCGGTGGTCGCCGTATCATTAAAAAAAA
+
FFFGGGGGGGGGGHHHHHGHHHFHHGHHHHGHHGHHHHHHHGHHHHHHHGGHHHHHHHHHHHHHHGGGGGHHHFHGGGGGHHGGGGHHHGFGEGGHHHHGHHGHFHFGHGHGHFHHFG<BGFDFGGGGGHHHEHHHHGHGCG
@M02846:226:000000000-JV5VC:1:1101:8796:4664 1:N:0:1
TACCTTCTTTACAATATAGCAGACTAGATAATAATCTTCGTGTTAATGATAATTAAGACATTGACCACGCTCATCAGAAGGCTCGCCAGAATAAACGTTGCAAAAAGGATTCCTGGAAAAATGGTCGCACACAAAAATTTAA
+
FFFGGGGGGGGGGHHHHHHHHHHHHHHHHHHHHHHHHHHHHGHHHHHHHHHHIHHHHIIHHHHHHHHHGGGGGHHHGHHHHHHHGGGGGHHHHHHHGHHHGHHHHHGGHHHHHHHHHHHHHHHHHHGGGGGHGGHHHHHHHH
@M02846:226:000000000-JV5VC:1:1101:8796:4664 2:N:0:1
GCGTCAGTCAGGTAATACGACTCACATAGGACACACAAAAAAGAAGAAATAGATTTATTTTTAAATTTTTGTGTGCGACCATTTTTCCAGGAATCCTTTTTGCAACGTTTATTCTGGCGAGCCTTCTGATGAGCGTGGTCAA
+
FFCGGGGGGGGGFGHHHHHGGGGGHHHGHHHHHHHGGGHHHGGFHHHBGHHHHHHHHHHHHHHGHHHHHHGHHHHHGGGGGHHHHHHHHHHHHHHHGHHHHGHHHHGHHHHHHHHHHHGCGGGHHHHHHHHHHGCGGCHHHH
@M02846:226:000000000-JV5VC:1:1101:23709:4685 1:N:0:1
GCGTCAGTCAGGTAATACGACTCACATAACACACAAAAAAGAAGAAATAGATTTATTTGTAAATTTTTGTGTGCGACCATTTTTCCAGGAATCCTTTTTGCAACGTTTATTCTGGCGAGCCTTCTGATGAGCGTGGTCAATG
+
FFCGGGGGGGGGGFHHHHHGGGGHHGHHHHHHHGGGGHHGGGHHFHHHHHHHHHHHHHHGHHHHHHHHGHHHHHGGGGGHHHHHHHHHGGHHHHHHHHHGHHHHGHHHHHHHHHGHGGGGGHHHHHHHHHHHGGGGHHHHHH
@M02846:226:000000000-JV5VC:1:1101:23709:4685 2:N:0:1
TACCTTCTTTACAATATAGCAGACTAGATAATAATCTTCGTGTTAATGATAATTAAGACATTGACCACGCTCATCAGAAGGCTCGCCAGAATAAACGTTGCAAAAAGGATTCCTGGAAAAATGGTCGCACACAAAAATTTAC
+
FFFGGGGGGGGGGHHGHFHHHHHHHHHFHHHHHHHHHHHHGFHHHHHHHHIHHHIFHGHHHHHHHHHHGGGGGHHHHHHHHHHHGGGGGHHHHHHHGHHHGHHFHHGGHHHHHHHHEHHGHHHHHHGGGGGHGGHHHHHHHF
@M02846:226:000000000-JV5VC:1:1101:17585:4688 1:N:0:1
TACCTTCTTTACAATATAGCAGACTAGATAATAATCTTCGTGTTAATGATAATTAAGACATTGACCACGCTCATCAGAAGGCTCCCCAGAATAAACGTTGCAAAAAGGATTCCTGGAAAAATGGTCGCACACAAAAATTTAA
+
FFFGGGGGGGGGGHHHHHHHHHHHHHHHHHHHHHHHHHHHHGHHHHHHIIIIHIHHIIIHHHHHHHHHGGGGGHHHHHHHHHHHGGGHGHHHHHHHGHHHGHHHHHGGHHHHHHHHHHHHHHHHHHGGGGGHGGHHHHHHHH
@M02846:226:000000000-JV5VC:1:1101:17585:4688 2:N:0:1
GCGTCAGTCAGGTAATACGACTCACATAGGACACACAAAAAAGAAGAAATAGATTTATTTTTAAATTTTTGTGTGCGACCATTTTTCCAGGAATCCTTTTTGCAACGTTTATTCTGGGGAGCCTTCTGATGAGCGTGGTCAA
+
FFDGGGGGGGGGGHHHHHHGGGGHHHHHHHHHHHHGGGAGHGGGHHHHHHHHHHHHHHHHHHHHHHHHHHGGHHHHGGGGGHHHHHHHHHHHHHHHHHHHHGHGHHGHHHHHHHHHHGGGGGGHHHHHHHHHHHGGGGHHHH
@M02846:226:000000000-JV5VC:1:1101:16043:4715 1:N:0:1
GCGTCAGTCAGGTAATACGACTCACATAACACACAAAAAAGAAGAAATAGATTTATTTTTAAATTTTTGTGTGCGACCGTTTTTCCAGGAATCCTTTTTGCAACGTTTATTCTGGCGAGCCTTCTGATGAGCGTGGTCAATG
+
FFCFGGGGGGGGGHHHHHHGGGGHHHHGHHHHHGGGGGHGGGHHHGHHHHHHHHHHHHHHGHHHHHHHGGHGGHGGGGEEEHGGHHGHHHHHHHHHHHHGHGHHGHHHFHHHHHHHGGGGGHHHHHHHHHHHGADGHHHHFG
@M02846:226:000000000-JV5VC:1:1101:16043:4715 2:N:0:1
TACCTTCTTTACAATATAGCAGACTAGATAATAATCTTCGTGTTAATGATAATTAAGACATTGACCACGCTCATCAGAAGGCTCGCCAGAATAAACGTTGCAAAAAGGATTCCTGGAAAAACGGTCGCACACAAAAATTTAA
+
FFFGGGGGGGGGGHHHHGHHHHFHFHHHHHHHGHHHHHHHHFHHHHHHHHHHHHHHGHHHHHHHHHHHGGGGGHHHHHHHGGHHGGGEGHHGHGHHGHHHGHHHGHGGHHHHGHHHHHHHGGGGGGGGGGGHGGHHHGHGHH
@M02846:226:000000000-JV5VC:1:1101:22950:4717 1:N:0:1
GCGTCAGTCAGGTAATACGACTCACATAGGACACACAAAAAAGAAGAAATAGATTTATTTTTAAATTTTTGTGTGCGACCATTTTTCCAGGAATCCTTTTTGCAACGTTTATTCTGGCGAGCCTTCTGATGAGCGTGGTCAA
+
FFBGGGGGGGGGGGHHHHGGGFGHHHHHHHHHHHFGGGFHHGGGHHHHHHHHHHHHHHHHHHHGHHHHHHGEHHHHGGGGGHHHHHFHHGHHHHHHHHHHHGHHGHGGHHGHHHHHHHGGGGGHHHHHHHHHFFFEDGHHHH
@M02846:226:000000000-JV5VC:1:1101:22950:4717 2:N:0:1
TACCTTCTTTACAATATAGCAGACTAGATAATAATCTTCGTGTTAATGATAATTAAGACATTGACCACGCTCATCAGAAGGCTCGCCAGAATAAACGTTGCAAAAAGGATTCCTGGAAAAATGGTCGCACACAAAAATTTAA
+
FFFGGGGFGGGGCFGHGHHHHHHHGFF4GFHHHHHHHHHHHGGHHHHHHHHHHHHHHHHHHHHHHGHHGGGGGHHHHHHHHHGHGGGGGHHHHHHHGFHHGHHHHHGGHHHHFHHHHHHHHHHHHHGGGGGHGGHHHHHFHH
@M02846:226:000000000-JV5VC:1:1101:15172:4719 1:N:0:1
GCGTCAGTCAGGTAATACGACTCACATAGTGGACACACAAAAAAGAAGAAATAGATTTATTTTTAAATTTTTGTGTGCGACCATTTTTCCAGGAATCCTTTTTGCAACGTTTATTCTGGCGAGCCTTCTGATGAGCGTGGTC
+
FFBGGGGFFGGGGGHGFHFGGEGHHHHHHFGGGHHHHGGFHFFGGGFHHHHHGHHHHHHHGFGHHHHGGHFGGGHGHEGGCGGHHHHHGHHGHHHGHGHHFHHGGHHEGHHHHHHHHFGGGGFCBHHGHFFFHHHHGA/CFH
@M02846:226:000000000-JV5VC:1:1101:15172:4719 2:N:0:1
TACCTTCTTTACAATATAGCAGACTAGATAATAATCTTCGTGTTAATGATAATTAAGACATTGACCACGCTCATCAGAAGGCTCGCCAGAATAAACGTTGCAAAAAGGATTCCTGGAAAAATGGTCGCACACAAAAATTTAA
+
FFFFGFFBDGDFGHHHHGHHGHHGCDFF5DFGFHHFHEGHFFFHHHGFEGHHGFHHHGHHHHGFHHFHCF1AAFGHFGFHCGHHCGGGGFHFEGDBECHHGHD3FGEEFFHGFHEBFGHHGHHHHHGC@GGHGGGHHCGHGG
@M02846:226:000000000-JV5VC:1:1101:12420:4734 1:N:0:1
GCGTCAGTCAGGTAATACGACTCACATAGGACACACAAAAAAGAAGAAATAGATTTATTTTTAAATTTTTGTGTGCGACCATTTTTCCAGGAATCCTTTTTGCAACGTTTATTCTGGCGAGCCTTCTGATGAGCGTGGTCAA
+
FFCGGGGGGGGGGHHHHHHGGGGHHHHHHFHHHHHGGGHHHGGGHHHHHHHHHHHHHHHHHHHHHGHHHHGHHHHHGGGGGHHHHHHHHHHHHHHHHHHHHGHHHHGHHHHHHHHHHHGGGGGHHHHHHHHHHHGEGGHHHH
@M02846:226:000000000-JV5VC:1:1101:12420:4734 2:N:0:1
TACCTTCTTTACAATATAGCAGACTAGATAATAATCTTCGTGTTAATGATAATTAAGACATTGACCACGCTCATCAGAAGGCTCGCCAGAATAAACGTTGCAAAAAGGATTCCTGGAAAAATGGTCGCACACAAAAATTTAA
+
FFFGGGGGGGGGGHHGGHHHHHHGHHHHHHHHHGHEGHHHHGHHGFHHHHHHHHHIHHHHHHHGHHHHGGGGDHHHHHHHHEHHGGGGGHHHHHHHGGHHGGHHHHGGHHHHHHHHHGHHHHGHHHGGGGGHGGHHHHHHHH
@M02846:226:000000000-JV5VC:1:1101:16953:4751 1:N:0:1
GCGTCAGTCAGGTAATACGACTCACATAGGACACACAAAAAAGAAGAAATAGATTTATTTTTAAATTTTTGTGTGCGACCATTTTTCCAGGAATCCTTTTTGCAACGTTTATTCTGGCGAGCCTTCTGATGAGCGTGGTCAA
+
BFCGGGGGGGGGGHHHHHHGGGGHHHHHHHHHHHHGGGHHHGGGHHGHHHHHHHHHHHHHHHHHHHHHHHGGHHHHGGGGGHHHHHHHHHHHHHHGHHHHHGGHHHGGGHHHHHHHHHGGGGGHHHHHHHHHHHGDEGGHHH
@M02846:226:000000000-JV5VC:1:1101:16953:4751 2:N:0:1
TATAGCAGACTAGATAATAATCTTCGTGTTAATGATAATTAAGACATTGACCACGCTCATCAGAAGGCTCGCCAGAATAAACGTTGCAAAAAGGATTCCTGGAAAAATGGTCGCACACAAAAATTTAAAAATAAATCTATTT
+
FFFGGGGGGGGGGHHHFHHHHGHHHHFFGHHGHHHHHHHHHHHHHFHHHFGHHHGGGGEHHHHHHHHHHHGGGGGHHGHHHHGHHHGGHHHHGGHHGHHHHHHHHHHHHHHHGGGGGHGGHHGHHHHHHHHGHHHHHGHHHH
@M02846:226:000000000-JV5VC:1:1101:15402:4758 1:N:0:1
GCGTCAGTCAGGTAATACGACTCACATAGGACACACAAAAAAGAAGAAATAGATTTATTTTTAAATTTTTGTGTGCGACCATTTTTCCAGGAATCCTTTTTGCAACGTTTATTCTGGCGAGCCTTCTGATGAGCGTGGTCAA
+
FFDGGGGGGGGGGHHHHHHGGGGHHHHHHGHHHHHGGGHHHGGGHHHHGHHHHHHHHHHHHHHHHHHHHHGHHGHHGGGGGHHHHHHHHHHHHHHHHHHHHGHHHHGHHHHHHHHHHHGGGGGHHHHHHHHHHHGFGGGHHH
@M02846:226:000000000-JV5VC:1:1101:15402:4758 2:N:0:1
TACCTTCTTTACAATATAGCAGACTAGATAATAATCTTCGTGTTAATGATAATTAAGACATTGACCACGCTCATCAGAAGGCTCGCCAGAATAAACGTTGCAAAAAGGATTCCTGGAAAAATGGTCGCACACAAAAATTTAA
+
FFFGGGGGGGGGGHHHHHHHHHHHHHHGHHHHHHHHHHHHHGHHHHHHHHHHHHGIHHHHHGHHHHHHGGGGGHHHHHHHGHHHGGGFGHHHHHHHGHHHGHHHHHGGHHGHHHGHHHHHGHHHHHGGGGGHGGHHHHHHHH
@M02846:226:000000000-JV5VC:1:1101:15120:4769 1:N:0:1
TACCTTCTTTACAATATAGCAGACTAGATAATAATCTTCGTTATGTGAGTCGTATTACCTGACTGACGACCTTCTTTACAATATAGCAGACTAGATAATAATCTTCGTGTTAATTATGTGAGTCGTATTACCTGACTGACGC
+
FFFGGGGGGGGGGHHHHHHHHHHHHHHHHHHHHHHHHHHHHHHHHHHHHHIGFHHHHHHHHHHHHHHGGGGGHHHHHHHHHHHHHHHHHHHHHHHHHHGHHHHGHHHGGHHHHHHHHHHIIHGHGGHHHHHHHHHHGHHHGG
@M02846:226:000000000-JV5VC:1:1101:15120:4769 2:N:0:1
GCGTCAGTCAGGTAATACGACTCACATAAACACGAAGATTATTATCTAGTCTGCTAGCGTCAGTCAGGTAATACGACTCACATAATTAACACGAAGATTATTATCTAGTCTGCTATATTGTAAAGAAGGTCGTCAGTCAGGT
+
FFDGGGGGGGGGGHHHHHHGGGGHHHGHHHHHHGGGGGHHHHHHHHHHHHHHGHHHHFGGCFGGHHHHGFGGHHHGGGGHHHHHHHFHHHHHGGGGGHHHHHHHGHHHDGHGHHHHHHHHHFGHFHHHHF3@CEEGFGHHB2
@M02846:226:000000000-JV5VC:1:1101:16395:4771 1:N:0:1
GCGTCAGTCAGGTAATACGACTCACATAACACAAAAAAGAAGAAATAGATTTATTTTTAAATTTTTGTGTGCGACCATTTTTCCAGGAATCCTTTTTGCAACGTTTATTCTGGCGAGCCTTCTGATGAGCGTGGTCAATGTC
+
FFCGGGGGGGGGGHHHHHHGGGGHHHHHHHHHHGHHHGGGHHGHHHHHHHHHHHHHHHHHHHHHHHGEFGHHGGGGGHHHHHHHHHHHHHHHHHHHHGHHHHGHHHHHHHHHHHGGGGGHHHHHHHHHHHGAECHHHHHHHH
@M02846:226:000000000-JV5VC:1:1101:16395:4771 2:N:0:1
TACCTTCTTTACAATATAGCAGACTAGATAATAATCTTCGTGTTAATGATAATTAAGACATTGACCACGCTCATCAGAAGGCTCGCCAGAATAAACGTTGCAAAAAGGATTCCTGGAAAAATGGTCGCACACAAAAATTTAA
+
FFFGGGGGGGGGGHHHHHHHHHHHGHHHGHHHHHHHHHHHHGHHHHHHHHHHIIHHHHHHHHHHHHHHGEGGGHHHHHHHGHHHGGGGGHHHHHHHGHHHGHHHHHGGHHHHGHHHHHHHGHHHGHGGGGGHGGHHHHHGHH
@M02846:226:000000000-JV5VC:1:1101:8695:4798 1:N:0:1
GCGTCAGTCAGGTAATACGACTCACATAGGACACACAAAAAAGAAGAAATAGATTTATTTTTAAATTTTTGTGTGCGACCATTTTTCCAGGAATCCTTTTTGCAACGTTTATTCTGGCGAGCCTTCTGATGAGCGTGGTCAA
+
FFDGGGGGGGGGGHHHHHHGGGGHHHHHHHHHHHHGGGHHHGGGHHHHHHHHHHHHHHHHHHHHHHHHHHGHHHHHGGGGGHHHHHHHHHHHHHHHHHHHHGHHHHGHHHHHGHHHHHGGGGGHHHHHHHHHHHGGGGHHHH
@M02846:226:000000000-JV5VC:1:1101:8695:4798 2:N:0:1
TACCTTCTTTACAATATAGCAGACTAGAAATAATCTTCGTGTTAATGATAATTAAGACATTGACCACGCTCATCAGAAGGCTCGCCAGAATAAACGTTGCAAAAAGGATTCCTGGAAAAATGGTCGCACACAAAAATTTAAA
+
FFFGGGGGGGGGGHHHHHGHHHHHHHHHHHHHHHHHHHHGFHHHHHHHHHHHHHGIGHHHHHHHHHHGGGGGHHHHHHHHHHHGGGGGHHHHHGHGGHHGHHHHHGGHHHHHHHGHFHHHHGHGHGGGGGHGGFFHHHHHHH
@M02846:226:000000000-JV5VC:1:1101:7396:4816 1:N:0:1
TACCTTCTTTACAATATAGCAGACTAGATAATAATCTTCGTGTTAATGATAATTAAGACATTGACCACGCTCATCAGAAGGCTCGCCAGAATAAACGTTGCAAAAAGGATTCCTGGAAAAATGGTCGCACACAAAAATTTAA
+
FFFGGGGGGGGGGHHHHHHHHHHHHHHHHFHHHHHHHHHHHGGHHHHGHHHHHHHHHHHHHHHGHHHHGGGGGHFFHHHHHHHHGGGGGHFHHHHHGHHHGHHHHHGGFHHHHHFGHHHHHHHGDHGFCCGHGGFGEHHHGH
@M02846:226:000000000-JV5VC:1:1101:7396:4816 2:N:0:1
GCGTCAGTCAGGTAATACGACTCACATAGGACACACAAAAAAGAAGAAATAGATTTATTTTTAAATTTTTGTGTGCGACCATTTTTCCAGGAATCCTTTTTGCAACGTTTATTCTGGCGAGCCTTCTGATGAGCGTGGTCAA
+
BFBGGGGGGGGFBAEFHGHGGG?GHHHGHHHHHHFFGGGFEAEFFHB3GFHHEDAGHHHHHHEFHHHHHFGHHHGGGGGGCHHFHHFHHHHGHHGHHGHHHGGHHHGFGFHHGHEE3GC@DCGBGHHHGH2>FFGDDGHHGH
@M02846:226:000000000-JV5VC:1:1101:11032:4834 1:N:0:1
GCGTCAGTCAGGTAATACGACTCACATAACACACAAAAAAGAAGAAATAGATTTATTTTTAAATTTTTGTGTGCGACCATTTTTCCAGGAATCCTTTTTGCAACGTTTATTCTGGCGAGCCTTCTGATGAGCGTGGTCAATG
+
FFBGGFGFGGGGGGHGGHHGGFEFHHHHGHHHGGDGEHHGGEFHHHHGHHHHHFHHHHGDGHHHGFFGGHGFGHFGGFGHHFHHHHFGHHFHHHHHHHHGHGHHGGGHHHGHHGHHGGGGGHHHHHHHHHHHG?DGHHHHHH
@M02846:226:000000000-JV5VC:1:1101:11032:4834 2:N:0:1
TACCTTCTTTACAATATAGCAGACTAGATAATAATCTTCGTGTTAATGATAATTAAGACATTGACCACGCTCATCAGAAGGCTCGCCAGAATAAACGTTGCAAAAAGGATTCCTGGAAAAATGGTCGCACACAAAAATTTAA
+
FFFGGGFGGGGFFFHHHGGHHHFFCDHHFHHHHHHHHHHHBFHHHFHHGHHHHFHFHFHHHHHHHHHHGGGGGHHHGFFE1FHGEGGEEAGHHGEGGHGEEHFHFHFGHHHHHHHHHFHHHHGHGH?FCGGHGGFHHHHHHH
@M02846:226:000000000-JV5VC:1:1101:21010:4855 1:N:0:1
GCGTCAGTCAGGTAATACGACTCACATAGGACACACAAAAAAGAAGAAATAGATTTATTTTTAAATTTTTGTGTGCGACCATTTTTCCAGGAATCCTTTTTGCAACGTTTATTCTGGCGAGCCTTCTGATGAGCGTGGTCAA
+
FFCGGGGGGGGGGHHHHHHGGGGHHHHHFGHHHHHGGGHHHGGGHHHHHHHHHHHHHHHHHHHHHHHHHHGHHHHHGGGGGHHHHHHHHHHHHHHHHHHHHGHHHHGHHHHHHHHHHHGGGGGHHHHHHHHHHHGGGGHHHH
@M02846:226:000000000-JV5VC:1:1101:21010:4855 2:N:0:1
ACCTTCTTTACAATATAGCAGACTAGATAATAATCTTCGTGTTAATGATAATTAAGACATTGACCACGCTCATCAGAAGGCTCGCCAGAATAAACGTTGCAAAAAGGATTCCTGGAAAAATGGTCGCACACAAAAATTTAAA
+
FFFGGGGGGGGGGHGHHHHHHHHHHHHHHHHHHHHHHHHHGGHHGHHHIHHHHHHIHIHHHHHHHHHGGGGGHHHHHHHHHHHGGGGGHHHHHHHGHHGGHHHHHGGHHHHHHHHHHHHHHHHHHGGGGGHGGHHHHGHHHH
@M02846:226:000000000-JV5VC:1:1101:22736:4859 1:N:0:1
GCGTCAGTCAGGTAATACGACTCACATAGGACACACAAAAAAGAAGAAATAGATTTATTTTTAAATTTTTGTGTGCGACCATTTTTCCAGGAATCCTTTTTGCAACGTTTATTCTGGCGAGCCTTCTGATGAGCGTGGTCAA
+
FFCGGGGGGGGGGGHHHHHGGGGHHHHHHHHHHHHGGGHHHGGGHHHHHHHHHHHHHHHHHHHHHHHHHHGHHHHHGGGGGHHHHHHHHHHHHHHHHHHHHGHGHHGHHHHHHHHHHHGGGGGHHHHHHHHHHHGEGGHHHH
@M02846:226:000000000-JV5VC:1:1101:22736:4859 2:N:0:1
TACCTTCTTTACAATATAGCAGACTAGATAATAATCTTCGTGTTAATGATAATTAAGACATTGACCACGCTCATCAGAAGGCTCGCCAGAATAAACGTTGCAAAAAGGATTCCTGGAAAAATGGTCGCACACAAAAATTTAA
+
FFFGGGGGGGGGGGHHHHHHHHHHHHHHHHHHHHHHHHHHHGHHHHHHHHHHHHIGHHIHHHHHHHHHGGGGGHHHHHHHHHHHGGGGGHHHHHHHGHHHGHHHGHGGHHHHHHHHHHHHHHHHHHGGGGGHGGHHHHHHHH
@M02846:226:000000000-JV5VC:1:1101:18277:4873 1:N:0:1
GCGTCAGTCAGGTAATACGACTCACTATAGTGGACACACAAAAAAGAAGAAATAGATTTATTTTTAAATTTTTGTGTGCGACCATTTTTCCAGGAATCCTTTTTGCAACGTTTATTCTGGCGAGCCTTCTGATGAGCGTGGT
+
FFEGGGGGGGGGGHHHHHHGGGGHHHHHHHFHHHHHHHGGGHHHGGGHHHHHHHHHHHHHHHHHHHHHHHHHHGHHHHHGGGGGHHHHHHHHHHHHHHHHHHHHGHHHHGHHHHHHHHHHHGGGGGHHHHHHHHHHHGDGGA
@M02846:226:000000000-JV5VC:1:1101:18277:4873 2:N:0:1
TACCTTCTTTACAATATAGCAGACTAGATAATAATCTTCGTGTTAATGATAATTAAGACATTGACCACGCTCATCAGAAGGCTCGCCAGAATAAACGTTGCAAAAAGGATTCCTGGAAAAATGGTCGCACACAAAAATTTAA
+
FFFGGGGGGGGGGHHHHHGHHHHHHHHHHHHHHHHHHHHGGGHHHHHHHHHHHIGIHHHHHHHHHHHHGGGGFHHHHEHHGGHHGGGGGHGHHHHHGHHHGHHHGHGGHHHHHHHGHHHHHHGHFHGGFGGHGGHHFHHGHH
@M02846:226:000000000-JV5VC:1:1101:24252:4923 1:N:0:1
TACCTTCTTTACAATATAGCAGACTAGTAATAATCTTCGTGTTAATGATAATTAAGACATTGACCACGCTCATCAGAAGGCTCGCCAGAATAAACGTTGCAAAAAGGATTCCTGGAAAAATGGTCGCACACAAAAATTTAAA
+
FFFGGGGGGGGGGGHHHHHHDGFHHHFFGFHFHHHHFHGHGHHGHHHFHFFHFHHHHHHHHHHHGHHGGEGGHHHGHHHFHFHGGGD@FGHHHGHGHFHGHHHGHGGGHHHHHHGHHEHHFHGFHGGGGGHFGEHHHHHHHG
@M02846:226:000000000-JV5VC:1:1101:24252:4923 2:N:0:1
GCGTCAGTCAGGTAATACGACTCACATAAAAAAAGAAGAAATAGATTTATTTTTAAATTTTTGTGTGCGACCATTTTTCCAGGAATCCTTTTTGCAACGTTTATTCTGGCGAGCCTTCTGATGAGCGTGGTCAATGTCTTAA
+
FFBGGGGGGFGG5DGFHHHGGGFFHHHGHHCFGGGEHHFHHHHHGHGHHHHHHHHFHHHHHHGFG2?DEGGGFHFFHHHHHHHHFHHCGFHHHGEBEFEHHGHHHGHHDFGCCCCGHHHHHHGHHHGDECHFHFFGHHHGHG
@M02846:226:000000000-JV5VC:1:1101:18785:4928 1:N:0:1
TACCTTCTTTACAATATAGCAGACTAGATAATAATCTTCGTGTTAATGATAATTAAGACATTGACCACGCTCATCAGAAGGCTCGCCAGAATAAACGTTGCAAAAAGGATTCCTGGAAAAATGGTCGCACACAAAAATTTAA
+
FFFGGGGGGGGGGHHHHHHHHHHHHHHHHHHHHHHHHHHHHGHHHHHHHIHHIIIIHIIHHHHHHHHHGGGGGHHHHHHHHHHHGGGGGHHHHHHHGHHHGHHHHHGGHHHHHHHHHHHHHHHHHHGGGGGHGGHHHHHHHH
@M02846:226:000000000-JV5VC:1:1101:18785:4928 2:N:0:1
GCGTCAGTCAGGTAATACGACTCACATAACAAAAAAGAAGAAATAGATTTATTTTTAAATTTTTGTGTGCGACCATTTTTCCAGGAATCCTTTTTGCAACGTTTATTCTGGCGAGCCTTCTGATGAGCGTGGTCAATGTCTT
+
FFDGGGGGGGGGGHHHHHHGGGGHHHHHHHHHHHHGGGHHHHHHHHHHHHHHHHHHHHHHHHHHGHHHGHGGGGGHHHHHHHHHGHHHHHHHHHHGHHHHGHHHHHHHHGHHGGGGGHHHHHHHHHHHGGGGHHHHHHHHHH
@M02846:226:000000000-JV5VC:1:1101:13187:4929 1:N:0:1
TATAGCAGACTAGATAATAATCTTCGTGTTAATGATAATTAAGACATTGACCACGCTCATCAGAAGGCTCGCCAGAATAAACGTTGCAAAAAGGATTCCTGGAAAAATGGTCGCACACAAAAATTTAAAAATAAATCTATTT
+
FFFGGGGGGGGGGHHHHHHHHHHHHHHGHHHHHHHHHHHHHHHHHHHHIHHIHHGGGGGHHHHHHHHHHHGGGGGHHHHHHHGHHHGGHHHHGGHHHHHHHHHHHHHHHHHHGGGGGHGGHHHHHHHHHHHHHHHHHHHHHH
@M02846:226:000000000-JV5VC:1:1101:13187:4929 2:N:0:1
GCGTCAGTCAGGTAATACGACTCACATACACACAAAAAAGAAGAAATAGATTTATTTTTAAATTTTTGTGTGCGACCATTTTTCCAGGAATCCTTTTTGCAACGTTTATTCTGGCGAGCCTTCTGATGAGCGTGGTCAATGT
+
FFCGGGGGGGGGGHHHHHHGGGGHHHHHHHHHGGGHHHGGGHHHHHHGHHHHHHHHHHHHHHHHHHHGHHHHHGGGGGHHHHHHHHHHHHHHHHHHHHGGHHHGHHHHHHHHHGHGGGGGHHHHHHHHHHHGGGGHHHHHHG
@M02846:226:000000000-JV5VC:1:1101:23451:4941 1:N:0:1
CTTCTTTACAATATAGCAGACTAGATAATAATCTTCGTGTTAATGATAATTAAGACATTGACCACGCTCATCAGAAGGCTCGCCAGAATAAACGTTGCAAAAAGGATTCCTGGAAAAATGGTCGCACACAAAAATTTAAAAA
+
FFFGGGGGGGGGGHHHHHHHHHHHHHHHHHHHHHHHHGGHHHHHHHHHHIHIHHHHHIIHHHHHHGGGGGHHGHHHHHHHHGGGGGHHHHHHHGHHHGHHHHHGGHHHHHHHHHHHHGHHHHGGGGGGHGGHHHHHHHHHHH
@M02846:226:000000000-JV5VC:1:1101:23451:4941 2:N:0:1
GCGTCAGTCAGGTAATACGACTCACATAGGACACACAAAAAAGAAGAAATAGATTTATTTTTAAATTTTTGTGTGCGACCATTTTTCCAGGAATCCTTTTTGCAACGTTTATTCTGGCGAGCCTTCTGATGAGCGTGGTCAA
+
FFCGGGGGGGGGGHHHHHHGGGFHHHHHHHHHHHHGGGHGHGGFFHHGFHHHHHHHHHHHHHHHHHHHHHGHHHHHGGGGGHHHHHHHGHHHHHGHHHHHHGHHHHGEHHGHHHHHGHGGGGGHHHHHHHHHHHGDGGHHHH
@M02846:226:000000000-JV5VC:1:1101:6738:4959 1:N:0:1
GCGTCAGTCAGGTAATACGACTCACATAGGACACACAAAAAAGAAGAAATAGATTTATTTTTAAATTTTTGTGTGCGACCATTTTTCCAGGAATCCTTTTTGCAACGTTTATTCTGGCGAGCCTTCTGATGAGCGTGGTCAA
+
FFCGGGGGGGGGGHHHHHHGGGGHHHHHHHHHHHHGGGHGHGGGHHHHHHHHHHHHHHHHHHHHHHHHHHGHHGHHGGGGGHHHHHHHHHHHHHHHHHHHHGHHHHGHHHHHHHHHGHGGGGGHHHHHHHHHHHGGGGHHHH
@M02846:226:000000000-JV5VC:1:1101:6738:4959 2:N:0:1
TACCTTCTTTACAATATAGCAGACTGATAATAATCTTCGTGTTAATGATAATTAAGACATTGACCACGCTCATCAGAAGGCTCGCCAGAATAAACGTTGCAAAAAGGATTCCTGGAAAAATGGTCGCACACAAAAATTTAAA
+
FFFGGGGGGGGGGHHHHHHHHHHHHHHHHHHHHHHHHGHHGGHHHHGHIHHHHGHGIHHHHHHHHHHGGGGGHHHHHHHGGHHGGGGGHHHHHHHFGGHGHHHHHGGHHHHHHHHHHHHHHHHHGEGGGGHGGHFHHHHHHH
@M02846:226:000000000-JV5VC:1:1101:18241:4976 1:N:0:1
TACCTTCTTTACAATATAGCAGACTGATAATAATCTTCGTGTTAATGATAATTAAGACATTGACCACGCTCATCAGAAGGCTCGCCAGAATAAACGTTATGTGAGTCGTATTACCTGACTGACGCAAGTATGCGAGATCGGA
+
FFFGGGGGGGGGGHHHHHHHHHHHHHHHHGHHHHHHHHHHGHHHHHHHHHHHIHHIIIHHHHHHHHHGGGGGHHHHHHHHHHHGGGGGHHHHHHHGGHHHHHHHHHHGGHHHHHHHHHHHHHHGGGFGHHHHHGGGGGHHGG
@M02846:226:000000000-JV5VC:1:1101:18241:4976 2:N:0:1
GCGTCAGTCAGGTAATACGACTCACATAACGTTTATTCTGGCGAGCCTTCTGATGAGCGTGGTCAATGTCTTAATTATCATTAACACGAAGATTATTATCAGTCTGCTATATTGTAAAGAAGGTAAAGTATGCGAGATCGGA
+
FFCGGGGGGFGGGHHHHHGGGGGBGHHFHHGHHHHHHHGHHHGGGGGHHHHHHHHHHHGGGGEHHHHHHHHHHHHHHHHHHHHHHHHGGEGGHHHHHHGHHHHHHHHHHHGHHHHHHHGHHHABGHHHHHHHHGGGGGHHGG
@M02846:226:000000000-JV5VC:1:1101:8080:4976 1:N:0:1
GCGTCAGTCAGGTAATACGACTCACATAGGACACACAAAAAAGAAGAAATAGATTTATTTTTAAATTTTTGTGTGCGACCATTTTTCCAGGAATCCTTTTTGCAACGTTTATTCTGGCGAGCCTTCTGATGAGCGTGGTCAA
+
FFBEGGGGGGGGGHHHHHHGGGGHHHHHFHHHHHHGGEHHHGGFHHGHHHHHHHHHHHHHHHHHGHHHHHGHHHHHGGGGGHHHHHHHHHHHHHHHHHHHHGHGHHGHHHHHHHHGHHGGGGFHHHHGGHHHGHGGGGHHHH
@M02846:226:000000000-JV5VC:1:1101:8080:4976 2:N:0:1
TACCTTCTTTACAATATAGCAGACTAGATAATAATCTTCGTGTTAATGATAATTAAGACATTGACCACGCTCATCAGAAGGCTCGCCAGAATAAACGTTGCAAAAAGGATTCCTGGAAAAATGGTCGCACACAAAAATTTAA
+
FFFGGGGGGGGGGHHHHHHGHHHHHHHHHHHHHHHHHHHHHGHHHHHHIHHGIHHIHHIHHGHHHHHHGGGGGHHHHHHHHHHHGGGGGFHHHGHHCHHHGHHHHHGGHHHHHGHEHHHFHHGHHHGGGGGHGGHHHGHGHH
@M02846:226:000000000-JV5VC:1:1101:11845:4982 1:N:0:1
TACCTTCTTTACAATATAGCAGACTAGATAATAATCTTCGTGTTAATGATAATTAAGACATTGACCACGCTCATCAGAAGGCTCGCCAGAATAAACGTTGCAAAAAGGATTCCTGGAAAAATGGTCGCACACAAAAATTTAA
+
FFFGGGGGGGGGGHHHHHHHHHHHHHHHHHHHHHHHHHHHHGHHHHHHIIHIIIIHHIHHHHHHHHHHGGGGGHHHHHHHHHHHGGGGGHHHHHHHGHHHGHHHHHGGHHHHHHHHHHHHHHHHHHGGGGGHGGHHHHHHHH
@M02846:226:000000000-JV5VC:1:1101:11845:4982 2:N:0:1
GCGTCAGTCAGGTAATACGACTCACATAGGACACACAAAAAAGAAGAAATAGATTTATTTTTAAATTTTTGTGTGCGACCATTTTTCCAGGAATCCTTTTTGCAACGTTTATTCTGGCGAGCCTTCTGATGAGCGTGGTCAA
+
FFCGGGGGGGGGFGHHHHHGGGGHHHHHHHHHHHHGGGHHHGGGHHHHHHHHGHHHHHHHHHHHHHHHHHCGHHHHGGGGGHHHHHHFGHFGHFHFGHHHHGGHGH?HHFHHHHHHHHGGGGGHHHHHHHFHHH?CECGHHH
@M02846:226:000000000-JV5VC:1:1101:14273:4992 1:N:0:1
GCGTCAGTCAGGTAATACGACTCACATAGGACACACAAAAAAGAAGAAATAGATTTATTTTTAAATTTTTGTGTGCGACCATTTTTCCAGGAATCCTTTTTGCAACGTTTATTCTGGCGAGCCTTCTGATGAGCGTGGTCAA
+
FFCGGGGGGGGGGGHGHHHGGGGHHHHHHHHHHHHGGGHHHGGGHHHHHHHHHHGHHHHHHHHHHHHHHHGHHHHHGGGGGHHHHHHHHHHHHHHHHHHHHGHHHHGHHHHHHHHHHHGGGGGHHHHHHHHHHHGCGGHHHH
@M02846:226:000000000-JV5VC:1:1101:14273:4992 2:N:0:1
TACCTTTTTACAATATAGCAGCTAGATAATAATCTTCGTGTTAATGATAATTAAGACATTGACCACGCTCATCAGAAGGCTCGCCAGAATAAACGTTGCAAAAAGGATTCCTGGAAAAATGGTCGCACACAAAAATTTAAAA
+
FFFGGGGGGGGGGGHHHGHHHHHHHHHHHHHHHGHHHGEFCGFHHHHHHIIHHHHHIHHHGHHHHHFGEGGHFGHGHGHHHGGGGGGHHGHHHGGGHHGGHHHHG/GFHFHHHHHHGHFHHHHHGGGGGHGGGHHHHHHHHH
@M02846:226:000000000-JV5VC:1:1101:20381:5017 1:N:0:1
GCGTCAGTCAGGTAATACGACTCACATAGGACACACAAAAAAGAAGAAATAGATTTATTTTTAAATTTTTGTGTGCGACCATTTTTCCAGGAATCCTTTTTGCAACGTTTATTCTGGCGAGCCTTCTGATGAGCGTGGTCAA
+
FFDGGGGGGGGGGHHHHHHGGGGHHHHHHHHHHHHGGGHHHGGGHHHHHHHHHHHHHHHHHHHHHHHHHHGHHHHHGGGGGHHHHHHHHHHHHHHHHHHHHGHHHHGHHHHHHHHHHHGGGGGHHHHHHHHHHHGGGGHHHH
@M02846:226:000000000-JV5VC:1:1101:20381:5017 2:N:0:1
TACCTTCTTTACAATATAGCAGACTAGATAATAATCTTCGTGTTAATGATAATTAAGACATTGACCACGCTCATCAGAAGGCTCGCCAGAATAAACGTTGCAAAAAGGATTCCTGGAAAAATGGTCGCACACAAAAATTTAA
+
FFFGGGGGGGGGGHHHHHHHHHHHHHHHHHHHHHHHHHHHHGHHHHHHHIHIHIHHHHIHHHHHHHHHGGGGGHHHHHHHHHHHGGGGGHHHGHHHGHHHGHHHHHGGHHHHHHHGHHHHGHHHHHGGGGGHGGHHHHHHHH
@M02846:226:000000000-JV5VC:1:1101:11337:5046 1:N:0:1
GCGTCAGTCAGGTAATACGACTCACATAACACACAAAAAAGAAGAAATAGATTTATTTTTAAATTTTTGTGTGCGACCATTTTTCCAGGAATCTTTTTTGCAACGTTTATTCTGGCGAGCCTTCTGATGAGCGTGGTCAATG
+
FFCGGGGGGGGGGGHHHHHGGGGHHHHHHHHHHGGGHHHGGGHHHHHHHHHHHHHHHHHHHHHHHHHHGHHHHHGGGGGHHHHHHHHHHHHHHHHHHHGGHHHHGHHHHHHHHHHHGGGGGHHHHHHHHHHHGGGGHHHHHH
@M02846:226:000000000-JV5VC:1:1101:11337:5046 2:N:0:1
TACCTTCTTTACAATATAGCAGACTAGATAATAATCTTCGTGTTAATGATAATTAAGACATTGACCACGCTCATCAGAAGGCTCGCCAGAATAAACGTTGCAAAAAAGATTCCTGGAAAAATGGTCGCACACAAAAATTTAA
+
FFFGGGGGGGGGGHHHHHHHHHHHHHHHHHHHHHHHHHHHHGHHHHHHHHHHHHHHHIHHHHGHHHHHGGGGGHHHHHHHHHHHGGGGGHHHHHHHGHGHGHHHHHGGGHHHHHHHHHHHHHHHHHGGGGGHGGHHHHGHHH
@M02846:226:000000000-JV5VC:1:1101:18845:5048 1:N:0:1
TACCTTCTTTACAATATAGAGACTAGATAATATCTTCGTGTTAATGATAATTAAGACATTGACCACGCTCATCAGAAGGCTCGCCAGAATAAACGTTGCAAAAAGGATTCCTGGAAAAATGGTCGCACACAAAAATTTAAAA
+
FFFGGGGGGGGGGHHHHHHHHHHHHHHHHHHHHHHHHHHGHHHHHHHHHHHHHHHHIHHHHHHHHHGGGGGHHHHHHHHHHHGGGGGHHHHHHHGHHHGHHHHHGGHHHHHHHHHFHHHHHHHGGGGGGHGGHHHHHHHHHH
@M02846:226:000000000-JV5VC:1:1101:18845:5048 2:N:0:1
GCGTCAGTCAGGTAATACGACTCACATAACACAAAAAAGAAGAAATAGATTTATTTTTAAATTTTTGTGTGCGACCATTTTTCCAGGAATCCTTTTTGCAACGTTTATTCTGGCGAGCCTTCTGATGAGCGTGGTCAATGTC
+
BFBEGGGFGGGGDGGGHHHGGGGHHHHGHHHHHGHHHGGGHHHGHHHGHHHHHHHGHHHHHHHHHGGHGHHHGGGGGHHHHHHHHHHHHHHHHHHHHGGHGHGHHHHHHHHGFHGCGGGHHHHHHHGHHHGGGGHHHGHHHG
@M02846:226:000000000-JV5VC:1:1101:23187:5071 1:N:0:1
TACCTTCTTTACAATATAGCAGACTAGATAATAATCTTCGTGTTAATTATGTGAGTCGTATTACCTGACTGACGAGACCTAGGTTGTTCTCTATCTTTGTGAGTCGTATTACCTGACTGACGCAAGTATGCGAGATCGGAAG
+
FFFGGGGGGGGGGHHHHHHHHHHHHHHHHHHHHHHHHHHHHGHHHHHHIIHHHHGIIGFHHHHHHHHHHHHHHGGGGGGHHHHHHHGHHHHHHHHHHHGHHHGHHGGGHHHHHHHHHHHHHGGGGGHHHHHGGGGGHHGGGG
@M02846:226:000000000-JV5VC:1:1101:23187:5071 2:N:0:1
GCGTCAGTCAGGTAATACGACTCACAAAGATAGAGAACAACCTAGGTCTCGTCAGTCAGGTAATACGACTCACATAATTAACACGAAGATTATTATCTAGTCTGCTATATTGTAAAGAAGGTAAAGTATGCGAGATCGGAAG
+
FFCGGGGGGGGGGHHHHHHGGGGHHHHHHHHHHHHHHHHHHGHHHHHHHHHGGHGHHHGHGHHHHHHGGGGHHHHHHHHHHHHHGGGGGHHHHHHHHHHHGHGHHHHHHHHGHHHHGFHGHFGHHHHHHHHGGGGGHHGGGD
@M02846:226:000000000-JV5VC:1:1101:18247:5101 1:N:0:1
GCGTCAGTCAGGTAATACGACTCACATAGGACACACAAAAAAGAAGAAATAGATTTATTTTTAAATTTTTGTGTGCGACCAATTTTCCAGGAATCCTTTTTGCAACGTTTATTCTGGCGAGCCTTCTGATGAGCGTGGTCAA
+
FFDGGGGGGGGGGHHHHHHGGGGHHHHHHHHHHHHGGGHHHGGGHHHHHHHHHHHHHHHHHHHHHHHHHHGHHHHHGGGGGHHHHHHHHHHHHHHHHHHHHGHHHHGHHHHHHHHHHHGGGGGHHHHHHHHHHHGGGGHHHH
@M02846:226:000000000-JV5VC:1:1101:18247:5101 2:N:0:1
TACCTTCTTTACAATATAGCAGACTAGATAATAATCTTCGTGTTAATGATAATTAAGACATTGACCACGCTCATCAGAAGGCTCGCCAGAATAAACGTTGCAAAAAGGATTCCTGGAAAATTGGTCGCACACAAAAATTTAA
+
FFFGGGGGGGGGGHHHHHGHHHHHHHHGHHHHHHHHHHHHHGHHHHHHHHHIHHIIHIHHHHHHHGHHGGGGGHHHGHHHHHHHGGGGGHHHHHHHGHHHGHHHHHGGHHHHHHHHHHHHHHHHHHGGGGGHGGHHHHHHHH
@M02846:226:000000000-JV5VC:1:1101:7402:5107 1:N:0:1
TACCTTCTTTACAATATAGAGACTAGATAATAATCTTCGTGTTAATGATAATTAAGACATTGACCACGCTCATCAGAAGGCTCGCCAGAATAAACGTTGCAAAAAGGATTCCTGGAAAAATGGTCGCACACAAAAATTTAAA
+
FFFGGGGGGGGGGHHHHHHHHHHHHHHHGHHHHHHHHHHHGHHHHHHHIHIHHHIHIHHHHHHHHHHGGGGGHHHHHHHHHHHGGGGGHHHHHHHGHHHGHHHHHGGHHHHHHHHHHHHHHHHHHGGGGGHGGHHHHHHHHH
@M02846:226:000000000-JV5VC:1:1101:7402:5107 2:N:0:1
GCGTCAGTCAGGTAATACGACTCACATGGACACACAAAAAAGAAGAAATAGATTTATTTTTAAATTTTTGTGTGCGACCATTTTTCCAGGAATCCTTTTTGCAACGTTTATTCTGGCGAGCCTTCTGATGAGCGTGGTCAAT
+
FFCGGGGGGGGGGHHHHHHGGGGHHHHGHHHHHHGGGHHHGGGHHHHHHHHHHHHHHHHHHHHHHHHHHGHHHGHGGGGGHHGHHHGHHHHHHHHHHHHGGHGHHGHHHHHHHHHHHGGGGGHHHHHHHHHHHGGGGHHHHG
@M02846:226:000000000-JV5VC:1:1101:10223:5112 1:N:0:1
TACCTTCTTTACAATATAGCAGACTAGATAATAATCTTCGTGTTAATGATAATTAAGACATTGACCACGCTCATCAGAAGGCTCGCCAGAATAAACGTTGCAAAAAGGATTCCTGGAAAAATGGTCGCACACAAAAATTTAA
+
FFFGGGGGGGGGGHHHHHHHHHHHHHHHHHHHHHHHHHHHGFHHHHHHIHIIHHIHGIHHHHHHHHHHGGGGGHHHHHHHGHHHGGGGGHHHHHHHGHHHGHHHHHGGHHHHHHHHHHHHHHHGHHGGGGGHGGHHHHHHHH
@M02846:226:000000000-JV5VC:1:1101:10223:5112 2:N:0:1
GCGTCAGTCAGGTAATACGACTCACATAGTGGACACACAAAAAAGAAGAAATAGATTTATTTTTAAATTTTTGTGTGCGACCATTTTTCCAGGAATCCTTTTTGCAACGTTTATTCTGGCGAGCCTTCTGATGAGCGTGGTC
+
FFCGGGGGGGGGGGHHHHHGGGGHHHHHHHHHHHHHHGGGHHHGGGHHHHHHHHHHHHHHHHHHHHHHHHHHGHHFGHGGGGGHHHHHHHHHGHHHHHHHHHHGHHHHCHHHFHHHHHHHGGGGGHHHHHHHGHHHGGGGHH
@M02846:226:000000000-JV5VC:1:1101:23131:5125 1:N:0:1
TACCTTCTTTACAATATAGCAGACTAGATAATAATCTTCGTGTTAATGATAATTAAGACATTGACCACGCTCATCAGAAGGCTCGCCAGAATAAACGTTGCAAAAAGGATTCCTGGAAAAATGGTCGCACACAAAAATTTAA
+
FFFGGGGGGGGGGHHHHHHHHHGHHHHHHHHHHHHHHHHHHGHHHHHHHHIHHIIHHIHHHHHHHHHHGGGGGHHHHHHHHHHHGGGGGHHHHHHHGHHHGHHHHHGGHHHHHHHHHHHHHHHHHHGGGGGHGGHHHHHHHH
@M02846:226:000000000-JV5VC:1:1101:23131:5125 2:N:0:1
GCGTCAGTCAGGTAATACGACTCACATAACACACAAAAAAGAAGAAATAGATTTATTTTTAAATTTTTGTGTGCGACCATTTTTCCAGGAATCCTTTTTGCAACGTTTATTCTGGCGAGCCTTCTGATGAGCGTGGTCAATG
+
FFCGGGGGGGGGGHHHHHHGGGGHHHHHHHHHHGGGHHGGGGHGHHHGHHHGHHHHHHHHHHHHHHHHGHHFHHGGGGGHHHHHHHHHHHHGHHHHHHHGHHHHGHHHHHHHHHFHGGGGGHHHHHHHHHHHGDGGHHHHHH
@M02846:226:000000000-JV5VC:1:1101:23912:5128 1:N:0:1
TACCTTCTTTACAATATAGCAGACTAGATAATAATCTTCGTGTTAATGATAATTAAGACATTGACCACGCTCATCAGAAGGCTCGCCAGAATAAACGTTGCAAAAAGGATTCCTGGAAAAATGGTCGCACACAAAAATTTAA
+
FFFGGGGGGGGGGHHHHHFHHHHGHHHHHHHHHHHHHHHHFGHHHHHHHHHHHHHHHHHHHHHHHHHHGGGGGHHHHHHHHHHHGGGGGHHHHHHHGHHHGHHHGHGGFHHHHHHHGFHHHHHHHHGGGGGHGGGFFGHHGH
@M02846:226:000000000-JV5VC:1:1101:23912:5128 2:N:0:1
GCGTCAGTCAGGTAATACGACTCACATAAAAAAAGAAGAAATAGATTTATTTTTAAATTTTTGTGTGCGACCATTTTTCCAGGAATCCTTTTTGCAACGTTTATTCTGGCGAGCCTTCTGATGAGCGTGGTCAATGTCTTAA
+
FFBGGGGGGGGGBFGHHHHGGGGHHHHHHHFFGGGGHHFHHHHHHHHHHGHHHHHHHHHHHHGHGHHHGGGGGHHHHHHHHHHHHHHHHHHHHGGFHFCHHHGHHHHHGFGGGGGHHHHHHHHHHHGEGCHHHHHHHHHHHF
@M02846:226:000000000-JV5VC:1:1101:14857:5161 1:N:0:1
TACCTTCTTTACAATATAGCAGACTAGATAATAATCTTCGTGTTAATGATAATTAAGACATTGACCACGCTCATCAGAAGGCTCGCCAGAATAAACGTTGCAAAAGGGATTCCTGGAAAAATGGTCGCACACAAAAATTTAA
+
FFFGGB4GFGGGGGGGHFDGHHHFHCHHHHHHGHHGHHHHGFHFHFHHHHHHHHHGFHGHFFFDGGGAGEGGGHHHDFGGHHFHCGGGGHHHHFHHGGFEFFHHFH?GHFEGGGDGBGHHHHFBBFEECGGHGGFHHGGFFH
@M02846:226:000000000-JV5VC:1:1101:14857:5161 2:N:0:1
GCGTCAGTCAGGTAATACGACTCACATAACAAAAAAGAAGAAATAGATTTATTTTTAAATTTTTGTGTGCGACCATTTTTCCAGGAATCCCTTTTGCAACGTTTATTCTGGCGAGCCTTCTGATGAGCGTGGTCAATGTCTT
+
FBD1EAAFFGFEGFGHHF0FF0AFGF2GGHBHHHF/ECHC1A01FGDDEHFHDGB1FEGEFDAFE000BGAAEGGGFHD1FGHHHHHEHFGCHHFDFGHGCH0GHBD2FGFGE/@CCF1FHFF>1FFHGEG?GGGFHF1GFH
@M02846:226:000000000-JV5VC:1:1101:11232:5171 1:N:0:1
CTTCTTTACAATATAGCAGACTAGATAATAATCTTCGTGTTCAAAGGAAGTGGTGTGCCTGGGAGGACTTGAACCTCCGACCTCACGCTTATCAAGCGCGCGCTCTAACCAACTGAGCTACAAGCCCTTAGACTGCGCCGTA
+
FFFGGGGGGGGGGGHHHHHHHHHHFHHHHHHHHFHHHHGGHHFFHHFHHHHHHHGHGHHHGAGFGGGHHHHHHHHHHHGGGGGHHHHHGGGGHHHHHFGGGGGGGHHHHHHHGHGHHHFHHHHGHGHHCGGHHHHHGGGGCF
@M02846:226:000000000-JV5VC:1:1101:11232:5171 2:N:0:1
GCGTCAGTCAGGTAATACGACTCACATATCTCGTTGGCGAAAGCTGATTTACGGCGCAGTCTAAGGGCTTGTAGCTCAGTTGGTTAGAGCGCGCGCTTGATAAGCGTGAGGTCGGAGGTTCAAGTCCTCCCAGGCACACCAC
+
FFBGGGCGGFGGGGHHHFHGGGGHHHHHHHHHHFGHFHGGGGCHFHGFHHGHEGGGGGG1GHHHGFCEHHCFGFHHHBC@FFHAHHFGFHECGGGGGGGHHHHHGCEGDGECH@@DGDDBFGFFGHEHHHEHHGHHHGHGGG
@M02846:226:000000000-JV5VC:1:1101:22804:5180 1:N:0:1
GCGTCAGTCAGGTAATACGACTCACATAACACAAAAAAGAAGAAATAGATTTATTTTTAAATTTTTGTGTGCGACCATTTTTCCAGGAATCCTTTTTGCAACGTTTATTCTGGCGAGCCTTCTGATGAGCGTGGTCAATGTC
+
FFBFCGGGGGGGGFFHGGHGGGGHHHHHGHHHHGHHAAFGFFFFFGFGGHHGBGGDGHGFGHDFGFEBFGFHGGCGGHFHHHHHHHHHFFFHHHHFG@HFFHGGHHGHHHHGGHGGGGGHHHHHDHHHHHGBD@?GGHHHGH
@M02846:226:000000000-JV5VC:1:1101:22804:5180 2:N:0:1
TACCTTCTTTACAATATAGCAGACTAGATAATAATCTTCGTGTTAATGATAATTAAGACATTGACCACGCTCATCAGAAGGCTCGCCAGAATAAACGTTGCAAAAAGGATTCCTGGAAAAATGGTCGCACACAAAAATTTAA
+
FFFGGE1FFFG1FBEHCBFHFD0FAGGHGHFHFFHFHHEEHFHHHGHFGHHHHHB1AFGHHHHHGFHEGCCEFHHHGHHB0BGHGGEGGABFHFEHGHFHGHHHEGGGFFGHHHE0FGHHAGFHGHG?CCGHGEFGHFHHGF
@M02846:226:000000000-JV5VC:1:1101:23892:5194 1:N:0:1
TACCTTCTTTACAATATAGCAGACTAGATAATAATCTTCGTGTTAATGATAATTAAGACATTGACCACGCTCATCAGAAGGCTCGCCAGAATAAACGTTGCAAAAAGGATTCCTGGAAAAATGGTCGCACACAAAAATTTAA
+
FFFGGGGGGGGGGHHHHHHHHHHHHHHHHHHHHHHHHHHHHGHHHGHHHIHHIHHIIHIHHHHHHHHHGGGGGHHHHHHHHHHHGGGGGHHHHHHHGHHHGHHHHHGGHHHHHHHHHHHHHHHHHHGGGGGHGGHGHHGHHH
@M02846:226:000000000-JV5VC:1:1101:23892:5194 2:N:0:1
GCGTCAGTCAGGTAATACGACTCACATAGGACACACAAAAAAGAAGAAATAGATTTATTTTTAAATTTTTGTGTGCGACCATTTTTCCAGGAATCCTTTTTGCAACGTTTATTCTGGCGAGCCTTCTGATGAGCGTGGTCAA
+
FFDGGGGGGGGGGHHHHHHGGGGHHHHHHGHHHHHGGGHHHGGGHHHHGHHHGHHHHHHHHHHHHHHHHHGHHGHHGGGGGHHHHHHHHHHHHHHHHHHHHGHHHHGHHHHHHHHHHHGGGGGHHHHHHHHGHHGGGGHHHH
@M02846:226:000000000-JV5VC:1:1101:23977:5212 1:N:0:1
GCGTCAGTCAGGTAATACGACTCACATAGGACACACAAAAAAGAAGAAATAGATTTATTTTTAAATTTTTGTGTGCGACCATTTTTCCAGGAATCCTTTTTGCAACGTTTATTCTGGCGAGCCTTCTGATGAGCGTGGTCAA
+
FFBGGGGGGGGGFGHHHFDEGEFHHFHHHFHHHHHGGGHHHGGGAFGGFFGFGHHHHHHHHHHFFHHHHHGHGEFHGGFGGHHHHHHHHHHFHHHHHHHHHCHFHHGHHHEHHHHHBGDCGGGHHHHHEHFFHFGADGEHHH
@M02846:226:000000000-JV5VC:1:1101:23977:5212 2:N:0:1
TACCTTCTTTACAATATAGCAGACTAGATAATAATCTTCGTGTTAATGATAATTAAGACATTGACCACGCTCATCAGAAGGCTCGCCAGAATAAACGTTGCAAAAAGGATTCCTGGAAAAATGGTCGCACACAAAAATTTAA
+
FFFGGGGGGCGGGHHGG6EHFFHHHHHCBGHGHGHHHHHHHGHHDGHGFFHHHHH55FGEGFHFHHGHGCFGEFHHGEFFHHHGGGGGGHFHGHFFGHHHGHGHBCA/GGHHFHHGHHHHHHHHHGGGCGGHCFHH/FGHGH
@M02846:226:000000000-JV5VC:1:1101:14051:5214 1:N:0:1
TACCTTCTTTACAATATAGCAGACTAGATAATAATCTTCGTGTTAATGATAATTAAGACATTGACCACGCTCATCAGAAGGCTCGCCAGAATAAACGTTGCAAAAAGGATTCCTGGAAAAATGGTCGCACACAAAAATTTAA
+
FFFGGGGGGGGGGHHHHHHHHHHHHHHHHHHHHHHHHHHHHGHHHHHHHGHIHIHHHIHHHHHHHHHHGGGGGHHHHHHHHHHHGGGGGHHHHHHHGHHHGHHHHHGGHHHHHHHHHGHHHHHHHHGGGGGHGGHHHHHHHH
@M02846:226:000000000-JV5VC:1:1101:14051:5214 2:N:0:1
GCGTCAGTCAGGTAATACGACTCACATAGGACACACAAAAAAGAAGAAATAGATTTATTTTTAAATTTTTGTGTGCGACCATTTTTCCAGGAATCCTTTTTGCAACGTTTATTCTGGCGAGCCTTCTGATGAGCGTGGTCAA
+
FFCGGGGGGGGGGGHFHHHGGGGHHHHHHHHHHHHGGGHHHGGGHHHHHHHHHGHGHHHHHHHHHHHHHHGGHGHHGGGGGHHHHHHGFHHHGGHHHHHHHGGFHHGHHHFFHHHHHHGGGGGHHHHHHGHHHHGDGGHHHH
@M02846:226:000000000-JV5VC:1:1101:10587:5273 1:N:0:1
GCGTCAGTCAGGTAATACGACTCACATAACAAAAAAGAAGAAATAGATTTATTTTTAAATTTTTGTGTGCGACCATTTTTCCAGGAATCCTTTTTGCAACGTTTATTCTGGCGAGCCTTCTGATGAGCGTGGTCAATGTCTT
+
F1>EE?EBFDFE1BFAFG0BE0EHFE2FGHHGAGCE/EGGHHBGFHEGDGB2F2A1FGHHFHEH/00GCG?E?C/GB2GGBGHE0EGFD1FHF1FE12FGEHFBCFFGDGFCC@///0FG1DG2@21<B//<?FFDGFHFFH
@M02846:226:000000000-JV5VC:1:1101:10587:5273 2:N:0:1
TACCTTCTTTACAATATAGCAGACTAGATAATAATCTTCGTGTTAATGATAATTAAGACATTGACCACGCTCATCAGAAGGCTCGCCAGAATAAACGTTGCAAAAAGGATTCCTGGAAAAATGGTCGCACACAAAAATTTAA
+
FFFBGGGGGGCG3AAAGHH31GAGHCFBGFFGFGHF2FHHFFGG2DGGFFHHHHHHFGHHHFGHHHHH?E?AADHHFFF10/1GECEGCHHFFEHHGHHHGHFHEGC?0FGGFHFF0BGGHHE11F//<<CGCFHHHHHGFH
@M02846:226:000000000-JV5VC:1:1101:8132:5276 1:N:0:1
TACCTTCTTTACAATATAGCAGACTAGATAATAATCTTCGTGTTAATGATAATTAAGACATTGACCACGCTCATCAGAAGGCTCGCCAGAATAAACGTTGCAAAAAGGATTCCTGGAAAAATGGTCGCACACAAAAATTTAA
+
FFFGGGGGGGGGGHHHHHHHHHHHHHHHHHHHHHHHHHHHHGHHHHHHHIIHIHIIIHIHHHHHHHHHGGGGGHHHHHHHHHHHGGGGGHHHHHHHGHHHGHHHHHGGHHHHHHHHHHHHHHHHHHGGGGGHGGHHHHHHHH
@M02846:226:000000000-JV5VC:1:1101:8132:5276 2:N:0:1
GCGTCAGTCAGGTAATACGACTCACATAGGACACACAAAAAAGAAGAAATAGATTTATTTTTAAATTTTTGTGTGCGACCATTTTTCCAGGAATCCTTTTTGCAACGTTTATTCTGGCGAGCCTTCTGATGAGCGTGGTCAA
+
FFCGGGGGGGGGGHHHHHHGGGGHHHHHGFHHHHHGGGHHHGGFHHHHHHHHHHHHHHHHHHHHHHHHHHGFHHHHGGGGGHHHHHHHHHHHHHHHHHHHHGHHHHGHHHHHHHHHHHGGGGGHHHHHHHHHHHGGGGHHGH
@M02846:226:000000000-JV5VC:1:1101:17598:5290 1:N:0:1
GCGTCAGTCAGGTAATACGACTCACATAATCCTTTTTGCAACGTTTATTCTGGCGAGCCTTCTGATGAGCGTGGTCAATGTCTTAATTATCATTAACACGAAGATTATTATCTAGTCTGCTATATTGTAAAGAAGGTAAAGT
+
FFBGGGGGGGGGGGHDGHHGGGGHHGHHHHHHHHHGHGHHHHGHHHHHHHHHHHGGGGGHHHHHGHHHHHGEEGHHHHHHHHHHHHHHGHHGHHHHHHHGGGGGHHHHHHHHHHHHHHHHHGHHHGHHHHGHHGHHBFFHH>
@M02846:226:000000000-JV5VC:1:1101:17598:5290 2:N:0:1
TACCTTCTTTACAATATAGCAGACTAGATAATAATCTTCGTGTTAATGATAATTAAGACATTGACCACGCTCATCAGAAGGCTCGCCAGAATAAACGTTGCAAAAAGGATTATGTGAGTCGTATTACCTGACTGACGCAAGT
+
FFFGGGGGGGGGFHHHHHHHGGHHFHHFHHHHHHHHHHHGGGHHHFHHHGHHGHHHHGFHHHHHHHHHGGGGGHHHHHHHHHHHGGGGGHGHHHGHGHHHGHGGFEGFHHHHFFDHHHFHGFGFHFFHHGHHFGGHGGGGG>
@M02846:226:000000000-JV5VC:1:1101:11496:5290 1:N:0:1
GCGTCAGTCAGGTAATACGACTCACATAGGACACACAAAAAAGAAGAAATAGATTTATTTTTAAATTTTTGTGTGCGACCATTTTTCCAGGAATCCTTTTTGCAACGTTTATTCTGGCGAGCCTTCTGATGAGCGTGGTCAA
+
FFBFGGG5GFGGFGHHHHCGGFGHHHFHGHHHHHHGGGHHHGGGHHHHHHHHHHHHHHHHHHHHHHHHHHGHHHHHGGGGGHHHHHHHHHHHHHHHHHHHHGHHHHGGHHHHHHHHHHGGGGGHHHHHHHHHHHGGGGHHHH
@M02846:226:000000000-JV5VC:1:1101:11496:5290 2:N:0:1
TACCTTCTTTACAATATAGCAGACTAGATAATAATCTTCGTGTTAATGATAATTAAGACATTGACCACGCTCATCAGAAGGCTCGCCAGAATAAACGTTGCAAAAAGGATTCCTGGAAAAATGGTCGCACACAAAAATTTAA
+
FFFGGGGGGGGGGHHHHHHHHHHHHGHHHGGHHHHHHGHHHGHHHHHHHHHIHHGIHIHHHHHHHHHHGGGGGGHHHHHHGHHHGFGGGHHHHHHHGHHHGHHHHHGGHHHHHHHHHHHHHHHHHHGGGGGHGGHHHHHHHH
@M02846:226:000000000-JV5VC:1:1101:8922:5294 1:N:0:1
TACCTTCTTTACAATATAGCAGACTAGATAATAATCTTCGTGTTAATGATAATTAAGACATTGACCACGCTCATCAGAAGGCTTGCCAGAATTATGTGAGTCGTATTACCTGACTGACGCAAGTATGCGAGATCGGAAGAGC
+
FFFGGGFGFFCGGHHHHHHHFFFHHHHBGHHHHHHHHHHHFE2FHDHGHHHHHHHHHFHHGFDFGHHHGGGGGGFHHHHHFEFFEGFHHHHHGGHHGHDGHHGFGHHGHHHDHEGFCGFFGGG?FHHHGGEEFHC?<FDFHG
@M02846:226:000000000-JV5VC:1:1101:8922:5294 2:N:0:1
GCGTCAGTCAGGTAATACGACTCACATAATTCTGGCAAGCCTTCTGATGAGCGTGGTCAATGTCTTAATTATCATTAACACGAAGATTATTATCTAGTCTGCTATATTGTAAAGAAGGTAAAGTATGCGAGATCGGAAGAGC
+
FFDGEEGGGGGGFFGHHGFFGGGHHGHHHHGHHGGHHHGHGHGHHHHHFHFHGGGGHHGHHFGHHHHHHHHHHHHHGHGFFGGGGEHHGHHHHHHHEGHHGFHHHHHHFHHHHGHHHHFGHFGGFHHBEAEGGHHGFGGHEC
@M02846:226:000000000-JV5VC:1:1101:20415:5296 1:N:0:1
GCGTCAGTCAGGTAATACGACTCACATATATTCTGGCGAGCCTTCTGATGAGCGTGGTCAATGTCTTAATTATCATTAACACGAAGATTATTATCTAGTCTGCTATATTGTAAAGAAGGTAAAGTATGCGAGATCGGAAGAG
+
FFDGGGGGGGGGGHHHHHHGGGGHHHHHHHHHHHHHHGGGGGHHHHHHHHHHHGGGGHHHHHHHHHHHHHHHHHHHHHHHHHGGGGGHHHHHHHHHHHHHHHHHHHHHHHHHHHHHHHHGGHHHHHHHHGGGGGHHGGGGHH
@M02846:226:000000000-JV5VC:1:1101:20415:5296 2:N:0:1
TACCTTCTTTACAATATAGCAGACTAGATAATAATCTTCGTGTTAATGATAATTAAGACATTGACCACGCTCATCAGAAGGCTCGCCAGAATATATGTGAGTCGTATTACCTGACTGACGCAAGTATGCGAGATCGGAAGAG
+
FFFGGGGGGGGGGHHHHHHHHHHHHHHHHHHHHHHHHHHHHGHHHHHHIHHIHHIHGHHHHHGHHHHHGGGGGHHHHHHHHHHHGGGGGHHHHHHHHHHHHHHGGHHHHHHHHHHHHHHGGGGGHHHHHGGGGGHGGGGGHH
@M02846:226:000000000-JV5VC:1:1101:22586:5300 1:N:0:1
TGCCGCTGAGTGGCTCGACTCTGACGATGTAAGTTTGCATCAACCGTGGAATTTGGATAGTGACAAACGAGATACTAACAATCCCAAAGCTCGAGCAAGATGAGAGCGACCAAAACCACGTTGCCGGAGAGCAGACCATGGA
+
FFFGGGGGGGGGGGHHGGGGGHHHHFAFFHHHHHHHHGFHHHHHHGGHGGHHHHHHHGHHGHHHHHHHGGGGGHGHHHHHHHHHHHHHGHHHGGGGGHHHHHGHHEHGGGGGHHHHGFGGHHHGHGGCGGGHHHHGHHHHHH
@M02846:226:000000000-JV5VC:1:1101:22586:5300 2:N:0:1
GGGAAGCCAGCTAAAGGTAGGAGCCAGAATGGTCTGGCCACCGAGCTTGTTGGCCAGGCGGTCCATGGTCTGCTCTCCGGCAACGTGGTTTTGGTCGCTCTCATCTTGCTCGAGCTTTGGGATTGTTAGTATCTCGTTTGTC
+
FFCGGGGGGGGGGHHHHHHHGHHHGHHHHHHHHHHHHHHGGHGGFGGHHHHHHHHHHHHGGGGGHHHHHHHHHHHEHHGGGGGHGGFGHGHGHGHHGGGHHHHGHHHHHFHGGGGGHHHGGGHHHHHHHHHHHHHHGGGGHG
@M02846:226:000000000-JV5VC:1:1101:15678:5302 1:N:0:1
GCGTCAGTCAGGTAATACGACTCACATAGGACACACAAAAAAGAAGAAATAGATTTATTTTTAAATTTTTGTGTGCGACCATTTTTCCAGGAATCCTTTTTGCAACGTTTATTCTGGCGAGCCTTCTGATGAGCGTGGTCAA
+
FFEGGGGGGGGGGHHHHHHGGGGHHHHHHHHHHHHGGGHHHGGGHHHHHHHHHHHHHHHHHHHHHHHHHHGHHHHHGGGGGHHHHHHHHHHHHHHHHHHHHGHHHHGHHHHHHHHHHHGGGGGHHHHHHHHHHHGGGGHHHH
@M02846:226:000000000-JV5VC:1:1101:15678:5302 2:N:0:1
TTTACAATATAGCAGACTAGATAATAATCTTCGTGTTAATGATAATTAAGACATTGACCACGCTCATCAGAAGGCTCGCCAGAATAAACGTTGCAAAAAGGATTCCTGGAAAAATGGTCGCACACAAAAATTTAAAAATAAA
+
FFFGGGGGGGGGGHHHHHHHHHHHHHHHHHHHHHGHHHHHHHGHHHHHHIIIHIIIIHHHHGGGGGHHHHHHHHHHHGGGGGHHHHHHHGGHHGHHHHHGGHHHHHHHHHHHHHHHHHHGGGGGHGGHHHHHHHHHHHHHHH
@M02846:226:000000000-JV5VC:1:1101:20805:5310 1:N:0:1
TACCTTCTTTACAATATAGCAGACTAGATAATAATCTTCGTGTTAATGATAATTAAGACATTGACCACGCTCATCAGAAGGCTCGCCAGAATAAACGTTGCAAAAAGGATTCCTGGAAAAATGGTCGCACACAAAAATTTAA
+
55BBDGGGGGGGCHGFHHHGBFHHGHHFHGHHHHDGGGHHFFAFDFGHHHGGHFHHHHHHHGFDHHHHDEEEFHHGFHFHFHHHGCEGGFGHHHGGEHHEDHHHFHGGFHHHHHFHGFFHFHHGGHGCCCCHGGGHHHFHHH
@M02846:226:000000000-JV5VC:1:1101:20805:5310 2:N:0:1
GCGTCAGTCAGGTAATACGACTCACATAGGACACACAAAAAAGAAGAAATAGATTTATTTTTAAATTTTTGTGTGCGACCATTTTTCCAGGAATCCTTTTTGCAACGTTTATTCTGGCGAGCCTTCTGATGAGCGTGGTCAA
+
FFBGGGGEGGGGBFGFHFHGGGGHHGHGHHGHHHHGGGHHGGGEGHFHHHHHFHHHGHHHGHHHHHHHHHG2FEGHGCEEEHHHHFGGGHGHFHHHGHHHHGHFFGGFHHHHHHHHGGFDGGGHHHHFHGHHHFCGGGHHGH
@M02846:226:000000000-JV5VC:1:1101:14877:5339 1:N:0:1
GCGTCAGTCAGGTAATACGACTCACATAGGACACACAAAAAAGAAGAAATAGATTTATTTTTAAATTTTTGTGTGCGACCATTTTTCCAGGAATCCTTTTTGCAACGTTTATTCTGGCGAGCCTTCTGATGAGCGTGGTCAA
+
FFDEFEGFGGGGGHHHHHHGGDEGHGFFGHHGHHHGGGHGHGFEHHHHHHGHHHFFHGHHHHHHHHHHFHGHHGGHGGEEGHHGHFFHFHFHHHHHHHHHFEHHHHG/BGHHBFGFHFGGGGGHGHFHHHFHHHGAEGFGFH
@M02846:226:000000000-JV5VC:1:1101:14877:5339 2:N:0:1
TACCTTCTTTACAATATAGCAGACTAGATAATAATCTTCGTGTTAATGATAATTAAGACATTGACCACGCTCATCAGAAGGCTCGCCAGAATAAACGTTGCAAAAAGGATTCCTGGAAAAATGGTCGCACACAAAAATTTAA
+
FFFGGGGGGGFGGHHHHHHHHHHFHGHHHHHHHHFHHHHHGFGFFHHGHGHFGHHHHHHHHFGHHHFHDEGGGHHHHHGHHFFHECGFGHHHHHGHGFGHGFHHHGGGHHGHHHGHHHHGHHFGHHGGCGGHGGHHHHGHHH
@M02846:226:000000000-JV5VC:1:1101:19992:5344 1:N:0:1
GCCTGAGAGGCGAATGACTTCTTTCGCTCGCCCAATTCGGTGTGCCTCAGTTGCGACAATGTGTGCGCTGCTTTGGCGCGAGGCTACCACAGCCTCTCAAAACCTTAACTATCGCAACACAAACTCACTGTGTAGACTATAA
+
FFFGGGGGGGGAFFGFHHHHHFFBH?FGHGGGGEHHHHGGFEEEHHHHHHFGHHGFGGGHHGHHFGGGGGGHHHHHHGGGGGFGHEHFHHHGHHGHFHEGHHHGHHHHHHFHFGGGFGHGHGHHHHHHHHHHGHHGHHHHHH
@M02846:226:000000000-JV5VC:1:1101:19992:5344 2:N:0:1
GCGTCGAAAAAAAAAAATCCAGTTTAATAGTCGGAGGCTCTGGGGAGCATTAATCTGGCGAGGTGCTGATATTTATAGTCTACACAGTGAGTTTGTGTTGCGATAGTTAAGGTTTTGAGAGGCTGTGGTAGCCTCGCGCCAA
+
FFBGGGGGGGGGGGGGGHFGHHDGHHHFFHFGGFGGGGGFHHHHGGGGFHHHHHHGHHHGGGGEGHHHHGGHHHHGHHHHHFFGHGHFGEHHGHHGCGBCHGGFDEGHGGGEHHHGFEFGHCGHH<F/CD=GHHHGGGGFGG
@M02846:226:000000000-JV5VC:1:1101:11444:5373 1:N:0:1
TACCTTCTTTACAAATATAGCAGACTGATAATAATCTTCGTGTTAATGATAATTAAGACATTGACCACGCTCATCAGAAGGCTCGCCAGAATAAACGTTGCAAAAAGGATTCCTGGAAAAATGGTCGCACACAAAAATTTAA
+
FFBGBG1FGGGGGFFBFFGEFFHHHGHFDGFAGDGBGHHAGEGCFGGDHDGHHHHGBFHGHFBGH1GGEEEFFFDHHHB10F1E@?EE/FGHHHFHGGGHGHFHHEFGHHHHHHBEBB1BFFBHF2/?CG?GCF0FHFHHGE
@M02846:226:000000000-JV5VC:1:1101:11444:5373 2:N:0:1
GCGTCAGTCAGGTAATACGACTCACATAACGAAGAATATTATCTAGTCTGCTATATTGTAAAGAAGGCGTCAGTCAGGTAATACGACTCACATAGGACACACAAAAAAGAAGAAATAGATTTATTTTTAAATTTTTGTGTGC
+
F5DEGGGBDDGFGFFHHHDGGGGFHHFFHCEDGEC3BFB5FGHFHGHFHHFFHGHFHHFHHGHHHGGGCEEAEFGHHG4FDGHHHGGG?CGHHGFFBF2GB>FGFHHGGEHFBBGHFFHGHFHHHHHHHHHHHFHHGCHHG@
@M02846:226:000000000-JV5VC:1:1101:7443:5381 1:N:0:1
GCGTCAGTCAGGTAATACGACTCACATAACGTTTATTCTGGCGAGCCTTCTGATGAGCGTGGTCAATGTCTTAATTATCATTAACACGAAGATTATTATCTAGTCTGCTATATTGTAAAGAAGGTAAAGTATGCGAGATCGG
+
FFCGGGGGGGGGFGFHGHHFGGGFHGHHHHGGHHHHHHHHHHGGGGGGHHHHHHHHHHGGGGHHGHHHHHHHHHHHHHHHHHHHHHHGGGGGFHHHHHHHHHHHHHHHHHHGHHHHFHHHHHHHGHHHHFGHHFGGGGGHGG
@M02846:226:000000000-JV5VC:1:1101:7443:5381 2:N:0:1
TACCTTCTTTACAATATAGCAGACTAGATAATAATCTTCGTGTTAATGATAATTAAGACATTGACCACGCTCATCAGAAGGCTCGCCAGAATAAACGTTATGTGAGTCGTATTACCTGACTGACGCAAGTATGCGAGATCGG
+
FFFGGGGGGGGGGHHHHHGHHHHHHHHHHGHHHHHHHHHHHGHHHHHHHHIHHHIIHGHFHHHHHHGHGGGGGHHHHHGHHHHHGGGGGHHHHHHHGFHHHHGHHHHHGGHHHHHHHHHHHHHHGGGGGHHHHGGGGGGHHG
@M02846:226:000000000-JV5VC:1:1101:14725:5383 1:N:0:1
AATATAGCAGACTAGATAATAATCTTCGTGTTAATGATAATTAAGACATTGACCACGCTCATCAGAAGGCTCGCCAGAATAAACGTTGCAAAAAGGATTCCTGGAAAAATGGTCGCACACAAAAATTTAAAAATAAATCTAT
+
FFFF6DGGGFGFEFBA5AAAFBGHF5GHAA2BFE5GFEGD5FADGFHBA5ADFFG22EAAE5BFDDGHACHAEEEEEGCFDHEGEHBC1FEFFGA1?3@3FGFF0BFFG0B3F4EEGEECAE0FCHFDGFDH?GFFHBGGFD
@M02846:226:000000000-JV5VC:1:1101:14725:5383 2:N:0:1
GCGTCAGTCAGGTAATACGACTCACATGGACACACAAAAAAGAAGAAATAGATTTATTTTTAAATTTTTGTGTGCGACCATTTTTCCAGGAATCCTTTTTGCAACGTTTATTCTGGCGAGCCTTCTGATGAGCGTGGTCAAT
+
FFDFF?FBFEFFBBGFGFGFG?EGHGBFGFGHHHGGGHHGEEFHFHGHGHHHHGHHHHFHFHHHHFFHGGHBFGGGEEFGFFHHGFHGFHHHFHBBHHBFGFGHHGHFHHGHHGGHEGGGGG2GHHHHFFHFHGACCGGHH1
@M02846:226:000000000-JV5VC:1:1101:14528:5413 1:N:0:1
GCGTCAGTCAGGTAATACGACTCACATAGGACACACAAAAAAGAAGAAATAGATTTATTTTTAAATTTTTGTGTGCGACCATTTTTCCAGGAATCCTTTTTGCAACGTTTATTCTGGCGAGCCTTCTGATGAGCGTGGTCAA
+
FFCGGGGGGGGGGHHHHHHGGGGHHHHHHHHHHHHGGGHHHGGGHHHHHHHHHHHHHHHHHHHHHHHHHHGHHHHHGGGGGHHHHHHHHHHHHHHHHHHHHGHHHHGGHHHHHHHHHHGGGGGHHHHHHHHHHHGGGGHHHH
@M02846:226:000000000-JV5VC:1:1101:14528:5413 2:N:0:1
TACCTTCTTTACAATATAGCAGACTAGATAATAATCTTCGTGTTAATGATAATTAAGACATTGACCACGCTCATCAGAAGGCTCGCCAGAATAAACGTTGCAAAAAGGATTCCTGGAAAAATGGTCGCACACAAAAATTTAA
+
FFFGGGGGGGGGGHHHHHHHHHHHHHHHHHHHHHHHHHHHHGHHHHHHHIHIIIIIHHIHHHHHHHHHGGGGGHHHHHHHHHHHGGGFGHHHHHHHGHHHGHHHHHGGHHHHHHHHHHHHHHHHHHGGGGGHGGHHHHHHHH
@M02846:226:000000000-JV5VC:1:1101:23625:5455 1:N:0:1
CTTCTTTACAATATAGCAGACTAGATAATAATCTTCGTGTTAATGATAATTAAGACATTGACCACGCTCATCAGAAGGCTCGCCAGAATAAACGTTGCAAAAAGGATTCCTGGAAAAATGGTCGCACACAAAAATTTAAAAA
+
FFFGGEGGGGDGGHCFGDBFGHDFFHHHHGHFHHHHHFFEGHHHDGHEEHHH5AFGHHHHBHH3AEFGGGHHHHHFHGEH?@E@EEHFHHHHFGHFGGHFGFHAGHHHFDFGHGFFHHF3GFGG/E@/?AFEFAGHFHHHHF
@M02846:226:000000000-JV5VC:1:1101:23625:5455 2:N:0:1
GCGTCAGTCAGGTAATACGACTCACATAGGACACACAAAAAAGAAGAAATAGATTTATTTTTAAATTTTTGTGTGCGACCATTTTTCCAGGAATCCTTTTTGCAACGTTTATTCTGGCGAGCCTTCTGATGAGCGTGGTCAA
+
FFBEGGEGGGGFGFHGHGFGGGFHFHHGHHHHHGHGGGGHHGGGHHFH3GHHEGHHHHHHHHHGHHHHHHGHGHHGFGGGGHHHHHHHHGFHHHHHHHHHHGGFHHGHHHHHHHHHHHGGGGGHGHHHFHHFHHGGGGHHFF
@M02846:226:000000000-JV5VC:1:1101:23222:5470 1:N:0:1
GCGTCAGTCAGGTAATACGACTCACATAACACACAAAAAAGAAGAAATAGATTTATTTTTAAATTTTTGTGTGCGACCATTTTTCCAGGAATCCTTTTTGCAACGTTTATTCTGGCGAGCCTTCTGATGAGCGTGGTCAATG
+
FFBEGGGFFGGGFGHHHHEFEEEHFHHHHHHFHGGEFGAEEGHHHHHGHHHHHHHHHHHHHHFHHGHHGHHHHHGGFEFHHGHHHHFHHHFGGHHHHHHGEHDFEFGHGFHFFDG3@D/BDHGFHHHHHHHGGGDFFGHFHG
@M02846:226:000000000-JV5VC:1:1101:23222:5470 2:N:0:1
TACCTTCTTTACAATATAGCAGACTAGATATAATCTTCGTGTTAATGATAATTAAGACATTGACCACGCTCATCAGAAGGCTCGCCAGAATAAACGTTGCAAAAAGGATTCCTGGAAAAATGGTCGCACACAAAAATTTAAA
+
FFFGGGCGGGGGGHHHHHHHGGHHCGHHHHFHGHHHHHHFGGHHHHHGHFHHHHGFHHFHHGHHFHHEGGGGHHHHHGHHHFFECFDGHHHHHHHGHHHGHHGHHGGHHHHHHHHHHFFGHFGFFGGGGGHGGHHHHHHHHH
@M02846:226:000000000-JV5VC:1:1101:23626:5492 1:N:0:1
TACCTTCTTTACAATATAGCAGACTAGATAATAATCTTCGTGTTAATTATGTGAGTCGTATTACCTGACTGACGCACCTTCTTTACAATATAGCAGACTAGATAATAATCTTCGTTATGTGAGTCGTATTACCTGACTGACG
+
FFFGGGGGGGGGGGHHHHHHHHHHHHHHHHGHHHHHHHHHHGGHHHHHGIIHIHHHHGFHHHHHHHHGHHHHHGGGGGHHHHHHHHHFHHFHHHGHHHHHHGHHHHHFHHHHHHHHHHGHHFGGGCFHHHGGHHGGHHGHHG
@M02846:226:000000000-JV5VC:1:1101:23626:5492 2:N:0:1
GCGTCAGTCAGGTAATACGACTCACATAAACACGAAGATTATTATCAGTCTGCTATATTGTAAAGAAGGTACGTCAGTCAGGTAATACGACTCACATAACGAAGATTATTATCTAGTCTGCTATATTGTAAAGAAGGTGCGT
+
FFCGGGGGGGGGGFFGHHHGGGGHHGHHHHHFHGGGGGHHHHHHHHHHHHHHEFDGHHHHDFFFFHHFGFGHEHHFFFHHHGGFHGHEHEGFGHHHHGFBDFEGGHGB4FHF4GFHGHHHHGFGHFHHHHHHHHGHA?F2/?
@M02846:226:000000000-JV5VC:1:1101:19006:5514 1:N:0:1
TACCTTCTTTACAATATAGCAGACTAGATAATAATCTTCGTGTTAATGATAATTAAGACATTGACCACGCTCATCAGAAGGCTCGCCAGAATAAACGTTGCAAAAAGGATTCCTGGAAAAATGGTCGCACACAAAAATTTAA
+
FFFBGGGGGGGGGFHHHFHFHCGHHCGHGHHHGFGAGHHHHGFGHHH22GHFBEHHGFHHHHGHHHFHGG/E/DGFEFGHAHFFC?EFEHGHHBGHG0FF/GHHEHEGBGGHHHHEGHFHGHGGGF@ECCGHGGHGHGFFHF
@M02846:226:000000000-JV5VC:1:1101:19006:5514 2:N:0:1
GCGTCAGTCAGGTAATACGACTCACACACACAAAAAAGAAGAAATAGATTTATTTTTAAATTTTTGTGTGCGACCATTTTTCCAGGAATCCTTTTTGCAACGTTTATTCTGGCGAGCCTTCTGATGAGCGTGGTCAATGTCT
+
FFDEE?13BBGG1DDA3GHCFEEBGEHGAEF?AGCHA?B0BFH0GFFH2FGHHDFBGEFGBGHH1/0BBFFEEEEEHFH@FGFHG0GFHHHGFHHEGBGFEEFHFEHHHH21GCC//BGFGGGDGFHCGGGG?/?1GB<FFG
@M02846:226:000000000-JV5VC:1:1101:21248:5545 1:N:0:1
TACCTTCTTTACAATATAGCAGACTAGATAATAATCTTCGTGTTAATGATAATTAAGACATTGACCACGCTCATCAGAAGGCTCGCCAGAATAAACGTTGCAAAAAGGATTCCTGGAAAAATGGTCGCACACAAAAATTTAA
+
FFFFGGGGGGGGGHHHHHHHHHHHHHHHHHHHHHHHHHHHHGHHHHHHHHHHHHHHGGHHHGHHHHHHGGGGGHHHHHHHHHHHGGGGGHHHHGHHGHHHGHHHHHGGHHHHGHHHHHFHHHHGHHGGGGFHGGHHHHHHHH
@M02846:226:000000000-JV5VC:1:1101:21248:5545 2:N:0:1
GCGTCAGTCAGGTAATACGACTCACATAGGACACACAAAAAAGAAGAAATAGATTTATTTTTAAATTTTTGTGTGCGACCATTTTTCCAGGAATCCTTTTTGCAACGTTTATTCTGGCGAGCCTTCTGATGAGCGTGGTCAA
+
FFBGGGGGGGGFGHHHHHHGGGGGHHHHGHHHFGHGGGHHHGGGHHGGFHHGHHHHHHHHHHHGHHHHHHGHHHHHGDGGFHHHHHHHHHHHHHHHGHHHFGHHHHGHHHHHHHHFHGGCF@CHHHHHHHHHHHGGGGHHHH
@M02846:226:000000000-JV5VC:1:1101:23734:5567 1:N:0:1
TACCTTCTTTACAATATAGCAGACTAGATATAATCTTCGTGTTAATGATAATTAAGACATTGACCACGCTCATCAGAAGGCTCGCCAGAATAAACGTTGCAAAAAGGATTCCTGGAAAAATGGTCGCACACAAAAATTTAAA
+
FFFGGGGGGGGGFHHHHHHHHHHHHHHHHHHHHHHHHHHHGHHHFHHHHHHHHHHHHGHHHHGHHHHGGGGGHHHHGHGFHHHGGGGGHHHHHHHGHFFGHHHHGGG2GHHHGHHGHHFHHHHHHGGGGGHGGHHHHHHHHH
@M02846:226:000000000-JV5VC:1:1101:23734:5567 2:N:0:1
GCGTCAGTCAGGTAATACGACTCACATAACACAAAAAAGAAGAAATAGATTTATTTTTAAATTTTTGTGTGCGACCATTTTTCCAGGAATCCTTTTTGCAACGTTTATTCTGGCGAGCCTTCTGATGAGCGTGGTCAATGTC
+
FFBGGEEAFFFGBFGGHHHGGEGHHHHHHHFHHGHFHGGAGFHHHGHHHHHHHHHHHHHHFHHHHHGFFHFFGGGGGHHHHHFHHHBEHHFHHFHFGGHHGHGHGHHHHHHHHHGGGC@GHHHHFHHHHHG?DCGHHBGHHF
@M02846:226:000000000-JV5VC:1:1101:8407:5573 1:N:0:1
GCGTCAGTCAGGTAATACGACTCACATAACACACAAAAAAGAAGAAATAGATTTATTTTTAAATTTTTGTGCGCGACCATTTTTCCAGGAATCCTTTTTGCAACGTTTATTCTGGCGAGCCTTCTGATGAGCGTGGTCAATG
+
FFAGGGEAGGGFFGGHGHCAEEFHHHHHHHHHHGGGHHHGGFFGHHFDGHHHHHHHGHHHHHHGHHHHGFG5B>EEEEFHFHFHHHHFG/FGEGFG4GFGHHGFEFGHGHHHHHDFGGC@DCHHFFHHHHHHGAEGHHHFHH
@M02846:226:000000000-JV5VC:1:1101:8407:5573 2:N:0:1
TACCTTTTTACAATATAGCAGACTAGATAATAATCTTCGTGTTAATGATAATTAAGACATTGACCACGCTCATCAGAAGGCTCGCCAGAATAAACGTTGCAAAAAGGATTCCTGGAAAAATGGTCGCACACAAAAATTTAAA
+
FFFB5FFEG4GGGFHHH5GFGFHFGGHHHHHHHFHFHHHHGEGBBFFFHHHHHHHGHHHFEHHFGFGGG11EA5GHHHFFHFHGCEEEGFHHHHHEHHHGHHFHHGDGFHHHHHHHGHHFGHGHHGGGGGHGGGHHHGHGHH
@M02846:226:000000000-JV5VC:1:1101:5880:5579 1:N:0:1
GCGTCAGTCAGGTAATACGACTCACATAACACGAAGATTATTATCTAGTCTGCTATATTGTAAAGAAGGGCGTCAGTCAGGTAATACGACTCACATAACACGAAGATTATTATTAGTCTGCTATATTGTAAAGAAGGTATCA
+
FFCGGGGGGGGGGHHHHHHGGGGHHHHHHHHHGGGGGHHHHHGHHHHHHHHHHHHHGHHHHHHGHHHHGGEGGCGGHHGHGFHHHHHHGGGGFFFHHGHHGEECD/GHHFHHHGEHHGHGFHFH3F3HDGFFBF0GHFGFFG
@M02846:226:000000000-JV5VC:1:1101:5880:5579 2:N:0:1
TACCTTCTTTACAATATAGCAGACTAGATAATAATCTTCGTTATGTGAGCCGTATTCCCCGCCCGACGCCATTCTCTAACCTATAGCAGACTAGATAATAATCTTCGTCTTCTGCGATCCGTCCCACGCGACTGATACCTTT
+
FFFGGGGGGGGFGHHHHHHGHHHHHHHHHHHHGHHHHHHHHHHHHHHH5BB2A1B3DDFB0AAA0A00>>1?B4BB@44BB3B@3BB4B3BFFGBGFEBFEFFDBGH2/??F44?/////B/B/?2?/?/<>>??11?1=11
@M02846:226:000000000-JV5VC:1:1101:22617:5579 1:N:0:1
GCGTCAGTCAGGTAATACGACTCACATATTCTGGCGAGCCTTCTGATGAGCGTGGTCAATGTCTTAATTATCATTAACACGAAGATTATTATCTAGTCTGCTATATTGTAAAGAAGGTAAAGTATGCGAGATCGGAAGAGCG
+
FFCGGGGGGGGGGGHHHHHGGGGHHHHHHHHHHHHGGGGGHHHHHHHHFHHGFGGHHHHHHHHHHHHHHHHHHHHHHHHHGGGGGHHHHHHHHHHHHHHHHHHHGHHHHHHHHHHHGGHHGHFGHHHGGGGGHHGGGGHHHG
@M02846:226:000000000-JV5VC:1:1101:22617:5579 2:N:0:1
TACCTTCTTTACAATATAGCAGACTAGATAATAATCTTCGTGTTAATGATAATTAAGACATTGACCACGCTCATCAGAAGGCTCGCCAGAATATGTGAGTCGTATTACCTGACTGACGCAAGTATGCGAGATCGGAAGAGCG
+
FFFGGGGGGGGGGHHHHHHHHHHHHHHFHGHHHHHHHHHHHGHHHHHHIIIIHHIHHIHHHHHHHHHHGGGGGGHHHFHHHHHHGGGGGHHHHHHFHHHHHGFHHHHHHGHHHHHHHGGGGGGHHHHGGGGGHHGGGGHHHG
@M02846:226:000000000-JV5VC:1:1101:6912:5611 1:N:0:1
TACCTTCTTTACAATATAGCAGACTAGATAATAATCTTCGTGTTAATGATAATTAAGACATTGACCACGCTCATCAGAAGGCTCGCCAGAATAAACGTTGCAAAAAGGATTCCTGGAAAAATGGTCGCACACAAAAATTTAA
+
FFFFGGGGGGFGGFHFHHHFGGFHHHCFH6GGEBFGFHBFGGGGBGGHFGDFFDGEGHHFFFHF5GFG1EFEGFHGHHGGHHGF0@EF@?3FFFB@?GFHGHDFBGEDFFGFFEEGBGGHFHHHHFEGGFFHF/CGAFGHHH
@M02846:226:000000000-JV5VC:1:1101:6912:5611 2:N:0:1
GCGTCAGTCAGGTAATACGACTCACCACACAAAAAAGAAGAAATAGATTTATTTTTAAATTTTTGTGTGCGACCATTTTTCCAGGAATCCTTTTTGCAACGTTTATTCTGGCGAGCCTTCTGATGAGCGTGGTCAATGTCTT
+
1111A1EGFGB01FD3AGC0A0A11F10BAEGCA//?CGGHHHHHHFHF2GGGBFFAF1FGDGH?FGGGHGEEE>EB2EDB1E10FGF1FGH211>>2BFEEGGAGHFF2G1//>//FBGFFDD1GFFCCECGFHHFFHHHF
@M02846:226:000000000-JV5VC:1:1101:18303:5633 1:N:0:1
TACCTTCTTTACAATATAGCAGACTAGATAATAATCTTCGTGTTAATGATAATTAAGACATTGACCACGCTCATCAGAAGGCTCGCCAGAATAAACGTTGCAAAAAGGATTCCTGGAAAAATGGTCGCACACAAAAATTTAA
+
FFFGGGGGGGGGGHHGHHHHHHHHHHHHHHHHHHHHHHHHFFGHHHHHHIIIHHHIIHIHHHHHHHHHGGGGGHHHHHHHGGHHGGGGGHGHHHHHGHHHGHHHHHGGHHHHHHHHHGHHHHHGGHGGCGGHGGHHGHHHHH
@M02846:226:000000000-JV5VC:1:1101:18303:5633 2:N:0:1
GCGTCAGTCAGGTAATACGACTCACATAACACAAAAAAGAAGAAATAGATTTATTTTTAAATTTTTGTGTGCGACCATTTTTCCAGGAATCCTTTTTGCAACGTTTATTCTGGCGAGCCTTCTGATGAGCGTGGTCAATGTC
+
FFCEGGGGGGGGGGHGHHHGGGGHHHHHHHHHGFHHHGGGHHHHHHHHHHHHHHHHHHHHHHHHHHGFHFHHGGGGGHHHGHHHHHHHHHHHHHHHHGGHHHGHHHGHHHHHHGGGGGGHGHHHHHHHGGGGGGHHHHHHHH
@M02846:226:000000000-JV5VC:1:1101:22545:5654 1:N:0:1
TACTTCTTTACAATATAGCAGACTGATAATAATCTTCGTGTTAATGATAATTAAGACATTGACCACGCTCATCAGAAGGCTCGCCAGAATAAACGTTGCAAAAAGGATTCCTGGAAAAATGGTCGCACACAAAAATTTAAAA
+
FFFGGGGGFGGFGHHHHHHHGHHFGCHHHFFHGBGHFHHGHFDGDHGHHHHHFHHDHHHGB55ACCGGGG1FHGFHHHHHHHGCGAFAGHBEFHGFGEGHGHHHGGHHHHHHHHHHFFFGHB4BEFGGGGGGHHEHHHHHHH
@M02846:226:000000000-JV5VC:1:1101:22545:5654 2:N:0:1
GCGTCAGTCAGGTAATACGACTCACATATGCACACAAAAAAGAAGAAATAGATTTATTTTTAAATTTTTGTGTGCGACCATTTTTCCAGGAATCCTTTTTGCAACGTTTATTCTGGCGAGCCTTCTGATGAGCGTGGTCAAT
+
FBDAEFGGGGGGGEGHHHHGGGEFFHHFGHHHFHHGGFFHGGGHGHHBGFHHHFHHHHHHHHHEHHHFGE?FB1FEGE@EGHGHGGFFG3GHHHFHHFFGGEGEHCGHHGHGHHFGFGGGC@GGHHGHGGFBDDGGC?FFFG
@M02846:226:000000000-JV5VC:1:1101:8198:5706 1:N:0:1
GCGTCAGTCAGGTAATACGACTCACATAGGACACACAAAAAAGAAGAAATAGATTTATTTTTAAATTTTTGTGTGCGACCATTTTTCCAGGAATCCCTTTTGCAACGTTTATTCTGGCGAGCCTTCTGATGAGCGTGGTCAA
+
FFCGGGGGGGGGGHHHHHHGGGGHHHHHEGFHHHHGGGHHHGGGHHHHHHHHHHHHHHHHHHHHHHHHHHGGHHHHGGGGGHHHHHHGHHHHGHGHHHHHHHGHHHGHHHHHGHHHHHGGGGGHHHHHHHHHHHGAEGHHHH
@M02846:226:000000000-JV5VC:1:1101:8198:5706 2:N:0:1
TACCTTCTTTACAATATAGCAGACTAGATAATAATCTTCGTGTTAATGATAATTAAGACATTGACCACGCTCATCAGAAGGCTCGCCAGAATAAACGTTGCAAAAGGGATTCCTGGAAAAATGGTCGCACACAAAAATTTAA
+
FFFGGGGGGGGGGHHHHHHHFHHHHHHHHHHCHHHHHBHGBFGHHGHHHHHHHHHHFHHHHGHHHHHHGGGGGHHHHGHHHGHGGGGFGHHHHHHHGAGHGHHGHGGGHEFHHHHHHHGHFHFEFHGFGGGHGGGHF0FHHH
@M02846:226:000000000-JV5VC:1:1101:20573:5722 1:N:0:1
GCGTCAGTCAGGTAATACGACTCACATATTAAATTTTTGTGTGCGACCATTTTTCCAGGAATCCTTTTTGCAACGTTTATTCTGGCGAGCCTTCTGATGAGCATGGTCAATGTCTTAATTATCATTAACACGAAGATTATTA
+
1D1AAAEAFEFG1FFHHFC0E0AAAAD1AFDHC2GHHHABBG0AFAAAAGHEFAGGHHB/BAF11FHFH/@2BF>GHFGFHFFGE@/E>/>BE>FGDGHFF1GHDGHDG<2F>BB2BBE>BGGHFD2GDGF//</<>FFFGB
@M02846:226:000000000-JV5VC:1:1101:20573:5722 2:N:0:1
TACCTTCTTTACAATATAGCAGACTAGATAATAATCTTCGTGTTAATGATAATTAAGACATTGACCATGCTCATCAGAAGGCTCGCCAGAATAAACGTTGCAAAAAGGATTCCTGGAAAAATGGTCGCACACAAAAATTTAA
+
FFFG5FGGGFDFGFHCBDGDDEHCGHHHHFHBHFFEHHHGGFAFDEFE5HFDHFGHGFHFEHFDDGHHDCGHHGHHFHGFFFHHEGGEFHHHHGHHEHHHG@GHHHE1GGFHBFHHHHGHGFFFBFCEEGGCDEHHEHHHGD
@M02846:226:000000000-JV5VC:1:1101:10117:5724 1:N:0:1
GCGTCAGTCAGGTAATACGACTCACATAACACAAAAAAGAAGAAATAGATTTATTTTTAAATTTTTGTGTGCGACCATTTTTCCAGGAATCCTTTTTGCAACGTTTATTCTGGCGAGCCTTCTGATGAGCGTGGTCAATGTC
+
FFCGGGGGGGGGGHHHHHHGGGGHHHHHHHHHHGHHHGGGHHHHHHHHHHHHHHHHHHHHHHHHHHGHHHHHGGGGGHHHHHHHHHHHHHHHHHHHHGHHHHGHHHHHHHHHHHGGGGGHHHHHHHHHHHGFGGHHHHHHHH
@M02846:226:000000000-JV5VC:1:1101:10117:5724 2:N:0:1
TACCTTCTTTACAATATAGCAGACTAGATAATAATCTTCGTGTTAATGATAATTAAGACATTGACCACGCTCATCAGAAGGCTCGCCAGAATAAACGTTGCAAAAAGGATTCCTGGAAAAATGGTCGCACACAAAAATTTAA
+
FFFGGGGGGGGGGHHHHHGHHHHHHHHHHHHHHHGHHHHHHGHHHHHHHHHHIHHHHHIHHHHHHHHHGGGGGHHHHHHHHHHHGGGGGHHHHHHHGHHHGHHHHHGGHHHHHHHHHHHHHHHHHHGGGGGHGGHHHHGHHH
@M02846:226:000000000-JV5VC:1:1101:24691:5776 1:N:0:1
GCGTCAGTCAGGTAATACGACTCACATAGGACACACAAAAAAGAAGAAATAGATTTATTTTTAAATTTTTGTGTGCGACCATTTTTCCAGGAATCCTTTTTGCAACGTTTATTCTGGCGAGCCTTCTGATGAGCGTGGTCAA
+
FFCGGGGGGGGGGHHHHHGGGGGHHHHHHGHHHHHGGGHHHGGFHHCGGGHHFHHHHHHHHHHHHGHHHHGHGGHHGGGGGHHHGHHHGGHHHGHHGHHGHGHHHHGHHHHHHHHHHHGGGGGHHHHHHHHHGHGDGGEHHF
@M02846:226:000000000-JV5VC:1:1101:24691:5776 2:N:0:1
TACCTTCTTTACAATATAGCAGACTAGATAATAATCTTCGTGTTAATGATAATTAAGACATTGACCACGCTCATCAGAAGGCTCGCCAGAATAAACGTTGCAAAAAGGATTCCTGGAAAAATGGTCGCACACAAAAATTTAA
+
FFFGGGGGGGGGGHHHHHHHHHHHHHHHGHHHHHHHHHHHGFHHHHHHHHHHHHHHHHHHHHHHHHGHDGGGGHHHHHHHHHHHGGGGGGHHHHHHGHHHGHHHHHGGHHHHHHHHHHHHHHHHHHGGGGGHGGHHHHHHHH
@M02846:226:000000000-JV5VC:1:1101:13740:5790 1:N:0:1
GCGTCAGTCAGGTAATACGACTCACATAGGACACACAAAAAAGAAGAAATAGATTTATTTTTAAATTTTTGTGTGCGACCATTTTTCCAGGAATCCTTTTTGCAACGTTTATTCTGGCGAGCCTTCTGATGAGCGTGGTCAA
+
FFCGGGGGGGGGGGHHHHHGGGGHHHHHHHHHHHHGGGHHHGGGHHHHHHHHHHHHHHHHHHHHHHHHHHGHHHHHGGGGGHHHHHHHHHHHHHHHHHHHHGHHHHGGHHHHHHHHHHGGGGGHHHHHHHHHHHGGGGHHHH
@M02846:226:000000000-JV5VC:1:1101:13740:5790 2:N:0:1
TACCTTCTTTACAATATAGCAGACTAGATATAATCTTCGTGTTAATGATAATTAAGACATTGACCACGCTCATCAGAAGGCTCGCCAGAATAAACGTTGCAAAAAGGATTCCTGGAAAAATGGTCGCACACAAAAATTTAAA
+
FFFGGGGGGGGGGHHHHHHHHHHHHHHHHHHHHHHHHHHGFGHHHHHHIIHHHHHHHHHHHHHHHHHGGGGGHHHHHHHHHHHGGGGGHHHHHHHGGHHGHHHHHGGHHHHHHHHHHHHHHHHHHGGGGGHGGHHHHHHHHH
@M02846:226:000000000-JV5VC:1:1101:23751:5798 1:N:0:1
GCGTCAGTCAGGTAATACGACTCACATAACACACAAAAAAGAAGAAATAGATTTATTTTTAAATTTTTGTGTGCGACCATTTTTCCAGGAATCCTTTTTGCAACGTTTATTCTGGCGAGCCTTCTGATGAGCGTGGTCAATG
+
FFDGGGGGGGGGGGHHHHHGGGGHHHHHHHHHHGGGHHHGGGHHHHHHHHHHHHHHHHHHHHHHHHHHGHHHHHGGGGGHHHHHHHGHHHHHHGHHHHHGHHHHGHHHHHHHHHHGGGGGGHHHHHHHHHHHGGGGHHHHHH
@M02846:226:000000000-JV5VC:1:1101:23751:5798 2:N:0:1
TACCTTCTTTACAATATAGCAGACTAGATAATAATCTTCGTGTTAATGATAATTAAGACATTGACCACGCTCATCAGAAGGCTCGCCAGAATAAACGTTGCAAAAAGGATTCCTGGAAAAATGGTCGCACACAAAAATTTAA
+
FFFGGGGGGGGGGHHHHHHHHHHHGHHHHGHHHHHHHHHHHGHHHHHHHIHHIIGHHHHHHHHHHEHHGGGGGHHHHHHHGGHHGGGGGHHHHHGFEHHHGHHHHHGGHHHHHHHHHHHHHHHHHHGGGGGHGGHHGHHHHH
@M02846:226:000000000-JV5VC:1:1101:11906:5808 1:N:0:1
TACCTTCTTTACAATATAGCAGACTAGATAATAATCTTCGTGTTGTTCACTTCCAGCAGGGCCAGATCGTGATCCTGGAACAGTTTGGCCAGACCTACGAAGATCTTGGCGAACTGGGCAACTTGCTTGCCTTCCAGACCCA
+
FFFGFBGGGGGGGHHHHHHHHHHHHFHHHHHHHHHHHHHHHGHHHHHHHHHHHHHHHHHAFGGGGFHHHHHHHHHHHHGFGHHFHHHGHHHGHGGHHHGGHGGHHFFHGHGGGFFHFFHHGHHHHHHHGGHHHFHHHHGHHH
@M02846:226:000000000-JV5VC:1:1101:11906:5808 2:N:0:1
GCGTCAGTCAGGTAATACGACTCACATATCAGCCATTCCAGGGTCGCGAGCTGGCTTTCCAACTGGGTCTGGAAGGCAAGCAAGTTGCCCAGTTCGCCAAGATCTTCGTAGGTCTGGCCAAACTGTTCCAGGATCACGATCT
+
5DDEEFGBGGGGFHGGHFFGGGGHHHHHHHHHGHHFFFHGHHCHHEFGFEFGGF12?FEGHHFHHBE3FEGBGF3EFFG1AGGCFBBGHHEHFHFAEFG@HGGGHFFHCGED3GHHHFHHGFFGHHHHHHHHHHGHHFGCGF
@M02846:226:000000000-JV5VC:1:1101:13700:5814 1:N:0:1
TACCTTCTTTACAATATAGCGACTAGATAATAATCTTCGTGTTAATGATAATTAAGACATTGACCACGCTCATCAGAAGGCTCGCCAGAATAAACGTTGCAAAAAGGATTCCTGGAAAAATGGTCGCACACAAAAATTTAAA
+
FFFGGGGGGGGGGHHHHHHHGGGGGHHHHHHHHHHHHHHHGHHHHHHHIHHHHHHHHHHHHHHHHHHGGGGGHHHHHHHHHHHGGGGGHHHHHHHGHHHGHHHHHGGHHHHHHHHHHHHHHHHHHGGGGGHGGHHHHHHHHH
@M02846:226:000000000-JV5VC:1:1101:13700:5814 2:N:0:1
GCGTCAGTCAGGTAATACGACTCACATAGGACACACAAAAAAGAAGAAATAGATTTATTTTTAAATTTTTGTGTGCGACCATTTTTCCAGGAATCCTTTTTGCAACGTTTATTCTGGCGAGCCTTCTGATGAGCGTGGTCAA
+
FFCGGGGGGGGGGGHFHHHGGGGGHHHHHHHHHHHGGGHHHGGGHHHHHHHHHHHHHHHHHHHHHHHGHHGHHHHHGGGGGHHHHHHHHHHHHHHHGHHHHGHGHHGHHHHHHHHHHHGGGGGHHHHHHHHHHHGFGGGGFH
@M02846:226:000000000-JV5VC:1:1101:21021:5821 1:N:0:1
TACCTTCTTTACAATATAGCAGACTAGATAATAATCTTCGTGTTAATGATAATTAAGACATTGACCACGCTCATCAGAAGGCTCGCCAGAATAAACGTTGCAAAAAGGATTCCTGGAAAAATGGTCGCACACAAAAATTTAA
+
FFFGGGGGGGGGGHHHHHHHHHHHGHHFHHHHHHHHHHHHHFFGFHHHHHHHHHHHHHHHHHHFHFHHDGEGGHHHHHHHGHHHGGGGGGHHHHHHGGHHGHHHHHGDHHGHHHHHHHHHGHHHHHGGGGGHGGHHHHHHHH
@M02846:226:000000000-JV5VC:1:1101:21021:5821 2:N:0:1
GCGTCAGTCAGGTAATACGACTCACATAGGACACATAAAAAAGAAGAAATAGATTTATTTTTAAATTTTTGTGTGCGACCATTTTTCCAGGAATCCTTTTTGCAACGTTTATTCTGGCGAGCCTTCTGATGAGCGTGGTCAA
+
FFBGFEEGGGGGFFFHHHGGGGGHHHHFFHHHHFFHHHGHHGGFFGGHHGHHHHGGGGGHHHHHHGHGHHGHHFFHGGGGGFGHGFHFHHFHHHEHGHFFFGHFHGGHHHHHHFGFFHGGG/DHGHHHGHHHHHGDGGHHHG
@M02846:226:000000000-JV5VC:1:1101:25917:5824 1:N:0:1
TACCTTCTTTACAATATAGCAGACTAGATAATATCTTCGTGTTAATGATAATTAAGACATTGACCACGCTCATCAGAAGGCTCGCCAGAATAAACGTTGCAAAAAGGATTCCTGGAAAAATGGTCGCACACAAAAATTTAAA
+
FFFGGGGGGGGGGHHHHHHHHHHHHHHHHHGHBHHHHHHHGHHHFHHHHHHHHHHHGHHHHHGHHHHGGGGGHHGHHGHHHHHGGGGGHHHHHHHGEHHGHHHFEGFHHHHHHHHHFHHHHHGHHGGGGGHGGGHHHHHHHH
@M02846:226:000000000-JV5VC:1:1101:25917:5824 2:N:0:1
GCGTCAGTCAGGTAATACGACTCACATAGGACACACAAAAAAGAAGAAATAGATTTATTTTTAAATTTTTGTGTGCGACCATTTTTCCAGGAATCCTTTTTGCAACGTTTATTCTGGCGAGCCTTCTGATGAGCGTGGTCAA
+
FFBGEFFGGFGGFGHGHFHGGGGHHHHHGHHHHHHCGFHGHGGEFHHFHHHHHHHHHHHHHHHHHHHGHHGGHHGHGGFGGHHHHGHHGHHGHHHBDHHHHGHGGHGGHHHHHHHHHHGGGGFHHHHHHHGHHHGGGGHHFH
@M02846:226:000000000-JV5VC:1:1101:6846:5826 1:N:0:1
TACCTTCTTTACAATATAGCAGACTAGATAATAATCTTCGTGTTAATGATAATTAAGACATTGACCACGCTCATCAGAAGGCTCGCCAGAATAAACGTTGCAAAAAGGATTCCTGGAAAAATGGTCGCACACAAAAATTTAA
+
FFFGGGGGGGGGGHHHHHHHHHHHHHHHHHHHHHHHHHHHHGHHHHHHIHIHHHHIIHHHHHHHHHHHGGGGGHHHHHHHHHHHGGGGGHHHHHHHGHHHGHHHHGGGHHHHHHHHHHHHHHHHHHGGGGGHGGHHHHHHHH
@M02846:226:000000000-JV5VC:1:1101:6846:5826 2:N:0:1
GCGTCAGTCAGGTAATACGACTCACATAGGACACACAAAAAAGAAGAAATAGATTTATTTTTAAATTTTTGTGTGCGACCATTTTTCCAGGAATCCTTTTTGCAACGTTTATTCTGGCGAGCCTTCTGATGAGCGTGGTCAA
+
FFCGGGGGGGGGGGHHHHGGGGGHHHHHHHHHHHHGGGHHHGGGHHHHHHHHHHHHHHHHHHHHFHHHHHGHHHHHGGGGGHHHHGHHHHHHHHHHHHHHHGGHGHGHHHHHHHHHHHGGGGGHHHHHGHHHHHGGGGHHHH
@M02846:226:000000000-JV5VC:1:1101:8492:5842 1:N:0:1
ATAGGACACACAAAAAAGAAGAAATAGATTTATTTTTAAATTTTTGTGTGCGACCATTTTTCCAGGAATCCTTTTTGCAACGTTTATTCTGGCGAGCCTTCTGATGAGCGTGGTCAATGTCTTAATTATCATTAACACGAAG
+
FFFGGGGGGGGGGHHHGGGFHHHHHHHHHHHHHHHHHHHHHHHHHGHHFGGGGGGGHHHHHHHHHHHGHHHHHHHHGHHHHGHHHHHHHHHGHGGGGGHHHHHHHHHHGGFGGHHFHHHHHHHHGHHHHHHHHHHHGHGGGG
@M02846:226:000000000-JV5VC:1:1101:8492:5842 2:N:0:1
TACCTTCTTTACAATATAGCAGACTAGATAATAATCTTCGTGTTAATGATAATTAAGACATTGACCACGCTCATCAGAAGGCTCGCCAGAATAAACGTTGCAAAAAGGATTCCTGGAAAAATGGTCGCACACAAAAATTTAA
+
FFFGGGGGGGGGGGHHHHHHHHHHHHHGHGHHHHHHHHHHHGHHHGHHHHHIIHHHHIHHHHHHHHHHGGGGGHHHHHHHHGHHGGGDGHHHHHHHGHHGGHHHHHGGHHHGHHHHGHHHHHHHHHGGGGGHGGHHHGHGHH
@M02846:226:000000000-JV5VC:1:1101:13546:5853 1:N:0:1
TACCTTCTTTACAATATAGCAGACTAGATAATAATCTTCGTGTTAATGATAATTAAGACATTGACCACGCTCATCAGAAGGCTCGCCAGAATAAACGTTGCAAAAAGGATTCCTGGAAAAATGGTCGCACACAAAAATTTAA
+
FFFGGGGGGGGGGHHHHHGHHHHHHHHGHHHHHHHHHHHHHGHHHHHHIHHHIHIIHHHHHHHHHHHHGGGGGHHHHHHHHHHHGGGGGHHHHHHHGHHHGHHHHHGGHHHHHHHHHHHHHHHGHHGGGGGHGGHHHHHHHH
@M02846:226:000000000-JV5VC:1:1101:13546:5853 2:N:0:1
GCGTCAGTCAGGTAATACGACTCACATAACACAAAAAAGAAGAAATAGATTTATTTTTAAATTTTTGTGTGCGACCATTTTTCCAGGAATCCTTTTTGCAACGTTTATTCTGGCGAGCCTTCTGATGAGCGTGGTCAATGTC
+
FFCGGGGGGGGGGGHHHHHGGGGHHHHHHHHHHGHHHGGGHHHHHHHHHHGHHHHHHHHHHHHHHHGHHHHHGGGGGHHHHHHHHHFHHHHHHHHHHGHHHHGHHHHHHHHHHHGGGGGHHHHHHHHHHHGEGGHHHHHHHH
@M02846:226:000000000-JV5VC:1:1101:13034:5853 1:N:0:1
TACCTTCTTTACAATATAGCAGACTAGATAATAATCTTCGTGTTAATGATAATTAAGACATTGACCACGCTCATCAGAAGGCTCGCCAGAATAAACTATGTGAGTCGTATTACCTGACTGACGCAAGTATGCGAGATCGGAA
+
FFFGGGGGGGGGGHHHHHHHHHHHHHHHHHHHHHHHHHHHHGHHHHHHHIIIIIHIHIIHHHHHHHHHGGGGGHHHHHHHHHHHGGGGGHHHHHHHHHHHHHHHHHGGHHHHHHHHHHHHHHGGGGGHHHHHGGGGGHHGGG
@M02846:226:000000000-JV5VC:1:1101:13034:5853 2:N:0:1
GCGTCAGTCAGGTAATACGACTCACATAGTTTATTCTGGCGAGCCTTCTGATGAGCGTGGTCAATGTCTTAATTATCATTAACACGAAGATTATTATCTAGTCTGCTATATTGTAAAGAAGGTAAAGTATGCGAGATCGGAA
+
FFCGGGGGGGGGGGHHHHHGGGGHHHHHHHHHHHHHHHHHGGGGGHHHHHHHHHHHGGGGHHHHHHHHHHHHHHHHHHHHHHHHHGGGGGHHHHHHHHHHHHHHHHHHHHHHHHHHHHHHHHGHHHHHHHHGGGGGGHHGGG
@M02846:226:000000000-JV5VC:1:1101:10543:5871 1:N:0:1
TACCTTCTTTACAATATAGCAGACTAGATAATAATCTTCGTGTTAATGATAATTAAGACATTGACCACGCTCATCAGAAGGCTCGCCAGAATAAACGTTGCAAAAAGGATTCCTGGAAAAATGGTCGCACACAAAAATTTAA
+
FFFGGGGGGGGGGHHHHHHHHHHHHHHHHHHHHHHHHHHHHGHHHHHHIIHHIIIHHHIHHHHHHHHHGGGGGHHHHHHHHHHHGGGGGHHHHHHHGHHHGHHHHHGGHHHHHHHHHHHHHHHGHHGGGGGHGGHHHHHHHH
@M02846:226:000000000-JV5VC:1:1101:10543:5871 2:N:0:1
GCGTCAGTCAGGTAATACGACTCACATAACACAAAAAAGAAGAAATAGATTTATTTTTAAATTTTTGTGTGCGACCATTTTTCCAGGAATCCTTTTTGCAACGTTTATTCTGGCGAGCCTTCTGATGAGCGTGGTCAATGTC
+
FFCGGGGGGGGGGGHGHHHGGGGHHHHHHHHHHGHHHGGGHHHHHHHHHHGHHHHHHHHHHHHHHHFFGHHHGGGGGHHHHHHHHHHHHHHHHHHHHGHHHHGHHHHHHHHHHHGGGGGHHHHHHHHHHHGGGGHHHHHHHH
@M02846:226:000000000-JV5VC:1:1101:22000:5877 1:N:0:1
TTCTTTACAATATAGCAGACTAGATAATAATCTTCGTGTTAATGATAATTAAGACATTGACCACGCTCATCAGAAGGCTCGCCAGAATAAACGTTGCAAAAAGGATTCCTGGAAAAATGGTCGCACACAAAAATTTAAAAAT
+
FFFGGGGGGGGGGHHHHHHHHHHHHHHHHHHHHHHHGFHHHHHHHHHHIHHIHHHHIIIHHHHHGGGGGHHHHHHHHHHHGGGGGHHHHHHHGHHHGHHHHHGGHHHHHHHHHHHHHHHHHHGGGGGHGGHHHHHHHHHHHH
@M02846:226:000000000-JV5VC:1:1101:22000:5877 2:N:0:1
GCGTCAGTCAGGTAATACGACTCACATAGGACACACAAAAAAGAAGAAATAGATTTATTTTTAAATTTTTGTGTGCGACCATTTTTCCAGGAATCCTTTTTGCAACGTTTATTCTGGCGAGCCTTCTGATGAGCGTGGTCAA
+
FFDGGGGGGGGGGGHHGHHGGGGHHHHHHGHHHHHGGGHHGGGGHHHHGHHHHHHHHHHHHHHHHHHHHHGHHHHHGGGGGHHHHHHHHHHHHHHHHHHHHGHHHHGHHHHHHHHHHHGGGGGHHHHGGHHHGHGGGGHHHH
@M02846:226:000000000-JV5VC:1:1101:17874:5885 1:N:0:1
TACCTTCTTTACAATATAGCAGACTAGTAATAATCTTCGTGTTAATGATAATTAAGACATTGACCACGCTCATCAGAAGGCTCGCCAGAATAAACGTTGCAAAAAGGATTCCTGGAAAAATGGTCGCACACAAAAATTTAAA
+
FFFGGGGGGGGGGHHHHHHHHHHHHHHHHHHHHHHHHHHHGHHHHHHHHHHIHIHIHIHHHHHHHHHGGGGGHHHHHHHHHHHGGGGGHHHHHHHGHHHGHHHHHGGHHHHHHHHHHHHHHHHHHGGGGGHGGHHHHGHHHH
@M02846:226:000000000-JV5VC:1:1101:17874:5885 2:N:0:1
GCGTCAGTCAGGTAATACGACTCACATAGGACACACAAAAAAGAAGAAATAGATTTATTTTTAAATTTTTGTGTGCGACCATTTTTCCAGGAATCCTTTTTGCAACGTTTATTCTGGCGAGCCTTCTGATGAGCGTGGTCAA
+
FFCGGGGGGGGGGGHHHHHGGGGHHHHHHHHHHHHGGGHHHGGGHHHHHHHHHHHHHHHHHHHHHHHHHHGHHGHHGGGGGHHHHHHHHHHHHHHHHHHHHGGHHHGHHHHHHHHHHHGGGGGHHHHHHHHHHHGGGGHHFH
@M02846:226:000000000-JV5VC:1:1101:9907:5886 1:N:0:1
GCGTCAGTCAGGTAATACGACTCACATAGACACACAAAAAAGAAGAAATAGATTTATTTTTAAATTTTTGTGTGCGACCATTTTTCCAGGAATCCTTTTTGCAACGTTTATTCTGGCGAGCCTTCTGATGAGCGTGGTCAAT
+
FFBGGGGGGGGGGGHHHHHDGEGHHHHHHGHGHFGGGHGHGGGHHHHHHHHHHGHHHHHHHHHHHHHHFEHHGGHGGGGGHHHHHGHHFHEHHHGHHHGHGGHHHGHHGFHHHHHGGGGGGGHHHHHGHHHFHFGGGHHHHG
@M02846:226:000000000-JV5VC:1:1101:9907:5886 2:N:0:1
TACCTTCTTTACAATATAGCAGACTAGATAATAATCTTCGTGTTAATGATAATTAAGACATTGACCACGCTCATCAGAAGGCTCGCCAGAATAAACGTTGCAAAAAGGATTCCTGGAAAAATGGTCGCACACAAAAATTTAA
+
FFFGGGGGGGGGGFFHHHHHHHHHHHHFHHHHHHGFFHHGGGHGHHHEHGHHHHHHHHGHHHGHHFHHDGGGGHHHHHHHGGFHGGGGGHHFHHHGGHHHGHHHHHGGGHHHHHHHHGHHGHHH?FEGGGGHGGHHHHHHHH
@M02846:226:000000000-JV5VC:1:1101:14085:5888 1:N:0:1
GCGTCAGTCAGGTAATACGACTCACATAGGACACACAAAAAAGAAGAAATAGATTTATTTTTAAATTTTTGTGTGCGACCATTTTTCCAGGAATCCTTTTTGCAACGTTTATTCTGGCGAGCCTTCTGATGAGCGTGGTCAA
+
FFCGGGGGGGGGGFHHGHFGEFGFHHHHHHHHHHHGGGHHHGGGHHHFHHHHHHHFHHHHHHHHHHHHHHGHHFHHGGGGGHHHHGHHHGFHFHHHHHHHHGHGHHG?FFHHHHGHGHGGGGGHHHHHHHHHGHGGGGEHGH
@M02846:226:000000000-JV5VC:1:1101:14085:5888 2:N:0:1
TACCTTCTTTACAATATAGCAGACTAGATAATAATCTTCGTGTCAATGATAATTAAGACATTGACCACGCTCATCAGAAGGCTCGCCAGAATAAACGTTGCAAAAAGGATTCCTGGAAAAATGGTCGCACACAAAAATTTAA
+
FFFGGGFFGGGGGHHHHHGHGGHHFFHHHHHHHCHHHGGEGGHHHFHHHHHHHHHDGHHHHHHHHHHHG?GGGHHHFHGHFFFHGGGGGHHHGHHHGGHGGHHHGHCGHEGHHHHHFHHHHHGFGGECDGGHGGHHHHHHHH
@M02846:226:000000000-JV5VC:1:1101:17751:5914 1:N:0:1
TACCTTCTTTACAATATAGCAGACTAGATAATAATCTTCGTGTTAATGATAATTAAGACATTGACCACGCTCATCAGAAGGCTCGCCAGAATAAACGTTGCAAAAAGGATTCCTGGAAAAATGGTCGCACACAAAAATTTAA
+
FFFGGGGGGGGGGHHHHHHHHHHHHHHHHHHHHHHHHHHHGFGHHHHHHHHHHHHHHHHHHHHHHHHHGGGGGHHHHHHHHHHHGGGGGHHHHHHHGHGHGHHHHHGGHHHHHHHHHHHHHHHHFHGGGGGHGGHHHHHHHH
@M02846:226:000000000-JV5VC:1:1101:17751:5914 2:N:0:1
GCGTCAGTCAGGTAATACGACTCACATAGGACACACAAAAAAGAAGAAATAGATTTATTTTTAAATTTTTGTGTGCGACCATTTTTCCAGGAATCCTTTTTGCAACGTTTATTCTGGCGAGCCTTCTGATGAGCGTGGTCAA
+
FFCGGGGGGGGGGGHGHHHGGGGHHHHHHHHHHHHGGGHHHGGGHHHHHHHHGHHHHHHHHHHHHHHHHHGHHHHHGGGGGHHHHHHHFHHHHHHHHHHHHGGHHHGHHHHHHHHHHHGGGGGHHHHHHHHHHHGGGGHHHH
@M02846:226:000000000-JV5VC:1:1101:13509:5916 1:N:0:1
GCGTCAGTCAGGTAATACGACTCACATAACACAAAAAAGAAGAAATAGATTTATTTTTAAATTTTTGTGTGCGACCATTTTTCCAGGAATCCTTTTTGCAACGTTTATTCTGGCGAGCCTTCTGATGAGCGTGGTCAATGTA
+
FFBGGGGGGGGGGGHHHHHGGGGHHHHHHHHHHGHHHGGGHHFHHHHHHHHHHHHHHHHHHHHHHHGFHHHHGGGGGHHHHHHHHHGHHHHHHHHHHGHHHHGHHHHHHHHHHHGGFGGHHHHGHHHHHHGEGGHHHHHHHH
@M02846:226:000000000-JV5VC:1:1101:13509:5916 2:N:0:1
TACCTTCTTTACAATATAGCAGACTAGATAATAATCTTCGTGTTAATGATAATTAATACATTGACCACGCTCATCAGAAGGCTCGCCAGAATAAACGTTGCAAAAAGGATTCCTGGAAAAATGGTCGCACACAAAAATTTAA
+
FFFGGGGGGGGGGHHHHHGHHGHHHHHHHHHHHHHHHHHHHGHHHHHHHHHHHHHHGHHHHHHHHHHHGGGGGHHHHHHHEHHHGGGGGHHHHHHHGHHHGHHHGHGGGHHHGHHGGHHHHHHHHHFGGGGHGGHHHHHHHH
@M02846:226:000000000-JV5VC:1:1101:10452:5917 1:N:0:1
TACCCTTCTTTACAATATAGCAGACTAGATAATAATCTTCGTGTTAATGATAATTAAGACATTGACCACGCTCATCAGAAGGCTCGCCAGAATAAACGTTGCAAAAAGGATTCCTGGAAAAATGGTCGCACACAAAAATTTA
+
FFFGGGGGGGGGGHHHHHHHHHHHHHHHHHHHHHHHHHHHHHGHHHHHGHHHHHHHHHHHHHHHHHHHHGGGGGHHHHHHHGHHHGGGGGHHHHHHHGHHHGHHHHHGGHHHHHHHHHHHHHHHHHHGGGGGHGGHHHHHHH
@M02846:226:000000000-JV5VC:1:1101:10452:5917 2:N:0:1
GCGTCAGTCAGGTAATACGACTCACATAGGACACACAAAAAAGAAGAAATAGATTTATTTTTAAATTTTTGTGTGCGACCATTTTTCCAGGAATCCTTTTTGCAACGTTTATTCTGGCGAGCCTTCTGATGAGCGTGGTCAA
+
FFDGGGGGGGGGGHHHHHHGGGGHHHHHHHHHHHHGGGHHHGGGHHHHHHHHHHHHHHHHHHHHHHHHHHGHHHHHGGGGGHHHHHHHHHHHHHHHHHHHHGHHHHGHHHHHHHHHHHGGGGGHHHHHHHGHHHGGGGHHHH
@M02846:226:000000000-JV5VC:1:1101:12866:5927 1:N:0:1
GCGTCAGTCAGGTAATACGACTCACATAACGATATTGGCCAAATTCTGCAGGAGTTCCCGAAATGTGCTCTTGATTGCGTCACTGCGGGAGCCAAAGAGGTCGGATGCGGAATTCTCGACCTCACATGCGAGTGCAGCAAGT
+
FFCGGGGGGGGGGHHHHHHGGGGHHHHHHHGGHGGHHHHHHHHHHHHHHHHHGGHHHHHGGGGHHHHHHHHHHHHHHHGGGGGHHHGGGGGGGHHHHHHHHHGGGGGHGGGGGHHHHGHGGGHHHHHHHGGGGHHHHHHHHF
@M02846:226:000000000-JV5VC:1:1101:12866:5927 2:N:0:1
TACCTTCTTTACAATATAGCAGACTAGATAATAATCTTCGTGAGCTGCTCAAACTTGCTGCACTCGCATGTGAGGTCGAGAATTCCGCATCCGACCTCTTTGGCTCCCGCAGTGACGCAATCAAGAGCACATTTCGGGAACT
+
FFFGGGGGGGGGGHHHHHHHHHHHHHHHHHHHHHHHHHHHHGHGHHHHHIHIHHHHHHHHHHHHHGGGGGHGHHHHHGGGHGHHHHHGGGGHGGGGGHHHHHHHHHGGGGGGGHHHGGGGGHHHHHHHHHHHHHHHGGGGGG
@M02846:226:000000000-JV5VC:1:1101:11471:5931 1:N:0:1
ATATAGCAGACTAGATAATAATCTTCGTGTTAATGATAATTAAGACATTGACCACGCTCATCAGAAGGCTCGCCAGAATAAACGTTGCAAAAAGGATTCCTGGAAAAATGGTCGCACACAAAAATTTAAAAATAAATCTATT
+
FFFGGGGGGGGGGHHHHHHHHHHHHHHHGHHHHHHHHHHHHHHHHHHHHHHHHHHGGGGGHHHHHHHHHHHGGGGGHHHHHHHGHHHGHHHHHGGHHHHHHHHHHHHHHHHGHGGGGGHGGHHHHHHHHHHHHHHHHHHHHH
@M02846:226:000000000-JV5VC:1:1101:11471:5931 2:N:0:1
GCGTCAGTCAGGTAATACGACTCACATAGACACACAAAAAAGAAGAAATAGATTTATTTTTAAATTTTTGTGTGCGACCATTTTTCCAGGAATCCTTTTTGCAACGTTTATTCTGGCGAGCCTTCTGATGAGCGTGGTCAAT
+
FFCGGGGGGGGGGHHHHHHGGGGHHHHHHHHHHHGGGHHHGGGHHHHHHHHHHHHHHHHHHHHHHHHHHGHHHHHGGGEGHHHHHHGHHGHHHHHHHHHHGFHHHGHHGHHHHHHGHGGGGCHHHHHHHGHHHGGGGHHHHF
@M02846:226:000000000-JV5VC:1:1101:22433:5935 1:N:0:1
TACCTTCTTTACAATATAGCAGACTAGATAATAATCTTCGTGTTAATGATAATTAAGACATTGACCACGCTCATCAGAAGGCTCGCCAGAATAAATGTTGCAAAAAGGATTCCTGGAAAAATGGTCGCACACAAAAATTTAA
+
FFFGGGGGGGFGGHHHHHGHHHHGHHHFFGHHHHHHHHHHGGFHHHHHFHHHHHHHHHHHHHFHHHHHGGEGGHHHGFFBHHFHGGGGGHHHHHHHHFHFFHDEGHGGHGHHFHHHHHHHHGHHFHGGGGGHGFFGHHGHHH
@M02846:226:000000000-JV5VC:1:1101:22433:5935 2:N:0:1
GCGTCAGTCAGGTAATACGACTCACATAACACACAAAAAAGAAGAAATAGATTTATTTTTAAATTTTTGTGTGCGACCATTTTTCCAGGAATCCTTTTTGCAACATTTATTCTGGCGAGCCTTCTGATGAGCGTGGTCAATG
+
BFDEEEAGG1101DFAFHH0EGGHHFHGHHHHCFGGHHAEGEHCFFBGHHGHHHHHHFHHHHHHHHGHGFEGHH?EEEEHHHHHHHGHHEFFHHHHHGG?GGHHHHHHHGGGHHFFE?CGGHBGHHEHHHEGCEGC<GFGHB
@M02846:226:000000000-JV5VC:1:1101:6973:5955 1:N:0:1
GCGTCAGTCAGGTAATACGACTCACATACACAAAAAAGAAGAAATAGATTTATTTTTAAATTTTTGTGTGCGACCATTTTTCCAGGAATCCTTTTTGCAACGTTTATTCTGGCGAGCCTTCTGATGAGCGTGGTCAATGTCT
+
5FDA2EAFGGGFFGEFD5GFEGGGHHDBGGC3AFGG?EFHGHHHHHHFFDFF5FGFHHHHFEHBHGGHHGHEGGGG@GBGHHFDFH1FGG3GFHDH@FEGHE/FGHFHHFHFFEGGG?GGHFFHHFFFHG/CCGHFHFGGHH
@M02846:226:000000000-JV5VC:1:1101:6973:5955 2:N:0:1
TACCTTCTTTACAATATAGCAGACTAGATAATAATCTTCGTGTTACTGATAATTACGACATTGACCACGTTCATCAGAAGGCTCGCCAGAATAAACGTTGCAAATAGGATCCCTGGAAAAATGGTCGCACACAAAAATTTAA
+
33111311133B31D13DAD1B0BC1F13DA2A2BD2FHEBAE0222DABDEF221//AA/F1AFH1A//0B1DAA111B0>FFEE?EG0011B11EBB//1@11111>10001>/><B000B<BF?<CCGFC/00/@1@F2
@M02846:226:000000000-JV5VC:1:1101:15345:5980 1:N:0:1
TACCTTCTTTACAATATAGCAGACTAGATAATAATCTTCGTGTTAATGATAATTAAGACATTGACCACGCTCATCAGAAGGCTCGCCAGAATAAACGTTGCAAAAAGGATTCCTGGAAAAATGGTCGCACACAAAAATTTAA
+
FFFGGGGGGGGGGHHHHHHHHHHHHHHHHHHHHHHHHHHHGGHHHHHHIIHIIHHHHHIHHHHHHHHHGGGGGHHHHHHHHHHHGGGGGHHHHDGHGHHHGHHHHHGGHHHHHHHHHHHHHHHHHHGGGGGHGGHHHHHHHH
@M02846:226:000000000-JV5VC:1:1101:15345:5980 2:N:0:1
GCGTCAGTCAGGTAATACGACTCACATACAAAAAAGAAGAAATAGATTTATTTTTAAATTTTTGTGTGCGACCATTTTTCCAGGAATCCTTTTTGCAACGTTTATTCTGGCGAGCCTTCTGATGAGCGTGGTCAATGTCTTA
+
FFDGGGGGGGGGGHHHHHHGGGGHHHHHHHHHHHGGGHHHHHHHHHHHHHHHHHHHHHHHHHHGHHHHHGGGGGHHHHHHHHHHHHHHHHHHHHGHGHHGHHHHHHHGHHHGGGGGHHHHHHHHHHHGFGGHHHHHHHHHHG
@M02846:226:000000000-JV5VC:1:1101:18729:5989 1:N:0:1
CATATAGCAGACTAGATAATAATCTTCGTGTTAATGATAATTAAGACATTGACCACGCTCATCAGAAGGCTCGCCAGAATAAACGTTGCAAAAAGGATTCCTGGAAAAATGGTCGCACACAAAAATTTAAAAATAAATCTAT
+
FFFGGFFGGFGGGFHCGAFGGFHHHGHHGDHHHHHHHHHHHHHHHHHHHHHHHHHHFGGGGHHHGHHBGHHHGGGGGHHHHHHHGHHHGHHHHEGGEHHHHHHGHFHFFHHHGFGGGGGHGGHFHHHHHGHHHHHHHHHHHH
@M02846:226:000000000-JV5VC:1:1101:18729:5989 2:N:0:1
GCGTCAGTCAGGTAATACGACTCACATAGCACACAAAAAAGAAGAAATAGATTTATTTTTAAATTTTTGTGTGCGACCATTTTTCCAGGAATCCTTTTTGCAACGTTTATTCTGGCGAGCCTTCTGATGAGCGTGGTCAATG
+
FFBEEFGGGGGGBGGGHFDGGDEHHHBGAGHHHHGGHHHGGGHHHHHHHHHHHHHGHHHHHHHHHHHHEHHHHHGGGGGHHHHHHGHHHGHHHHHHHHHGHHHHGGGHHHHHHEFHGGGGGHBHHGHHHFHGGADCHHHHHH
@M02846:226:000000000-JV5VC:1:1101:19672:6018 1:N:0:1
TACCTTCTTTACAATATAGCAGACTAGATAATAATCTTCGTGTTAATGATAATTAAGACATTGACCACGCTCATCAGAAGGCTCGCCAGAATAAACGTTGCAAAAAGGATTCCTGGAAAAATGGTCGCACACAAAAATTTAA
+
FFFGGGGGGGGGFBGDFGHHCHFGHFHGHHHHHHHHFHHHGGGHGHHHFHHFGHHGHHHHHHGHGFHHGG?EFFHHFHEGHHHHGGGGGH3F4@FFEEFHGHFHHHGGHHHHHHHHFFFHGHHBFHGGGGGHDGHGHHHHHH
@M02846:226:000000000-JV5VC:1:1101:19672:6018 2:N:0:1
GCGTCAGTCAGGTAATACGACTCACATAGGAAACACAAAAAAGAAGAAATAGATTTATTTTTAAATTTTTGTGTGCGACCATTTTTCCAGGAATCCTTTTTGCAACGTTTATTCTGGCGAGCCTTCTGATGAGCGTGGTCAA
+
FFBGGGCABGEFFGGGHFHGGEGHHHHFCHFHGHHHHFHGHGGGGHGFHHFHGHHFHHHHHHHHHHHHHGCHGHGHGGGGGHHHHFFHGHCHHHHGHGEH?EFHHHGHHHHHHHHHHHGGGGCCHHHHHHHHFHC<EGHHHH
@M02846:226:000000000-JV5VC:1:1101:24829:6036 1:N:0:1
GCGTCAGTCAGGTAATACGACTCACATAGGACACACAAAAAAGAAGAAATAGATTTATTTTTAAATTTTTGTGTGCGACCATTTTTCCAGGAATCCTTTTTGCAACGTTTATTCTGGCGAGCCTTCTGATGAGCGTGGTCAA
+
FFDGGGGGGGGGGHHHGHHGGGGHHHHHHHHHHHHGGGHHHGGGHHHHHHHHHHHHHHHHHHHHHHHHHHGHHHHHGGGGGHHHHHHHHHGHGHHHHHHHHGHHHHGHHHHHHHHHHHGGGGGHHHHHHHHHHHGGGGHHHH
@M02846:226:000000000-JV5VC:1:1101:24829:6036 2:N:0:1
TACCTTCTTTACAATATAGCAGACTAGATAATAATCTTCGTGTTAATGATAATTAAGACATTGACCACGCTCATCAGAAGGCTCGCCAGAATAAACGTTGCAAAAAGGATTCCTGGAAAAATGGTCGCACACAAAAATTTAA
+
FFFGGGGGGGGGGHHHHHHHHHHHHHHHHHHHHHHHHHHHHGHHHHHHHIHHHHHIHHIHHHHHHHHHGGGGGHHHHFHHHGHHGGGGGHHHHHHHGHHHGHHHHHGGHHHHHHHHHHHHHHHGHHGGGGGHGGHHHHHHHH
@M02846:226:000000000-JV5VC:1:1101:7835:6045 1:N:0:1
TACCTTCTTTACAATATAGCAGACTAGATAATAATCTTCGTGTTAATGATAATTAAGACATTGACCACGCTCATCAGAAGGCTCGCCAGAATAAACGTTGCAAAAAGGATTCCTGGAAAAATGGTCGCACACAAAAATTTAA
+
FFFGGGGGGGGGFHHGHHHHHHFGHFHFHHHHHHHHHHHHHGHHHHHHHHHHHHHHHHHHHHHHHHHHGGGGGHHHHHHHHHHHGGGGGHFHBEEGEGHHFGF3FGGGHHHHHHHHHHHHHHHHHHGGGGGHGGHHHHHHHH
@M02846:226:000000000-JV5VC:1:1101:7835:6045 2:N:0:1
GCGTCAGTCAGGTAATACGACTCACATGGACACACAAAAAAGAAGAAATAGATTTATTTTTAAATTTTTGTGTGCGACCATTTTTCCAGGAATCCTTTTTGCAACGTTTATTCTGGCGAGCCTTCTGATGAGCGTGGTCAAT
+
FFBGGGGGGGGGGGHHHHHGGGGHHHHHHHHHHHGGGHHHGGGHHHHHHHHHHHHHHHHHHHHHHHHHHGHHHHHGGGGGHHHHHGHHHHHHHHHGHHHHGHHHHCGHHHHHHHHHHGGGGGHHHHHGHHHHHGGGGHGHHH
@M02846:226:000000000-JV5VC:1:1101:8991:6058 1:N:0:1
GCGTCAGTCAGGTAATACGACTCACATAACACAAAAAAGAAGAAATAGATTTATTTTTAAATTTTTGTGTGCGACCATTTTTCCAGGAATCCTTTTTGCAACGTTTATTCTGGCGAGCCTTCTGATGAGCGTGGTCAATGTC
+
FFBGGGGGGGGGGHHHCHGEGGGHHHHFHHHHHGHHHGGGHHHHHHHHHHHHHHHHHHHHHHHHHHGHHHHHGGGGGHHHHHHHHHHHHHHHHHHHHGHHHHGHHHHHHHHHHHGGGGGHHHHHHHHHHHGGGGHHHHHHHH
@M02846:226:000000000-JV5VC:1:1101:8991:6058 2:N:0:1
TACCTTCTTTACAATATAGCAGACTAGATAATAATCTTCGTGTTAATGATAATTAAGACATTGACCACGCTCATCAGAAGGCTCGCCAGAATAAACGTTGCAAAAAGGATTCCTGGAAAAATGGTCGCACACAAAAATTTAA
+
FFFGGGGGGGGGGHHHHHGHHHHHHHHHHHHHHHHHHHHHHGHHHHHHIHHHIHIHHIIHHHHHHHHHGGGGGGHFGFHHHHHHGGGGGHHHHHHHGHHHGGHHHHGGHHHHHHHHHHHHHHHGHHGGGGGHGGHHHHGHHH
@M02846:226:000000000-JV5VC:1:1101:14264:6067 1:N:0:1
GCGTCAGTCAGGTAATACGACTCACTATAGTGGACACACAAAAAAGAAGAAATAGATTTATTTTTAAATTTTTGTGTGCGACCATTTCTCCAGGAATCCTTTTTGCAACGTTTATTCTGGCGAGCCTTCTGATGAGCGTGGT
+
FBDEEGGGGFB0BAFGFHHGGAE1CDBFHHFG0GFGHHGCGHHGGGFHHHHGFGFBFEHHHBGGHHHGGHHHGEGGF01EEEEGHHF2B@FFC0?0>DCHHHHHGHGHHGGCGFGFHD21GGCC@CHHHB1FGHGCFCEEC<
@M02846:226:000000000-JV5VC:1:1101:14264:6067 2:N:0:1
TACCTTCTTTACAATATAGCAGACTAGATAATAATCTTCGTGTTAATGATAATTAAGACATTGACCACGCTCATCAGAAGGCTCGCCAGAATAAACGTTGCAAAAAGGATTCCTGGAAAAATGGTCGCACACAAAAATTTAA
+
FFFGGGGGGGGGFHFFGGCDDGFGHFEHGCHHHHHFFHGG2FBGHGHHHFHHHBFHHFGB5DHDFGHHGCAEFHHHHHHEFHFHGCEEGGFFHHHEEFGGGHHHFHDDC3FFBF3CFBGHHFGB?4<>@DGHGGHHH02>FH
@M02846:226:000000000-JV5VC:1:1101:19393:6069 1:N:0:1
GCGTCAGTCAGGTAATACGACTCACATAGGACACACAAAAAAGAAGAAATAGATTTATTTTTAAATTTTTGTGTGCGACCATTTTTCCAGGAATCCTTTTTGCAACGTTTATTCTGGCGAGCCTTCTGATGAGCGTGGTCAA
+
FFBGGGGGGDGGGFFHHHDFGGGHHFHFHHHHHHHGGGHHHGGGHHGHHHHHHHHHGHHHHHHHHHHHHHGHHHHHGGGGGHHHHHHHHHHHFHHHHHHHHGHHHHGHHHHHHHHHGHGGGGGHHHHHHHHHHHGGGGHHHH
@M02846:226:000000000-JV5VC:1:1101:19393:6069 2:N:0:1
TACCTTCTTTACAATATAGCAGACTAGATAATAATCTTCGTGTTAATGATAATTAAGACATTGACCACGCTCATCAGAAGGCTCGCCAGAATAAACGTTGCAAAAAGGATTCCTGGAAAAATGGTCGCACACAAAAATTTAA
+
FFFGGGGGGGGGGHHHHHGHHHHHHHHHHHHHHHHHHHHHHGHHHHHHIHHHIHHHHIHHHHHHHHHHGGGGGHHHHFHHHHHHGGGGGHHHGHHHGHHHGHHHHHGGHHHHHHHHHHHHHHHHHHGGGGGHGGHHHHHHHH
@M02846:226:000000000-JV5VC:1:1101:22229:6084 1:N:0:1
TACCTTCTTTACAATATAGCAGACTAGATAATAATCTTCGTGTTAATGATAATTAAGACATTGACCACGCTCATCAGAAGGCTCGCCAGAATAAACGTTGCAAAAAGGATTCCTGGAAAAATGGTCGCACACAAAAATTTAA
+
FFFGGGGGGGFGDFF5FGHHFF4FFBF4FGFHHFHHHHHHFCFGHHHHHGHHHHHHHGHHGHHHHHHHGGGGGHHFHGHHFHHHFGGGGH3FFFFGEHHGGGGFCGGEHHHHHHHHHHHHHHHFHHGGGGGHGFHHHHHGHH
@M02846:226:000000000-JV5VC:1:1101:22229:6084 2:N:0:1
GCGTCAGTCAGGTAATACGACTCACATAGGACACACAAAAAAGAAGAAATAGATTTATTTTTAAATTTTTGTGTGCGACCATTTTTCCAGGAATCCTTTTTGCAACGTTTATTCTGGCGAGCCTTCTGATGAGCGTGGTCAA
+
FFBGGFGGGGGGFGHHGHGFG?EGHHHHHHHHHHHGGFFHHGGFFFEHHGFHHHHHHHHHHHHHFHHHHHGFGFHHFFGGGHHGHHHHHHHHHHHHHHHHHGHHHHGHHFHHHHGGBGCGGGGHHHHHHHHFFFGFGGHHHH
@M02846:226:000000000-JV5VC:1:1101:19908:6107 1:N:0:1
TACCTTCTTTACAATATAGCAGACTAGATAATAATCTTCGTGTTAATGATAATTAAGACATTGACCACGCTCATCAGAAGGCTCGCCAGAATAAACGTTGCAAAAAGGATTCCTGGAAAAATGGTCGCACACAAAAATTTAA
+
FFFGGGGGGGGGGHHFHHHHHHHHHHHHHHHHHHHHHHHHHGHHHHHHHHHHHHHHHHHHHHHHHHHHGGGGGHHHHHHHHHHHGGGGGHFHFGGHGHHHGHHHHHGGHHHHHHHHHHHHHHHHHHGGGGGHGGHHHHHHHH
@M02846:226:000000000-JV5VC:1:1101:19908:6107 2:N:0:1
GCGTCAGTCAGGTAATACGACTCACATAGGACACACAAAAAAGAAGAAATAGATTTATTTTTAAATTTTTGTGTGCGACCATTTTTCCAGGAATCCTTTTTGCAACGTTTATTCTGGCGAGCCTTCTGATGAGCGTGGTCAA
+
FFDGGGGGGGGGGGHHHHHGGGGHHHHHHHHHHHHGGGHHHGGGHHHHHHHHHHHHHHHHHHHHHHHHHHGCHHHHGGGGGHHHHHHHHHHHHHHHHHHHHGHGHHGHHHHHHHHHGHGGGGGHHHHHHHHHHGGFGGHHHH
@M02846:226:000000000-JV5VC:1:1101:19034:6111 1:N:0:1
GCGTCAGTCAGGTAATACGACTCACATAACACACAAAAAAGAAGAAATAGATTTATTTTTAAATTTTTGTGTGCGACCATTTTTCCAGGAATCCTTTTTGCAACGTTTATTCTGGCGAGCCTTCTGATGAGCGTGGTCAATG
+
FFBCGGGGGFGGGFGHHHECFGGFHHHHFHHHHGGGHHHGGGHHGHHHHHHHGHHHHHHHHHHHHHHHGGHGGHGGGGGHHHHHHHHHHHFHHHHHHHHGHHFHGHHHHHHHHGHHGGGGGHHHHHHHHHHHGFGGHHFGHH
@M02846:226:000000000-JV5VC:1:1101:19034:6111 2:N:0:1
TACCTTCTTTACAATATAGCAGACTAGATAATAATCTTCGTGTTAATGATAATTAAGACATTGACCACGCTCATCAGAAGGCTCGCCAGAATAAACGTTGCAAAAAGGATTCCTGGAAAAATGGTCGCACACAAAAATTTAA
+
FFFGFFGGGGGGGHHHHHHHHHHHHHHHHHHHHHFHHHHHHGCFHHHHHHHHHHHHHHHHHHHHHHHHCGGFGHHHHGGHHHHHGGGGGHHHHHHHGHHHGHHHHHGGHHHHHHHEFHHHHHHHHHGGGGGHGGHHHHHHHH
@M02846:226:000000000-JV5VC:1:1101:11779:6118 1:N:0:1
GCGTCAGTCAGGTAATACGACTCACATAACACACAAAAAAGAAGAAATAGATTTATTTTTAAATTTTTGTGTGCGACCATTTTTCCAGGAATCCTTTTTGCAACGTTTATTCTGGCGAGCCTTCTGATGAGCGTGGTCAATG
+
FFBGGGGGGGGGGAGHHHHDFGGGHFHFFHHHHGGGHHHGGGHHHHHHHHHHHHHHHHHHHHHHHHHHGHHHHHGGGGGHHHHHHHHHHHFHHHHHHHHGHHDGFHHHHHHHHHHHGGGGGHHHHHHHHHHHGEGGHHHDHH
@M02846:226:000000000-JV5VC:1:1101:11779:6118 2:N:0:1
CCTTCTTTACAATATAGCAGACTAGATAATAATCTTCGTGTTAATGATAATTAAGACATTGACCACGCTCATCAGAAGGCTCGCCAGAATAAACGTTGCAAAAAGGATTCCTGGAAAAATGGTCGCACACAAAAATTTAAAA
+
FFFGGGGGGGGGGHHHHHHHGHFHHHHHHHGHHHHHHHHGHHHHHHHHIHIIIHHHHHIHHHHHHHGGGGGHHHHHGHHHHHGGGGGHHHHHHHGGFHGHHHHHGGHHHHHHHHHHHG0GHHGHGGGGGHGGHHHHHGHHHH
@M02846:226:000000000-JV5VC:1:1101:19628:6119 1:N:0:1
GCGTCAGTCAGGTAATACGACTCACATAACACACAAAAAAGAAGAAATAGATTTATTTTTAAATTTTTGTGTGCGACCATTTTTCCAGGAATCCTTTTTGCAACGTTTATTCTGGCGAGCCTTCTGATGAGCGTGGTCAATG
+
FFCGGGGGGGGGGHHHHHHGGGGHHHHHFHHHHGGGHHHGGGHHHHHHHHHHHHHHHHHHHHHHHHHHGHHHHHGGGGGHHHHHHHHHHHHHHHHHHHHGHHGHGHHHHHHHHHHHGGGGGHHHHHHHHHHHGEGGHHGGHH
@M02846:226:000000000-JV5VC:1:1101:19628:6119 2:N:0:1
TACCTTCTTTACAATATAGCAGACTAGATAATAATCTTCGTGTTAATGATAATTAAGACATTGACCACGCTCATCAGAAGGCTCGCCAGAATAAACGTTGCAAAAAGGATTCCTGGAAAAATGGTCGCACACAAAAATTTAA
+
FFFGGGGGGGGGGHHHHHHHGHHHHHHHHHHHHHHHHHHHGFHHHHHHIHHHHHHHIHIHHHHHHHHHGGGGGHHHHHHHHHHHGGGGGHHHHHHHGHHHGHHHHHGGHHHHHHHHHHFHHHHHHHGGGGGHGGHHHHHHHH
@M02846:226:000000000-JV5VC:1:1101:17933:6124 1:N:0:1
TACCTTCTTTACAATATAGCAGACTAGATAATAATCTTCGTGTTAATGATAATTAAGACATTGACCACGCTCATCAGAAGGCTCGCCAGAATAAACGTTGCAAAAAGGATTCCTGGAAAAATGGTCGCACACAAAAATTTAA
+
FFFGGGGGGGGGGHHHHHHHHHHHHHHHHGHHHHHHHHHHGFHHGHHHHHHGHHHHGGHHHFHHHHHHGGFFGHHHHHHFHHHHGGGGGHFHGHHHGHHHGHHHHHGGHHGHGHHHHHHHHHHHBHFGGGGHGGHGGHHHHH
@M02846:226:000000000-JV5VC:1:1101:17933:6124 2:N:0:1
GCGTCAGTCAGGTAATACGACTCACATAACACAAAAAAGAAGAAATAGATTTATTTTTAAATTTTTGTGTGCGACCATTTTTCCAGGAATCCTTTTTGCAACGTTTATTCTGGCGAGCCTTCTGATGAGCGTGGTCAATGTC
+
FFBGG?GGGGGGFGFGHHHGGFEHHHHHHHHHHGHHHGGEHHHHHHHHGHHHHHHGHHHHGHHHHHGHGHHHGFEGGHHHHHGHFHHHHHHEHHHHHGHFHHGGHHHHHHHHHGGGGGGGHHHHHHHGHHGDFGHHGFHGFG
@M02846:226:000000000-JV5VC:1:1101:18682:6136 1:N:0:1
GCGTCAGTCAGGTAATACGACTCACATAGGACACACAAAAAAGAAGAAATAGATTTATTTTTAAATTTTTGTGTGCGACCATTTTTCCAGGAATCCTTTTTGCAACGTTTATTCTGGCGAGCCTTCTGATGAGCGTGGTCAA
+
FFDGGGGGGGGGGHHHHHHGGGGHHHHGHGHHHHHGGGFHHGGFHHHGHHHHHHHHHHHHHHHHHHHHHHGHHHHHGGGGGHHHHHHHHHHHHHHHHHHHHGHHHHGHHHHHHHHHHHGCGGGHHHHHHHHHHHGGGGHHGH
@M02846:226:000000000-JV5VC:1:1101:18682:6136 2:N:0:1
TACCTTCTTTACAATATAGCAGACTAGATAATAATCTTCGTGTTAATGATAATTAAGACATTGACCACGCTCATCAGAAGGCTCGCCAGAATAAACGTTGCAAAAAGGATTCCTGGAAAAATGGTCGCACACAAAAATTTAA
+
FFFGGGGGGGGGGHHHHHHHHHHHHHHHHHHHHHHHHHHHHGHHHHHHFHHIHHHHHFHHHHHGHHHHGGGGGHHHHHGHHHHHGGGGGHHHHHHGDGHHGGHHHHGGHHHHHHHHH3FGHHHHHHGGGGGHGGHHHHHHHH
@M02846:226:000000000-JV5VC:1:1101:9257:6137 1:N:0:1
TACCTTCTTTACAATATAGCAGACTAGATAATAATCTTCGTGTTAATGATAATTAAGACATTGACCACGCTCATCAGAAGGCTCGCCAGAATAAACGTTGCAAAAAGGATTCCTGGAAAAATGGTCGCACACAAAAATTTAA
+
FFFGGGGGGGGGGHHHHHGGHFFHHFGBGFGHHHHHHHGHFFGHHHHHFHHHHHHFHHHHHHHHHGFHGGGGGHHHHHEHGEHHCGEDGEGHHFHHGHHGGFFGEFEFBGHHHHHHHHHBAHHHHHGGGGGHGG?GEGHHFH
@M02846:226:000000000-JV5VC:1:1101:9257:6137 2:N:0:1
GCGTCAGTCAGGTAATACGACTCACATAGGACACACAAAAAAGAAGAAATAGATTTATTTTTAAATTTTTGTGTGCGACCATTTTTCCAGGAATCCTTTTTGCAACGTTTATTCTGGCGAGCCTTCTGATGAGCGTGGTCAA
+
FFBGGGGGGGGGGHHGHGGFGGGHHHHHHGHHHHHGGGGHCAEFHHHHHHHHHHHGHHHHHGHHDHGHHHFGHGHHGGGGGHHHHGHHHHHGFGHHFHHHHGEHFGFFHHGHHHHGFHFGGGGHHGHHBHFHHHGDFGHHHH
@M02846:226:000000000-JV5VC:1:1101:17556:6159 1:N:0:1
TTTACAATATAGCAGACTAGATAATAATCTTCGTGTTAATGATAATTAAGACATTGACCACGCTCATCAGAAGGCTCGCCAGAATAAACGTTGCAAAAAGGATTCCTGGAAAAATGGTCGCACACAAAAATTTAAAAATAAA
+
FFFGGGGGGGGGGHHHHHHHGHHHHHHHHHHHGHGEHBAGGHHF5FG5EEGGCHIHFHHCGEEGGEHHHF35B1FGH@GGGGE3GH3BGAFGEFHHGHHGGBGHHHHHBC3?20BBGHHEGEE@GD?G0/BGHD22D2F<<2
@M02846:226:000000000-JV5VC:1:1101:17556:6159 2:N:0:1
GCGTCAGTCAGGTAATACGACTCACATAACACACAAAAAAGAAGAAATAGATTTATTTTTAAATTTTTGTGTGCGACCATTTTTCCAGGAATCCTTTTTGCAACGTTTATTCTGGCGAGCCTTCTGATGAGCGTGGTCAATG
+
FFDEFEEAGAGG113DGHGAEEFFH1GF1BFGGG?AA0/AEA0BFGHHDG1FGH1FHHHH/G1DGHFHEHHCHGCEGGGHHHHHHH2FHHFHHHHHHHHGH21FEHHH/FHHHFDGC/<<BHHHHH2FF2FGCCGCHHG1D?
@M02846:226:000000000-JV5VC:1:1101:9517:6167 1:N:0:1
GCGTCAGTCAGGTAATACGACTCACATAGGACACACAAAAAAGAAGAAATAGATTTATTTTTAAATTTTTGTGTGCGACCATTTTTCCAGGAAACCTTTTTGCAACGTTTATTCTGGCGAGCCTTCTGATGAGCGTGGTCAA
+
FFDGGGGGGGGGGHHHHHHGGGGHHHHHHGHHFHGGGEFGHGGEFHHFGHFHHHHHHHHHHHEHFHHHHHGHHHHHGGGGGHHHHHHHHHGHH3FGHHHFHGHGHHGHHHHHHHHHHHGGGGGHHHHHHHHFHHGFGGHHHH
@M02846:226:000000000-JV5VC:1:1101:9517:6167 2:N:0:1
TACCTTCTTTACAATATAGCAGACTAGATAATAATCTTCGTGTTAATGATAATTAAGACATTGACCACGCTCATCAGAAGGCTCGCCAGAATAAACGTTGCAAAAAGGTTTCCTGGAAAAATGGTCGCACACAAAAATTTAA
+
FFFGGGGGGGGGGHHHH6GHGHFGHFHHHFEGHHHHHHHHHGHHHHHHFHGHHHFFGFHFHHFHHHHHGGGGEHHFHGHBHGHHGGGGGHFHHFHHGHHHGHHHBHGG3BGHHHHHCGHHHHHHGHGGGGGHGGHHHHHHHH
@M02846:226:000000000-JV5VC:1:1101:24037:6181 1:N:0:1
TACCTTCTTTACAATATAGCAGACTAGATAATAATCTTCGTGTTAATGATAATTAAGACATTGACCACGCTCATCAGAAGGCTCGCCAGAATAAACGTTGCAAAAAGGATTCCTGGAAAAATGGTCGCACACAAAAATTTAA
+
FFFGGGGGGGGGGHHHHHHHHHHHHHHHHHHHHHHHHHHGHGHHHHHHHIHHHIHHHIIHHHHHHHHHGGGGGHHHHHHHHHHHGGGGGFHHHHHHGHHHGHBGHHGGGHHHHHHGHFHHCGHHHHGGGGGHGGHFHGHHHG
@M02846:226:000000000-JV5VC:1:1101:24037:6181 2:N:0:1
GCGTCAGTCAGGTAATACGACTCACATATGCACACAAAAAAGAAGAAATAGATTTATTTTTAAATTTTTGTGTGCGACCATTTTTCCAGGAATCCTTTTTGCAACGTTTATTCTGGCGAGCCTTCTGATGAGCGTGGTCAAT
+
FFCGGGGGGGGGGHHHHHGGGGGHHHHGHHHHHHHGGHHHGGGHHGGHHFFHHHHGHHHHHHHGHHHHHGHHHHHGGGGGHHHHHHHHHHHHHHHHHHHHGHHHHGHHHHHHHHHHHGGGGGHHHHHGHHGHHGGGGHHHHH
@M02846:226:000000000-JV5VC:1:1101:25043:6186 1:N:0:1
GCGTCAGTCAGGTAATACGACTCACATAACACACAAAAAAGAAGAAATAGATTTATTTTTAAATTTTTGTGTGCGACCATTTTTCCAGGAATCCTTTTTGCAACGTTTATTCTGGCGAGCCTTCTGATGAGCGTGGTCAATG
+
FFEGGGGGGGGGGHHHHHHGGGGHHHHHHHHHHGGFHHFGGGFHFEGGGHHHHHHHHHHHHC@GHHHHGHHHHHGFGGGHHHHHHHHHHGCGHHHHHHHGHHHHGHHHHHHHHHHHGCDGGHHHHHHHHFHHGGGGHHHHHF
@M02846:226:000000000-JV5VC:1:1101:25043:6186 2:N:0:1
TACCTTCTTTACAATATAGCAGACTAGATAATAATCTTCGTGTTAATGATAATTAAGACATTGACCACGCTCATCAGAAGGCTCGCCAGAATAAACGTTGCAAAAAGGATTCCTGGAAAAATGGTCGCACACAAAAATTTAA
+
FFFGGGGGGGFGGGHHHGHHFHFHHHHGHFFHFHHHHHHGHGHHHGHHHHGHHHHFFHHHHHFHHHHHGGGGGHHHGGHHGHHHCGGGGFHGGFFHGHHHGHFGGEGGFHHHHHHHEGFFFFHHHHGGGGGHFGCHEHHHGH
@M02846:226:000000000-JV5VC:1:1101:10551:6196 1:N:0:1
TACCTTCTTTACAATATAGCAGACTAGATAATAATCTTCGTGTTAATGATAATTAAGACATTGACCACGCTCATCAGAAGGCTCGCCAGAATAAACGTTGCAAAAAGGATTCCTGGAAAAATGGTCGCACACAAAAATTTAA
+
FFFGGGGGGGFGGHHHHHFGGFHHHBFEGE5FE5FG5FHGHEHHB5FGFF5FFHHFHHHEHHHHHHHFEG1EEHHFF35BBGFGEFGE/1BGHHHHDFGHFHHHHH//2FFHHHGH23BB?FG3FHGEGC?GAFGHHHHHDG
@M02846:226:000000000-JV5VC:1:1101:10551:6196 2:N:0:1
GCGTCAGTCAGGTAATACGACTCACATACACACAAAAAAGAAGAAATAGATTTATTTTTAAATTTTTGTGTGCGACCATTTTTCCAGGAATCCTTTTTGCAACGTTTATTCTGGCGAGCCTTCTGATGAGCGTGGTCAATGT
+
FFDGEEEDFAEGGGHHGGEFE?A1F1A1ABGGCAE00//B/0F100DF1BGGHBHFHHHAG1DGGHE@FGGAGEF>>EHGBGHHH2FG/CCGHGHHHH/>GFHGHGHGHHHFF1C//BCGHHGHHEH1@@FCG?@HHD1FH?
@M02846:226:000000000-JV5VC:1:1101:20166:6201 1:N:0:1
GCGTCAGTCAGGTAATACGACTCACATAGGACACACAAAAAAGAAGAAATAGATTTATTTTTAAATTTTTGTGTGCGACCATTTTTCCAGGAATCCTTTTTGCAACGTTTATTCTGGCGAGCCTTCTGATGAGCGTGGTCAA
+
FFCGGGGGGGGGGGHHHHHGGGGHHHFHHFFHFGEEGA2B10BAFGCAGGDGFHHHFHHHHHHCFHHHHHGHHHHHGGGGGHHHHHHHGFHHHHHHHHHHGEHHFHEFGHHHHHHHHHGGGGGHHHHHFHHHHHGDGGHHHH
@M02846:226:000000000-JV5VC:1:1101:20166:6201 2:N:0:1
TACCTTCTTTACAATATAGCAGACTAGATAATAATCTTCGTGTTAATGATAATTAAGACATTGACCACGCTCATCAGAAGGCTCGCCAGAATAAACGTTGCAAAAAGGATTCCTGGAAAAATGGTCGCACACAAAAATTTAA
+
FBFGGGGGGGFGGHHFHFHHHHHHHFGGHHHHFHHHHHHHHGHHHHHHHHHHHHG5GFHHHHHHHHHHEGGGFHHHHHHHHHHHGGGGGGFHGHHHGHHHGGHHCFGGHHHGHHHHFHHHEHHFHHGGGGGHGFFCEHHHFG
@M02846:226:000000000-JV5VC:1:1101:21823:6212 1:N:0:1
CACAAAAAAGAAGAAATAGATTTATTTTTAAATTTTTGTGTGCGACCATTTTTCCAGGAATCCTTTTTGCCACGTTTATTCTGGCGAGCCTTCTGATGAGCGTGGTCAATGTCTTAATTATCATTAACACGAAGATTATTAT
+
FFFGGGGGGGGGGHHHHHHHHHHHHHHHHHHHHHHHHGHGHE521AA0FHHHHCHD53123BGHHFFH?B3BF0EGHHHHHFBEB//>>E3???F4?44B?E?EEHFHBG4BBGHH3?FFHHB?GBFDFGD@///DF2@>2G
@M02846:226:000000000-JV5VC:1:1101:21823:6212 2:N:0:1
GCGTCAGTCAGGTAATACGACTCACATAGGACACACAAAAAAGAAGAAATAGATTTATTTTTAAATTTTTGTGTGCGACCATTTTTCCAGGAATCCTTCTTTACAATATAGCAGACTAGATAATAATCTTCGTGTTAATGAT
+
FFCGGGGGGGGGGHHHFHHFGGGHHHHFGHGHGHFGGGAEAAEEEHFFHHHHGHHHHHHHHHHHGHHHHHGHHHHHGGGG?HHHHHHHGHFHHHHHHHGHHHEHFFGEHFHFFGFHHFFFH3GGEDHHHHHHHFHHFGHH2D
@M02846:226:000000000-JV5VC:1:1101:11217:6218 1:N:0:1
TACCTTCTTTACAATATAGCAGACTAGATAATATTCTTCGTTATGTGAGTCGTATTACCTGACTGACGCAAGTATGCGAGATCGGAAGAGCGGTTAAGCAGGAATGCCGAGACCGATCTCGTATGCCGTCTTCTGCTTGAAA
+
F3D11FBGB3FDGHHHHC3GGBFHHBGHBHHFD2DGFGHCFFAG12DF1GGCF0GHBFHF1GC111F??EC/DA2FGG/E//1///>/00BEEEE/BE11BG/FFHGEEEEGGEC/>/@GG/C0@>F@/<GF11?GHHH011
@M02846:226:000000000-JV5VC:1:1101:11217:6218 2:N:0:1
GCGTCAGTCAGGTAATACGACTCACATAACGAAGATTATTATCTAGTCTGCTATATTGTAACGAAGGTAAAGTATGCGAGATCGGAAGAGCGTCGTGTAGGGAAAGAGTGTAGATCTCGGTGGTCGCCGTATCATTAAAAAA
+
FFDGGCEFG1A01BDEHHEGEGGEGFGFHHG/AEFFFHHHHFHFFGHHHHHHFHEHHHHHF2//BECGHFHFGHFHFE///FEAEGA?0CGEGF/>?FGHHG0</0<FFFFBGHHEFHHFGGC<<B/<B>CFH11<1FG1F-
@M02846:226:000000000-JV5VC:1:1101:24571:6229 1:N:0:1
TACCTTCTTTACAATATAGCAGACTAGATAATAATCTTCGTGTTAATGATAATTAAGACATTGACCACGCTCATCAGAAGGCTCGCCAGAATAAACGTTGCAAAAAGGATTCCTGGAAAAATGGTCGCACACAAAAATTTAA
+
FFFGGGGGGGGGGHHHHHHHHHHHHHHHHHHHHFHHGHHHHGHHFFHHHIIHHIHHHHIHHHHHHHHHGGFGGHHHHHHHGHHHGGGDGGHHHHHHGGHHGHHGFHGFFHHHHHHHHHHHGGHHHHGGGGGHGGHHHHHHFH
@M02846:226:000000000-JV5VC:1:1101:24571:6229 2:N:0:1
GCGTCAGTCAGGTAATACGACTCACATAACACACAAAAAAGAAGAAATAGATTTATTTTTAAATTTTTGTGTGCGACCATTTTTCCAGGAATCCTTTTTGCAACGTTTATTCTGGCGAGCCTTCTGATGAGCGTGGTCAATG
+
BFDFGGEGGF54BGFHGHHCEGGHHFHFGGHHHGGEGHE0EFHGCCHHHHEGHGFHHHGHHHGHHHFHE?GHHHGGGGGHHHHHHHHHGEHHHHHHHHHCHFHHGHHHHHHHHHHHCGCCGHHHHHFGHHEFGGGCFGHFFF
@M02846:226:000000000-JV5VC:1:1101:6679:6261 1:N:0:1
GCGTCAGTCAGGTAATACGACTCACATAGGACACACAAAAAAGAAGAAATAGATTTATTTTTAAATTTTTGTGTGCGACCATTTTTCCAGGAATCCTTTTTGCAACGTTTATTCTGGCGAGCCTTCTGATGAGCGTGGTCAA
+
FFDGGGGGGGGGGHHHHHHGGGFHHHHHHHHHGHHGGGHEEAEEGHCB3FGGAGHHHHHHHHGFFHHHHHGHHHHHGGGGFHHHHHHHGHHHHHHHHHHHHGGHHHGHHHHHHHHHHHGCGGGHHHHHHHHHHHGGGGHHHG
@M02846:226:000000000-JV5VC:1:1101:6679:6261 2:N:0:1
TACCTTCTTTACAATATAGCAGACTAGATAATAATCTTCGTGTTAATGATAATTAAGACATTGACCACGCTCATCAGAAGGCTCGCCAGAATAAACGTTGCAAAAAGGATTCCTGGAAAAATGGTCGCACACAAAAATTTAA
+
FFFGGGGGGGGGGFHHHHHHHHFHHFGGHHHHHFHHHHHHHGHHHFGHEHHHHHHBDGHHHHHGHHHHGGGGEHHHHHHHGHHHGGGGGFFHGGHHGHHHGHFHFHGGFHHHHHHEHHHHFHHHHHFGGGGHGEHGFHHHH>
@M02846:226:000000000-JV5VC:1:1101:6297:6274 1:N:0:1
TACCTTCTTTACAATATAGCAGACTAGATAATAATCTTCGTGTTAGCAGATATGTGAGTCGTATTACCTGACTGACGCAAGTATGCGAGATCGGAAGAGCGGTTCAGCAGGAATGCCGAGACCGATCTCGTATGCCGTCTTC
+
FFFGGGGGGGGFGHHGHHHHHGHHHGHFGGEGB5GHHHHHHGHH5FHGHHHFHHHH5DFGGG1GGAFHHGCGHHFHGGE@FHFHHHGEF/FGHFGGGGHHGGGGGHHH3GHF2GHHHG<ECGGC@DCGHHGDGFFHGEGHGH
@M02846:226:000000000-JV5VC:1:1101:6297:6274 2:N:0:1
GCGTCAGTCAGGTAATACGACTCACATATCTGCTAACACGAAGATTATTATCTAGTCTGCTATATTGTAAAGAAGGTAAAGTATGCGAGATCGGAAGAGCGTCGTGTAGGGAAAGAGTGTAGATCTCGGTGGTCGCCGTATC
+
FFDGGGGGGFGFFAEH6FHDFEGCGFGDGFGHHGBFGGHGG?E1DFEHFBGBGAFHFHHHEBGBGHHHFB5B51?GGHFBHHEGFHGCE/FHHGFGGHHHGGGGEGFFGHFHHHF3FEFFHHHHHHGHGFGGDHGGGG<CFG
@M02846:226:000000000-JV5VC:1:1101:8951:6275 1:N:0:1
TACCTTCTTTACAATATAGCAGACTAGATAATAATCTTCGTGTTAATGATAATTAAGACATTGACCACGCTCATCAGAAGGCTCGCCAGAATTATGTGAGTCGTATTACCTGACTGACGCAAGTATGCGAGATCGGAAGAGC
+
FFFGFGGGGGGGGHHHHHHHHHHHGHFHHHGH55FHGHGFFFHHDFGHFHDFHHFHHHHFHHGBHHBGEFGGGHHHHFBFGHFG0@EAEEGHHHGF@GGHGHEFHHHGHHHFHHEGBGAFEEE?FHFHEACCGHED?EDHCG
@M02846:226:000000000-JV5VC:1:1101:8951:6275 2:N:0:1
GCGTCAGTCAGGTAATACGACTCACATAATTCTGGCGAGCCTTCTGATGAGCGTGGTCAATGTCTTAATTATCATTAACACGAAGATTATTATCTAGTCTGCTATATTGTAAAGAAGGTAAAGTATGCGAGATCGGAAGAGC
+
FFDEE11GGGGFGAAGGHCAEGFFGEHHFHHHHFB1E?EEGHHHHHFGDBGHCE/EHHGBGHHHHH22FGGHGFGHHHGHHG@/ECHFHHHHGHHBGHHHGHHFH2GH2GGHHEH0FFGDDBGEFHHBC/@/FGGFCFCA<G
@M02846:226:000000000-JV5VC:1:1101:10775:6277 1:N:0:1
TACCTTCTTTACAATATAGCAGACTAGATAATAATCTTCGTGTTAATGATAATTAAGACATTGACCACGCTCATCAGAAGGCTCGCCAGAATAAACGTTGCAAAAAGGATTCCTGGAAAAATGGTCGCACACAAAAATTTAA
+
FFFGCGGGGGGGFHHHHHHGHHGHHHHHF6DGD5BFFHHFGCGG5DFE5GEGHHDDDHGFGGDAFFFGEEEGGHHBF353?BGH0EG1/1EGHGHHGEGHGHHGGF//BGGHHHHE23B20FGFGGGG/BBHD/F0CGCHF2
@M02846:226:000000000-JV5VC:1:1101:10775:6277 2:N:0:1
GCGTCAGTCAGGTAATACGACTCACATAGGACACACAAAAAAGAAGAAATAGATTTATTTTTAAATTTTTGTGTGCGACCATTTTTCCAGGAATCCTTTTTGCAACGTTTATTCTGGCGAGCCTTCTGATGAGCGTGGTCAA
+
FFBGGFGGGGGGGHHHGHGGEGGHHGHDFFGGFHHGGAE2A0E1FG333FGHBGHHFHHHHHHEBGHHHHCGGHGHDFGGFGHHHHHHHGHHGHHHHHHHHGHGFGEGHHHHHHHHFHGCFGGHHHHGFHF2FGCAECHHF1
@M02846:226:000000000-JV5VC:1:1101:20492:6287 1:N:0:1
GCGTCAGTCAGGTAATACGACTCACATAGGACACACAAAAAAGAAGAAATAGATTTATTTTTAAATTTTTGTGTGCGACCATTTTTCCAGGAATCCTTTTTGCAACGTTTATTCTGGCGAGCCTTCTGATGAGCGTGGTCAA
+
FFCGGGGGGGGGGHHHHHHGGGGHHHGHHHHHGHHGGGCGFCEFFGFGHHFHFHHHFHHHHHHHBHHHHHGHHHHHGGGGGHHHHHHHHGHHHHHHHHHHHGHGHHGHHHHHHHHHHHGGGGGHHHHHGHHGGHGGGGHHHG
@M02846:226:000000000-JV5VC:1:1101:20492:6287 2:N:0:1
TACCTTCTTTACAATATAGCAGACTAGATAATAATCTTCGTGTTAATGATAATTAAGACATTGACCACGCTCATCAGAAGGCTCGCCAGAATAAACGTTGCAAAAAGGATTCCTGGAAAAATGGTCGCACACAAAAATTTAA
+
FFFGGGGGGGGGGHHGHHHHGHGHHHHFHFFHHHHHHHHHHGHHHHHGGHFGHHHHHFHFHHHHHHGHGGGGFHHHHHHHHHHHGGGGGHHHGHHHGHHHGGHHFHGGEHHHHHHHHHFHHHHHHHGGGGGHGGHFGGHHHG
@M02846:226:000000000-JV5VC:1:1101:15047:6297 1:N:0:1
CTTCTTTACAATATAGCAGACTAGATAATAATCTTCGTGTTAATGATAATTAAGACATTGACCACGCTCATCAGAAGGCTCGCCAGAATAAACGTTGCAAAAAGGATTCCTGGAAAAATGGTCACACACAAAAATTTAAAAA
+
FFFGGGGGGGGGGHHHHHHHHHHHHHHHHHHGHHFHHHGHHHHHHHHHHIHHIHHIHHIHHHHHHGGGGGHHHHHHHHHHHGGGGGHHHHHHHGHHHGHHHGHGGHHHHHHHHHHHFHHHHFGHHHHGGGFHHHHHHHHHHH
@M02846:226:000000000-JV5VC:1:1101:15047:6297 2:N:0:1
GCGTCAGTCAGGTAATACGACTCACATAACACACAAAAAAGAAGAAATAGATTTATTTTTAAATTTTTGTGTGTGACCATTTTTCCAGGAATCCTTTTTGCAACGTTTATTCTGGCGAGCCTTCTGATGAGCGTGGTCAATG
+
FFBEGGGGGGGGBGGHFHHFGGGHHHHFHHHHHGGEFHCEEGHHHHHHHHHHHHHHHHHHHHHHHHHHGHHHHFGHHHHHGHHHHHHHHGHHHHHHHHHGHHHHGGHFEHHHHHHHGFGGGHHHHHBGHHHHGGGGHHHFHH
@M02846:226:000000000-JV5VC:1:1101:21610:6299 1:N:0:1
GTCGCGGGTGAGCACAAAGCCGCCGACATGCTGCGACAGATGACGCGGAAAGCCGATCAGCGTGATGGCCAGTTCCACCGCGCGCCGAATGATGGGGTTGTCGGGGTCGAGACCCGCCTGCCTGATATGCTGCTTGTCGATA
+
FFFGGGGGEECGFHFHHHHGHCGGGGCGGHHHHHGFGGGHHHFGEGEC/EEAGF/EEGFHHADD?C2BFFHEGGHHHGH?DDCGGGCG?EHHGDGHG<CFAGFFFFGGACDGGGG9BFGGFFBFFG0C9FFFFFFFFFFEFE
@M02846:226:000000000-JV5VC:1:1101:21610:6299 2:N:0:1
GTCCCGCAGCGCGATCCGCGATGTCGGCAAGGCGCTGGGGCTGACTGAGGATGTGACGGCGGCGCTCGCCAATACAGTCTGGGGCATATCGGGCGGCGGTATCGACAAGCAGCATATCAGGCAGGCGGGTCTCGACCCCGAC
+
FFFGGFGEEFFGGGGGGAFGGGGHHHGGGCGGHGGFFGFGGGGHHHH3@?GHFHGHHGGF@@FGFGGGGGG?HHHHHFHHHHHGGCHBHHGGGGGGGGGAAFFFAFFFFFFFFFF/FFFFFFFDFFAA>9@BB//;@AD--9
@M02846:226:000000000-JV5VC:1:1101:18923:6302 1:N:0:1
GCGTCAGTCAGGTAATACGACTCACATAACAAAAAAGAAGAAATAGATTTATTTTTAAATTTTTGTGTGCGACCATTTTTCCAGGAATCCTTTTTGCAACGTTTATTCTGGCGAGCCTTCTGATGAGCGTGGTCAATGTCTT
+
FFCGGGGGGGGGGGHHHHHGGGGHHHHHHHHHHHHGGGHHGHHHHHHHHHHHHHHHHHHHHHHHGHHHHHGGGGGHHHHHHHHHHHHHHHHHHHHGHGHHGHHHHHHHHHGHGGGGGHHHHHHHHHHHGGGGHHHHHHHHHH
@M02846:226:000000000-JV5VC:1:1101:18923:6302 2:N:0:1
TACCTTCTTTACAATATAGCAGACTAGATAATAATCTTCGTGTTAATGATAATTAAGACATTGACCACGCTCATCAGAAGGCTCGCCAGAATAAACGTTGCAAAAAGGATTCCTGGAAAAATGGTCGCACACAAAAATTTAA
+
FFFGGGGGGGGGGHHHHGHHHHHHHHHHHHHHHHHHHHHHHGHHHHHHHHIHHHHHHHIHHHHHHHHHGGGGGHHHHHHHGHHHGGGGGGFHHHHHGFHHGHHFHHGGFFHHHHHHHHHGFHHHHHGGGGGHGGHHHHHHGH
@M02846:226:000000000-JV5VC:1:1101:9767:6303 1:N:0:1
GCGTCAGTCAGGTAATACGACTCACATAGGACACACAAAAAAGAAGAAATAGATTTATTTTTAAATTTTTGTGTGCGACCATTTTTCCAGGAATCCTTTTTGCAACGTTTATTCTGGCGAGCCTTCTGATGAGCGTGGTCAA
+
FFDGGCEGGGGGBFGHHHGGGGGFHGHHFF3FFHHG2ABFGAEF13GHHF5F5GHHHHFFHHF3FGHHHHCHHGGG>E@EFHHHHHHHHBFFHHHHFHHHHGHHHH/GHHFHHHHFBGCGCDGHHHH22GGGFFGGDCHHFD
@M02846:226:000000000-JV5VC:1:1101:9767:6303 2:N:0:1
TACCTTCTTTACAATATAGCAGACTCGATAATAATCTTCGTGTTAATGATAATTACGACATTGACCACGCTCATCAGAAGGCTCGCCAGAATAAACGTTGCAAAAAGGCTTCCTGGAAAAATGGTCGCACACAAAAATTTAA
+
FFFGGGGFFGGGGFHHH3FGEFCGG1A0BC0GGGHHHHHEFAAGDFGA2F22DFF1AAECGHGBGHFHGGGGCHFFHGHFAGFHEEEEEC0FGEFHEHFEEH1>BE/>/BFCGFB00FGGAFGFHHCGGGCHA/00/@@GFF
@M02846:226:000000000-JV5VC:1:1101:25859:6311 1:N:0:1
TACCTTCTTTACAATATAGCAGACTAGATAATAATCTTCTTGTTAATGATAATTAAGACATTGACCACGCTCATCAGAAGGCTCGCCAGAATAAACGTTGCAAAAAGGATTCCTGGAAAAATGGTCGCACACAAAAATTTAA
+
FFFFGGGGGGGGFHHFHHHHHHHHHHHHHHHHGFHFHHHHHHGHHHHHHHHFHHHHHHHFHFHHHHHHGGGGGHHHHHGHHHHGGGGGGHHHHHHHGFGEGHGHHHGGBGGHHHHHHHHHHHFGFGFFGGGHGFHHHHHHHH
@M02846:226:000000000-JV5VC:1:1101:25859:6311 2:N:0:1
GCGTCAGTCAGGTAATACGACTCACATAACACACAAAAAAGAAGAAATAGATTTATTTTTAAATTTTTGTGTGCGACCATTTTTCCAGGAATCCTTTTTGCAACGTTTATTCTGGCGAGCCTTCTGATGAGCGTGGTCAATG
+
F11AA11BAEF0ABBGFGFAEFGHHGFHFCGFHGGAAFFEEG0G100AFGGHHHHFFHFEHHFHEGGHECGGGHGGGGGHHHHHHHHHHGBGGGHHFGHGHGBHGHHHHHHGHEHHGGGGGHHHHFBGHGHHCC?CGHBGD1
@M02846:226:000000000-JV5VC:1:1101:23824:6324 1:N:0:1
GCGTCAGTCAGGTAATACGACTCACAGGACACACAAAAAAGAAGAAATAGATTTATTTTTAAATTTTTGTGTGCGACCATTTTTCCAGGAATCCTTTTTGCAACGTTTATTCTGGCGAGCCTTCTGATGAGCGTGGTCAATG
+
FFBEAEGGGGGGGHFHHHHGGGEHFHHDHHCGHGC2AAGEGAGHHHBFFF5BGHHHHHHHGHHHHHHHGHHHHHGGGGGHHHGHHHHHHHHGFGGGGGBE3FGEEHHHHHHHHFHF@C@@DHHHHHHGHFHHG?EFHHHHHD
@M02846:226:000000000-JV5VC:1:1101:23824:6324 2:N:0:1
TACCTTCTTTACAATATAGCAGACTAGATAATAATCTTCGTGTTAATGATAATTAAGACATTGACCACGCTCATCAGAAGGCTCGCCAGAATAAACGTTGCAAAAAGGATTCCTGGAAAAATGGTCGCACACAAAAATTTAA
+
FFFGGFGGGGGGFFHHHGHHHHFGHHHGHG5DEFFFHHHHHGHH5DGHHH5FGH55FHHHHHFFHH3GFGGGDHHHGHHHGHHHEFGGGFHHHFEHGHHF?3@32FEGEGFHGHHGEFGCGGFGGHGGCG@FFFFFHGHHED
@M02846:226:000000000-JV5VC:1:1101:23913:6341 1:N:0:1
GCGTCAGTCAGGTAATACGACTCACATAGGACACACAAAAAAGAAGAAATAGATTTATTTTTAAATTTTTGTGTGCGACCATTTTTCCAGGAATCCTTTTTGCAACGTTTATTCTGGCGAGCCTTCTGATGAGCGTGGTCAA
+
FFCGGGGGGGGGGHHHHHHGGGGHHHHHHHHHHHGGGGHHAAEAGH3FGHHH5GGHHHHHHHHFDHHHHHGHGFHHGGGGCHHHHHHHHHHGHHHHHHHHHGHHHHGHHHHHHHHHHHGCGGGHHHHHHHHGGHGGGGHHHH
@M02846:226:000000000-JV5VC:1:1101:23913:6341 2:N:0:1
TACCTTCTTTACAATATAGCAGACTAGATAATAATCTTCGTGTTAATGATAATTAAGACATTGACCACGCTCATCAGAAGGCTCGCCAGAATAAACGTTGCAAAAAGGATTCCTGGAAAAATGGTCGCACACAAAAATTTAA
+
FFFGGGGGGGFFGHHHHFHHGHGHHHHFHHHHFGHHHHHHHGHHGHHHHHHHHHH5GFHHHHHHHHHHGGGGGHHHFFEHFHHHGGGGGEHHHHHHGHHHGHHGHHGCFHHHHHHHFFGFHHHHHHGGGGGHGGHA<GHHFF
@M02846:226:000000000-JV5VC:1:1101:21397:6367 1:N:0:1
ATTTGACGACTGCCCTCTCACCAGTTTCTCCCCCCCTAACTACGTCAACTTGGATCCTGAAAAAAAAAAAAAAAAAATGAACCAATTCTACAACCCTGGTCCCTACCCCTTTTTAACGGGAAACTCCGCCCCCGGCTTTCGC
+
FFFGGFGGCEAEGGHFEFHHHHHHHHHHHHHGGGGGAF2FF5CAAAC1FGGGE3BB?GDGFBG?/>E/>@E@DG///0111?/0/?11111?1>DD00.<>1<110<...<000<00.-.;:./00:.:.---9----;0..
@M02846:226:000000000-JV5VC:1:1101:21397:6367 2:N:0:1
CTCATGGCCCGCGGCTTCTCTCCACTTTCTTCGACCAAACTGTGAATGGTTTATCCTGTTTGGCTTTTGGAGCCATTTGGGACCCTTTTCGGGGCCCTTGGGCGGGAACTGGTCTTCCCAACGTGGGCCGAGAACCACGCAC
+
FFFGCGGCGGGC?AEFGHGHHGHHHHHHHHHHAGFGGCFHFHDGFFFHFDDFF55DGB5BGCEHHHHH3/FGBE3BGF4F1?1??B3GGF////>/<GHBH/B@/A--<>D0>1GGHFHFC..CH.@GEG?D@.CEAAAA?B
@M02846:226:000000000-JV5VC:1:1101:24595:6376 1:N:0:1
TACCTTCTTTACAATATAGCAGACTAGATAATAATCTTCGTGTTAATGATAATTAAGACATTGACCACGCTCATCAGAAGGCTCGCCAGAATAAACGTTGCAAAAAGGATTCCTGGAAAAATGGTCGCACACAAAAATTTAA
+
FFFGGGGGGGGGGHHHHHHHHHHHHHHHHHHHHHHHHHHHHGHHHHHHHIIHIIHHIHIHHHHHHHHHGGGGGHHHHHHHHHHHGGGGGHHHHHHHGHHHGHHHHHGGHHHHHHHHHHHHHHHHHHGGGGGHGGHHHHHHHH
@M02846:226:000000000-JV5VC:1:1101:24595:6376 2:N:0:1
GCGTCAGTCAGGTAATACGACTCACATAGGACACACAAAAAAGAAGAAATAGATTTATTTTTAAATTTTTGTGTGCGACCATTTTTCCAGGAATCCTTTTTGCAACGTTTATTCTGGCGAGCCTTCTGATGAGCGTGGTCAA
+
FFCGGGGGGGGGGHHHHHHGGGGHHHHHHHHHHHHGGGHHHGGGHHHHHHHHHHHHHHHHHHHHHHHHHHGHHHHHGGGGGHHHHHHHHHHHHHHHHHHHHGHHHHGHHHHHHHHHHHGGGGGHHHHHHHHHHHGGGGHHHH
@M02846:226:000000000-JV5VC:1:1101:8724:6390 1:N:0:1
TACCTTCTTTACAATATAGCAGACTAGATATAATCTTCGTGTTAATGATAATTAAGACATTGACCACGCTCATCAGAAGGCTCGCCAGAATAAACGTTGCAAAAAGGATTCCTGGAAAAATGGTCGCACACAAAAATTTAAA
+
FFFGGGGGGGGGGHHHGH5FFHHHHHCFHHHHHHHFHFEBFHHFBGABFHFHHHHFFGHHHDFGHHFGGGGDHHEFHHFCGFHFGGGGHHHHEHHGHHFEHHHHHD?2GHGHHE3?EGHHFHFGGGEGGGHGGFF/FCFFHH
@M02846:226:000000000-JV5VC:1:1101:8724:6390 2:N:0:1
GCGTCAGTCAGGTAATACGACTCACATAGGACACACAAAAAAGAAGAAATAGATTTATTTTTAAATTTTTGTGTGCGACCATTTTTCCAGGAATCCTTTTTGCAACGTTTATTCTGGCGAGCCTTCTGATGAGCGTGGTCAA
+
11>AFGAFF1BC1GDFEEGGECFHHBFF111BFG0EE/00AAAEG0AB0FDGHBG2FGHHHHEF1FFFGHEFCH01FG/EGGHGHGHFHF0>FHH1BGGGHGHE11/?GHFHHHFFBGC//BCHHCGHFGHD<1A?C?GHHH
@M02846:226:000000000-JV5VC:1:1101:25732:6413 1:N:0:1
GCGTCAGTCAGGTAATACGACTCACATAGTGTGCGACCATTTTTCCAGGAATCCTTTTTGCAACGTTTATTCTGGCGAGCCTTCTGATGAGCGTGGTCAATGTCTTAATTATCATTAACACGAAGATTATTATCTAGTCTGC
+
FFDGGGGGGGGGGHHHHHHGGGGHHHHHHHHHHHGGGGGHHHHHHHHHHHHHHHHHHHHGHHHHGGHHHHHHHHHHGGGGGHHHHHHHHHHHGGGGHHHHHHHHHHHHHHHHHHHHHHHHHGGGGGHHHHHHHHHHHGHHHH
@M02846:226:000000000-JV5VC:1:1101:25732:6413 2:N:0:1
TACCTTCTTTACAATATAGCAGACTAGATAATAATCTTCGTGTTAATGATAATTAAGACATTGACCACGCTCATCAGAAGGCTCGCCAGAATAAACGTTGCAAAAAGGATTCCTGGAAAAATGGTCGCACACTATGTGAGTC
+
FFFGGGGGGGGGGHHHHHHHHHHHHHHGHHHHHHHHHHHHHGHHHGHHIHHHHHHHGIIHHHHHHHHHGGGGGHHHGHHHHHHHGGGGGGHHHHHHGHHHGHHHHHGGHHHHHHHGHHHHHHHHHHGGGGGHHHHHHHHHHH
@M02846:226:000000000-JV5VC:1:1101:23360:6414 1:N:0:1
GCGTCAGTCAGGTAATACGACTCACATAACACACAAAAAAGAAGAAATAGATTTATTTTTAAATTTTTGTGTGCGACCATTTTTCCAGGAATCCTTTTTGCAACGTTTATTCTGGCGAGCCTTCTGATGAGCGTGGTCAATG
+
FFCGGGGGGGGGGHHHHHHGGGGHHHHHHHHHHGGGHHHGGGHHHHHHHHHHHHHHHHHHHHHHHHHHGHHHHHGGGGGHHHHHHHHHHHHHHHHHHHHGHHHHGHHHHHHHHHHHGGGGGHHHHHHHHHHHGEGGHHHHHG
@M02846:226:000000000-JV5VC:1:1101:23360:6414 2:N:0:1
TACCTTCTTTACAATATAGCAGACTAGATAATAATCTTCGTGTTAATGATAATTAAGACATTGACCACGCTCATCAGAAGGCTCGCCAGAATAAACGTTGCAAAAAGGATTCCTGGAAAAATGGTCGCACACAAAAATTTAA
+
FFFGGGGGGGGGGHHHHHHHHHHHHHHHHHHHHHHHHHHHHGHHHHHHHHIHHIIHGHHHHHHHHHHHGGGGGHHHHHHHHHHHGGGGGHHHHHHHGHHHGHHHHHGGHHHHHHHHHHHHFHHHHHGGGGGHGGHHHHHHHH
@M02846:226:000000000-JV5VC:1:1101:7810:6414 1:N:0:1
TACCTTCTTTACAATATAGCAGACTAGATAATAATCTTCGTGTTAATGATAATTAAGACATTGACCACGCTCATCAGAAGGCTCGCCAGAATAAACGTTGCAAAAAGGATTCCTGGAAAAATGGTCGCACACAAAAATTTAA
+
FFFGGGGGGGGGGHHHHHHHHHHHHHHHHHHHHHHHHHHHHGHHHHHHIIIHIHIIIIIHHHHHHHHHGGGGGHHHHHHHHHHHGGGGGHHHHHHHGHHHGHHHHHGGHHHHHHHHHHHHHHHHHHGGGGGHGGHHHHHHHH
@M02846:226:000000000-JV5VC:1:1101:7810:6414 2:N:0:1
GCGTCAGTCAGGTAATACGACTCACATGGGACACACAAAAAAGAAGAAATAGATTTATTTTTAAATTTTTGTGTGCGACCATTTTTCCAGGAATCCTTTTTGCAACGTTTATTCTGGCGAGCCTTCTGATGAGCGTGGTCAA
+
FFCGGGGGGGGGGHHHHHHGGGGHHHHHHHHHGHHGGGHHHGGGHHHHHHHHHHHHHHHHHHHHHGHHHHGHHHHHGGGGGHHHHHHHHHGHHHHHHHHHHGGHHHGHHHHHHHHHHHGGGGGHHHHHHHHHHHGGGGHHHH
@M02846:226:000000000-JV5VC:1:1101:8035:6445 1:N:0:1
GCGTCAGTCAGGTAATACGACTCACATAGGACACACAAAAAAGAAGAAATAGATTTATTTTTAAATTTTTGTGTGCGACCATTTTTCCAGGAATCCTTTTTGCAACGTTTATTCTGGCGAGCCTTCTGATGAGCGTGGTCAA
+
FFCGGGGGGGGGGHHHHHHGGGGHHHHHGHHHHHHGGGFHHGGGHHCFFGHHGHHHHHHHHHHHHHHHHHGHHGHEGGGGGHHHHHHHHHHHHHHHHHHHHGHHHHGHHHHHHHHHHHGGGGGHHHHHHHHHHHGDGGHHHH
@M02846:226:000000000-JV5VC:1:1101:8035:6445 2:N:0:1
TACCTTCTTTACAATATAGCAGACTAGATAATAATCTTCGTGTTAATGATAATTAAGACATTGACCACGCTCATCAGAAGGCTCGCCAGAATAAACGTTGCAAAAAGGATTCCTGGAAAAATGGTCGCACACAAAAATTTAA
+
FFFGGGGGGGGGGHHHHHHHHHHHHHHGHHHHHHHHHHHHFGGHHGHGHHHGHGHFHHHHHHHHHHHHDFFGGHHHHHHHGHHHGGGGGHHHHHHHGHHHFHHHBGGGHHHHHHHHHHGHHHEFHHGGGGGHGGHFHHHHHH
@M02846:226:000000000-JV5VC:1:1101:24593:6468 1:N:0:1
GCGTCAGTCAGGTAATACGACTCACATAACACACAAAAAAGAAGAAATAGATTTATTTTTAAATTTTTGTGTGCGACCATTTTTCCAGGAATCCTTTTTGCAACGTTTATTCTGGCGAGCCTTCTGATGAGCGTGGTCAATG
+
FFCGGGGGGGGGGHHHHHHGGGGHHHHHHHHHHGGGHHHGGGHHHHHHHHHHHHHHHHHHHHHHHHHHGHHHHHGGGGGHHHHHHHHHHHHHHHHHHHHGHHHHGHHHHHHHHHHHGGGGGHHHHHHHHHHHGGGGHHHHHH
@M02846:226:000000000-JV5VC:1:1101:24593:6468 2:N:0:1
TACTTCTTTACAATATAGCAGACTAGATAATAATCTTCGTGTTAATGATAATTAAGACATTGACCACGCTCATCAGAAGGCTCGCCAGAATAAACGTTGCAAAAAGGATTCCTGGAAAAATGGTCGCACACAAAAATTTAAA
+
FFFGGGGGGGGGGHHHHHHHHHHHHHHHHHHHHHHHHHHHGHHHHHHHHHIHHHIHIIHHHHHHHHHGGGGGHHHHHHHHHHHGGGGGHHHHHHHGHHHGHHHHHGGHHHHHHHHHHHHHHHHHHGGGGGHGGHHHHHHHHH
@M02846:226:000000000-JV5VC:1:1101:6141:6471 1:N:0:1
GCGTCAGTCAGGTAATACGACTCACATACACACAAAAAAGAAGAAATAGATTTATTTTTAAATTTTTGTGTGTGACCATTTTTCCAGGAATCCTTTTTGCAACGTTTATTCTGGCGAGCCTTCTGATGAGCGTGGTCAATGT
+
FFBGGGGGGGGGGHHHHHHGGGGGHHHFHHHHGGGHHHGG1GHGHGHHHGHHHHHHHHHHHHHHHHHGHHCGGHGHFHHHHHHGHGHGHHHHHHHHHHGGHGHGHHHHHHHHHGFEEECGHHHHHHHHHHHGGGGHHEHHHG
@M02846:226:000000000-JV5VC:1:1101:6141:6471 2:N:0:1
TACCTTCTTTACAATATAGCAGACTAGATAATAATCTTCGTGTTAATGATAATTAAGACATTGACCACGCTCATCAGAAGGCTCGCCAGAATAAACGTTGCAAAAAGGATTCCTGGAAAAATGGTCACACACAAAAATTTAA
+
FFFGGGGGGGGGGGHGHHHHHHHHHHHFHHGHHHHHHHHHEFHHHHHGHHHHHHHDHGHHHHHHHFGHGGGGGHHHHHGHHHHHGEEAFFFHHHFGFHHHCHDGFGGGGHHHHHHGFFHFHHHGHHHHFHDDFGHHGHGHHF
@M02846:226:000000000-JV5VC:1:1101:8435:6476 1:N:0:1
TACCTTCTTTACAATATAGCAGACTAGATAATAATCTTCGTGTTAATGATAATTAAGACATTGACCACGCTCATCAGAAGGCTCGCCAGAATAAACGTTGCAAAAAGGATTCCTGGAAAAATGGTCGCACACAAAAATTTAA
+
FFFGGGGGGGGGGHHHHHHHHHHHHHHHHHHHHHHHHHHHHGHHHHHHHIHHHHHIHHHHHHHHHHHHGGGGGHHHHHHEHHHHGGGGGHHHHHHHGHHHGHHHHHGGHHHHHHHHHHHHHHHHHHGGGGGHGGHHHHHHHH
@M02846:226:000000000-JV5VC:1:1101:8435:6476 2:N:0:1
GCGTCAGTCAGGTAATACGACTCACATACACACAAAAAAGAAGAAATAGATTTATTTTTAAATTTTTGTGTGCGACCATTTTTCCAGGAATCCTTTTTGCAACGTTTATTCTGGCGAGCCTTCTGATGAGCGTGGTCAATGT
+
FFBGGGGGGGGGGHHHHHHGGGGHHGHHHHHHGGGHHGGGGGHHHGGHHHHHHHHHHHHHHHHHHHHGHHHHGGGGGGHHHGHHHHHHHFFHHHHHHHGHHHHGHHHHHGHHHHHCDDFGHHHHHHHGFGHGDAFHHHHHHG
@M02846:226:000000000-JV5VC:1:1101:8301:6486 1:N:0:1
TACCTTCTTTACAATATAGCAGACTAGATAATAATCTTCGTATTACCTGACTGACGCAAGTATGCGAGATCGGAAGAGCGGTTCAGCAGGAATGCCGAGACCGATCTCGTATGCCGCCTTCTGCTTGAAAAAAAAAAACCAA
+
FFFFGDGGGFFFGGDGHGHFAAGGEFFHHHFFFGHFHDGHEHFEEFHFHFHHFFHFDAEE5FHFHGGGEFGGEEA>1FHE@ECFHE@FGHCFFGFFEEEEEFGEG/CGHCFG02B</>ADC1G11?F<GGBCC--<-<<AGC
@M02846:226:000000000-JV5VC:1:1101:8301:6486 2:N:0:1
GCGTCAGTCAGGTAATACGAAGATTATTATCTAGTCTGCTATATTGTAAAGAAGGTAAAGTATGCGAGATCGGAAGAGCGTCGTGTAGGGAAAGAGCGTAGATCTCGGTGGTCGCCGTATCATTAAAAAAAAACCTTTCACC
+
FFBGGGG5FGGGGEGFFGHAEEFDFHHHFHFFGFEGDGFHHGHHHHGFGGH5BFGBEEAF5FBGHFEAAFHHGGGGF??EAEEEE?FGFGFHCGBG2>EEGEDG44FG<E?EHCGD<>C@GGFGFFH2GDGG-..011>11F
@M02846:226:000000000-JV5VC:1:1101:10623:6488 1:N:0:1
GCGTCAGTCAGGTAATACGACTCACATACACAAAAAAGAAGAAATAGATTTATTTTTAAATTTTTGTGTGCGACCATTTTTCCAGGAATCCTTTTTGCAACGTTTATTCTGGCGAGCCTTCTGATGAGCGTGGTCAATGTCT
+
FFCGGGGGGGGGGHHHGHHGGGGHHHHHHHHHGHHHGGGHHHHHHHHHHHHHHHHHHHHHHHHHHGHHHHHGGGGGHHHHHHHHHHHHHHHHHHHHGHHHHGHHHHHHHHHHHGGGGGHHHHGHHHHHHGGGGHHHHHHHHH
@M02846:226:000000000-JV5VC:1:1101:10623:6488 2:N:0:1
TACCTTCTTTACAATATAGCAGACTAGATAATAATCTTCGTGTTAATGATAATTAAGACATTGACCACGCTCATCAGAAGGCTCGCCAGAATAAACGTTGCAAAAAGGATTCCTGGAAAAATGGTCGCACACAAAAATTTAA
+
FFFGGGGGGGGGGHHHHHHHHHHHHHHGHHHHHHHHHHHHHGHHHHHGHIHHIHHHHIIHHHHHHHHHGGGGGHHHHGHHHHHHGGGGGHHHHHHHGHHHGHHHHHGGHHHHHHHHHGHHHHHHHHGGGGGHGGHHFHHHHH
@M02846:226:000000000-JV5VC:1:1101:23031:6498 1:N:0:1
GGGTGGTCGCCGTTACAAGATCATGAATACGGTCTATGTACGTATCACGCGACAGCAGGCCGACCCGCTTCCCGCAAGCGCTGACATTTTCTTCTCTGATAAATCAGCTATTGATATTAACGGCAATGGCACAGGGCAGATC
+
FFCGGGGGGGGGGGGGHHHHHHHHHHHHHHHGHGGHHHHHHHHHHHHHGHGGGGGHHHHGGGGGGGGGGGGHHGGGGGHGGGGGHHHHHHHHHHHHHHHHHHHHHHHHHHHHHHHHHHGHHGGGGGHHHHHHHHHGGGGGHH
@M02846:226:000000000-JV5VC:1:1101:23031:6498 2:N:0:1
TGTGTAATCCGCTCGCAGACCATTAACCGCAAGGCCGTTACCGTTCAGTATAAAACCCGCAATCTGCGATGCGTCTGGGCCGCGCACATTTGTTACACCATTCACCGCGCCGCTGTTATACTGGAACACGAGCATGTCAGCC
+
FFFGGGGGGGGGGGGGGGGHHHHHHHHHGGGGGGHHGGGGGHGGGHHHHHHHHHHHGGGGGGGHHHHGGHGGGGGGGHHHHGGGGGGGHHHHHHHHHHHHHHHHHHGGGGGGGGGGHHHHHHHGHHHHHGGGGGHHHHHHHH
@M02846:226:000000000-JV5VC:1:1101:13700:6499 1:N:0:1
GCGTCAGTCAGGTAATACGACTCACATAGGACACACAAAAAAGAAGAAATAGATTTATTTTTAAATTTTTGTGTGCGACCATTTTTCCAGGAATCCTTTTTGCAACGTTTATTCTGGCGAGCCTTCTGATGATCGTGGTCAA
+
FF?AAA1GGGD011AFEGHEE0AFCGHBF11F0AAFAFH0/A//0010AAF112DG12AAG1GH1GD12@/0000B>>>EECGHFDE1F10?01>>FGHHH/1211//BGCDEDGB1F/@@C?GHFH12@1221/?CA/F1<
@M02846:226:000000000-JV5VC:1:1101:13700:6499 2:N:0:1
TACCTTCTTTACAATATAGCAGACTAGCTAATAATCTTCGTGTTAATGATAATTAAGACATTGACTACTCTCATCAGAAGGCTCGCCAGAATAAACGTTGCAAAAATGATTCCTGGAAAAATGGTCGCACACAAAAATTTAA
+
F3@113BF1AB1313BD3FD110B1110AF11DG22FGH0000A2A222222D2G1DHD0121D11101B2FGHD21ADA0/A0>//E/BG1GHHF/00/?G1FG/0BFHH2@2F00BGHHF111B//>ECHGGAH/GF1F2
@M02846:226:000000000-JV5VC:1:1101:11670:6500 1:N:0:1
GCGTCAGTCAGGTAATACGACTCACATAACGAAGATTATTATCTAGTCTGCTATATTGTAAAGAAGGTACGTCAGTCAGGTAATACGACTCACATAACACGAAGATTATTATCTAGTCTGCGTCAGTCAGGTAATACGACTC
+
FFDGGGGGGGGGGHHHHHHGGGGHHHHHHHGGFGGHHGHHHHHHHHHHHHHHHHHHHHHHHHHHHHHHHHGHHGGGHHHGDGFGHHHGGGGGHHHHHHFFGGGGGGHHEHHHHHHHHHHGHGGGGGHFHHGHGHGHHGGGGG
@M02846:226:000000000-JV5VC:1:1101:11670:6500 2:N:0:1
TACCTTCTTTACAATATAGCAGACTAGATAATAATCTTCGTGTTAGGAGTACAGCTCCTCCGCCCCTATAGTGAGTCGTATTACCTGACTGACGCAGACTAGATAATAATCTTCGTGTTATGTGAGTCGTATTACCTGACTG
+
FFFGGGGGGGGGGHHHHHHHHHGHHHHHHHHHHHHHHHHHHCFGGDGHHHBEFG3GFHGHFEGEGEGACHFDAGDGHGFGHHGFGHFEHGGGFCGCE?GGFFHGEFDFHFHBGHCFECG4GHF4BGGHGGHHHHGGBGHHF3
@M02846:226:000000000-JV5VC:1:1101:23113:6554 1:N:0:1
TACCTTCTTTACAATATAGCAGACTAGATAATAATCTTCGTGTTTATGTGAGTCGTATTACCTGACTGACGTACCTTCTTTACAATATAGCAGACTAGATAATAATCTTCGTTATGTGAGTCGTATTACCTGACTGACGTAC
+
FFFGGFGGGEG1B1GFHCFHFFBGGHHHHFFFBEHHGHGEHGHHE2EGH2AEGHAFHFFHHBGHEFA1FCEFGHGHHHH1GFHBGFBFGFGFFH011F1FF1EDGHGHFHEEGAHHHHH1G1>?0FFHGF1BF0BFGFE?//
@M02846:226:000000000-JV5VC:1:1101:23113:6554 2:N:0:1
GCGCCAGTCAGGTAATACGACTCACATAACGAAGATTATTATCTAGTCTGCTATATTGTAAAGAAGGTACGTCAGTCAGGTAATACGACTCACATAACGAAGATGATTATCTACTCTGCTATATTGTAAAGAAGCTACGTCA
+
FFD1AAFGBGGGGHBHCHGEEGG1AAGBFB/FFCCEGHHHHHHFFF2D21GHBG2EGBFDGHBDFH0AFG?0FFEGHBD01DFB2GEAE?/1FF21FB/FCEEB1B2222F2F1>BGBFD12222B>B222B0B1B11/0B/
@M02846:226:000000000-JV5VC:1:1101:17553:6559 1:N:0:1
TACCTTCTTTACAATATAGCAGACTAGATAATAATCTTCGTGTTAATTATGTGAGTCGTATTACCTGACTGACGCAAGTATGCGAGATCGGAAGAGCGGTTCAGCAGGAATGCCGAGACCGATCTCGTATGCCGTCTTCTGC
+
FFFGGGGGGGGGGHHHHHHGHHHHHHHHHHHHHHHHHHHHGGHHHHHHHHHHHHHHHGGHHHHHHHGHHHHHHGGGGGHHHHHGGGGGHHGGGGHHHGGGGGHHHHHHGHHHHHGGGGGGGGD/GHHGGHHHHGEGHGHHHH
@M02846:226:000000000-JV5VC:1:1101:17553:6559 2:N:0:1
GCGTCAGTCAGGTAATACGACTCACATAATTAACACGAAGATTATTATCTAGTCTGCTATATTGTAAAGAAGGTAAAGTATGCGAGATCGGAAGAGCGTCGTGTAGGGAAAGAGTGTAGATCTCGGTGGTCGCCGTATCATT
+
FFEGGGGGGGGGGHHHHHHGGGGHHHHHHHHHHHHHGGGGGHHHHHHHHHHHHHHHHHHHHHHHHHHHHHHHHGHHHHGHHHHGGGGGHHGGGGHHHGGGGGGHHHHGHHGHHHGHGHHHGHGHHGGGGDHGGGGFGHHHHH
@M02846:226:000000000-JV5VC:1:1101:17763:6581 1:N:0:1
TACCTTCTTTACAATATAGCAGACTAGATAATAATCTTCGTGTTAATGATAATTAAGACATTGACCACGCTCATCAGAAGGCTCGCCAGAATAAACGTTGCAAAAAGGATTCCTGGAAAAATGGTCGCACACAAAAATTTAA
+
FFFGGGGGGGGGGHHHHHHHHHHHHHHHHHHHHHHHHHHHHGHHHHHHHHIIIIIIHIIHHHHHHHHHGGGGGHHHHHHHHHHHGGGGGHHHHHHHGHHHGHHHHHGGHHHHHHHHHHHHHHHHHHGGGGGHGGHHHHHHHH
@M02846:226:000000000-JV5VC:1:1101:17763:6581 2:N:0:1
GCGTCAGTCAGGTAATACGACTCACATAACACAAAAAAGAAGAAATAGATTTATTTTTAAATTTTTGTGTGCGACCATTTTTCCAGGAATCCTTTTTGCAACGTTTATTCTGGCGAGCCTTCTGATGAGCGTGGTCAATGTC
+
FFCGGGGGGGGGGHHHHHHGGGGHHHHHHHHHHGHHHGGGHHHHHHHHHHHHHHHHHHHHHHHHHHGHHHHHGGGGGHHHHHHHHHHHHHHHHHHHHGHHHHGHHHHHHHHHHHGGGGGHHHHHHHHHHHGDGGHHHHHHHH
@M02846:226:000000000-JV5VC:1:1101:15111:6584 1:N:0:1
GCGTCAGTCGGGTAATACGACTCACATAATTCTGGCGAGCCTTCTGATGAGCGTGGTCAATGTCTTAATTATCATTAACACGAAGATTATTATCTAGTCTGCTATATTGTAAAGAAGGTAAAGTATGCGAGATCGGAAGAGC
+
FFCGGGGGG2EFGEHHHHHGGGGHHHHHHHHHHHHHGGGGGHHHHHHHHHHHGGGGHHHHHHHHHHHHHHHHHHHHHHHHHGGGGGHHHHHHHHHHHHHHHHHHHHHHHHHHHHHHHHHHHHHHHHHHGGGGGHGGGGGHHH
@M02846:226:000000000-JV5VC:1:1101:15111:6584 2:N:0:1
TACCTTCTTTACAATATAGCAGACTAGATAATAATCTTCGTGTTAATGATAATTAAGACATTGACCACGCTCATCAGAAGGCTCGCCAGAATTATGTGAGTCGTATTACCTGACTGACGCAAGTATGCGAGATCGGAAGAGC
+
FFFGGGGGGGGGGHHHHHHHHHHHHHHHHHHHHHHHHHHHHGHHHHHHHHHHHIHHHHHHHHHHHHHHGGGGGHHHHHHHHHHHGGGGGHHHHHHHHHHHHHGGHHHHHH3GHHHHHHGGGGGHHHHHGGGGGHHGGGGHHH
@M02846:226:000000000-JV5VC:1:1101:22693:6592 1:N:0:1
TACCTTCTTTACAATATAGCAGACTAGATAATAATCTTCGTGTTAATGATAATTAAGACATTGACCATGCTCATCAGAAGGCTCGTCAGAATAAACGTTGCAAAAAGGATTCCTGGAAAAATGGTCGCACACAAAAATTTAA
+
FFFGGGGGGGGGF5GHHHHHHHHHHHHHHHHHHHHHHHHHFFGGHHHHHHHHHHHGHGHHHHHFHFHHHHHHHHHGFHHHHHHHGGGHGFHHHHGHGHHHGHHGHEGGHFHHHHHHGHHFFHHHGGFGGGGHGGHHGHHHGH
@M02846:226:000000000-JV5VC:1:1101:22693:6592 2:N:0:1
GCGTCAGTCAGGTAATACGACTCACATAGACACACAAAAAAGAAGAAATAGATTTATTTTTAAATTTTTGTGTGCGACCATTTTTCCAGGAATCCTTTTTGCAACGTTTATTCTGACGAGCCTTCTGATGAGCATGGTCAAT
+
FFCGGGGGGGGFGHGHFHHGGGGGHHHGGFHHHHGGGHFEGGFHHHFHHHHGHHHHHHHHHHHHHHHHHGHHHGHGGGGGHHHHHHHHHGGHHHHHHHHHGHGHHGHHHHHGHHHHHGGGGCHHHHHHGHHHHHHHHFHFHG
@M02846:226:000000000-JV5VC:1:1101:21897:6593 1:N:0:1
GCGTCAGTCAGGTAATACGACTCACATGGACACACAAAAAAGAAGAAATAGATTTATTTTTAAATTTTTGTGTGCGACCATTTTTCCAGGAATCCTTTTTGCAACGTTTATTCTGGCGAGCCTTCTGATGAGCGTGGTCAAT
+
FFDGGGGGGGGGGHHHHHHGGGGHHHHHHHHHHHGGGHHHGGGHFHHHHHHHHHHHHHHHHGHHHHHHHGHHHHHGGGGGHHHHHHHHHHHHHHHHHHHHGHHHHGHHHHHHHHHHHGGGGGHHHHHHHHHHHGGGGHHHHH
@M02846:226:000000000-JV5VC:1:1101:21897:6593 2:N:0:1
TACCTTCTTTACAATATAGCAGACTAGATAATAATCTTCGTGTTAATGATAATTAAGACATTGACCACGCTCATCAGAAGGCTCGCCAGAATAAACGTTGCAAAAAGGATTCCTGGAAAAATGGTCGCACACAAAAATTTAA
+
FFFGGGGGGGGGGHHHHHHHHHHHHHHHHHHHHHHHHHHHHGHHHHHHHHHHIHHHHHHHHHHHHHHHGGGGGHHHHHHGHHHHGGGGGHHHHHHHGHHHGHHHHHGGGGHHHHHHHHHHHHHHHHGGGGGHGGHHHHHHHH
@M02846:226:000000000-JV5VC:1:1101:24827:6605 1:N:0:1
GCGTCAGTCAGGTAATACGACTCACATAGGACACACAAAAAAGAAGAAATAGATTTATTTTTAAATTTTTGTGTGCGACCATTTTTCCAGGAATCCTTTTTGCAACGTTTATTCTGGCGAGCCTTCTGATGAGCGTGGTCAA
+
FBBGGGGGGGGGGGBGHHHGCEGHHHHHFBHHHHHGGGHHHGGGHHHHGHHHHGHHHFHEHHEHHHFHHFGHHBCGDGGGGHHGFFHHHHHFHHHGHFHHHGHHHGFFGHHHHHHHHHGGGGGHHHHHGHFHHEFEDGHHHH
@M02846:226:000000000-JV5VC:1:1101:24827:6605 2:N:0:1
TTCTTTACAATATAGCAGACTAGATAATAATCTTCGTGTTAATGATAATTAAGACATTGACCACGCTCATCAGAAGGCTCGCCAGAATAAACGTTGCAAAAAGGATTCCTGGAAAAATGGTCGCACACAAAAATTTAAAAAT
+
5FFGGGGGGGGGGHHGFHGHHHGFHHHHHHGHHHHHHGHHHHHHHHHGHGHGGHGHHHGHHHHHGFGGGGHHHFGFGFHHGGGGGHHHHHHHGHHH1DFHHHGGHGHHFHHHHHHHHHHFHFFFGGGHGGHHEHHGHGHHH0
@M02846:226:000000000-JV5VC:1:1101:16998:6626 1:N:0:1
TACCTTCTTTACAATATAGCAGACTAGATAATAATCTTCGTGTTAATGATAATTAAGACATTGACCACGCTCATCAGAAGGCTCGCCAGAATAAACGTTGCAAAAAGGATTCCTGGAAAAATGGTCGCACACAAAAATTTAA
+
FFFGGGGGGGGGGHHHHHHHFHHHHHHHHHHHHHHHHHHFHGEGHHHHHHHGHHFHHHHHHHHHHHHHGGGGGHHHGHHHHHHHGGGGGHHHHHHHGFHHGHHHHHGGFHHHFGHHGHHFHGHHHHGGGGGHGGHHHHHHHG
@M02846:226:000000000-JV5VC:1:1101:16998:6626 2:N:0:1
GCGTCAGTCAGGTAATACGACTCACATAACACACAAAAAAGAAGAAATAGATTTATTTTTAAATTTTTGTGTGCGACCATTTTTCCAGGAATCCTTTTTGCAACGTTTATTCTGGCGAGCCTTCTGATGAGCGTGGTCAATG
+
FFBGGGGGGGGGGHHHHHHFGGGHHHHHHHHHHGGGHHHCGFHHHFHHHHFHHHHHHHHHHHHHHHHHGHHHHHGGGGGHHHHHHHHHHHHHHHHHHHHGHHHHGHHHHHGHHFHFCFGGGHHHHHDFFHHHGFGFHHFHHH
@M02846:226:000000000-JV5VC:1:1101:16334:6629 1:N:0:1
GCGTCAGTCAGGTAATACGACTCACATACACACAAAAAAGAAGAAATAGATTTATTTTTAAATTTTTGTGTGCGACCATTTTTCCAGGAATCCTTTTTGCAACGTTTATTCTGGCGAGCCTTCTGATGAGCGTGGTCAATGT
+
BFDGGGGGGGGGGFHFHHGGGFEGHHGGGHHFFEGHHHG?FHHHHHBHHFFFHGHHHHHFFHHHHHH0FCGGHGGGGCHHHHHBFGFHHHHHHHHHHH/?FHHGHHHFHHHHF3FCFGGGHHHH2DHHHHHGEDCFFGGHFH
@M02846:226:000000000-JV5VC:1:1101:16334:6629 2:N:0:1
TACCTTCTTTACAATATAGCAGACTAGATAATAATCTTCGTGTTAATGATAATTAAGACATTGACCACGCTCATCAGAAGGCTCGCCAGAATAAACGTTGCAAAAAGGATTCCTGGAAAAATGGTCGCACACAAAAATTTAA
+
FFFGGGGGGGGGGHHHHHHHHHHHHHHHHHHHHHHHHHHHHGHHHHHHIHHIHIHHHHIHHHHHHHHHGGGGGHHHHHHHHHHHGGGGGHHHHHHHGHHHGHHHHHGGHHHHHHHHHHHHHHHHHHGGGGGHGGHHHHGHHH
@M02846:226:000000000-JV5VC:1:1101:19363:6639 1:N:0:1
GCGTCAGTCAGGTAATACGACTCACATAACACGAAGATTATTATCTAGTCTGCTATATTGTAAAGCGTCAGTCAGGTAATACGAAGATTATTATCTAGTCTGCTATATTGTAAAGAAGGTAAAGTATGCGAGATCGGAAGAG
+
FFCGGGGGGGGGGGHHHHHGGGGHHHHHHHHHGGGGGHHHHHHHHHHHHHHHHHHHHHHHHHHHHHGGGGGHHHHHHHGHHHHGHGGHHHHHHHHHHHHHHHHHHHHHHHHGHHHHHHHHHHHHHHHHGGGGGGHHGGGGHH
@M02846:226:000000000-JV5VC:1:1101:19363:6639 2:N:0:1
TACCTTCTTTACAATATAGCAGACTAGATAATAATCTTCGTATTACCTGACTGACGCTTTACAATATAGCAGACTAGATAATAATCTTCGTGTTATGTGAGTCGTATTACCTGACTGACGCAAGTATGCGAGATCGGAAGAG
+
FFFGGGGGGGGGGHHHHHHHHHHHHHHHHHHHHHHHHHHHHHHHHHHHHHHIHFHGGGGGHHHHHGHGHGHHFHHGHGHHHHHHHHHHHGHGHHHFHHHHHHHGFHHHHHHHHHHHHGHGGGGGHHHHGGGGGGHHGGGGHH
@M02846:226:000000000-JV5VC:1:1101:19224:6675 1:N:0:1
TACCTTCTTTACAATATAGCAGACTAGATAATAATCTTCGTGTTAATGATAATTAAGACATTGACCACGCTCATCAGAAGGCTCGCCAGAATAAACGTTGCAAAAAGGATTCCTGGAAAAATGGTCGCACACAAAAATTTAA
+
FFFGGGGGGGGFGFHHHHGHHGCHGFHHHHHHHGHHHHHHGGHHGFHHHHGHHFHHHFHHHHFFGHHHGGGGGHHHFHHGHHHHGGGGGHHHHHHHGHHHGHHDGHFGHHHHGHFHCGGFFHGHHGGGGGGHGFHHHHHGHH
@M02846:226:000000000-JV5VC:1:1101:19224:6675 2:N:0:1
GCGTCAGTCAGGTAATACGACTCACATAACACAAAAAAGAAGAAATAGATTTATTTTTAAATTTTTGTGTGCGACCATTTTTCCAGGAATCCTTTTTGCAACGTTTATTCTGGCGAGCCTTCTGATGAGCGTGGTCAATGTC
+
F522EE?EGBFBGHEHFHAFGA23ABEFFHEGFFE2BAEE13A33G5A5GHHFHF5FHGBBGHFGHC2G2BGEDEGCHHHHEH3GHGHFHFHHHDGECFHD3/GHHGHHHG4GHGCCCDHHHGHFFHHGF/<C/FG11FGG1
@M02846:226:000000000-JV5VC:1:1101:16319:6702 1:N:0:1
TACCTTTACAATATAGCAGACTAGATAATAATCTTCGTGTTAATGATAATTAAGACATTGACCACGCTCATCAGAAGGCTCGCCAGAATAAACGTTGCAAAAAGGATTCCTGGAAAAATGGTCGCACACAAAAATTTAAAAA
+
FFFGGGGGGGGGGHHHHGHHHHHHHHHHHHHHHHHHHGGHHHHHHHHGHHHHHHHHHHHHHHHHHGGGGGHHHHHHHEHHHGGGGGHHHHHHHGHHHGHHHHHGGHHHHHHHHHFHHHHHGHHFGGGGHGGGHHHHHHHHHH
@M02846:226:000000000-JV5VC:1:1101:16319:6702 2:N:0:1
GCGTCAGTCAGGTAATACGACTCACATAGGACACACAAAAAAGAAGAAATAGATTTATTTTTAAATTTTTGTGTGCGACCATTTTTCCAGGAATCCTTTTTGCAACGTTTATTCTGGCGAGCCTTCTGATGAGCGTGGTCAA
+
FFBEFEFGGGGGFGHHHHHGGGGHHHHHGHFHHHHGGGHFH?EFHGCFEGHHHHHHHHHHHHHHHHHHHHGHHHHHGGGGGHHHHFHHHHHGHHHHHHHHHFHFDGGFHHHHHHHHGHGGGFGHHHHHGHHHHGGEGGHHHH
@M02846:226:000000000-JV5VC:1:1101:20471:6720 1:N:0:1
GCGTCAGTCAGGTAATACGACTCACATAACACACAAAAAAGAAGAAATAGATTTATTTTTAAATTTTTGTGTGCGACCATTTTTCCAGGAATCCTTTTTGCAACGTTTATTCTGGCGAGCCTTCTGATGAGCGTGGTCAATG
+
FFDGGGGGGGGGGHHHHHHGGGGHHHHHHHHHHGGGHHHGGGHHHHHHHHHHHHHHHHHHHHHHHHHHGHHHHHGGGGGHHHHHHHHHHHHHHHHHHHHGHHHHGHHHHHHHHHHHGGGGGHHHHHHHHHHHGGGGHHHHHH
@M02846:226:000000000-JV5VC:1:1101:20471:6720 2:N:0:1
TACCTTCTTTACAATATAGCAGACTAGATAATAATCTTCGTGTTAATGATAATTAAGACATTGACCACGCTCATCAGAAGGCTCGCCAGAATAAACGTTGCAAAAAGGATTCCTGGAAAAATGGTCGCACACAAAAATTTAA
+
FFFGGGGGGGGGGHHHHHHHHHHHHHHHHHHHHHHHHHHHHGHHHHHHHHHHHIHHHIIHHHHHHHHHGGGGGHHHHHHGHHHHGGGGGHHHHHHHGHHHGHHHHHGGHHHHHHHHHHHHHHHGHHGGGGGHGGHHHHHGHH
@M02846:226:000000000-JV5VC:1:1101:5650:6724 1:N:0:1
TACCTTCTTTACAATATAGCAGACTAGATAATAATCTTCGTGTTAATGATAATTAAGACATTGACCACGCTCATCAGAAGGCTCGCCAGAATAAACGTTGCAAAAAGGATTCCTGGAAAAATGGTCGCACACAAAAATTTAA
+
FFFGGGGGGGGGGGHHHHHHHHHHHGHHHHHGHHHHHHHHHGGHHGHHHHIHHHHHIGHGGHHHHHHHGGDGGHHGHHHHHHHHGGGGGHHHHHHHGHHHGHHHHHGGHHHHHHHHFFHHHHHHHHGGGGGHGGHHHHHHHH
@M02846:226:000000000-JV5VC:1:1101:5650:6724 2:N:0:1
GCGTCAGTCAGGTAATACGACTCACATAGGACACACAAAAAAGAAGAAATAGATTTATTTTTAAATTTTTGTGTGCGACCATTTTTCCAGGAATCCTTTTTGCAACGTTTATTCTGGCGAGCCTTCTGATGAGCGTGGTCAA
+
FFBEEGGGGGGGFGHHHGHGGGGHHHHHHFFHHHHGGGHHHGGGHHGHHHHHHHHHHHHHHHHHHHHHHHGFFHHHGGGGGHHHHHHHHGGGHHFHHHHHHGGGEHGHHHHHHHHGGGGGGGGHHHHFFHHHH2@?DDHHHH
@M02846:226:000000000-JV5VC:1:1101:7799:6728 1:N:0:1
TACCTTCTTTACAATATAGCAGACTAGATAATAATCTTCGTGTACAATATAGCAGATATGTGAGTCGTATTACCTGACTGACGCAAGTATGCGAGATCGGAAGAGCGGTTCAGCAGGAATGCCGAGACCGATCTCGTATGCC
+
FFFGGGGGGGGGGHHHHHHHHHGHHHHHHHHHHGHHHHHHHGHHHHHHHHIHHHIHHHHHHHHHHHGGHHHHHHHHHHHHHHGGGGGHHHHHGGGGGGHGGGGHHHGGGGGHHHGHHGHHHHHGGGGGGGGG?GHHFGHHHH
@M02846:226:000000000-JV5VC:1:1101:7799:6728 2:N:0:1
GCGTCAGTCAGGTAATACGACTCACATATCTGCTATATTGTACACGAAGATTATTATCTAGTCTGCTATATTGTAAAGAAGGTAAAGTATGCGAGATCGGAAGAGCGTCGTGTAGGGAAAGAGTGTAGATCTCGGTGGTCGC
+
BFCGGGGGGGGGGHHHHHHGGGGHHHHHHHHHHHHHHHHHHHHHGGGGGGHHHHHGHHHHHHHHHHHHHGHHHHHHGHGHHHHHHHHHHHHBEEGFGHHGGGGFFHGGGGGGHHHEGFHHHGHHGHHFHHGHHHGGGCEHGF
@M02846:226:000000000-JV5VC:1:1101:26603:6735 1:N:0:1
GCGTCAGTCAGGTAATACGACTCACATAGGACACACAAAAAAGAAGAAATAGATTTATTTTTAAATTTTTGTGTGCGACCATTTTTCCAGGAATCCTTTTTGCAACGTTTATTCTGGCGAGCCTTCTGATGAGCGTGGTCAA
+
FFBGGGGGGGGGGHGHHHHGGGGHGHFFGFFHHFCEA2EGHEFGHFFCGHHGFFHHHHHHHHHHHGFHHHGGHCGGGGCGGHHHHHHHFHGCGHHCHHHHHGGHFHGHHHHGHHHHHHGGGGGHHHHHFHHHHHG?EGFGFH
@M02846:226:000000000-JV5VC:1:1101:26603:6735 2:N:0:1
TACCTTCTTTACAATATAGCAGACTAGATAATAATCTTCGTGTTAATGATAATTAAGACATTGACCACGCTCATCAGAAGGCTCGCCAGAATAAACGTTGCAAAAAGGATTCCTGGAAAAATGGTCGCACACAAAAATTTAA
+
FFFGFGGGBGDFGHHHGHCFHFFHHFHDGHHHHGHB5FGCAFHHHHHHGEFHFHHFDGHHHHHHFHEEEGGGGHHGHGFBCAGHGCGFGHEGHEHHGFGFFFFHCFE?FGHGBGHEGHHHFAGHGHGGCCCFDGHHEFFGHH
@M02846:226:000000000-JV5VC:1:1101:13697:6742 1:N:0:1
TACCTTCTTTACAATATAGCAGACTAGATAATAATCTTCGTTATGTGAGTCGTATTACCTGACTGACGACCTTCTTTACAATATAGCAGACTAGATAATAATCTTCGTGTTAATGATAATTAAGACATTGACCACGCTCATC
+
FFFFGGGGGGGGG5GFHHFHFFGHHHFBGHFHHHHBFHHHHHFHEGFFFHHGGHHHHGHHDFFHF3FEAEAEHHHDGHFHGHHHHBG@DGHFGEFEGFHHHHHFGGEGEHHHG4@GGHHHEDGFHHGFBEBFFFH/EAEEHH
@M02846:226:000000000-JV5VC:1:1101:13697:6742 2:N:0:1
GCGTCAGTCAGGTAATACGACTCACATAACGTTTATTCTGGCGAGCCTTCTGATGAGCGTGGTCAATGTCTTAATTATCATTAACACGAAGATTATTATCTAGTCTGCTATATTGTAAAGAAGGTCGTCAGTCAGGTAATAC
+
BFBEGEGFGGFFFFHHCHH22EEHFGH3FHE2AGDHGHHEFC?0A?AHGHF5FHEFCG@AECHHHGHHHBGHHHHHBGBDEGFHFHHGG11>DF4FHEGBGBF?4B43BFHFHG44DDGFGFHABF?DG/AFGHGGGGFFGG
@M02846:226:000000000-JV5VC:1:1101:23998:6744 1:N:0:1
GCGTCAGTCAGGTAATACGACTCACATAGGACACACAAAAAAGAAGAAATAGATTTATTTTTAAATTTTTGTGTGCGACCATTTTTCCAGGAATCCTTTTTGCAACGTTTATTCTGGCGAGCCTTCTGATGAGCGTGGTCAA
+
FFBGGGGGGGGGGGHHGHHDGGGFHHHGGHHHHHHGGGHHC?EFCGBFHGFHFHHHHHHHHHHHHHHHHHGGHHHHGGGGGHHHHHHHHHGHHHHHHHHHHGHFHHGHHHHHHHHHGHGGGFGHHHHHGHHGHEGGGGHHHH
@M02846:226:000000000-JV5VC:1:1101:23998:6744 2:N:0:1
TACCTTCTTTACAATATAGCAGACTAGATAATAATCTTCGTGTTAATGATAATTAAGACATTGACCACGCTCATCAGAAGGCTCGCCAGAATAAACGTTGCAAAAAGGATTCCTGGAAAAATGGTCGCACACAAAAATTTAA
+
FFFGGGGGGGGGGFHHHGHHHHHHHHHHHHFGHHHHHHHHHGHHHHHHHIHHIHHFHHIHHHHHHHHHGGGGGHHHGHGHHHHHGGGGGHHHHHGHGHHHGHFHFHGGHHHHHHHGFHHHHHHHHHGGGGGHGCCFHHHHHH
@M02846:226:000000000-JV5VC:1:1101:22986:6752 1:N:0:1
GCGTCAGTCAGGTAATACGACTCACATAGGACACACAAAAAAGAAGAAATAGATTTATTTTTAAATTTTTGTGTGCGACCATTTTTCCAGGAATCCTTTTTGCAACGTTTATTCTGGCGAGCCTTCTGATGAGCGTGGTCAA
+
FFDGGGGGGGGGGHHHHHHGGGGHHHHHHHHHHHHGGGHHHGGGHHHHHHHHHHHHHHHHHHHHHHHHHHGHHHHHGGGGGHHHHHHHHHGHHHHHHHHHHGHHHHGHHHHHHHHHHHGGGGGHHHHHGHHHHHGGGGHHHG
@M02846:226:000000000-JV5VC:1:1101:22986:6752 2:N:0:1
TACCTTCTTTACAATATAGCAGACTAGATAATAATCTTCGTGTTAATGATAATTAAGACATTGACCACGCTCATCAGAAGGCTCGCCAGAATAAACGTTGCAAAAAGGATTCCTGGAAAAATGGTCGCACACAAAAATTTAA
+
FFFGGGGGGGGGGHHHHHHHHHHHHHHHHHHHHHHHHHHHHGHHHHHHIIIIIIHHIHIHHHHHHHHHGGGGGHHHHHHHHHHHGGGGGHHHHHHHGHHGGHHHHHGGGHHHHHHHHHHHHHHHHHGGGGGGGGHHHHHHHH
@M02846:226:000000000-JV5VC:1:1101:24815:6758 1:N:0:1
TACCTTCTTTACAATATAGCAGACTAGATAATAATCTTCGTGTTAATGATAATTAAGACATTGACCACGCTCACCAGAAGGCTCGCCAGAATAAACGTTGCAAAAGGATTCCTGGAAAAATGGTCGCACACAAAAATTTAAA
+
FFFGGGGGGGGGGHHHHHHHHHHHHHHGHHHHHHHHHHHHHGHHHHHHIHHIIHHHHHHHHHHHHHHHGGGGGHHHHHHHHHHHGGGGGHHHHHHHGHHHGHHHHHGHHHHHHHHHHHHHHHHHHGGGGGHGGHHHHHHHHD
@M02846:226:000000000-JV5VC:1:1101:24815:6758 2:N:0:1
GCGTCAGTCAGGTAATACGACTCACATAGGACACACAAAAAAGAAGAAATAGATTTATTTTTAAATTTTTGTGTGCGACCATTTTTCCAGGAATCCTTTTGCAACGTTTATTCTGGCGAGCCTTCTGGTGAGCGTGGTCAAT
+
FFCGGGGGGGGGGHHHHHHGGGGGHHHHHHHHGHHGGGHHHGGGHHHHHHHHHHHHHHH5GHHHHHHHHHGHHHHHGGGGGHHHHHHHHHHHHHHGHHHHHHHHHGHHHHHHHHHHHGGGGGHHHHHHHHHHHGGGGHHGHG
@M02846:226:000000000-JV5VC:1:1101:9895:6759 1:N:0:1
TACCTTCTTTACAATATAGCAGACTAGATAATAATCTTCGTGTTAATGATAATTAAGACATTGACCACGCTCATCAGAAGGCTCGCCAGAATAAACGTTGCAAAAAGGATTCCTGGAAAAATGGTCGCACACAAAAATTTAA
+
FFFGGGGGGGGGGHHHHGHHHHHHHHHHHHHHHHHHHFHHFGHHHHHGHIHIHHGIFHHHHHHHHHHGGGGFGHHHHHGFFEHHGGGGGHHHHHHHGHHGGHHHHHGCHHHHHHHHHFHHFHHHHHGGGGGHGGHHCGHHHH
@M02846:226:000000000-JV5VC:1:1101:9895:6759 2:N:0:1
GCGTCAGTCAGGTAATACGACTCACATAGGACACACAAAAAAGAAGAAATAGATTTATTTTTAAATTTTTGTGTGCGACCATTTTTCCAGGAATCCTTTTTGCAACGTTTATTCTGGCGAGCCTTCTGATGAGCGTGGTCAA
+
DBAAEEGAA4GFAFGE65FFFGGHHHHHGB3BGGH2E2A2EEEGFFA3FGGHBGFFGHFGHHEHFHGHFHG2?F1G1AE@GHHHBGF3F4FGGCFHGHFHFEGFGH/FGHHHFF?431<BGDCHHFHFFHFF11///<FFGG
@M02846:226:000000000-JV5VC:1:1101:15489:6789 1:N:0:1
GCGTCAGTCAGGTAATACGACTCACATAGGACACACAAAAAAGAAGAAATAGATTTATTTTTAAATTTTTGTGTGCGACCATTTTTCCAGGAATCCTTTTTGCAACGTTTATTCTGGCGAGCCTTCTGATGAGCGTGGTCAA
+
FFCGGGGGGGGGGFHHHHHGGGGHHHHHHHHHHHHGGGFHHFGGHHFHHGHHHHHHHHHHHHHFFHHHHHGHHHHHGGGGGHHHHHHHHGHHHHHHHHHHHGHHHHGHHHGHHHHHHHCGGGGHHHHHHHHHHHGGGGHHHH
@M02846:226:000000000-JV5VC:1:1101:15489:6789 2:N:0:1
TACTTCTTTACAATATAGCAGACTAGATAATAATCTTCGTGTTAATGATAATTAAGACATTGACCACGCTCATCAGAAGGCTCGCCAGAATAAACGTTGCAAAAAGGATTCCTGGAAAAATGGTCGCACACAAAAATTTAAA
+
FFFGGGGGGGGGGHHHHHHGHHHHHHHHGHHGHHHHHHHGGHHHHHHHHIHHHGHHIHHHHHHHHHHGGGGGHHHHHHGHHHHGGGGGHHHHHHHGHHHGHGHHHGGHHHHHHHHGHHFHHHHHHGGGGGHGGHHHHHHHHH
@M02846:226:000000000-JV5VC:1:1101:6997:6798 1:N:0:1
GCGTCAGTCAGGTAATACGACTCACATAGGACACACAAAAAAGAAGAAATAGATTTATTTTTAAATTTTTGTGTGCGACCATTTTTCCAGGAATCCTTTTTGCAACGTTTATTCTGGCGAGCCTTCTGATGAGCGTGGTCAA
+
FFDGGGGGGGGGGHHHHHHGGGGHHHHHHHHHHHHGGGHHHGGGHHGHHHHHHHHHHHHHHHHHHHHHHHGHHHHHGGGGGHHHHHHHHHHHHHHHHHHHHGHHHHGHHHHHHHHHHHGGGGGHHHHHHHHHHHGGGGHHHH
@M02846:226:000000000-JV5VC:1:1101:6997:6798 2:N:0:1
TACCTTCTTTACAATATAGCAGACTAGATAATAATCTTCGTGTTAATGATAATTAAGACATTGACCACGCTCATCAGAAGGCTCGCCAGAATAAACGTTGCAAAAAGGATTCCTGGAAAAATGGTCGCACACAAAAATTTAA
+
FFFGGGGGGGGGGHHHHHHHGHHHHHHFHGHHFHHHHHHHHGHHHHHHIHHHHHHHHGIHHHHHHHHHGGGGGHHGGHHHGHHHGGGGGHHHHHHHGHHHGHHHHHGGFGHHHHHHHHHHHHHHHFGGGGGHGGHEHHHGHH
@M02846:226:000000000-JV5VC:1:1101:10175:6830 1:N:0:1
TACCTTCTTTACAATATAGCAGACTAGATAATAATCTTCGTGTTAATGATAATTAAGACATTGACCACGCTCATCAGAAGGCTCGCCAGAATAAACGTTGCAAAAAGGATTCCTGGAAAAATGGTCGCACACAAAAATTTAA
+
FFFGGGGGGGGGGHGHHHHHGHHHHHHHHHHHHHHHHHHHHGHHHHHHIHGIHHIHHHIHHHHHHHHHGGGGGHHHHHHHHHHHGGGGGHHHHHHGGHGHGHHHHHGGHHHHHHHHHHHHHHHHHHGGGGGHGGHHHHHHHH
@M02846:226:000000000-JV5VC:1:1101:10175:6830 2:N:0:1
GCGTCAGTCAGGTAATACGACTCACACAAAAAAGAAGAAATAGATTTATTTTTAAATTTTTGTGTGCGACCATTTTTCCAGGAATCCTTTTTGCAACGTTTATTCTGGCGAGCCTTCTGATGAGCGTGGTCAATGTCTTAAT
+
FFCGGGGGGGGGFHHHHHHGGGGHHHHGGHHHGGGHGFHGHHHHHHHGHHHHHHHHHHHHHGHHHHGGGGGGHHHHHHHHHGHHHHHHHHHHGHHHHGHHHHHHHHHHHGGGGGHHHHHHHHHHHGGGGHHHHHHHHHHHHH
@M02846:226:000000000-JV5VC:1:1101:10683:6835 1:N:0:1
GCGTCAGTCAGGTAATACGACTCACACACAAAAAAGAAGAAATAGATTTATTTTTAAATTTTTGTGTGCGACCATTTTTCCAGGAATCCTTTTTGCAACGTTTATTCTGGCGAGCCTTCTGATGAGCGTGGTCAATGTCTTA
+
FFCGGGGGGGGGGGHHHHGGGGGHHHHGGGGHHHGGGHHHHHHHHHHHHHHHHHHHHHHHHHHGHHHHHGGGGGHHHHHHHHHHHHHHHHHHHHGHHHHGGHHHHHHHHHHGGGGGHHHHHHHHHHHGGGGHHHHHHHHHHH
@M02846:226:000000000-JV5VC:1:1101:10683:6835 2:N:0:1
TACCTTCTTTACAATATAGCAGACTAGATAATAATCTTCGTGTTAATGATAATTAAGACATTGACCACGCTCATCAGAAGGCTCGCCAGAATAAACGTTGCAAAAAGGATTCCTGGAAAAATGGTCGCACACAAAAATTTAA
+
FFFGGGGGGGGGGHHHHHHHHHHHHHHHHHHHHHHHHHHHHGHHHHHHHIHHHHIHHHIHHHHHHHHHGGGGGHHHHHHHGHHHGGGGGHHHHHHHGHHHGHHHHHGGGHHHHHHHHHHHHHHHHHGGGGGHGGHHHHHHHG
@M02846:226:000000000-JV5VC:1:1101:12399:6856 1:N:0:1
TACCTTCTTTACAATATAGCAGACTAGATAATAATCTTCGTGTTAATGATAATTAAGACATTGACCACGCTCATCAGAAGGCTCGCCAGAATAAACGTTGCAAAAAGGATTCCTGGAAAAATGGTCGCACACAAAAATTTAA
+
FFFGGGGGGGGGGHHHHHHHHHHHHHHHHHHHHHHHHHHHHGHHHHHHHHHHHIHIIHHHHHHHHHHHGGGGGHHHHHHGHHHHGGGGGHHHHHHHGHHFGHHHHHGGHHHHHHGHHHHHHHHHHHGGCG?GGGHGHHHHHH
@M02846:226:000000000-JV5VC:1:1101:12399:6856 2:N:0:1
GCGTCAGTCAGGTAATACGACTCACATAGGACACACAAAAAAGAAGAAATAGATTTATTTTTAAATTTTTGTGTGCGACCATTTTTCCAGGAATCCTTTTTGCAACGTTTATTCTGGCGAGCCTTCTGATGAGCGTGGTCAA
+
FFBGGEFGGFGGFEHHHHEGGEGHHFHFGHHFHGHGGGAFFEEFHGC3GHHHFHHGHHHHHHHHFHFHHHG2BFGHGGGGCHHHHHHHHHHHHGFGFHHHHGHGHHGHGHGHHHHHHHGGGGGHHHHHFHHGFHGGGGHGHH
@M02846:226:000000000-JV5VC:1:1101:26395:6868 1:N:0:1
GCGTCAGTCAGGTAATACGACTCACATAACACAAAAAAGAAGAAATAGATTTATTTTTAAATTTTTGTGTGCGACCATTTTTCCAGGAATCCTTTTTGCAACGTTTATACTGGCGAGCCTTCTGATGAGCGTGGTCAATGTC
+
FFBGGGGGGGGGGHHHHHHGFGGHHHHGHHHHHGHGHGGFHHFGHHHHHHHHHHHHHHHGEHHHHHGHHHHHGGGGGHHHHHHHHHHHHHHHHHHHHGHHHHGHHHGHHHHHHHGCGGGHHHHHGHHGHHGGGGHHHHHHHH
@M02846:226:000000000-JV5VC:1:1101:26395:6868 2:N:0:1
TACCTTCTTTACAATATAGCAGACTAGATAATAATCTTCGTGTTAATGATAATTAAGACATTGACCACGCTCATCAGAAGGCTCGCCAGTATAAACGTTGCAAAAAGGATTCCTGGAAAAATGGTCGCACACAAAAATTTAA
+
FFFGGGGGGGGGFFHHHHHHGHHHHHHDGGHHGHHHHHHHHGHHGHHHHHHGHHFFGHHFHHHHHHHHGGGGGHHHHHHFHFHHGGGGGHHHGFFGGHHHGHFFFHGGFHHHHHHHHHFHHGHHHHGGGGGHAGFH/GFHHH
@M02846:226:000000000-JV5VC:1:1101:13419:6869 1:N:0:1
GGAACAGCCAGGGGTGCTGGAGCATCTCGACCTCGAACGCATTGATGCTCTCTCTGGCCATTGTGGTGAATTTCTCGTCGTTTAGTGAAGGGTTCATTGTTTGTCTGTACGTAATACAACTCACCTTGAGTCGCTGAAGCAT
+
FFFGGGGGGGGGGGGEGHFBGFGHHHHHGHGGGGGGGHGGGGGHHGHHFHHHHHHHHHHHHHGHHCEFHGHHHHHGGEGEGGGHHHHHHH3A?GHHGHHHHHGHHHHHHHHHHHGGHHGHHHHHHGHHHGHGCCGGGGHGHH
@M02846:226:000000000-JV5VC:1:1101:13419:6869 2:N:0:1
GAAAGCGCAATGAATGAGGGTGATGTTGTTGGCGTCGAGAGTGAAAATACCCAAGAATTCTTAGAACGCCAACTCAAGCTTCTCGAAGCTTTCAAGTCCAAGGCCCCAGAGAGAGGCGCGGATAACACCGTCTCTACTGCAT
+
FFFGGGGGGGGGGHHHHHHDGEFHHHHBFGHGHGGGGGGHGHHHHHFFGHHHHGFAHHHHHHHHHHHGGGGGGHGHHHHHHHGHGHHGGHHGHHHFHHHHGHEHHGGGFGEHDGGDFCGGGGGGHHHHGGGDHHHHHHHHHD
@M02846:226:000000000-JV5VC:1:1101:9240:6875 1:N:0:1
GCGTCAGTCAGGTAATACGACTCACATAGGACACACAAAAAAGAAGAAATAGATTTATTTTTAAATTTTTGTGTGCGACCATTTTTCCAGGAATCCTTTTTGCAACGTTTATTCTGGCGAGCCTTCTGATGAGCGTGGTCAA
+
FFCGGGGGGGGGGHHHHHHGGGGHHHHHHHHHHHHGGGHHHGGGHHHHHHHHHHHHHHHHHHHHHHHHHHGHHHHHGGGGGHHHHHHHHHHHHHHHHHHHHGHHHHGHHHHHHHHHHHGGGGGHHHHHHHHHHHGGGGHHHH
@M02846:226:000000000-JV5VC:1:1101:9240:6875 2:N:0:1
TACCTTCTTTACAATATAGCAGACTAGATAATAATCTTCGTGTTAATGATAATTAAGACATTGACCACGCTCATCAGAAGGCTCGCCAGAATAAACGTTGCAAAAAGGATTCCTGGAAAAATGGTCGCACACAAAAATTTAA
+
FFFGGGGGGGGGGHHHHHHHHHHHHHHHHHHHHHHHHHHHHGHHHHHHHHHHHHHHGHIHHHHHHHHHGGGGGHGHHHHGGHHHGGGGGHHHGHHHGHHHGHHHHHGGHHHHGHHHHHHHHHHHHHGGGGGHGGHHHHHHHH
@M02846:226:000000000-JV5VC:1:1101:8987:6885 1:N:0:1
GCGTCAGTCAGGTAATACGACTCACATAGACACACAAAAAAGAAGAAATAGATTTATTTTTAAATTTTTGTGTGCGACCATTTTTCCAGGAATCCTTTTTGCAACGTTTATTCTGGCGAGCCTTCTGATGAGCGTGGTCAAT
+
FFDFGGG5GFGGDGHFGHHGGGGHGHGHGFHHHFEDGG22E?FEFFEGDGFBGHHHHFHHHCG@FEHHHGHHHHHGGGGGHHHHHHEHFFEHHHFHFFGFEGHHHGGHHHHGHHFHHGGGGGHHHHGHHHHHHGEA?GHHGH
@M02846:226:000000000-JV5VC:1:1101:8987:6885 2:N:0:1
TACCTTCTTTACAATATAGCAGACTAGATAATAATCTTCGTGTTAATGATAATTAAGACATTGACCACGCTCATCAGAAGGCTCGCCAGAATAAACGTTGCAAAAAGGATTCCTGGAAAAATGGTCGCACACAAAAATTTAA
+
FFFGGGGGGGG1GDGBGFFBFGFHFFCGHGHHFCHHGGHHGFGHDGFGAEFHHHHHHHHHGF1FEGFHGGGGCHHHHEGG0EHFEGGGGFHHHHFHGFHEFGG1BGGCEHGDGHGF0FFFFGFHFGCECGGHGFHHFHHHHF
@M02846:226:000000000-JV5VC:1:1101:10386:6887 1:N:0:1
TACCTTCTTTACAATATAGCAGACTAGATAATAATCTTCGTGTTAATGATAATTAAGACATTGACCACGCTCATCAGAAGGCTCGCCAGAATAAACGTTGCAAAAAGGATTCCTGGAAAAATGGTCGCACACAAAAATTTAA
+
FFFGGGGGGGGGGHHHHHHHHHHHHHHHHHHHHHHHHHHHHGHHHHHHIHHIIIIHIIIHHHHHHHHHGGGGGHHHHHHHHHHHGGGGGHHHHHHHGHHHGHHHHHGGHHHHHHHHHHHHHHHFHHGGGGGHGGHHHHHHHH
@M02846:226:000000000-JV5VC:1:1101:10386:6887 2:N:0:1
GCGTCAGTCAGGTAATACGACTCACATAGGACACACAAAAAAGAAGAAATAGATTTATTTTTAAATTTTTGTGTGCGACCATTTTTCCAGGAATCCTTTTTGCAACGTTTATTCTGGCGAGCCTTCTGATGAGCGTGGTCAA
+
FFDGGGGGGGGGGHHHHHHGGGGHHHHHHHHHHHHGGFHHHGGGHHHHHHHHHHHHHHHHHHHHHHHHHHGHHHHHGGGGGHHHHHHHHHHHHHHHHHHHHGHHHHGHHHHHHHHHHHGGGGGHHHHHHHHHHHGEGGHHHH
@M02846:226:000000000-JV5VC:1:1101:8732:6899 1:N:0:1
TACCTTCTTTACAATATAGCAGACTAGGATAATAATCTTCGTGTTAATGATAATTAAGACATTGACCACGCTCATCAGAAGGCTCGCCAGAATAAACGTTGCAAAAAGGATTCCTGGAAAAATGGTCGCACACAAAAATTTA
+
FFFGGGGGGGGGGHHHHHFHHHHHHHHHHHHHHFHHHHHHHHGHHHHHHGHHHIIHHHHHHHHHHHHHHGGGGGHHHHHHHHHHHGGGGGHHHHHHHGHHHGGHHGHGGHHHHHHHHHHHHHHHGHHGGGGGHGGGHHHHHH
@M02846:226:000000000-JV5VC:1:1101:8732:6899 2:N:0:1
GCGTCAGTCAGGTAATACGACTCACATAGGACACACAAAAAAGAAGAAATAGATTTATTTTTAAATTTTTGTGTGCGACCATTTTTCCAGGAATCCTTTTTGCAACGTTTATTCTGGCGAGCCTTCTGATGAGCGTGGTCAA
+
FFCGGGEGGGGGGHHHHHHGGGGHHHHHGHHHHHHGGGFGHGGFGHHHGHHHHHHHHHHHHHHHGHHHHHGHHHHHGGGGGHHHGHHGHHHHHHGGHHHHHGHGHHCFHHHHHHHHHHGGGGGHHHHHGHHHGHGGGGHHHH
@M02846:226:000000000-JV5VC:1:1101:9939:6903 1:N:0:1
TACCTTCTTTACAATATAGCAGACTAGATAATAATCTTCGTGTTAATGATAATTAAGACATTGACCACGCTCATCAGAAGGCTCGCCAGAATAAACGTTGCAAAAAGGATTCCTGGAAAAATGGTCGCACACAAAAATTTAA
+
FFFGGGGGGGGGGHHHHHHHHHHHHHHHHGHHHHHHHHHHHGHHGHHHIHHHIIHHIIHHHHHHHHHHGGGGGHHHHHHHGHHHGGGGGHHHHHHHGHHHGHHGHHGGHHHHHHHHHGHHHHHHHHGGGGGHGGHHGHHHHH
@M02846:226:000000000-JV5VC:1:1101:9939:6903 2:N:0:1
GCGTCAGTCAGGTAATACGACTCACATAGGACACACAAAAAAGAAGAAATAGATTTATTTTTAAATTTTTGTGTGCGACCATTTTTCCAGGAATCCTTTTTGCAACGTTTATTCTGGCGAGCCTTCTGATGAGCGTGGTCAA
+
FFCGGGGGGGGGGHHHFHHGGGGHHGHHHHGHHHHGGGHHHGGGHHHHHHGHEHHHFHHHHHHHHHHHHHGHHHHHGGGGGHHHHHHHHHHHHHHHGHHHHGHHHHGHHHHHHHGHHHGGGGGHHGHHHHHHHHGGGGHHHH
@M02846:226:000000000-JV5VC:1:1101:20251:6916 1:N:0:1
TACCTTCTTTACAATATAGCAGACTAGATAATAATCTTCGTGTTAATGATAATTAAGACATTGACCACGCTCATCAGAAGGCTCGCCAGAATAAACGTTGCAAAAAGGATTCCTGGAAAAATGGTCGCACACAAAAATTTAA
+
FFFGGGGGGGGGGHHHHHHHHHHHHHHHHHHHHHHHHHHHHGHHHHHHHHHHHHHHHHHHHHHHHHHHGGGGGHHHHHHHHHHHGGGGGHHHHHHHGHHHGHHHHHGGHHHHHHHHHHHHHHHGHFGGGGGHGGHHHHHHHH
@M02846:226:000000000-JV5VC:1:1101:20251:6916 2:N:0:1
GCGTCAGTCAGGTAATACGACTCACATAGCACACAAAAAAGAAGAAATAGATTTATTTTTAAATTTTTGTGTGCGACCATTTTTCCAGGAATCCTTTTTGCAACGTTTATTCTGGCGAGCCTTCTGATGAGCGTGGTCAATG
+
FFCGGGGGGGGGGFHHCHHGGGGHHHHHFHHHHHGGHGHFFFEHHHHHGHHHHHGHHHHHHHHHHHHHGHHHHHGGGGGHHHHHHHHHHGHHHHHHHHHGHHHHGHHHHHHHHGFHGGGGGHHHHHHHHHHHGEGGHHHFHF
@M02846:226:000000000-JV5VC:1:1101:10877:6945 1:N:0:1
TACCTTCTTTACAATATAGCAGACTAGATAATAATCTTCGTGTTAATGATAATTATGTGAGTCGTATTACCTGACTGACGCAAGTATGCGAGATCGGAAGAGCGGTTCGCAGGAATGCCGAGACCGATCTCGTATGCCGTCT
+
FFFGGGC4FGBGFFFHGFBGHFFHH4E4GHFGH5GEGFFGGEGGHEHHHHGFHHGHGHHHFHHGFGHHHHHHHHHFHHFGGGGGHHHGFGGCGGHHGGEECHGEEEEF?EEGGGGHHHHGG?DDEGCB?CFGFAFFGHC.A0
@M02846:226:000000000-JV5VC:1:1101:10877:6945 2:N:0:1
GCGTCAGTCAGGTAATACGACTCACATACTTATCATTAACACGAAGATTATTATCTAGTCTGCTATATTGTAAAGAAGGTAAAGTATGCGAGATCGGAAGAGCGTCGTGTAGGGAAAGAGTGTAGATCTCGGTGGTCGCCGT
+
FF1AEEABD1FGFEFGBGEAF?EBEGHF1DAFBGFFDFDEGHEE/AEEGEFF2BFHE1FBGHHHFGHHHFFGDFB1FGHHF2BDFFGDHGGG?FEFAE/E00GGEEE/E/BF</00F00FFF1F1FHHHGFCEGCGHC/?</
@M02846:226:000000000-JV5VC:1:1101:25641:6947 1:N:0:1
GCGTCAGTCAGGTAATACGACTCACATAACACACAAAAAAGAAGAAATAGATTTATTTTTAAATTTTTGTGTGCGACCATTTTTCCAGGAATCCTTTTTGCAACGTTTATTCTGGCGAGCCTTCTGATGAGCGTGGTCAATG
+
FFCGGGGGGGGGGHHHHHHGGGGHHHHHHHHHHGGGHHHGGGHHHHHHHHHHHHHHHHHHHHHHHHHHGHHHHHGGGGGHHHHHHHHHHHHHHHHHHHHGHHHHGHHHHHHHHHHHGGGGGHHHHHHHHHHHGFGGHHHHHH
@M02846:226:000000000-JV5VC:1:1101:25641:6947 2:N:0:1
TACCTTCTTTACAATATAGCAGACTAGATAATAATCTTCGTGTTAATGATAATTAAGACATTGACCACGCTCATCAGAAGGCTCGCCAGAATAAACGTTGCAAAAAGGATTCCTGGAAAAATGGTCGCACACAAAAATTTAA
+
FFFGGGGGGGGGGHHHHHHHHHHHHHHHHHHHHHHHHHHHHGHHHHHHHIIHIIHHIIIHHHHHHHHHGGGGGHHHHGHGHHHHGGGGGHHHHHHHGHHHGHHHHHGGHHHHHHHHFHGHHHHHHHFGGGGHGGHHHHHHHH
@M02846:226:000000000-JV5VC:1:1101:6635:6951 1:N:0:1
GCGTCAGTCAGGTAATACGACTCACATAGGACACACAAAAAAGAAGAAATAGATTTATTTTTAAATTTTTGTGTGCGACCATTTTTCCAGGAATCCTTTTTGAAACGTTTATTCTGGCGAGCCTTCTGATGAGCGTGGTCAA
+
FFBGGGGGGGFGGHHFHFDEDGGHGHCD5GBGCGFGGACGHCEA1FFGBG5FGGHHHHFFEGHHGHFHHHC2FEGFDGGGGHFFHHGHFGGABGHHHHHFGEEHFHGGFFEEDGHF3CDCFGGHHHHFHHHHHECECGGHHH
@M02846:226:000000000-JV5VC:1:1101:6635:6951 2:N:0:1
TACCTTCTTTACAATATAGCAGACTAGATAATAATCTTCGTGTTAATGATAATTAACACATTGACCACGCTCATCAGAAGGCTCGCCAGAATAAACGTTTCAAAAAGGATTCCTGGAAAAATGGTCGCACACAAAAATTTAA
+
FFFGFGGGGGGGGCFGHHHHFHFHHGHFGHFHHCGHHHHHHGHHHAGHHHHHHHHF5BFHHHHGHHHEFGDEGHHHHHHGGHFFGGFEEFHHFHHHGHHHHHHFFHGGHHHHGHHGHCGHHHFHHHGCCCCHDFCCAGHGBB
@M02846:226:000000000-JV5VC:1:1101:5700:6953 1:N:0:1
GCGTCAGTCAGGTAATACGACTCACATAGGACACACAAAAAAGAAGAAATAGATTTATTTTTAAATTTTTGTGTGCGACCATTTTTCCAGGAATCCTTTTTGCAACGTTTATTCTGGCGAGCCTTCTGATGAGCGTGGTCAA
+
FFDG?EEGGGGFGFDHFHHDGEFFH3EHHCHFHHFGGCGAGGECCGCA3FDGGGFEFHHHGGHHHFFHHHGHHHHHGGGGGGHHHHHGHHGGHHHHHHFFHGGHGFFFHHFHHHHFFFGGGGGHHHGDDGGGCGFGGGGB<G
@M02846:226:000000000-JV5VC:1:1101:5700:6953 2:N:0:1
TACCTTCTTTACAATATAGCAGACTAGATAATAATCTTCGTGTTAATGATAATTAAGACATTGACCACGCTCATCAGAAGGCTCGCCAGAATAAACGTTGCAAAAAGGATTCCTGGAAAAATGGTCGCACACAAAAATTTAA
+
FFFGGGGGGGGGGHHHHHHHHHHHHHHBHHGHHHHFGHHHGGHHHHHHHHHHHHHHHHHHHHHHGHHHGGGGGHHHHGGHHGHFGGGFGHGHHHHHGFHH?GHHHHGGFHHHHHHFHFHFHHFHHHGGGFGHGGHHGHHHHH
@M02846:226:000000000-JV5VC:1:1101:13927:6964 1:N:0:1
TACCTTCTTTACAATATAGCAGACTAGATAATAATCTTCGTGTTAATGATAATTAAGACATTGACCACGCTCATCAGAAGGCTCGCCAGAATAAACGTTGCAAAAAGGATTCCTGGAAAAATGGTCGCACACAAAAATTTAA
+
FFFGGGGGGGGGGHHHHHHHHHHHHHHHHHHHHHHHHHHHHGHHGHHHIHHHIIHHIHHHHHGHHHHHGGGGGHHHHHHHHHHHGGGGGHHHHHHHGHHHGHHHHHGGHHHHHHHHHHHHHHHHHHGGGGGHGGHHHHHHHH
@M02846:226:000000000-JV5VC:1:1101:13927:6964 2:N:0:1
GCGTCAGTCAGGTAATACGACTCACATAGGACACACAAAAAAGAAGAAATAGATTTATTTTTAAATTTTTGTGTGCGACCATTTTTCCAGGAATCCTTTTTGCAACGTTTATTCTGGCGAGCCTTCTGATGAGCGTGGTCAA
+
FFCGGGGGGGGGGHHHHHHGGGGHHHHHHHHHHHHGGGHGHGGGHHHHHHHHHHHHHHHHHHHHHHHHHHGHHHHHGGGGGHHHHHHHHHHHHHHHHHHHHGHHHHGHHHHHHHHHGHGGGGGHHHHHGHHHHHGGGGHHHH
@M02846:226:000000000-JV5VC:1:1101:26052:7029 1:N:0:1
GCGTCAGTCAGGTAATACGACTCACATAGGACACACAAAAAAGAAGAAATAGATTTATTTTTAAATTTTTGTGTGCGACCATTTTTCCAGGAATCCTTTTTGCAACGTTTATTCTGGCGAGCCTTCTGATGAGCGTGGTCAA
+
FBDGGGGGGGGCFFFHCGGGC?EHHCGGHH3FFGFEDEFHHGABGG33AF5FABGGDHHHGBFHDDGHHHGHHEGHEDGGCHHHHHFGHHHGHHHHHEHFGGHFFHG?BGGHGHGHHHC@DCGGGHHHFGHFEDDDA@GGFG
@M02846:226:000000000-JV5VC:1:1101:26052:7029 2:N:0:1
TACCTTCTTTACAATATAGCAGACTAGATAATAATCTTCGTGTTAATGATAATTAAGACATTGACCACGCTCATCAGAAGGCTCGCCAGAATAAACGTTGCAAAAAGGATTCCTGGAAAAATGGTCGCACACAAAAATTTAA
+
FFFGGGGGGFFGGGGFGHHHHC4FGFHGHBFGHFHGHGHHFFHHFHHFFHDHHFFDEFHFHHHGGFECEGGGGHHGHHGBAGHHEGCFGFGFGFGHGHHHGHH3GGGGHEHHHHHHEGGCHHFC?G<?DCCFFGHHAFBGGF
@M02846:226:000000000-JV5VC:1:1101:20670:7037 1:N:0:1
TACCTTCTTTACAATATAGCAGACTAGATAATAATCTTCGTGTTAATGATAATTAAGACATTGACCACGCTCATCAGAAGGCTCGCCAGAATAAACGTTGCAAAAAGGATTCCTGGAAAAATGGTCGCACACAAAAATTTAA
+
FFFGGGGGGGGGGHHHHHHHHHHHHHHHHHHHHHHHHHHHHGHHHGHHIIHIIHHHHHIHHHHHHHHHGGGGGHHHHHHGHHHHGGGGGHHHHHHHGHHHGHHHHHGGHHHHHHHHHHHHHHHHHHGGGGGHGGHHGHHHHH
@M02846:226:000000000-JV5VC:1:1101:20670:7037 2:N:0:1
GCGTCAGTCAGGTAATACGACTCACATAACACAAAAAAGAAGAAATAGATTTATTTTTAAATTTTTGTGTGCGACCATTTTTCCAGGAATCCTTTTTGCAACGTTTATTCTGGCGAGCCTTCTGATGAGCGTGGTCAATGTC
+
FFDGGGGGGGGGGHHHHHHGGGGHHHHHHHHHHGHHHGGGHHGHHHHHHHHHHHHHHHHHHHHHHHGHHHHHGGGGGHHHHHHHHHHHHGHHHHHHHGHHHHGHHHHHHHHHHGGGGGGHHHHHHHHHHHGGGGHHGHHHHH
@M02846:226:000000000-JV5VC:1:1101:20069:7044 1:N:0:1
GCGTCAGTCAGGTAATACGACTCACATAACACAAAAAAGAAGAAATAGATTTATTTTTAAATTTTTGTGTGCGACCATTTTTCCAGGAATCCTTTTTGCAACGTTTATTCTGGCGAGCCTTCTGATGAGCGTGGTCAATGTC
+
FFDGGGGGGGGGEGGHHHHGGGGHHHHHHHHHHGHHHGGGHHHHHHHHHHHHHHHHHHHHHHHHHHGHHHHHGGGGGHHHHHHHHHHHHHHHHHHHHGHHHHGHHHHHHHHHGHGGGGGHHHHHHHHHHHGGGGHHHHHHHH
@M02846:226:000000000-JV5VC:1:1101:20069:7044 2:N:0:1
AATATAGCAGACTAGATAATAATCTTCGTGTTAATGATAATTAAGACATTGACCACGCTCATCAGAAGGCTCGCCAGAATAAACGTTGCAAAAAGGATTCCTGGAAAAATGGTCGCACACAAAAATTTAAAAATAAATCTAT
+
FFFGGGGGGGGGGHHHHFHHHHHHHHHHHGHHHHHHHHHGHHHHHHHHIHHHHIHHGGGGGHHHHGHHHHHHGGGGGHHHHHHHGHHHGHHHHHGGHHHHHHHHHHHHHHHHHHGGGGGHGGHHHHHHHHHHHHHHHHHHHH
@M02846:226:000000000-JV5VC:1:1101:24783:7049 1:N:0:1
GCGTCAGTCAGGTAATACGACTCACATAGGACACACAAAAAAGAAGAAATAGATTTATTTTTAAATTTTTGTGTGCGACCATTTTTCCAGGAATCCTTTTTGCAACGTTTATTCTGGCGAGCCTTCTGATGAGCGTGGTCAA
+
FFBEGEGFGGGGGFGHHHHGGGGFHHHHHHGHHHHGGGHHHGGGHHHHHHHHHHHHHHHHHHHHHHHHHHGHHHHHGGGGGHHHHHHHHHGHHHHHHHHHHGHHHHGHHHHHHHHHHHGGGGDHHHHHGHHHHHGGGGHHGG
@M02846:226:000000000-JV5VC:1:1101:24783:7049 2:N:0:1
TACCTTCTTTACAATATAGCAGACTAGATAATAATCTTCGTGTTAATGATAATTAAGACATTGACCACGCTCATCAGAAGGCTCGCCAGAATAAACGTTGCAAAAAGGATTCCTGGAAAAATGGTCGCACACAAAAATTTAA
+
BFFGGGGGGGFFGFFHHGFFHHHHFHHHHHHHHFHHHHHHGFHHHHHHHHHHHHHGHHHHFHHHGCHHGGFGGHHHFFHHHGHGGFEGGGHHHHFHGHHHGHHFFHGGHHHHHHHFFHHHHHEHHHGGGGGHGGHHGHHHHH
@M02846:226:000000000-JV5VC:1:1101:16805:7073 1:N:0:1
TACCTTCTTTACAATATAGCAGACTAGATAATAATCTTCGTGTTAATGATAATTAAGACATTGACCACGCTCATCAGAAGGCTCGCCAGAATAAACGTTGCAAAAAGGATTCCTGGAAAAATGGTCGCACACAAAAATTTAA
+
FFFGFGGGDGGGGHHHHHGGFEGHGGAGFFHHGHHHBGHGAFFGHHHHHHBDHHFHHHHGHHHGGHHHGGGGGHHHGHHFHHCHC0EGGHGHFGHHFHHHGFGFHFGCCDHHHHHGFGHBCGF3BGEGGGGHGGCGFHHGHH
@M02846:226:000000000-JV5VC:1:1101:16805:7073 2:N:0:1
GCGTCAGTCAGGTAATACGACTCACATAACACACAAAAAAGAAGAAATAGATTTATTTTTAAATTTTTGTGTGCGACCATTTTTCCAGGAATCCTTTTTGCAACGTTTATTCTGGCGAGCCTTCTGATGAGCGTGGTCAATG
+
FFBEEAEGGGGGGGGHHHFCGGGHHGHHHHHHHGGAGHHGDFHHGHFHHGBGHGFHHHHHHHHHHHGHFHHHFHGGGFGHHHHHHHGHHAFHHCHHHHDFHEFHCGGHGHHHHHHFF@@CGHHHFHEHG22GCGGGHHHHHD
@M02846:226:000000000-JV5VC:1:1101:19632:7077 1:N:0:1
TACCTTCTTTACAATATGCAGACTAGATAATAATCTTCGTGTTAATGATAATTAAGACATTGACCACGCTCATCAGAAGGCTCGCCAGAATAAACGTTGCAAAAAGGATTCCTGGAAAAATGGTCGCACACAAAAATTTAAA
+
FFFGGGGGGGGGGHHHHHHHHHHHHHHHHHHHHHHHHHHHGHHHHHHHIIHHIIHIIHHHHHHHHHHGGGGGHHHHHHHHHHHGGGGGHHHHHHHGHHHGHHHHHGGHHHHHHHHHHHHHHHHHHGGGGGHGGHHHHHHHHH
@M02846:226:000000000-JV5VC:1:1101:19632:7077 2:N:0:1
GCGTCAGTCAGGTAATACGACTCACATGGACACACAAAAAAGAAGAAATAGATTTATTTTTAAATTTTTGTGTGCGACCATTTTTCCAGGAATCCTTTTTGCAACGTTTATTCTGGCGAGCCTTCTGATGAGCGTGGTCAAT
+
FFDGGGGGGGGGGHHHHHHGGGGHHHHHHHGHHHGGGHHHGGGHHGHHHHHHHHHHHHHHHHHHHHHHHGHHHHGGGGGGHHHHHHHHHHHHHHHHHHHHGHHHHFHHHHHHHHHGHGGGGGHHHHHHHHGHHGGGGHHHHH
@M02846:226:000000000-JV5VC:1:1101:23358:7085 1:N:0:1
TACCTTCTTTACAATATAGCAGACTAGATAATAATCTTCGTGTTAATGATAATTAAGACATTGACCACGCTCATCAGAAGGCTCGCCAGAATAAACGTTGCAAAAAGGATTCCTGGAAAAATGGTCGCACACAAAAATTTAA
+
FFFGGGGGGGGGGHHHHHHHHHHHHHHHHHHHHHHHHHHHHGHHHHHHIHGHHIIIHIHHHHHHHHHHGGGGGHHHHHHHHHHHGGGGGHHHHHHHGHHHGHHHHHGGHHHHHHHHHHHHHHGHGHFGGGGHGGHHHHHHHH
@M02846:226:000000000-JV5VC:1:1101:23358:7085 2:N:0:1
GCGTCAGTCAGGTAATACGACTCACATAACACACAAAAAAGAAGAAATAGATTTATTTTTAAATTTTTGTGTGCGACCATTTTTCCAGGAATCCTTTTTGCAACGTTTATTCTGGCGAGCCTTCTGATGAGCGTGGTCAATG
+
FFDEEEEGGGGGFGDHHHHGGFGHFHHFGHHHEGG2EGHCEGHGEFGHHDHHHHHHHHHHHHHHHHGHFGGCGGGGGGGHHHHHHFHFHEHFGHHHHHHCFFDFEHHHGHHHHHGHGGCCGHHHHFHHHFFFFGG?GHHHH1
@M02846:226:000000000-JV5VC:1:1101:5525:7087 1:N:0:1
GCGTCAGTCAGGTAATACGACTCACATGGACACACAAAAAAGAAGAAATAGATTTATTTTTAAATTTTTGTGTGCGACCATTTTTCCAGGAATCCTTTTTGCAACGTTTATTCTGGCGAGCCTTCTGATGAGCGTGGTCAAT
+
FFCGGGGGGGFGGHHHHHHGGGGHHHHGGHHHHHGGGHHGGGGHHHGHHHHHHHHHHHHHHFGHHHHHHGHHHHGGGGGGHHHHHHHHHHHHHHHHHHHHGHFHHGHHHHHHGHHHHGGGGGHHHHHHHHHHHGGGGHHHHH
@M02846:226:000000000-JV5VC:1:1101:5525:7087 2:N:0:1
TACCTTCTTTACAATATAGCAGACTAGATAATAATCTTCGTGTTAATGATAATTAAGACATTGACCACGCTCATCAGAAGGCTCGCCAGAATAAACGTTGCAAAAAGGATTCCTGGAAAAATGGTCGCACACAAAAATTTAA
+
FFFGGGGGGGGGGHHHHHHHHHHHHHHGHHHHGHHHHGHHHGHHGHGHHHHHHHHGHHGGGHHHHHHHGGGGGHHHHFFFHHHHGGGGGHHHHHHHGHHHGHHHFHGGHHHHHHHHHHHGGHHHGHGGGGGHGGHHHHHHHH
@M02846:226:000000000-JV5VC:1:1101:6524:7090 1:N:0:1
TACCTTCTTTACAATATAGCAGACTAGATAATAATCTTCGTGTTAATGATAATTAAGACATTGACCACGCTCATCAGAAGGCTCGCCAGAATAAACGTTGCAAAAGGGATTCCTGGAAAAATGGTCGCACACAAAAATTTAA
+
FFFGGGGGGGFGGBGDGFHHHGHHHHHHHHFHHGHFFFFGGFHHFGHHGHHHHGFHHGHHHEHFHHHHGGGGGHHHGHHHGGHGGG@AEHHHHGFHGAGECFGHHHGCHHHHHHHHGFHHHHHHHHGFGGGHGGHHHHHHHH
@M02846:226:000000000-JV5VC:1:1101:6524:7090 2:N:0:1
GCGTCAGTCAGGTAATACGACTCACATAGGACACACAAAAAAGAAGAAATAGATTTATTTTTAAATTTTTGTGTGCGACCATTTTTCCAGGAATCCCTTTTGCAACGTTTATTCTGGCGAGCCTTCTGATGAGCGTGGTCAA
+
FBDEEEABGAGGGHHHHFEEEGFFHFHHFHF3GHHG?EAGEEEFFH3FGGFDADGHHHHHHHHFFGHHHHEHHHHED?ECEGFHHHGHHHHGGFH3?FEFHHEHFEEGHHHHHHHG33><DDGHHGHHGHG2GDDADCGHF1
@M02846:226:000000000-JV5VC:1:1101:18805:7095 1:N:0:1
GCGTCAGTCAGGTAATACGACTCACATATCTGGCGAGCCTTCTGATGAGCGTGGTCAATGTCTTAATTATCATTAACACGAAGATTATTATCTAGTCTGCTATATTGTAAAGAAGGTACGTCAGTCAGGTAATACGACTCAC
+
FFCGGGGGGGGGGHHHHHHGGGGHHHHHHHHHHHGGGGGHHHHHGHHHHHGFGGHHHHHHHHHHHHHHHHHHHHHHHHHGGGGGHHHHHHHHHHHHHHHHHHHHHHHHHHHHHHHHHHHGHHGGHHHHHHHHHHHHGGGGHH
@M02846:226:000000000-JV5VC:1:1101:18805:7095 2:N:0:1
TACCTTCTTTACAATATAGCAGACTAGATAATAATCTTCGTGTATGTGAGTCGTATTACCTGACTGACGTACCTTCTTTACAATATAGCAGACTAGATAATAATCTTCGTGTTAATGATAATTAAGACATTGACCACGCTCA
+
FFFGGGGGGGGGGHHHHHHHHHHHHHHHHHHHHHHHHHHHHGHGHHHHHIHHGGHHHHHHHHHHHHHHGEHHGHGHHFHHHHHHHHHFHHHGGHHHGHHHFHGHHHHHFGEHHHHHHBHHHHHGGFFHHHHHGGHHHGGGGD
@M02846:226:000000000-JV5VC:1:1101:25726:7103 1:N:0:1
TACCTTCTTTACAATATAGCAGACTAGATAATAATCTTCGTGTTAATGATAATTAAGACATTGACCACGCTCATCAGAAGGCTCGCCAGAATAAACGTTGCAAAAAGGATTCCTGGAAAAATGGTCGCACACAAAAATTTAA
+
FFFGGGGGGGFGGHGFFGHHCHFHHGHGHCHHHHHHHHHHHGGHFHHFHHHHGFHHHHGHHHHHHHFFGGEGGHHHHHHHHHFGGGGG@GGFHFFHGHHHFHHHHHGDHHHHHHHEHHEFHHHGEGEGGGGHFEFAGFGGFF
@M02846:226:000000000-JV5VC:1:1101:25726:7103 2:N:0:1
GCGTCAGTCAGGTAATACGACTCACATAACACACAAAAAAGAAGAAATAGATTTATTTTTAAATTTTTGTGTGCGACCATTTTTCCAGGAATCCTTTTTGCAACGTTTATTCTGGCGAGCCTTCTGATGAGCGTGGTCAATG
+
FF@AE2AGBF5FGB5FGGHFCDFGFHHGHHHHHGCC2BAEE1CGE33GHHFGHGEHHHHHHHGHHHHHCFHHHGGGGGCGGHHHGHGEG1FHFHF4EHBEBGHGGFGHHGHHGEHHCGCGCHHFHH2FHGBBDDGCHHGHGH
@M02846:226:000000000-JV5VC:1:1101:7679:7104 1:N:0:1
ACCACTGCCGAACCCTTGATCATCAGGATGATCTCGTTGCCATAGGGACGCAGCGCCACGATGAGCGCCTGCGGCAGGATGATCTTGCGGAAAGTGACGAGTTTCGACAGGCCGAGCGAGGCGGCGCCCTCATGCTGGCCGC
+
FFFGGFFGFEEGEEG4FCGHFHGGHDGFHHHGHHHGGEFGHHHHHFACEGGGE?EEGGGG?GFH33EEGDGF@/>EEGAGGG4FHBGFGG?CCFGFFFGFGCFHHGA<<@/CFGGCGG---A@CCBGG?9E?0CBFG/AF==
@M02846:226:000000000-JV5VC:1:1101:7679:7104 2:N:0:1
CGGAAAACCGCATCGTCGGCGCGCTGGCCTATGCCTATGTCTATGTCTTCCGCAGCACGCCGCTACTGGCGCAGCTTTTCCTGATCTATTACGGCCTCGGCAGTTTCCGCCAGGGGCTGGAAACCGTCGGCCTGTGGTGGTT
+
FBBGGCFGGGGGGGFEG2EE?EAEAFCEHHGHHCBBFHFHHBGHH@F5FGFEG>EGHHEGG@EEEGHD3?EFECCHGGHGHHH1FGHHHHHHGFG@??<CF/<0>DGHGGG--GD?@C?DHHB/CCCD?-:A.C0CB/..D.
@M02846:226:000000000-JV5VC:1:1101:17937:7133 1:N:0:1
GCGTCAGTCAGGTAATACGACTCACATACACACAAAAAAGAAGAAATAGATTTATTTTTAAATTTTTGTGTGCGACCATTTTTCCAGGAATCCTTTTTGCAACGTTTATTCTGGCGAGCCTTCTGATGAGCGTGGTCAATGT
+
FFBEFGGBGGGGFGFHHHHGGGGFHHHHGHHHGGGHHHGGGFHFHGGHHHHHHHHHHHHHGHHHHHHGHGHFHGGGGGHHHHHHHHHHHHHHHHHHHFFHHGHGGHHHHHGHHGGGGGGGHHHHHHHHHHFGGGGHHHFHHH
@M02846:226:000000000-JV5VC:1:1101:17937:7133 2:N:0:1
TACCTTCTTTACAATATAGCAGACTAGATAATAATCTTCGTGTTAATGATAATTAAGACATTGACCACGCTCATCAGAAGGCTCGCCAGAATAAACGTTGCAAAAAGGATTCCTGGAAAAATGGTCGCACACAAAAATTTAA
+
FFFGGGGGGGGGGHHHHHHHHHHHHHHHHHHHGHHHHHHGFGHHHHHHHHGHIHHHHHHHHHGHHHHHGGFGGHHHHHHHHHHHGGGGGHHHHHHHGHHHGGHHHHGGHHHHHHHHGFHHHHHGHHGGGGGHGGHHHHHHHH
@M02846:226:000000000-JV5VC:1:1101:10201:7138 1:N:0:1
GCGTCAGTCAGGTAATACGACTCACATAACACACAAAAAAGAAGAAATAGATTTATTTTTAAATTTTTGTGTGCGACCATTTTTCCAGGAATCCTTTTTGCAACGTTTATTCTGGCGAGCCTTCTGATGAGCGTGGTCAATG
+
FFBGGGGGGGGGGFHHHHHFFGGHHHHHHHHHHGGGHHHGGGHHHHHHHHHHHHHHHHHHHHHHHHHHGHHHHHGGGGGHHHHHHHHHHHHHHHHHHHHGHHHHGHHHHHHHHHHHGGGGGHHHHHHHHHHHGGGGHHHHHH
@M02846:226:000000000-JV5VC:1:1101:10201:7138 2:N:0:1
TACCTTCTTTACAATATAGCAGACTAGATAATAATCTTCGTGTTAATGATAATTAAGACATTGACCACGCTCATCAGAAGGCTCGCCAGAATAAACGTTGCAAAAAGGATTCCTGGAAAAATGGTCGCACACAAAAATTTAA
+
FFFGGGGGGGGGGHHHHHHHHHHHHHHHHHHHHHHHHHHHHGHHHHHHHHHIHIHIGHIHHHHHHHHHGGGGGHHHHHHHHHGHGGGGGHHHHGGHGGHHGHHHHHGGHHHHHHHGHHHHHHHHHHGGGGGHGGHHHHHHHH
@M02846:226:000000000-JV5VC:1:1101:19588:7173 1:N:0:1
GCGTCAGTCAGGTAATACGACTCACATAACAAAAAAGAAGAAATAGATTTATTTTTAAATTTTTGTGTGCGACCATTTTTCCAGGAATCCTTTTTGCAACGTTTATTCTGGCGAGCCTTCTGATGAGCGTGGTCAATGTCTT
+
FFDGGGGGGGGGGHHHHHHGGGGHHHHHHHHHHHHGGGHHHHHHHHHHHHHHHHHHHHHHHHHHGHHHHHGGGGGHHHHHHHHHHHHHHHHHHHHGHHHHGHHHHHHHHHHHGGGGGHHHHHHHHHHHGGGGHHHHHHHHHH
@M02846:226:000000000-JV5VC:1:1101:19588:7173 2:N:0:1
TACCTTCTTTACAATATAGCAGACTAGATAATAATCTTCGTGTTAATGATAATTAAGACATTGACCACGCTCATCAGAAGGCTCGCCAGAATAAACGTTGCAAAAAGGATTCCTGGAAAAATGGTCGCACACAAAAATTTAA
+
FFFGGGGGGGGGGHHHHHHHHHHHHHHHHHGHHHHHHHHHHGHHHHHGHIHHIHIHIHHHHHHHHHHHGGGGGHHHHHHHGHHHGGGGGHHHHHHHGHHHGHHHHHGGHHHHHHHHHHHHGHHHHHGGGGGHGGHGHGHHHH
@M02846:226:000000000-JV5VC:1:1101:9543:7200 1:N:0:1
TACCTTCTTTACAATATAGCAGACTAGATAATAATCTTCGTGTTAATGATAATTAAGACATTGACCACGCTCATCAGAAGGCTCGCCAGAATAAACGTTGCAAAAAGGATTCCTGGAAAAATGGTCGCACACAAAAATTTAA
+
FFFGGGGGGGGGGHHHHHHHFHHHHHHHHHHHHHHHHHHHHGHHHHHHIHHHHHHHIIHHHHHHHHHHGGGGGHHHHHHHHHHHGGGGGHHHHHHHGHHHGHHHHHGGHHHGHHHHHHHHHHHGHHGGGGGHGGHHHHHHHH
@M02846:226:000000000-JV5VC:1:1101:9543:7200 2:N:0:1
GCGTCAGTCAGGTAATACGACTCACATAGGACACACAAAAAAGAAGAAATAGATTTATTTTTAAATTTTTGTGTGCGACCATTTTTCCAGGAATCCTTTTTGCAACGTTTATTCTGGCGAGCCTTCTGATGAGCGTGGTCAA
+
FFDGGGGGGGGGGGHHHHHGGGGHHHHHHCHHHHHGGGHHHGGGHHHHHHHHHHHHHHHHHHHHHHHHHHGHHHHHGGGGGHHHHHHHHHHHHHHHHHHHHGGHHHEHHHHHHHHHHHGGGGGHHHHHHHHHHHGGGGHHHH
@M02846:226:000000000-JV5VC:1:1101:9756:7204 1:N:0:1
ATCGACAGGAATCCCCACGCCTTCTTCCGGCGTCTGGAAGACGATGAAGGTCGCAGCCTTGCCGGAACGCAATGTCTTGAGAAGTTCAAAGTATGCGAGATCGGAAGAGCGGTTCAGCAGGAATGCCGAGACCGATCTCGTA
+
FDFGGCGGFGFGGBBF4AFCFCEFHFFHGGFCGC113BEBFFGGFGFHHBFGEEEEGCCFBGHC@E@EFG/>E?FGG?3FHAGFBFFFFFBGF2B3CADGGGHGFGDEFGCGGCFHFHFHHCGHHFH@FCGGGCCG?GHHFA
@M02846:226:000000000-JV5VC:1:1101:9756:7204 2:N:0:1
TGAACTTCTCAAGACATTGCGTTCCGGCAAGGCTGCGACCTTCATCGTCTTCCAGACGCCGGAAGAAGGCGTGGGGATTCCTGTCGATAAGTATGCGAGATCGGAAGAGCGTCGTGTAGGGAAAGAGTGTAGATCTCGGTGG
+
DDFGGGFDGFGGFHHHHFFFFGGGHGEGCFCFGHHECA?EFHHDGHHHHHFDBFFBFGGGGGCEE1GHHGG>>E@E//3FBGG?GGHGHEHGGHBGG?CCGHHGCFGHGH@AAD<<.<FGAFACF/C0=DGHBFHHHEG<CG
@M02846:226:000000000-JV5VC:1:1101:23382:7214 1:N:0:1
GCGTCAGTCAGGTAATACGACTCACATAGGACACACAAAAAAGAAGAAATAGATTTATTTTTAAATTTTTGTGTGCGACCATTTTTCCAGGAATCCTTTTTGCAACGTTTATTCTGGCGAGCCTTCTGATGAGCGTGGTCAA
+
FFDGGGGGGGGGGHHHHHHGGGGHHHHHHHHHHHHGGGHHHGGGHHHHHHHHHHHHHHHHHHHHHHHHHHGHHHHHGGGGGHHHHHHHHHHHHHHHHHHHHGGHHHGHHHHHHHHHHHGGGGGHHHHHHHHHHHGGGGHHHH
@M02846:226:000000000-JV5VC:1:1101:23382:7214 2:N:0:1
TACCTTCTTTACAATATAGCAGACTAGATAATAATCTTCGTGTTAATGATAATTAAGACATTGACCACGCTCATCAGAAGGCTCGCCAGAATAAACGTTGCAAAAAGGATTCCTGGAAAAATGGTCGCACACAAAAATTTAA
+
FFFGGGGGGGGGGHHHHHGHHHHGHHHHHHHHHHHHHHHHHGHHHHHHHHIIHIHHHHHHHHHHHHHHGGGGGHHHHHHHHHHHGGGGGHHHHHHHGHHHGHHHHHGGHHHHHHHHHHHHHHHHHHGGGGGHGGHHHHHHHH
@M02846:226:000000000-JV5VC:1:1101:24619:7217 1:N:0:1
TACCTTCTTTACAATATAGCAGACTAGATAATAATCTTCGTGTTAATGATAATTAAGACATTGACCACGCTCATCAGAAGGCTCGCCAGAATTATGTGAGTCGTATTACCTGACTGACGCAAGTATGCGAGATCGGAAGAGC
+
FFFGGGGGGGGGGHHHHHHHHHHHHHHHHHHHHHHHHHHHHGHHHHHHHHHHHIHHHHIHHHHHHHHHGGGGGHHHHHHHHHHHGGGGGHHHHHHHHHHHHHGGHHHHHHHHHHGHHHGGGGGHHHHHGGGGGHHGGGGHHF
@M02846:226:000000000-JV5VC:1:1101:24619:7217 2:N:0:1
GCGTCAGTCAGGTAATACGACTCACATAATTCTGGCGAGCCTTCTGATGAGCGTGGTCAATGTCTTAATTATCATTAACACGAAGATTATTATCTAGTCTGCTATATTGTAAAGAAGGTAAAGTATGCGAGATCGGAAGAGC
+
FFEGGGGGGGGGFHHGHHHGGGGHHHHHHHHHHHHGGGGGGGHHHHHHHHHHGGGGHHHHHHHHHHHHHHHHHHHHHHHGHGGGGGHHHHHHHHHHHHHHHHHHHHHHHHHHHHHHHHHHHHHHGHHHGGGGGHHGGGGHHF
@M02846:226:000000000-JV5VC:1:1101:11178:7221 1:N:0:1
GCGTCAGTCAGGTAATACGACTCACATAGGACACACAAAAAAGAAGAAATAGATTTATTTTTAAATTTTTGTGTGCGGCCATTTTTCCAGGAATCCTTTTTGCAACGTTTATTCTGGCGAGCCTTCTGATGAGCGTGGTCAA
+
FFEGGGGGGGGGGGHHHHHGGGGHHHHHHHHHHHHGGGHHHGGGHHHHHHHHHHHHHHHHHHHHHHHHHHGHHHHHGGGGGHHHHHHHHHHHHHHHHHHHHGHHHHGHHHHHHHHHHHGGGGGHHHHHHHHHHHGGGGHHHH
@M02846:226:000000000-JV5VC:1:1101:11178:7221 2:N:0:1
TACCTTCTTTACAATATAGCAGACTAGATAATAATCTTCGTGTTAATGATAATTAAGACATTGACCACGCTCATCAGAAGGCTCGCCAGAATAAACGTTGCAAAAAGGATTCCTGGAAAAATGGCCGCACACAAAAATTTAA
+
FFFGGGGGGGGGGHHHHHHHHHHHHHHHHHHHHHHHHHHHEGHHHHHGHHHHIIIHIHHHHHHHHHHHGGGGGHHHHHHHGHHHGGGGGHHHHHHHGHHHGHHHHHGGFHHHHHHHHHHHHHGHHHGGGGGHGGGHGHHHHH
@M02846:226:000000000-JV5VC:1:1101:8880:7228 1:N:0:1
GCGTCAGTCAGGTAATACGACTCACATAACACAAAAAAGAAGAAATAGATTTATTTTTAAATTTTTGTGTGCGACCATTTTTCCAGGAATCCTTTTTGCAACGTTTATTCTGGCGAGCCTTCTGATGAGCGTGGTCAATGTC
+
FFCGGGGGGGGGGHHHHHHGGGGHHHHHHHHHHGHHHGGGHHHHHHHHHHHHHHHHHHHHGHHHHHGHHHHHGGGGGHHHHHHHHHHHHHHHHHHHHGGHHHFHHHHHHHHHHHGGGGGHHHHHHHHHGHGEGGHHHHHHHF
@M02846:226:000000000-JV5VC:1:1101:8880:7228 2:N:0:1
TACCTTCTTTACAATATAGCAGACTAGATAATAATCTTCGTGTTAATGATAATTAAGACATTGACCACGCTCATCAGAAGGCTCGCCAGAATAAACGTTGCAAAAAGGATTCCTGGAAAAATGGTCGCACACAAAAATTTAA
+
FFFGGGGGGGGGGHHHHHHHHHHHHHHHHHHHHHHHHHHHHGHHHHHHHHHHIIIGHHHHHHHHHHHHGGGGGHHHHHHHHGHHGGGGGHHHHHHHGHHGGHHHHHGGGHHHHHHEHHHHHHHHHHGGGGGHGGFHGHHHHH
@M02846:226:000000000-JV5VC:1:1101:15065:7246 1:N:0:1
GCGTCAGTCAGGTAATACGACTCACATAGGACACACAAAAAAGAAGAAATAGATTTATTTTTAAATTTTTGTGTGCGACCATTTTTCCAGGAATCCTTTTTGCAACGTTTATTCTGGCGAGCCTTCTGATGAGCGTGGTCAA
+
FFCGGGGGGGGGGGHHHHHGGGGHHHHHHHHHHHHGGGHHHGGGHHHHHHHHHHHHHHHHHHHHHHHHHHGHHHHHGGGGGHHHHHHHHHHHHHHHHHHHHGHHHHGHHHHHHHHHHHGGGGGHHHHHHHHHHHGGGGHHHH
@M02846:226:000000000-JV5VC:1:1101:15065:7246 2:N:0:1
TACCTTCTTTACAATATAGCAGACTAGATAATAATCTTCGTGTTAATGATAATTAAGACATTGACCACGCTCATCAGAAGGCTCGCCAGAATAAACGTTGCAAAAAGGATTCCTGGAAAAATGGTCGCACACAAAAATTTAA
+
FFFGGGGGGGGGGHHHHHHHHHHHHHHHHHHHHHHHHHHHHGHHHHHHIHIIIIHIIHIHHHHHHHHHGGGGGHHHHHHHHHHHGGGGGHHHHHHHGHHHGHHHHHGGHHHHHHHHHHHHHHHHHHGGGGGHGGHHHHHHHH
@M02846:226:000000000-JV5VC:1:1101:10185:7250 1:N:0:1
GCGTCAGTCAGGTAATACGACTCACAGACACACAAAAAAGAAGAAATAGATTTATTTTTAAATTTTTGTGTGCGACCATTTTTCCAGGAATCCTTTTTGCAACGTTTATTCTGGCGAGCCTTCTGATGAGCGTGGTCAATGT
+
FFCGGGGGGGGGGHHHHHHGGGGHHHHHHHHHGGGHHHGGGHHHHHHHHHHHHHHHHHHHHHHHHHHGHHHHHGGGGGHHHHHHHHHHHHHHHHHHHHGHHHHGHHHHHHHHHHHGGGGGGHHHHHHHHGHGGGGHHHHHHH
@M02846:226:000000000-JV5VC:1:1101:10185:7250 2:N:0:1
TACCTTCTTTACAATATAGCAGACTAGATAATAATCTTCGTGTTAATGATAATTAAGACATTGACCACGCTCATCAGAAGGCTCGCCAGAATAAACGTTGCAAAAAGGATTCCTGGAAAAATGGTCGCACACAAAAATTTAA
+
FFFGGGGGGGGGGHHHHHHHHHHHHHHHHHHHHHHHHHHHHGHHHHHHHHHIHHHHIHHHHHHHHHHHGGGGGHHHHHHGHHHHGGGGGHHHGHHHGHHHGHHHHHGGGHHHHHHHHHHHHHHHHHGGGGGHGGHHHHHHHH
@M02846:226:000000000-JV5VC:1:1101:5297:7251 1:N:0:1
TACCTTCTTTACAATATAGCAGATGATAATCTTCGTGTTAATGATAATTAAGACATTGACCACGCTCATCAGAAGGCTCGCCAGAATAAACGTTGCAAAAAGGATTCCTGGAAAAATGGTCGCACACAAATATGTGAGTCGT
+
FFFGGGGGGGGFGHHHFFHHHHBFFHHGBHHGHBGGGGFHHHHHHFFHHGHGBHGHHHHEHFHGEGEAFG5GHHCFHHG@EGGGHFHHH3FEHFHGHHGFEAEFFGHGHHGHHHHFHGH4FEEE<C0CAGGHHHFHFHFFCF
@M02846:226:000000000-JV5VC:1:1101:5297:7251 2:N:0:1
GCGTCAGTCAGGTAATACGACTCACATATTTGTGTGCGACCATTTTTCCAGGAATCCTTTTTGCAACGTTTATTCTGGCGAGCCTTCTGATGAGCGTGGTCAATGTCTTAATTATCATTAACACGAAGATTATCATCTGCTA
+
FFDGEGGF11FFFDDHCGAFCFGFC1FGBGFC2AG0AEEEE/GFFFE0GAAEFHGHHHEFHHGGHHFCHFFHHDGGHFHEEGGGHHFHDHHBDGHE/EEGF2FHGFGHEHGFHHHHHHHGHHFGCGCA/1GGHHGHEBGBG1
@M02846:226:000000000-JV5VC:1:1101:19288:7264 1:N:0:1
TACCTTCTTTACAATATAGCAGACTAGATAATAATCTTCGTGTTAATGATAATTAAGACATTGACCACGCTCATCAGAAGGCTCGCCAGAATAAACGTTGCAAAAAGGATTCCTGGAAAAATGGTCGCACACAAAAATTTAA
+
FFFGGGGGGGGGGHHHHHHHHHHHHHHHHHHHHHHHHHHHHGHHHHHHHHHHHIHIHHIHHHHHHHHHGGGGGHHHHHHHHHHHGGGGGHHHHHHHGHHHGHHHHHGGHHHHHHHHHHHHHHHHHHGGGGGHGGHHHHHHHH
@M02846:226:000000000-JV5VC:1:1101:19288:7264 2:N:0:1
GCGTCAGTCAGGTAATACGACTCACATGGACACACAAAAAAGAAGAAATAGATTTATTTTTAAATTTTTGTGTGCGACCATTTTTCCAGGAATCCTTTTTGCAACGTTTATTCTGGCGAGCCTTCTGATGAGCGTGGTCAAT
+
FFDGGGGGGGGGGHHHHHHGGGGHHHHHHHHHHHGGGHHGGGGHHHHHHHGHHHHHHHHHHHHHHHHHHGHHHHHGGGGGHHHHHHHHGGHHHHHHHHHHGHHHHGHHHHHHHHHHHGGGGGHHHHHHHHGHHGGGGHHHHG
@M02846:226:000000000-JV5VC:1:1101:26078:7265 1:N:0:1
GCGTCAGTCAGGTAATACGACTCACATAGGACACACAAAAAAGAAGAAATAGATTTATTTTTAAATTTTTGTGTGCGACCATTTTTCCAGGAATCCTTTTTGCAACGTTTATTCTGGCGAGCCTTCTGATGAGCGTGGTCAA
+
FFEGGGGGGGGGGHHHHHHGGGGHHHHHHHHHHHHGGGHHHGGGHHHHHHHHHHHHHHHHHHHHHHHHHHGHHHHHGGGGGHHHHHHHHHHHHHHHHHHHHGHHHHGHHHHHHHHHHHGGGGGHHHHHHHHHHHGGGGHHHH
@M02846:226:000000000-JV5VC:1:1101:26078:7265 2:N:0:1
ACCTTCTTTACAATATAGCGACTAGATATAATCTTCGTGTTAATGATAATTAAGACATTGACCACGCTCATCAGAAGGCTCGCCAGAATAAACGTTGCAAAAAGGATTCCTGGAAAAATGGTCGCACACAAAAATTTAAAAA
+
FFFGGGGGGGGGGHHHHHHGGGGGHHHHHHHHHHHHHHGHHHHHHHHHIIGHHHHHHHHGHHHHHGGGGGHHHHHHHGHGHGGGGGHHHHHHHGHHHGHHHHHGGHHHGHHHGHHHHHHHHHHCGGGGHGGHHHHHHHHHHH
@M02846:226:000000000-JV5VC:1:1101:14158:7266 1:N:0:1
TACCTTCTTTACAATATAGCAGACTAGATAATAATCTTCGTGTTAATGATAATTAAGACATTGACCACGCTCATCAGAAGGCTCGCCAGAATAAACGTTGCAAAAAGGATTCCTGGAAAAATGGTCGCACACAAAAATTTAA
+
FFFGGGGGGGGGGHHHHHFFHHHHHGHFHHHHHHHFGFHHGGGHHHHHHHGHHHHHHGHGHHHHHHHGEGGGGHHHHHHHHHHHGGGGGHFHHHHHGHHHGHHHHHGGHFHHHFHHHHHHHHGHFFGEGGGHGGHHHHHHHH
@M02846:226:000000000-JV5VC:1:1101:14158:7266 2:N:0:1
GCGTCAGTCAGGTAATACGACTCACATAGGACACACAAAAAAGAAGAAATAGATTTATTTTTAAATTTTTGTGTGCGACCATTTTTCCAGGAATCCTTTTTGCAACGTTTATTCTGGCGAGCCTTCTGATGAGCGTGGTCAA
+
FBBGGGGBGFGGGGGGFEGFGAEHHHHFGHHHHHGGGEGCHFGGHHHHFHHHHHHHHHHHHHHHDHGFHHGHGHHHGGGGGHHHFHHHHBHEHHHGHHFGHGHGHHGHHHHHEHHGHHGCCCCHGHHFHHHHHHG/A/FGHG
@M02846:226:000000000-JV5VC:1:1101:14977:7269 1:N:0:1
TACCTTCTTTACAATATAGCAGACTAGATAATAATCTTCGTGTTAATGATAATTAAGACATTGACCACGCTCATCAGAAGGCTCGCCAGAATAAACGTTGCAAAAAGGATTCCTGGAAAAATGGTCGCACACAAAAATTTAA
+
FFFGFFFGGFFDEBGGHHFH5FFGFGHFHHDFGDBGGEGHEFGHDEGHFFHHHHHHHHHHFFFBGFHHDGFEFFHHHHHFHHFH0FGGEHFDGFFHEGHH?HHHHEGEHDFGHHHHHFEFGHHGHHCGCGCHFFHHHHHHHH
@M02846:226:000000000-JV5VC:1:1101:14977:7269 2:N:0:1
GCGTCAGTCAGGTAATACGACTCACATAGGACACACAAAAAAGAAGAAATAGATTTATTTTTAAATTTTTGTGTGCGACCATTTTTCCAGGAATCCTTTTTGCAACGTTTATTCTGGCGAGCCTTCTGATGAGCGTGGTCAA
+
FFDAE?E3F1EGGHGDFACFEEE1FEGHHCGHHHHGC/BGEAAFGG1GBGGFHHH2GHHGFGFHFHHDGH@FH00GEEEGGHGHHFHFHGHHHEHFHHHEGCHHHHG?GEGFGHEFFHGGGCGHHGFHHHHHGHGA</??GF
@M02846:226:000000000-JV5VC:1:1101:14599:7297 1:N:0:1
GCGTCAGTCAGGTAATACGACTCACATAAACGTTTATTCTGGCGAGCCTTCTGATGAGCGTGGTCAATGTCTTAATTATCATTAACACGAAGATTATTATCTAGTCTGCTATATTGTAAAGAAGGTAAAGTATGCGAGATCG
+
FFEGGGGGGGGGGHHHHHHGGGGHHHHHHHHGHHHHHHHHHGHGGGGGHHHHHHHHHHHGGGGHHHHHHHHHHHHHHHHHHHHHHHHHGGGGGHHHHHHHHHHHHHHHHHHHHHHHHHHHHHHHHHHHGHHHHHHGGGGGHH
@M02846:226:000000000-JV5VC:1:1101:14599:7297 2:N:0:1
TACCTTCTTTACAATATAGCAGACTAGATAATAATCTTCGTGTTAATGATAATTAAGACATTGACCACGCTCATCAGAAGGCTCGCCAGAATAAACGTTTATGTGAGTCGTATTACCTGACTGACGCAAGTATGCGAGATCG
+
FFFGGGGGGGGGGHHHHHHHHHHHHHHGHHHHHHHHHHHHHGHHHHHHIHHIHIIHHHIHHHHHHHHHFGGGGHHHHHHHHHGHGGGGGFHHHHHHGHHHHHHHGHHHHGGHHHHHHHHHHHHHHGGGGGHHHHHGGGGGHH
@M02846:226:000000000-JV5VC:1:1101:22102:7302 1:N:0:1
GCGTCAGTCAGGTAATACGACTCACATAACACAAAAAAGAAGAAATAGATTTATTTTTAAATTTTTGTGTGCGACCATTTTTCCAGGAATCCTTTTTGCAACGTTTATTCTGGCGAGCATTCTGATGAGCGTGGTCAATGTC
+
FFCGGGGGGGGGGHHHHHHGGGGHHHHHHHHHHGHHHGGGHHHHHHHHHHHHHHHHHHHHHHHHHHGHHHHHGGGGGHHHHHHHGHHHHHHHHHHHHGHHHHGFHHHHHHHHHHGGGGGHHHHHHHHHHHGFGGHHHHHHHH
@M02846:226:000000000-JV5VC:1:1101:22102:7302 2:N:0:1
TACCTTCTTTACAATATAGCAGACTAGATAATAATCTTCGTGTTAATGATAATTAAGACATTGACCACGCTCATCAGAATGCTCGCCAGAATAAACGTTGCAAAAAGGATTCCTGGAAAAATGGTCGCACACAAAAATTTAA
+
FFFGGGGGGGGGGHHHHHHHHHHHHHHHGHHHGHHHHHHHHGHHHHHHHHHHHHHHHHHHHHHHHHHHGGGGGHHHGHHHHHHHGGGGGHHHHFFHGHHHGHHHGHGGGHHHHHHHHHHHHHGHHHGGGGGHGGHGGHHHHH
@M02846:226:000000000-JV5VC:1:1101:9102:7344 1:N:0:1
TACCTTCTTTACAATATAGCAGACTAGATAATAATCTTCGTGTTAATGATAATTAAGACATTGACCACGCTCATCAGAAGGCTCGCCAGAATAAACGTTGCAAAAAGGATTCCTGGAAAAATGGTCGCACACAAAAATTTAA
+
FFFGGGGGGGFGGHHGHHHHHHHHHHHGHGHFHHHHHHHHHGHHHGHHHGHGHHHHGHHHHHHHFHHHGGGGGHGFHFHGHHHGGGGGGHHHHHHHGHGHGHHHHHGGFHFHHGHHFHHHHHHFGHGGGGGHGEFHEHHHHH
@M02846:226:000000000-JV5VC:1:1101:9102:7344 2:N:0:1
GCGTCAGTCAGGTAATACGACTCACATAGGACACACAAAAAAGAAGAAATAGATTTATTTTTAAATTTTTGTGTGCGACCATTTTTCCAGGAATCCTTTTTGCAACGTTTATTCTGGCGAGCCTTCTGATGAGCGTGGTCAA
+
FFBGGCEFFEFGFGHHHFDDEEGHHFHFHHHHHHHGGFFGHCFGGHHHFHHHHHFHGHHHHHGHHHHHHHGGHGEFGDEFGHHHHGHFHHHHHHFHHHHHHGEFHHGHHHHHGHHHGBCGGCGHHHGHHHHHHHGGGGHHHH
@M02846:226:000000000-JV5VC:1:1101:26646:7358 1:N:0:1
CATGCAACGCCACGTCATAAGCCTTGCGGCCGCTTTCGTAGACGTGCAGCACCCCCATCGCTTTGGCCACGTCCTCGAACGGCAGCATGATCTCGAACGGGTAGTCGCTGTCCGGGTTGTAGTCGCAGTTGGCGCCCAGCAC
+
FFFBFGCGGCEEEE4FFGHHBGHHHHH22EEE0EAF51GG1AEECEE15ECBGA@EEFG1>?GF3?FBEFEHF/EHGCHCEACE/B?GHH?GFHFGHC@BADCG?GDGDD<<FA?<.<<.<0<=.@-<E0<:G:A:@ACFFH
@M02846:226:000000000-JV5VC:1:1101:26646:7358 2:N:0:1
CTCTCGATGGTGCTGGGCGCCAACTGCGACTACAACCCGGACAGCGACTACCCGTTCGAGATCATGCTGCCGTTCGAGGACGTGGCCAAAGCGATGGGGGTGCTGCACGTCTACGAAAGCGGCCGCAAGGCTTATGACGTGG
+
FFFGGEA45AGBEBB4FCE?EGGD3AFEEGGEFHGGEEA?AEEFEGGGE@GGFEAGHDCCACEFDEE3B3?EGDFEHGGCHE?/?CFC??0?BDCEEHDC/>A?11FCEHHC<F..CED/.-ADCC:C?EAF/BFGFFA;DE
@M02846:226:000000000-JV5VC:1:1101:5537:7381 1:N:0:1
GCGTCAGTCAGGTAATACGACTCACATAACACAAAAAAGAAGAAATAGATTTATTTTTAAATTTTTGTGTGCGACCATTTTTCCAGGAATCCTTTTTGCAACGTTTATTCTGGCGAGCCTTCTGATGAGCGTGGTCAATGTC
+
FFCGGGGGGGGGGHFHHHHGGFGHHHHHHHHHHGHHGGGEHHFHFHHHHHHHHHHHHHHHHHHHHHGFGHHHGGGGGHHHHHHHFHGHHHHHHHHHHGGGHHGHHHHHHHHHHGGGGGGHHHHHHHHGHHGGGGHHFHHHHH
@M02846:226:000000000-JV5VC:1:1101:5537:7381 2:N:0:1
TACCTTCTTTACAATATAGCAGACTAGATAATAATCTTCGTGTTAATGATAATTAAGACATTGACCACGCTCATCAGAAGGCTCGCCAGAATAAACGTTGCAAAAAGGATTCCTGGAAAAATGGTCGCACACAAAAATTTAA
+
FFFFGGGGGGGGGHHHGHHHHHHHHHHGHGHGHHHHHHHHGGGHHHHHHHIHIHHHIIIHHHHHHHHHGGEGGHHGHHHHGHHHGCGGGHHHHFHHGHHHGGHHHHGGHHHHHHHHEGHHHHHHHHGGGGGHDFHHHHHHHG
@M02846:226:000000000-JV5VC:1:1101:19692:7394 1:N:0:1
TACCTTCTTTACAATATAGCAGACTAGATAATAATCTTCGTGTTAATGATAATTAAGACATTGACCACGCTCATCAGAAGGCTCGCCAGAATAAACGTTGCAAAAAGGATTCCTGGAAAAATGGTCGCACACAAAAATTTAA
+
FFFFGGGGGGFGGHHGFHHHHHHHFHHHHHHHHGHHHHHHGFGHHHHHHHHHHHHHHHHHHFHFHHHHGGEFGHHHGHHHEGHHGGGGGHHHHGHHGHHHGHHHHHGGHHHHHGHHHGFHHHHGHHGGGGGHGGHHHHHHHH
@M02846:226:000000000-JV5VC:1:1101:19692:7394 2:N:0:1
GCGTCAGTCAGGTAATACGACTCACATAGGACACACAAAAAAGAAGAAATAGATTTATTTTTAAATTTTTGTGTGCGACCATTTTTCCAGGAATCCTTTTTGCAACGTTTATTCTGGCGAGCCTTCTGATGAGCGTGGTCAA
+
FFBCGFCFGGFGGHHHCHHGG?FHHHGHHHGHHHGEEGHHHGD1GHGHHHHHHHGFHHHHHHHHHHHHHHG2GHHHGGGGGHHHHHHHGFBEHHFGFHHHHCGHHG?GHHHHHHHHGHGCC@CFHHGHHHHHHGGAECGGHH
@M02846:226:000000000-JV5VC:1:1101:22160:7417 1:N:0:1
GCGTCAGTCAGGTAATACGACTCACATAGGACACACAAAAAAGAAGAAATAGATTTATTTTTAAATTTTTGTGTGCGACCATTTTTCCAGGAATCCTTTTTGCAACGTTTATTCTGGCGAGCCTTCTGATGAGCATGGTCAA
+
FFCGGGGGGGGGGHHHHHHGGGGHHHHHHHHHHHHGGGHHHGGEHHFHHHHHHHHHHHHHHHHHHHHHHHGGHHHHGGGGGHHHHHHHHHGHHHHHHHHHHGGHHHGHHHHHHHHHGHGGGGGHHHHHHHHHGHHHHGHHHH
@M02846:226:000000000-JV5VC:1:1101:22160:7417 2:N:0:1
TACCTTCTTTACAATATAGCAGACTAGATAATAATCTTCGTGTTAATGATAATTAAGACATTGACCATGCTCATCAGAAGGCTCGCCAGAATAAACGTTGCAAAAAGGATTCCTGGAAAAATGGTCGCACACAAAAATTTAA
+
FFFGGGGGGGGGGHHHHHGHHHHHHHHHHHHHHHHHHHHHHGHHHHHGHHIHIIHIIHIHHHFHHHHHHGHHHHHHHGHHGHHHGGGGGHHHHHHHGHHGGHHHHHGGHHHHHHHHHHHHHHHHHHGGGGGHGGGHHHHHHH
@M02846:226:000000000-JV5VC:1:1101:27157:7418 1:N:0:1
GCGTCAGTCAGGTAATACGACTCACATAACGAAGATTATTATCTAGTCTGCTATATTGTAAAGAAGGTCGTCAGTCAGGTAATACGACTCACATAACGAAGATTATTATCTAGTCTGCTATATTGTAAAGAAGGTAAAGTAT
+
FFBGFGGFGFGGFGFBGFHGEEFHHFBDFGGGFEEHHFHHFGHHHFGGHHHHHHHGHHHHHGHFFHGEH?FGEEHHHHHGFFGHF1FEEGHGHEHHHGGEDGHDGGHHHHGFFGGDGHHHHHGHHHHHHF30FF2FBBG3BF
@M02846:226:000000000-JV5VC:1:1101:27157:7418 2:N:0:1
TACCTTCTTTACAATATAGCAGACTAGATAATAATCTTCGTTATGTGAGTCGTATTACCTGACTGACGACCTTCTTTACAATATAGCAGACTAGATAATAATCTTCGTTATGTGAGTCGTATTACCTGACTGACGCAAGTAT
+
FFFGGGFGGGGGGBFDGFB5FG44GFFHHF5EFHHHGHGHGGAHHHHHHHHG2FFFF5EGHHFFHHHGG0EGHHHHGHHB5G5D55@5BBGEBEBGEBGHGHHFHHFFGAGF4BD43FE?B3BGHH33BEHF33<EEECF2?
@M02846:226:000000000-JV5VC:1:1101:5909:7429 1:N:0:1
TACCTTCTTTACAATATAGCAGACTAGATAATAATCTTCGTGTTAATGATAATTAAGACATTGACCACGCTCATCAGAAGGCTCGCCAGAATAAACGTTGCAAAAGGGATTCCTGGAAAAATGGTCGCACACAAAAATTTAA
+
FFFGGGGGGGGGGGHHHHHGHHHHHHHGHHGHHHHHHHHHHGHHHHHHHHHHHIHGIHHHHHHHHHHHGGGGFHHHHHHHHHHHGGGGGHHHHHHHGHHHGHHHHHGGHHHHHHHHHHGHHHHHHHGGFGGHGGHHGHHHHH
@M02846:226:000000000-JV5VC:1:1101:5909:7429 2:N:0:1
GCGTCAGTCAGGTAATACGACTCACATAGGACACACAAAAAAGAAGAAATAGATTTATTTTTAAATTTTTGTGTGCGACCATTTTTCCAGGAATCCCTTTTGCAACGTTTATTCTGGCGAGCCTTCTGATGAGCGTGGTCAA
+
FFDFGGGGGGGGFGHHHHHGGGGFHHHHHHGHHHGGGGGHHGGGHHHHHHHHHHHHHHHHHHHHHHHHHHGHHHHHGGGFEHHHHHHHFHHGHHHFGGHHGHEFFGGHHHHHHHHHHHGGGGGHHHHHHHHHHHGFGCHHFG
@M02846:226:000000000-JV5VC:1:1101:15370:7440 1:N:0:1
TACCTTCTTTACAATATAGCAGACTAGATAATAATCTTCGTGTTAATGATAATTAAGACATTGACCACGCTCATCAGAAGGCTCGCCAGAATAAACGTTGCAAAAAGGATTCCTGGAAAAATGGTCGCACACAAAAATTTAA
+
FFFGGGGGGGGGGHHHHHHGCFHHHHHHGHHHHHHHHGHHHGHHHHHHGHHHHHHHHHHHFHFHHHHCGGGGGHHHHHHHHHHHGGGDGHHHHFHHGCGHGHHHHHGDHGHHFFFGHHHHHCHFFHGGGFGHGFGHHHGHHH
@M02846:226:000000000-JV5VC:1:1101:15370:7440 2:N:0:1
GCGTCAGTCAGGTAATACGACTCACATAGGACACACAAAAAAGAAGAAATAGATTTATTTTTAAATTTTTGTGTGCGACCATTTTTCCAGGAATCCTTTTTGCAACGTTTATTCTGGCGAGCCTTCTGATGAGCGTGGTCAA
+
FFBGGCFGGFGGGHHGHHHGGGGHHHGHHFDGHHHGGGGHHGGGHHFGFHFHHGHHHHHHHHHHHHHHHHGGFHFHGGGGGHHHHHHHHHGGGHHHHHHHGGGHHHGHHHHHHHHHHHGGGCCHHGHHFHHHHHG/ACHHGH
@M02846:226:000000000-JV5VC:1:1101:4767:7441 1:N:0:1
TACCTTCTTTACAATATAGCAGACTAGATAATAATCTTCGTGTTAATGATAATTAAGACATTGACCACGCTCATCAGAAGGCTCGCCAGAATAAACGTTGCAAAAAGGATTCCTGGAAAAATGGTCGCACACAAAAATTTAA
+
FFFGGGGGFGGDDDFGHHHGHFBFGHHHHHHHHHGDGGEGHGGHEBHHGHHGHHHHGHHHHHHHHHHHGFDEGHGHHHHHHHGGGGEGGHFHHGHHGGHFEHHHGHGGBGHGGGGGHHHHHHHGFFEFGGGHGGHCFGHHHH
@M02846:226:000000000-JV5VC:1:1101:4767:7441 2:N:0:1
GCGTCAGTCAGGTAATACGACTCACATAAAAAAAGAAGAAATAGATTTATTTTTAAATTTTTGTGTGCGACCATTTTTCCAGGAATCCTTTTTGCAACGTTTATTCTGGCGAGCCTTCTGATGAGCGTGGTCAATGTCTTAA
+
1DDEGGGFGFGGAFDFFGHFEF?GFFHH1BAGGCE/AB1BGFFGHDFFFHHHHHEBGHHG2GGGFFCHGGGGGHGHHHHGFHGGGHHHHHHFHEFHBFEFCGHHHHFGEHGCCCGHDGHHDHHBGDCEECHFF1GHH1GHHG
@M02846:226:000000000-JV5VC:1:1101:24551:7462 1:N:0:1
GCGTCAGTCAGGTAATACGACTCTTATTTTTAAATTTTTGTGTGCGACCATTTTTCCAGGAATCCTTTTTGCAACGTTTATTCTGGCGAGCCTTCTGATGAGCGTGGTCAATGTCTTAATTATCATTAACACGAAGATTATT
+
FFBGGGGGGGBGGHHH6DGEGGGHHHHHHHHHHHHHHHHGGHHHHGGGGGHHHGHHHHHHHHHHHHHHHHGGHGHGGHHHHHHHFHHGGGGGHHHHHHEHHHHGFGGHHHHHHHHHHHHHHHHHHHHHGHHHGGGGGHHHHH
@M02846:226:000000000-JV5VC:1:1101:24551:7462 2:N:0:1
TACCTTCTTTACAATATAGCAGACTAGATAATAATCTTCGTGTTAATGATAATTAAGACATTGACCACGCTCATCAGAAGGCTCGCCAGAATAAACGTTGCAAAAAGGATTCCTGGAAAAATGGTCGCACACAAAAATTTAA
+
FFFGGGGGGGGGGHHHHHHHHFHHHHHGCHHHHHHHHHHHHGHHHHHHHHHHHHHHHGHHHHHHHHHHGGGGGHHHHHHHHHHHGGGGGHHHHHHHGHHHGGHHHHGGHHHHHHHHHHHGHHHHGHGGGGGHGGHGHHHHHH
@M02846:226:000000000-JV5VC:1:1101:12433:7501 1:N:0:1
TACCTTCTTTACAATATAGCAGACTAGATAATAATCTTCGTGTTAATGATAATTAAGACATTGACCACGCTCATCAGAAGGCTCGCCAGAATAAACGTTGCAAAAAGGATTCCTGGAAAAATGGTCGCACACAAAAATTTAA
+
FFFGGGGGGGGGGHHHHHHHHHHHHHHHHHHHHHHHHHHHHGHHHHHHHIIGIIHIIHIHHHHHHHHHGGGGGHHHHHHHHHHHGGGGGHHHHHHHGHHHGHHHHHGGHHGHHHHHHHHHHHHHHHGGGGGHGGHHHHHHHH
@M02846:226:000000000-JV5VC:1:1101:12433:7501 2:N:0:1
GCGTCAGTCAGGTAATACGACTCACATAACACACAAAAAAGAAGGAATAGATTTATTTTTAAATTTTTGTGTGCGACCATTTTTCCAGGAATCCTTTTTGCAACGTTTATTCTGGCGAGCCTTCTGATGAGCGTGGTCAATG
+
FFCGGGGGGGGGGHHHHHHGGGGHHHHHHHHHHGGGHHHGGGHHHHHHHHGHHHHHHHHHHHHHHHHHGHHHHHGGGGGHHHHHHHHHGHHHHHHHHHHGHHHHFHHHHHHHHHHHGGGGGHHHHHHHHHHHGGGGHHHHHH
@M02846:226:000000000-JV5VC:1:1101:5775:7505 1:N:0:1
TACCTTCTTTACAATATAGCAGACTAGATAATAATCTTCGTGTTAATGATAATTAAGACATTGACCACGCTCATCAGAAGGCTCGCCAGAATAAACGTTGCAAAAAGGATTCCTGGAAAAATGGTCGCACACAAAAATTTAA
+
FFFGGGGGGGGGGHHHHHHHHHHHHHHHHHHHHHHHHHHHHGHHHHHHIIIHIIIHHHHHHHHHHHHHGGGGGHHHHHHHHHHHGGGGGHHHHHHHGHHHGHHHHHGGHHHHHHHHHHHHHHHHHHGGGGGHGGHHHHHHHH
@M02846:226:000000000-JV5VC:1:1101:5775:7505 2:N:0:1
GCGTCAGTCAGGTAATACGACTCACATAGGACACACAAAAAAGAAGAAATAGATTTATTTTTAAATTTTTGTGTGCGACCATTTTTCCAGGAATCCTTTTTGCAACGTTTATTCTGGCGAGCCTTCTGATGAGCGTGGTCAA
+
FFDGGGGGGGGGGGHHHHHGGGGHHHHHHHHHHHHGGGHHHGGGHHGHHHHGHHHHHHHHHHHHHHHHHHGHHHHHGGGGGHHHHHHHHHHHHHHHHHHHHGHHHHGHHHHHHHHHHHGGGGGHHHHHHHHHHGGDGGHHHH
@M02846:226:000000000-JV5VC:1:1101:6183:7509 1:N:0:1
GCGTCAGTCAGGTAATACGACTCACATAACACACAAAAAAGAAGAAATAGATTTATTTTTAAATTTTTGTGTGCGACCATTTTTCCAGGAATCCTTTTTGCAACGTTTATTCTGGCGAGCCTTCTGATGAGCGTGGTCAATG
+
FFCGGGGGGGGGGFHHHHHGGGGHHHHHHHHHHGGGGHHEGEHHHHHHHHEHHHHHHHHHHGHHHHHHGFHGFHGGGGGHHHHHHHHHGHHHHHHHHHHGHHHHFGHHHFHHHHHGGGGFGHHHHHHHHGHGGDDFGHHHHH
@M02846:226:000000000-JV5VC:1:1101:6183:7509 2:N:0:1
CTTTTTACAATATAGCAGACTAGATAATAATCTTCGTGTTAATGATAATTAAGACATTGACCACGCTCATCAGAAGGCTCGCCAGAATAAACGTTGCAAAAAGGATTCCTGGAAAAATGGTCGCACACAAAAATTTAAAAAT
+
FFFGGGGGGFGGGFHHGHHHHHGHHHGHHGHHHHHHHFBGFHHHHHHGHHHFHHHGFHHHHHHHGCFGGHHHGHHHHHHHFGGFGHHHHHFHGHHHGHHHHGGFHHHHHHFHHHHHHHHHHHF?EGGHGGGFHHHHGHHHHH
@M02846:226:000000000-JV5VC:1:1101:9698:7526 1:N:0:1
TACCTTCTTTACAATATAGCAGACTAGATAATAATCTTCGTGTTAATGATAATTAAGACATTGACCACGCTCATCAGTATGTGAGTCGTATTACCTGACTGACGCAAGTATGCGAGATCGGAAGAGCGGTTCAGCAGGAATG
+
FFFGGGGGGGGGGHHHHHHHHHHHHHHHHHHHHHHHHHHHHGHHHHHHHHHHHIIIHHIHHHHHHHHHGGGGGHHHHHHHHHHHHHHGGHHHHHHHHHHHHHHGGGGGHHHHHGGGGGHHGGGGHHHGGGGGHHHHHHGHHH
@M02846:226:000000000-JV5VC:1:1101:9698:7526 2:N:0:1
GCGTCAGTCAGGTAATACGACTCACATACTGATGAGCGTGGTCAATGTCTTAATTATCATTAACACGAAGATTATTATCTAGTCTGCTATATTGTAAAGAAGGTAAAGTATGCGAGATCGGAAGAGCGTCGTGTAGGGAAAG
+
FFDGGGGGGGGGGGHHHHHGGGGHHHHHHHHHHHHHHGGGGHHHHHHHHHHHHHHGHHHHHHHHHHGGGGGHHHHHHHHHHHHHHHHHHHHHHHHHHHHHHHHGHHHHHHHHGGGGGGHHGGGGHHHGGGGGGGHHHGHHHG
@M02846:226:000000000-JV5VC:1:1101:21907:7533 1:N:0:1
GCGTCAGTCAGGTAATACGACTCACATAGGACACACAAAAAAGAAGAAATAGATTTATTTTTAAATTTTTGTGTGCGACCATTTTTCCAGGAATCCTTTTTGCAACGTTTATTCTGGCGAGCCTTCTGATGAGCGTGGTCAA
+
FFDGGGGFGGGGGHHHHHHGGGGHHHHHHHHHHHHGGGHHHGGGHHHHHHHHHHHHHHHHHHHHHHHHHHGHHHHHGGGGGHHHHHHHHHHHHHHHHHHHHGHHHHGHHHHHHHHHHHGGGGGHHHHHHHHHHHGGGGHHHH
@M02846:226:000000000-JV5VC:1:1101:21907:7533 2:N:0:1
TACCTTCTTTACAATATAGCAGACTAGATAATAATCTTCGTGTTAATGATAATTAAGACATTGACCACGCTCATCAGAAGGCTCGCCAGAATAAACGTTGCAAAAAGGATTCCTGGAAAAATGGTCGCACACAAAAATTTAA
+
FFFGGGGGGGGGGHHHHHHHHGHHHHHHHHHHHHHHHHHHHGHHHHHHIIIHIIHHHIHHHHHHHHHHGGGGGHHHHHGHHHHHGGGGGHHHHHHHGHHHGHHHHHGGHHHHGHHHHGHHHHHHHHGGGGGHGGHHHHHHHH
@M02846:226:000000000-JV5VC:1:1101:21404:7539 1:N:0:1
GCGTCAGTCAGGTAATACGACTCACATACACAAAAAAGAAGAAATAGATTTATTTTTAAATTTTTGTGTGCGACCATTTTTCCAGGAATCCTTTTTGCAACGTTTATTCTGGCGAGCCTTCTGATGAGCGTGGTCAATGTCT
+
FFCGGGGGGGGGGHHHHHHGGGGHHHHHHHHHGHGHGGGHHHHHHHHHHHHHHHHHHHHHHHHHHGHHHHHGGGGGHHHHHHHHHHHHHHHHHHHHGHHHHGHHHHHHHHHHHGGGGGHHHHHHHHHHHGGGGHHHHHHHHH
@M02846:226:000000000-JV5VC:1:1101:21404:7539 2:N:0:1
TACCTTCTTTACATATAGCAGACTAGATAATAATCTTCGTGTTAATGATAATTAAGACATTGACCACGCTCATCAGAAGGCTCGCCAGAATAAACGTTGCAAAAAGGATTCCTGGAAAAATGGTCGCACACAAAAATTTAAA
+
FFFGGGGGGGGGGHHHHHHHHHHHHHHHHHHHHHHHHHHHGGHHHGHHHHHIHHHHIIHHHHHHHHHGGGGGHHHHGHHGHHHGGGGGHHHHHHHGHHHGHBGFHGGHHHHHHHHHHHHHHHHHHGGGGGHGGHHHHHHHHH
@M02846:226:000000000-JV5VC:1:1101:19509:7557 1:N:0:1
GCGTCAGTCAGGTAATACGACTCACATAACACACAAAAAAGAAGAAATAGATTTATTTTTAAATTTTTGTGTGCGACCATTTTTCCAGGAATCCTTTTTGCAACGTTTATTCTGGCGAGCCTTCTGATGAGCGTGGTCAATG
+
FFCGGGGGGGGGGHHHHHHGGGGHHHHHHHHHHGGGHHHGGGHHHHHHHHHHHHHHHHHHHHHHHHHHGHHHHHGGGGGHHHHHHHHHHHHHHHHHHHHGHHHHGHHHHHHHHHGHGGGGGHHHHHHHHHHHGGGGHHHHHH
@M02846:226:000000000-JV5VC:1:1101:19509:7557 2:N:0:1
TACCTTCTTTACAATATAGCAGACTAGATAATAATCTTCGTGTTAATGATAATTAAGACATTGACCACGCTCATCAGAAGGCTCGCCAGAATAAACGTTGCAAAAAGGATTCCTGGAAAAATGGTCGCACACAAAAATTTAA
+
FFFGGGGGGGGGGHHHHHHHHHHHHHHHHHHHHHHHHHHHHGHHHHHHIIIHHFHHIHIHHHHHHHHHGGGGGHHHHHHHGHHHGGGGGHHHHHHHGHHHGHHHHHGGHGHHHHHHHHHHHHHHHHGGGGGHGGHHHHHHHH
@M02846:226:000000000-JV5VC:1:1101:11365:7573 1:N:0:1
TACCTTCTTTACAATATAGCAGACTAGATAATAATCTTCGTGTTAATGATAATTAAGACATTGACCACGCTCATCAGAAGGCTCGCCAGAATAAACGTTGCAAAAAGGATTCCTGGAAAAATGGTCGCACACAAAAATTTAA
+
FFFGGGGGGGGGGHHHHHHHHHHHHHHHHHHHHHHHHHHHHGHHHHHHHIHIIHHHIIIHHHHHHHHHGGGGGHHHHHHHGHHHGGGGGHHHHHHHGHHHGHGHHHGGHHHHHHHHHHHHHHHGHHGGGGGHGGGHHHHHHH
@M02846:226:000000000-JV5VC:1:1101:11365:7573 2:N:0:1
GCGTCAGTCAGGTAATACGACTCACATAACACACAAAAAAGAAGAAATAGATTTATTTTTAAATTTTTGTGTGCGACCATTTTTCCAGGAATCCTTTTTGCAACGTTTATTCTGGCGAGCCTTCTGATGAGCGTGGTCAATG
+
FFDGGGGGGGGGGHHHHHHGGGGHHHHHHHHHHGGGHGGCGGGHHHHHHHHHHHHHHHHHHHHHHHHHGHHHHHGGGGGHHHHHHHHHHHHHHHHHHHHGHHHHGHHHHHHHGHHHGGGGGHHHHHGHHGHHGGGGHHHHHF
@M02846:226:000000000-JV5VC:1:1101:27195:7585 1:N:0:1
GCGTCAGTCAGGTAATACGACTCACATATGCACACAAAAAAGAAGAAATAGATTTATTTTTAAATTTTTGTGTGCGACCATTTTTCCAGGAATCCTTTTTGCAACGTTTATTCTGGCGAGCCTTCTGATGAGCGTGGTCAAT
+
FFCGGGGGGGGGGHHHHHHGGGGHHHHHHHHHHHHGGHHHGGGHHHHHHHHHHHHHHHHHHHHHHHHHHGHHHHHGGGGGHHHHHHHHHGHHGHHHHHHHGHHHHGHHHHHHHHGHHGGGGGHHHHHHHHHHHGDGGHHGHH
@M02846:226:000000000-JV5VC:1:1101:27195:7585 2:N:0:1
TACCTTCTTTACAATATAGCAGACTAGATATAATCTTCGTGTTAATGATAATTAAGACATTGACCACGCTCATCAGAAGGCTCGCCAGAATAAACGTTGCAAAAAGGATTCCTGGAAAAATGGTCGCACACAAAAATTTAAA
+
FFFGGGGGGGGGGHDGHHHHHHHGHHHHHHHHHHHHHHHFFGHFHHHHHHHHHHHFHHHHHHGHHHHGGGGGHHHHHHHHGHHGGGGGHGHHHHGGHHHGGHHHHGCHHHHHHHHHHHHHHGGEGGFGGGHGGGHHHHHHHH
@M02846:226:000000000-JV5VC:1:1101:21267:7604 1:N:0:1
GCGTCAGTCAGGTAATACGACTCACATAAAAGAAGAAATAGATTTATTTTTAAATTTTTGTGTGCGACCATTTTTCCAGGAATCCTTTTTGCAACGTTTATTCTGGCGAGCCTTCTGATGAGCGTGGTCAATGTCTTAATTA
+
FFBGGGGGGGGGGFHHHHGDGGGHHGHHHHGHFFHHGFGHGHGHHHHHHHHHHHHHHHHGHHHFBFGGGGHHHHHHHHHHHHHHHHHHHHGHHHHGHHHHHHHHHHHFGGGGHHHHHFHHFHHGGGCHHHHFHHHHHHFHHF
@M02846:226:000000000-JV5VC:1:1101:21267:7604 2:N:0:1
TACCTTCTTTACAATATAGCAGACTAGATAATAATCTTCGTGTTAATGATAATTAAGACATTGACCACGCTCATCAGAAGGCTCGCCAGAATAAACGTTGCAAAAAGGATTCCTGGAAAAATGGTCGCACACAAAAATTTAA
+
FFFGGGGGGGGFGGHEHFGHFFEFHFHHHHHHHFFHHHGHHGHHHHHFFHHHHHG5GDFFHHHHHHHHFFFGGHHHHHHFAAGGGGGGGHHHHBFGGHHHGGHFCGGGBBGHHHHHHHHGHHHEHHEGCGGHDFHHHGGHFH
@M02846:226:000000000-JV5VC:1:1101:24111:7615 1:N:0:1
GCGTCAGTCAGGTAATACGACTCACATAGGACACACAAAAAAGAAGAAATAGATTTATTTTTAAATTTTTGTGTGCGACCATTTTTCCAGGAATCCTTTTTGCAACGTTTATTCTGGCGAGCCTTCTGATGAGCGTGGTCAA
+
FFBEGGGFEGGGGHHGHHHGGGGHHHHHFFF3GGHGGGHHHGFAEFFFFGFHHHGHFHHHHHHHHGHGHHGBFGHHGGEGEHHHHHHFDH31GGHHHFHHGGGHFH@GHHHGFDBGDG@CGGGHHGHHHHFHHHGADGHHHF
@M02846:226:000000000-JV5VC:1:1101:24111:7615 2:N:0:1
TACCTTCTTTACAATATAGCAGACTAGATAATAATCTTCGTGTTAATGATAATTAAGACATTGACCACGCTCATCAGAAGGCTCGCCAGAATAAACGTTGCAAAAAGGATTCCTGGAAAAATGGTCGCACACAAAAATTTAA
+
FFFGGGGGGGGGGHHHHHHHFGHHFHH4BGHHDGHHHHHHHGHHHHHHBGHHHHHHHGFFHHFHFGHHGGCFGHBHHFHHHFHHG?FCEHHHDHHHGFHHDFFGHHGGFHHGHHHHBHHHHHHHFHGGGGGHGGHHHFHHHG
@M02846:226:000000000-JV5VC:1:1101:8413:7617 1:N:0:1
TACCTTCTTTACAATATAGCAGACTAGATAATAATCTTCGTGTTAATGATAATTAAGACATTGACCACGCTCATCAGAAGGCTCGCCAGAATAAACGTTGCAAAAAGGATTCCTGGAAAAATGGTCGCACACAAAAATTTAA
+
FFFGGGGGGGGGGHHHHHHHHHHHHHHHHHHHHHHFHHHHHGHHHHHHGHHIHHHHIHHHHHHHGHHHGGEFGHHHHHHHGHHHGGGGGHHHHHHHGFHHGHHHHHGGFHHHHHHGHHHHHHHHGHGGGGGHGGHHHHHHHH
@M02846:226:000000000-JV5VC:1:1101:8413:7617 2:N:0:1
GCGTCAGTCAGGTAATACGACTCACATAGGACACACAAAAAAGAAGAAATAGATTTATTTTTAAATTTTTGTGTGCGACCATTTTTCCAGGAATCCTTTTTGCAACGTTTATTCTGGCGAGCCTTCTGATGAGCGTGGTCAA
+
FFBGGGGGGGGGGHHHHHGGGGGHHHHHGHHHHHHGGGHHHGGGHHHHHHHHHHHHHHHHHHHHHHHHHHGHHHHHGGGGGHHHHHHHHHGHHHHGHHHHHGHHFHGHHHHHHHHHHFGGG?CHHHHHHHHHFGFDFCGHHH
@M02846:226:000000000-JV5VC:1:1101:8258:7620 1:N:0:1
TACCTTCTTTACAATATAGCAGCTAGATAATAATCTTCGTGTTAATGATAATTAAGACATTGACCACGCTCATCAGAAGGCTCGCCAGAATAAACGTTGCAAAAAGGATTCCTGGAAAAATGGTCGCACACAAAAATTTAAA
+
FFFGGGGGGGGGGHHHHHHHHHHHHHHHHHHHHHHHHHHHGHHHHHHHHIIIHIIIHIHHGHHHHHHGGGGGHHHHHHHHHHHGGGGGHHHHHHHGHHHGHHHHHGGHHHHHHHHHHHHHHHHHHGGGGGHGGHHHHHHHHH
@M02846:226:000000000-JV5VC:1:1101:8258:7620 2:N:0:1
GCGTCAGTCAGGTAATACGACTCACATAACACAAAAAAGAAGAAATAGATTTATTTTTAAATTTTTGTGTGCGACCATTTTTCCAGGAATCCTTTTTGCAACGTTTATTCTGGCGAGCCTTCTGATGAGCGTGGTCAATGTC
+
FFBGGGGGGGGGGHHHHHHGGGGHHHHHHHHHHGHHHGGGHHHHHHHHHHHHHHHHHHHHHHGHHHGHHHHHGGGGGHHHHHHHHHHHHHHHHHHHHGHHHHGEHHHHHHHHGHGGGGGHHHHHHHHHHHGDGGHHGHHHHH
@M02846:226:000000000-JV5VC:1:1101:13849:7634 1:N:0:1
TACCTTCTTTACAATATAGCAGACTAGATAATAATCTTCGTGTTAATGATAATTAAGACATTGACCACGCTCATCAGAAGGCTCGCCAGAATAAACGTTGCAAAAAGGATTCCTGGAAAAATGGTCGCACACAAAAATTTAA
+
FFFGGGGGGGGGGHHHHHHHHHGHHHHHHHHHHHHHHHHGHGHHHHHHHHIHIHHHHIIHHHHHHHHHGGGGGHHHHHHHHHHHGGGGGHHHGHGHGHHHGHGHHHGGHHHHHHHHHHHHHHHHHHGGGGGHGGHHHHHHHH
@M02846:226:000000000-JV5VC:1:1101:13849:7634 2:N:0:1
GCGTCAGTCAGGTAATACGACTCACATAGGACACACAAAAAAGAAGAAATAGATTTATTTTTAAATTTTTGTGTGCGACCATTTTTCCAGGAATCCTTTTTGCAACGTTTATTCTGGCGAGCCTTCTGATGAGCGTGGTCAA
+
FFBGGGGGGGGGGGHHGGHGGGGHHHHHHBGGHHGGGGCHHGGGHHHHHHHHHHHHHHHHHHHHGHHHHHGHHHHFGGGGGHHHHHHHHHHHHHHHHHHHHGHHHHGHHHHHHHHHHHGGGGGHHHHHHHHHHHGGGGHHHH
@M02846:226:000000000-JV5VC:1:1101:22856:7656 1:N:0:1
GCGTCAGTCAGGTAATACGACTCACATAAAAAAAGAAGAAATAGATTTATTTTTAAATTTTTGTGTGCGACCATTTTTCCAGGAATCCTTTTTGCAACGTTTATTCTGGCGAGCCTTCTGATGAGCGTGGTCAATGTCTTAA
+
FFCGGGGGGGGGGHHHHHHGGGGHHHHHHHHHGFGFGHHFFHHHFGHHFHHGHHHBFHHHGHGHHHHHGGGGGHHGHHHHFFEHHHGHHHGHHGHHHHGHHHHHGHHHHHGGGGGHHHHHHHHHFHGAEDHHHHHH=GDHHH
@M02846:226:000000000-JV5VC:1:1101:22856:7656 2:N:0:1
TACCTTCTTTACAATATAGCAGACTAGATAATAATCTTCGTGTTAATGATAATTAAGACATTGACCACGCTCATCAGAAGGCTCGCCAGAATAAACGTTGCAAAAAGGATTCCTGGAAAAATGGTCGCACACAAAAATTTAA
+
FFFGGF1FGG3GEDGHFHHGHHHHHCHGHFFHHHHHFFHHHGHHHEHHBFHHHGHHGHHHHHHFDGHEGGCFGHHHFHFFFEFHGCGGGAGFHFHHGHHHGGFGFGGGHHHFDGGGGHHFHFFGHHG//BCFGGHHHHHHFH
@M02846:226:000000000-JV5VC:1:1101:26291:7695 1:N:0:1
GCGTCAGTCAGGTAATACGACTCACATAGGACACACAAAAAAGAAGAAATAGATTTATTTTTAAATTTTTGTGTGCGACCATTTTTCCAGGAATCCTTTTTGCAACGTTTATTCTGGCGAGCCTTCTGATGAGCGTGGTCAA
+
FFCGGGGGGGGGGHHHHHHGGGGHHHHHHHGHHHHGGGHHHGGFFGGHHHHHGHHHHHHHHHHHFHHHHHGHHHHHGGGGGHHHHHHHHHGHHHHHHHHHHGHHHHGGHHHHHHHHHGGGGGGHHHHHHHGHHHGDGGGHHH
@M02846:226:000000000-JV5VC:1:1101:26291:7695 2:N:0:1
TACCTTCTTTACAATATAGCAGACTAGATAATAATCTTCGTGTTAATGATAATTAAGACATTGACCACGCTCATCAGAAGGCTCGCCAGAATAAACGTTGCAAAAAGGATTCCTGGAAAAATGGTCGCACACAAAAATTTAA
+
FFFGGGGGGGGGGHHHHHHHGHHHHHHHGHHHHH5FGHHHHGHHHHHHHHHHHHHHHHHHHHHGHHHHGGGGGHHHHHHHHHHHGGGGGHHHHHHHGHHHGHHHHFGGHHHHFHHHHHHHHHGHHHGGGGGHGGHHHHGHHH
@M02846:226:000000000-JV5VC:1:1101:26026:7699 1:N:0:1
GCGTCAGTCAGGTAATACGACTCACATAGGACACACAAAAAAGAAGAAATAGATTTATTTTTAAATTTTTGTGTGCGACCATTTTTCCAGGAATCCTTTTTGCAACGTTTATTCTGGCGAGCCTTCTGATGAGCGTGGTCAA
+
FFCGGGGGGGGGGHHHHHHGGGGHHHHHHHHHHHHGGGHHHGGGHHHHHHHHHHHHHHHHHHHHHHHHHHGHHHHHGGGGGHHHHHHHHHHHHHHHHHHHHGHHHHGHHHHHHHHHHHGGGGGHHHHHHHHHHHGGGGHHHH
@M02846:226:000000000-JV5VC:1:1101:26026:7699 2:N:0:1
TACCTTCTTTACAATATAGCAGACTAGATAATAATCTTCGTGTTAATGATAATTAAGACATTGACCACGCTCATCAGAAGGCTCGCCAGAATAAACGTTGCAAAAAGGATTCCTGGAAAAATGGTCGCACACAAAAATTTAA
+
FFFGGGGGGGGGGFHHHHHHHHHHHHHGHHHHHHHHHHHHHGHHHHHHHHHHHHHHHHHHHHHHHHHHGGGGGHHHHHHHHHHHCGGGGHHHHHHHGHHHGHHHHHGGHGHHGHHHHGHHHHHEHHFGCGGHGGGHHHHHHH
@M02846:226:000000000-JV5VC:1:1101:17099:7700 1:N:0:1
GCGTCAGTCAGGTAATACGACTCACATAGGACACACAAAAAAGAAGAAATAGATTTATTTTTAAATTTTTGTGTGCGACCATTTTTCCAGGAATCCTTTTTGCAACGTTTATTCTGGCGAGCCTTCTGATGAGCGTGGTCAA
+
FFCGGGGGGGGGGGHHHHGGGGGHHGHHHHHHHHHGGGHHHGGEHHHHHHHHHHHHHHHHHHHHHHHHHHGHHHGHGGGGGHHHHHHHHHHHGHHHHHHHHGHHHHGHHHHHHHHHHHGGGGGHHHHHHHHHHHGFGGHHHH
@M02846:226:000000000-JV5VC:1:1101:17099:7700 2:N:0:1
ACCTTCTTTACAATATAGCAGACTAGATAATAATCTTCGTGTTAATGATAATTAAGACATTGACCACGCTCATCAGAAGGCTCGCCAGAATAAACGTTGCAAAAAGGATTCCTGGAAAAATGGTCGCACACAAAAATTTAAA
+
FFFFGGFGFGGGBFGHHFHHHHHHGCGHHFFHFFHHHHEFEAFFGHHHFGFFHHHHEHGFEGHFHHGGGGGGHHG3FGCCGFH0EGDEFFGHHHHGHFHDHHHHHDEFHFHHHECGFEGHHFGDG?FGGGHGGECFHFHFFF
@M02846:226:000000000-JV5VC:1:1101:24994:7707 1:N:0:1
TACCTTCTTTACAATATAGCAGACTAGATAATAATCTTCGTGTTAATGATAATTAAGACATTGACCACGCTCATCAGAAGGCTCGCCAGAATAAACGTTGCAAAAAGGATTCCTGGAAAAATGGTCGCACACAAAAATTTAA
+
FFFGGGGGGGGGGHHHHHHHHHHHHHHHHHHHHHHHHHHHHGHHHHHHHHHIIHHIIIIHHHHHHHHHGGGGGHHHHHHHHHHHGGGGGHHHHHHHGHHHGHHHHHGGHHHHHHHHHHHHHHHHHHGGGGGHGGHHHHHHHH
@M02846:226:000000000-JV5VC:1:1101:24994:7707 2:N:0:1
GCGTCAGTCAGGTAATACGACTCACATAGGACACACAAAAAAGAAGAAATAGATTTATTTTTAAATTTTTGTGTGCGACCATTTTTCCAGGAATCCTTTTTGCAACGTTTATTCTGGCGAGCCTTCTGATGAGCGTGGTCAA
+
FFCGGGGGGGGGGHHHHHHGGGGHHHHHHGHHHHHGGGHHHGGGHHHFHHHHHHHHHHHHHHHHHHHHHHGHHHHHGGGGGHHHHHHHHHHHHHHHHHHHHGGHHHGHHHHHHHHHHHGGGGGHHHHHHHHHHHGGGCHHHH
@M02846:226:000000000-JV5VC:1:1101:18222:7718 1:N:0:1
GCGTCAGTCAGGTAATACGACTCACATATTATTTTTAAATTTTTGTGTGCGACCATTTTTCCAGGAATCCTTTTTGCAACGTTTATTCTGGCGAGCCTTCTGATGAGCGTGGTCAATGTCTTAATTATCATTAACACGAAGA
+
FFDGGGGGGGGGGHHHHHHGGGGHHHHHHHHHHHHHHHHHHHHHGHHHGHGGGGGHHHHHHHHHHHHHHHHHHHHGGHHHGHHHHHHHHHHHGGGGGHHHHHHHHHHHGGGGHHHHHHHHHHHHHHHHHHHHHHHHHGGGGG
@M02846:226:000000000-JV5VC:1:1101:18222:7718 2:N:0:1
TACCTTCTTTACAATATAGCAGACTAGATAATAATCTTCGTGTTAATGATAATTAAGACATTGACCACGCTCATCAGAAGGCTCGCCAGAATAAACGTTGCAAAAAGGATTCCTGGAAAAATGGTCGCACACAAAAATTTAA
+
FFFGGGGGGGGGGHHHHHHHHHHHHHHHHHHHHHHHHHHHHGHHHHHHHIIHIIHHIHHHHHHHHGHHGGGGGHHHHHHHHHHHGGGGGHHHHHHHGHHHGHHHHHGGHHHHHHHHHHHHHHHHHHGGGGGHGGHHHHHHHH
@M02846:226:000000000-JV5VC:1:1101:22123:7736 1:N:0:1
TACCTTCTTTACAATAAGCAGACTAGATAATATCTTCGTGTTAATGATAATTAAGACATTGACCACGCTCATCAGAAGGCTCGCCAGAATAAACGTTGCAAAAAGGATTCCCGGAAAAATGGTCGCACACAAAAATTTAAAA
+
FFFGGGGGGGGGGHHHHHHHHHHHHHHHHHHHHHHHHHHGHHHGHHHHIHIIHHHIIHHHHHHHHHGGGGGHHHHHHHHHHHGGGGGHHHHHHHGGHHGHHHHHGGHHHHH3EEGGGHHHHHHHGGGGGHGGHGHHHHHHGH
@M02846:226:000000000-JV5VC:1:1101:22123:7736 2:N:0:1
GCGTCAGTCAGGTAATACGACTCACATAACAAAAAAGAAGAAATAGATTTATTTTTAAATTTTTGTGTGCGACCATTTTTCCGGGAATCCTTTTTGCAACGTTTATTCTGGCGAGCCTTCTGATGAGCGTGGTCAATGTCTT
+
FFCGGGGGGGGGGHHHHHHGGGGHHHHHHHHHHHHGGGHHHHHHHHHHHHHHHHHHHHHHHHHHGHHHHHGGGGGHHHHHHH1EFGGHHHHHHHHGHHHHGHHHHHHHHHGHGGGGGHHHHHHHHHHHGGGGHHHHHHHHHH
@M02846:226:000000000-JV5VC:1:1101:20968:7752 1:N:0:1
TACCTTCTTTACAATATAGCAGACTAGATAATAATCTTCGTTATGTGAGTCGTATTACCTGACTGACCTTCTTTACAATATAGCAGACTAGATAATAATCTTCGTTATGTGAGTCGTATTACCTGACTGACGTACCTTCTTT
+
FFFGGGGGGGGGGHHHHHHHHHHHHHHHHGHHHHHHHHHHHHHHHHHHHHHGGHHHHHHHHHHHHHHGHHHHHHHGHHHHHHHHHHHFGFHHHHHHHHHGGHGHHHHHHHHHHHHEGHHHHHHHHHHGHGHFFHHGHHHGGH
@M02846:226:000000000-JV5VC:1:1101:20968:7752 2:N:0:1
GCGTCAGTCAGGTAATACGACTCACATAACGAAGATTATTATCTAGTCTGCTATATTGTAAAGAAGGTACGTCAGTCAGGTAATACGACTCACATAACGAAGATTATTATCTAGTCTGCTATATTGTAAAGAAGGTCAGTCA
+
FFBGGGGGGGGGEGHHHHHGGGGHHHHGHHGGGGGHHEHHHHHHHHHHHHGHHHHHHHHHHHHHHHHGHDEHHGGFHFHE5DGHFDFCFGGHGFGHGGFFE?GHFHGFFGFBBGHHHEBDDEFHHGFHEHF3F30GFGHFBB
@M02846:226:000000000-JV5VC:1:1101:16631:7769 1:N:0:1
GCGTCAGTCAGGTAATACGACTCACATAGGACACACAAAAAAGAAGAAATAGATTTATTTTTAAATTTTTGTGTGCGACCATTTTTCCAGGAATCCTTTTTGCAACGTTTATTCTGGCGAGCCTTCTGATGAGCGTGGTCAA
+
FB11AEEGGDDGGH3EGH0AEAEGHEHGAE1FEFFEE/AAGEE/FFCGGHHHFFGFFGFGEDG1FGHFGD/BCHHHCFEE?GGFHHFEFD0FEGGFHFGGG/GH1G?G0GCG2FGHHHG?/<@GGFHFFFGGFFCGC@HHBD
@M02846:226:000000000-JV5VC:1:1101:16631:7769 2:N:0:1
TACCTTCTTTACAATATAGCAGACTAGATAATAATCTTCGTGTTAATGATAATTAAGACATTGACCACGCTCATCAGAAGGCTCGCCAGAATAAACGTTGCAAAAAGGATTCCTGGAAAAATGGTCGCACACAAAAATTTAA
+
FFFGDGGGGGGGCHHHFFHHFFFHHHCGHHHHFFHHHHHEGFHGHDGGHHHHHHHHFHHHHHHFHHHH1EGEFHHHGHHFAGGHGGCGGHFHHEGHGHHHGGGFCFEEFHHHGHHEF3BGHHHFHHCGCCCHGGFHHHHHGG
@M02846:226:000000000-JV5VC:1:1101:13176:7771 1:N:0:1
TACCTTCTTTACAATATAGCAGACTAGATAATAATCTTCGTGTTAATGATAATTAAGACATTGACCACGCTCATCAGAAGGCTCGCCAGAATAAACGTTGCAAAAAGGATTCCTGGAAAAATGGTCGCACACAAAAATTTAA
+
FFFGGGGGGGGGGHHHHHHHHHHHHHHHHHHHHHHHHHHHHGHHHHHHHHHIIHIHHHIHHHHHHHHHGGGGGHHHHHHHHHHHGGGGGHHHGHHHGHHHGHHHHHGGHHHHHHHHHHHHHHHHHHGGGGGHGGHHHHHHHH
@M02846:226:000000000-JV5VC:1:1101:13176:7771 2:N:0:1
GCGTCAGTCAGGTAATACGACTCACATAACACACAAAAAAGAAGAAATAGATTTATTTTTAAATTTTTGTGTGCGACCATTTTTCCAGGAATCCTTTTTGCAACGTTTATTCTGGCGAGCCTTCTGATGAGCGTGGTCAATG
+
FFCGGGGGGGGGGHHHHHHGGGGHHHHHHHGHHGGGHHHGGGHHHHHHHHHHHHHHHHHHHHHHHHHHGHHHHHGGGGGHHHHHHHHHHHHHHHHHHHHGHHHHGHHHHHHHHHHHGGGGGHHHHGGHHHHHGGGGHHHHHH
@M02846:226:000000000-JV5VC:1:1101:20041:7776 1:N:0:1
AGTCAGGTAATACGACTCACACACACAAAAAAGAAGAAATAGATTTATTTTTAAATTTTTGTGTGCGACCATTTTTCCAGGAATCCTTTTTGCAACGTTTATTCTGGCGAGCCTTCTGATGAGCGTGGTCAATGTCTTAATT
+
FFFGGGGFGGGGGHGGGGHHHHGGGGGGFHH2ECHCCFHH535DFGDHHHHH1CEGHHHFFGH2CGGEGGEHHHHHHHHGFHHHHHHHHGHGHHHHGHGHHHHHHFBFEGGGGHHHH3FGHG2GGGGCHGFDHFHHHHHHHH
@M02846:226:000000000-JV5VC:1:1101:20041:7776 2:N:0:1
TACCTTCTTTACAATATAGCAGACTAGATAATAATCTTCGTGTTAATGATAATTAAGACATTGACCACGCTCATCAGAAGGCTCGCCAGAATAAACGTTGCAAAAAGGATTCCTGGAAAAATGGTCGCACACAAAAATTTAA
+
FFFGGGGGGGFDGGHHHFHHFHGGHHF4GGHH5GGHHHHEHFHHHFHFFHHFHHEGFHHHFHBGHHHHGDEFGHHHHHBG1FGH?EGG@1GHHHHHGHGHGHHEH1?/?GGHHHHBHHHHHGHGEHGGGGGFGGGCFGHHHF
@M02846:226:000000000-JV5VC:1:1101:17450:7785 1:N:0:1
TACCTTCTTTACAATATAGCAGACTAGTAATAATCTTCGTGTTAATGATAATTAAGACATTGACCACGCTCATCAGAAGGCTCGCCAGAATAAACGTTGCAAAAAGGATTCCTGGAAAAATGGTCGCACACAAAAATTTAAA
+
FFFGGGGGGGGGFHHHHHHHGHHHHHHHHHHHHHHHHHHHGHHHHHHHHHHHHHHHHHHHHHHHHHHGGGGGHHHHHHHHHHHGGGGGHGHHHHHGHHHGHHHHHGGHHHHHHHHGHHHHHHHHHGGGGGHGGHFEHHHHHH
@M02846:226:000000000-JV5VC:1:1101:17450:7785 2:N:0:1
GCGTCAGTCAGGTAATACGACTCACATAACACAAAAAAGAAGAAATAGATTTATTTTTAAATTTTTGTGTGCGACCATTTTTCCAGGAATCCTTTTTGCAACGTTTATTCTGGCGAGCCTTCTGATGAGCGTGGTCAATGTC
+
FFDGGGGGGGGGGGHHHHHGGGGHHGHHHHHHHEHHGGGEHHFFHHHHGHHHHHHHHHHHHHHHHHGHHHHHGGGGGHHHHHHHHHHHHHHHHHHHHGHHHHGHHHHHHHHHHHGCGGGHHHHHHHHHHHGGGGHHHHHHHH
@M02846:226:000000000-JV5VC:1:1101:22062:7807 1:N:0:1
TACCTTCTTTACAATATAGCAGACTAGATAATAATCTTCGTGTTAATGATAATTAAGACATTGACCACTCTCATCAGAAGGCTCGCCAGAATAAACGTTGCAAAAAGGATTCCTGGAAAAATGGTCGCACACAAAAATTTAA
+
FFFGGGGGGGGGGHHHHHHHHHHHHHHHHHHHHHHHHHHHHGHHHHHHIHHHIIIIHHIHHHHHHHHHHHHHHHHHHHHHHHHHGGGGGHHHHHHHGHHGGHHHHHGGHHHHHHHHHHHHHHHHHHGGGGGHGGHHHHHHHH
@M02846:226:000000000-JV5VC:1:1101:22062:7807 2:N:0:1
GCGTCAGTCAGGTAATACGACTCACATAGGACACACAAAAAAGAAGAAATAGATTTATTTTTAAATTTTTGTGTGCGACCATTTTTCCAGGAATCCTTTTTGCAACGTTTATTCTGGCGAGCCTTCTGATGAGAGTGGTCAA
+
FFDGGGGGGGGGGHHHHHHGGGGHHHHHHHHHHHHGGGHHHGGGHHHHHHHHHHHHHGHHHHHHHHHHHHGHHHHHGGGGGHHHHHHHHHGHHHHHFHHHHGHHHHGHHHHHHHHHHHGGGGGGHHHHHHHHHHHHHGHHHH
@M02846:226:000000000-JV5VC:1:1101:19429:7807 1:N:0:1
TACCTTCTTTACAATATAGCAGACTAGATAATAATCTTCGTGTTAATGATAATTAAGACATTGACCACGCTCATCAGAAGGCTCGCCAGAATAAACGTTGCAAAAAGGATTCCTGGAAAAATGGTCGCACACAAAAATTTAA
+
B5@FGBEFGGFGF5F5BFD5544BG444B65D5AFG5DGF2FGF5GBGHGGB5FDFBD3FD5555BGAE1EEE5DAGHB311C?>0@1/C3@G33@EEGEF3FBEG?>0FGBEB3G03??FGGHDE@E@CGHGGH0GHGFEH
@M02846:226:000000000-JV5VC:1:1101:19429:7807 2:N:0:1
GCGTCAGTCAGGTAATACGCCTCACATATCGCACACAAAAAAGAAGAAATAGATTTATTTTTAAATTTTTGTGTGCGACCATTTTTCCAGGAATCCTTTTTGCAACGTTTATTCTGGCGAGCCTTCTGATGAGCGTGGTCAA
+
1F1AEEAF1110BBDF31A0AB0EAF2F2F0AAEEA/A0FC/E/0BBGGBG11F2F1FGDD1/B1G@@GFG0GHFEAEE/>11@FG01FGHAHHF1BG2FBE1DDBEFB0GGHHHB1C@CG/<FGGFFGDFHFGG/CCHHGG
@M02846:226:000000000-JV5VC:1:1101:15020:7807 1:N:0:1
GCGTCAGTCAGGTAATACGACTCACATAGGACACACAAAAAAGAAGAAATAGATTTATTTTTAAATTTTTGTGTGCGACCATTTTTCCAGGAATCCTTTTTGCAACGTTTATTCTGGCGAGCCTTCTGATGAGCGTGGTCAA
+
FFDGGGGGGGGGGHHHHHHGGGGHHHHHHHHHHHHGGGHGHGGGHHHGHHHHHHHHHHHHHHHHHHHHHHGHHHHHGGGGGHHHHHHHHHHHHHHHHHHHHGHHHHGHHHHHHHHHGHGGGGGHHHHHHHHHHHGGGGHHHH
@M02846:226:000000000-JV5VC:1:1101:15020:7807 2:N:0:1
TACCTTCTTTACAATATAGCAGACTAGATAATAATCTTCGTGTTAATGATAATTAAGACATTGACCACGCTCATCAGAAGGCTCGCCAGAATAAACGTTGCAAAAAGGATTCCTGGAAAAATGGTCGCACACAAAAATTTAA
+
FFFGGGGGGGGGGHHHHHHHHHHHHHHHHHHHHHHHHHHHHGHHHHHHHIHHHHIHHIIHHHHHHHHHGGGGGHHHHHHHHHHHGGGGGHHHHHHHGHHHGHHHHHGGHHHHHHHHHHHHHHHHHHGGGGGHGGHHHHHHHH
@M02846:226:000000000-JV5VC:1:1101:14019:7823 1:N:0:1
GCGTCAGTCAGGTAATACGACTCACGCACACAAAAAAGAAGAAATAGATTTATTTTTAAATTTTTGTGTGCGACCATTTTTCCAGGAATCCTTTTTGCAACGTTTATTCTGGCGAGCCTTCTGATGAGCGTGGTCAATGTCT
+
FFEGGGGGGGGGGHHHHHHGGGGHHHHGGGHGGHHHGGGHHHHHHHHHHHHHHHHHHHHHHHHHHGHHHHHGGGGGHHHHHHHHHHHHHHHHHHHHGHHHHGHHHHHHHHHHHGGGGGHHHHHHHHHHHGFGGHHHHHHHHH
@M02846:226:000000000-JV5VC:1:1101:14019:7823 2:N:0:1
TACCTTCTTTACAATATAGCAGACTAGATAATAATCTTCGTGTTAATGATAATTAAGACATTGACCACGCTCATCAGAAGGCTCGCCAGAATAAACGTTGCAAAAAGGATTCCTGGAAAAATGGTCGCACACAAAAATTTAA
+
FFFGGGGGGGGGGHHHHHHHHHHHHHHHHHHHHHHHHHHHHGHHHHHHHHHHIHHGHIIHHHHHHHHHGGGGGHHHHHHHHHHHGGGGGHHHHHHHGHHHGHHHHHGGGHHHHHHHHHHHHHHHGHGGGGGHGGHGHHHHHH
@M02846:226:000000000-JV5VC:1:1101:13817:7837 1:N:0:1
GCGTCAGTCAGGTAATACGACTCACATAGGACACACAAAAAAGAAGAAATAGATTTATTTTTAAATTTTTGTGTGCGACCATTTTTCCAGGAATCCTTTTTGCAACGTTTATTCTGGCGAGCCTTCTGATGAGCGTGGTCAA
+
55>EE?CGGGGFEGHHHHHGEEGFHFHHEBAGFFGFEEH2AAE1A3333FFA5GGADFFHHHG3FGFHFH?GHHEFECEEEHHHHGH3GGE10GHFFFFHHGGHGHEFHFAGEGGFEF@/<@BCGHHFHFHGB1<CAGCFHH
@M02846:226:000000000-JV5VC:1:1101:13817:7837 2:N:0:1
TACCTTCTTTACAATATAGCAGACTAGATAATAATCTTCGTGTTAATGATAATTAAGACATTGACCACACTCATCAGAAGGCTCGCCAGAATAAACGTTGCAAAAAGGATTCCTGGAAAAATGGTCGCACACAAAAATTTAA
+
3DDFD3GBFF31A1D1GF33DA0BABBB3AFD2AFFDHGHGFGHH2F2HF2FHHHDEFHF1FFGBGHH/B0FFBGHBGBEGEGFE?EFEHFF1BGF?FGHFHHH0?//0>1FFGHHE1BFGE<1>B//ECCGGGG0C0GFGF
@M02846:226:000000000-JV5VC:1:1101:16996:7839 1:N:0:1
TACCTTCTTTACAATATAGCAGACTAGATAATAATCTTCGTGTTAATGATAATTAAGACATTGACCACGCTCATCAGAAGGCTCGCCAGAATAAACGTTGCAAAAAGGATTCCTGGAAAAATGGTCGCACACAAAAATTTAA
+
FFFGGGGGGGGGGHHHHHHHHHHHHGHHHHHHHGHHHHHHHGGHHHHHHHHFHHHIHHIHGHHHHHHHGGGGGHHHHGHHHHHHFGGGGHHHGFHHGHHHGHGHHHGGHHHHHHHHHHHHHHHHHHGGGGGHGGHHHHHHHH
@M02846:226:000000000-JV5VC:1:1101:16996:7839 2:N:0:1
GCGTCAGTCAGGTAATACGACTCACGGACACACAAAAAAGAAGAAATAGATTTATTTTTAAATTTTTGTGTGCGACCATTTTTCCAGGAATCCTTTTTGCAACGTTTATTCTGGCGAGCCTTCTGATGAGCGTGGTCAATGT
+
FFDGGGGGGGGGGHHHHHHGGGGHHGGGGGHGGGGHHGGGGHHHHHHFHGHHHFHHHHHHHHHHHHHGHHHHHGGGGGHHHHHHHHHHHHHHHHHHHHGHHHHGHHHHHHHHHGHGGGGGHHHHHHHHGHHGGGGHHHHHHH
@M02846:226:000000000-JV5VC:1:1101:7638:7871 1:N:0:1
GCGTCAGTCAGGTAATACGACTCACATGGACACACAAAAAAGAAGAAATAGATTTATTTTTAAATTTTTGTGTGCGACCATTTTTCCAGGAATCCTTTTTGCAACGTTTATTCTGGCGAGCCTTCTGATGAGCGTGGTCAAT
+
FFBEFGGFGGGFBFHHHHFG?EGHHHHGFGHHFHGGGHHHGGAGHHHHHHHDHHHGHHHHHFHHHHHHEECGGHHGAEGGHHHHHHHGHHHHHHFHHHHFFFHGHGGHHHHHHHGHHGGCFGHHHHHHGHHHHGDGFHHHHH
@M02846:226:000000000-JV5VC:1:1101:7638:7871 2:N:0:1
TACCTTCTTTACAATATAGCAGACTAGATAATAATCTTCGTGTTAATGATAATTAAGACATTGACCACGCTCATCAGAAGGCTCGCCAGAATAAACGTTGCAAAAAGGATTCCTGGAAAAATGGTCGCACACAAAAATTTAA
+
FFF4EDGDGDEGGHHHFHFGHFFGBGFFF6EFHHHHHHDGGEGHFFGHHHGFHHGHEGHHHHEFHEFHGC?EEEHHHHHHGHBGGEGEECHHHHHHGEEEEHFHGCEF0?DGFHHEHHFHHHG3FDEEGGGFGFHFAGFHHG
@M02846:226:000000000-JV5VC:1:1101:10498:7888 1:N:0:1
TACCTTCTTTACAATATAGCAGACTAGATAATAATCTTCGTGTTAATGATAATTAAGACATTGACCACGCTCATCAGAAGGCTCGCCAGAATAAACGTTGCAAAAAGGATTCCTGGAAAAATGGTCGCACACAAAAATTTAA
+
FFFGGGGGGGGGGHHHHHHHHHHHHGHHHHHHHHHHHHHHHGHHHHHHIHHHHHHHHHHHHHHHHHHHGGGGGHHHHHHHHHHHGGGGGHHHHHHHGHHHGHHHHHGGHHHHHHFHHHHHHHHHHHGGGGGHGGHHHHHHHH
@M02846:226:000000000-JV5VC:1:1101:10498:7888 2:N:0:1
GCGTCAGTCAGGTAATACGACTCACATAGCACACAAAAAAGAAGAAATAGATTTATTTTTAAATTTTTGTGTGCGACCATTTTTCCAGGAATCCTTTTTGCAACGTTTATTCTGGCGAGCCTTCTGATGAGCGTGGTCAATG
+
FFCGGGGGGGGGGHH5FHHGGGGHHHHHGHHHHHGGHHHGGGHHHHHHHHHHHHHHHHHHHHHHHHHHGHHHHHGGGGGHHHHHHHHHGHHHHHHHHHHGHHHHGHHHHHHHHHHHGGFGGHHHHHHHHGHHGGGGGHHHHH
@M02846:226:000000000-JV5VC:1:1101:11227:7899 1:N:0:1
TACCTTCTTTACAATATAGCAGACTAGATAATAATCTTCGTGTTAATGATAATTAAGACATTGACCACGCTCATCAGAAGGCTCGCCAGAATAAACGTTGCAAAAAGGATTCCTGGAAAAATGGTCGCACACAAAAATTTAA
+
FFFGGGGGGGGGGHHHHHHHHHHHHHHHHHHHHHHHHHHHHGHHHGHHHHHIGHHHHHIHHHHHHHHHGGGGGHHHHHHHHHHGGGGGGHHHHHHHGHHHGHHHGGGGFHHHHHHHHHHGFHHHHHGGGGGHGGFHHHHHHH
@M02846:226:000000000-JV5VC:1:1101:11227:7899 2:N:0:1
GCGTCAGTCAGGTAATACGACTCACATAACACACAAAAAAGAAGAAATAGATTTATTTTTAAATTTTTGTGTGCGACCATTTTTCCAGGAATCCTTTTTGCAACGTTTATTCTGGCGAGCCTTCTGATGAGCGTGGTCAATG
+
FFEGGGGGGGGGGHHHHHHGGGGHHHHHHHHHHGGGHHGGGGHHHHHHHHHHHHHHHHHHHHHHHHHHGHHHHHGGGGGHHHHHHHHHHHHHHHHHHHHGHHHHGHHHHHHHHHHHGGGGGHHHHHHHHHGHGGGGHHHHHH
@M02846:226:000000000-JV5VC:1:1101:23535:7929 1:N:0:1
TACCTTCTTTACAATATAGCAGACTAGATAATAATCTTCGTGTCAATGATAATTAAGACATTGACCACGCTCATCAGAAGGCTCGCCAGAATAAACGTTGCAAAAAGGATTCCTGGAAAAATGGTCGCACACAAAAATTTAA
+
FFFGGGGGGGGGGHHHHHHHHHHHHHHHHHHHHHHHHHHHHGHHHHHHHIIIIHIIHHIHHHHHHHHHGGGGGHHHHHHHHHHHGGGGGHHHHHHHGHHHGHHHHHGGHHHHHHHHHHHHHHHHHHGGGGGHGGHHHHHHHH
@M02846:226:000000000-JV5VC:1:1101:23535:7929 2:N:0:1
GCGTCAGTCAGGTAATACGACTCACATAGGACACACAAAAAAGAAGAAATAGATTTATTTTTAAATTTTTGTGTGCGACCATTTTTCCAGGAATCCTTTTTGCAACGTTTATTCTGGCGAGCCTTCTGATGAGCGTGGTCAA
+
FFCGGGGGGGGGGHHHHHHGGGGHHHHHHHHHHHHGGGHHHGGFHHHHHHHHHHHHHHHHHHHHHHHHHHGHHHHHGGGGGHHHHHHHHHHHHHHHHHHHHGGHHHGHHHHHHHHHHHGGGGGHHHHHHHHHHHGGGGHHHH
@M02846:226:000000000-JV5VC:1:1101:7740:7954 1:N:0:1
TACCTTCTTTACAATATAGCAGACTAGATAATAATCTTCGTGTTAATGATAATTAAGACATTGACCACGCTCATCAGAAGGCTCGCCAGAATAAACGTTGCAAAAAGGATTCCTGGAAAAATGGTCGCACACAAAAATTTAA
+
FFFGGGGGGGGGGHHHHHHHHHHHHHHHHHHHHHHHHHHHHGHHHHHHHIIIIHHGIHIHHHHHHHHHGGGGGHHHHHHHHHHHGGGGGHHHHHHHGHHHGHHHHHGGHHHHHHHHHHHHHHHHHHGGGGGHGGHHHHHHHH
@M02846:226:000000000-JV5VC:1:1101:7740:7954 2:N:0:1
GCGTCAGTCAGGTAATACGACTCACATAACACACAAAAAAGAAGAAATAGATTTATTTTTAAATTTTTGTGTGCGACCATTTTTCCAGGAATCCTTTTTGCAACGTTTATTCTGGCGAGCCTTCTGATGAGCGTGGTCAATG
+
FFCGGGGGGGGGGHHHHHHGGGGHHHHHHHHHHGGGHHHGGGHHHHHHHHHHHHHHHHHHHHHHHHHHGHHHHHGGGGGHHHHHHHHHHGHHHHHHHHHGHHHHGHHHHHHHHGHHGGGGGHHHHHHHHHHHGGGGHHHHHH
@M02846:226:000000000-JV5VC:1:1101:25912:7973 1:N:0:1
TACCTTCTTTACAATATAGCAGACTAGATAATAATCTTCGTGTTAATGATAATTAAGACATTGACCACGCTCATCAGAAGGCTCGCCAGAATAAACGTTGCAAAAAGGATTCCTGGAAAAATGGTCGCACACAAAAATTTAA
+
FFFGGGGGGGGGGHHHHHHHHHHHHHHHHHHHHHHHHHHHHGHHHHHHHIIHHIIIIHIHHHHHHHHHGGGGGHHHHHHHHHHHGGGGGHHHHHHHGHHHGGHHHHGGHHHHHHHHHHHHHHHHHHGGGGGHGGHHHHHHHH
@M02846:226:000000000-JV5VC:1:1101:25912:7973 2:N:0:1
GCGTCAGTCAGGTAATACGACTCACATAACACACAAAAAAGAAGAAATAGATTTATTTTTAAATTTTTGTGTGCGACCATTTTTCCAGGAATCCTTTTTGCAACGTTTATTCTGGCGAGCCTTCTGATGAGCGTGGTCAATG
+
FFDGGGGGGGGGFHHHHHHGGGGHHHHHHHHHHGGGHHHGGGGHGHHHHHHHHHHHHHHHHHHHHHHHGHHHHGGGGGGHHHHHHHHHHHHHHHHHHHHGHHHHGHHHHHHHHHHHGGGGGHHHHHHHHHHGGGGGHHHHHF
@M02846:226:000000000-JV5VC:1:1101:25131:8030 1:N:0:1
TACCTTCTTTACAATATAGCAGACTAGATAATAATCTTCGTGTTAATGATAATTAAGACATTGACCACGCTCATCAGAAGGCTCGCCAGAATAAACGTTGCAAAAAGGATTCCTGGAAAAATGGTCGCACACAAAAATTTAA
+
FFFGGGGGGGGGGHHHHHHHHHHHHHHHHHHHHHHHHHHHHGHHHHHHIHHIIHIHHHIHHHHHHHHHGGGGGHHHHHHHHHHHGGGGGHHHHHHHGHHHGHHHHHGGHHHHHHHHHHHHHHHHHHGGGGGHGGHHHHHHHH
@M02846:226:000000000-JV5VC:1:1101:25131:8030 2:N:0:1
GCGTCAGTCAGGTAATACGACTCACATAGGACACACAAAAAAGAAGAAATAGATTTATTTTTAAATTTTTGTGTGCGACCATTTTTCCAGGAATCCTTTTTGCAACGTTTATTCTGGCGAGCCTTCTGATGAGCGTGGTCAA
+
FFCGGGGGGGGGGHHHHHHGGGGHHHHHHHHHFHHGGGHHHGGGHHHHHHHHHGHHHHHHHHHHHHHHHHGHHHHHGGGGGHHHHHHHHHHHGHHHHHHHHGHHHHGHHHHHHHHHGHGGGGGHHHHHHHHHHHGGGCHHHH
@M02846:226:000000000-JV5VC:1:1101:27392:8034 1:N:0:1
GCGTCAGTCAGGTAATACGACTCACATGGACACACAAAAAAGAAGAAATAGATTTATTTTTAAATTTTTGTGTGCGACCATTTTTCCAGGAATCCTTTTTGCAACGTTTATTCTGGCGAGCCTTCTGATGAGCGTGGTCAAT
+
FFBAAEFAGGGGAFGHHHHGGGGHHHHHGHHHFFGGGEHFEFECGFGHHHHHHGHHHHGHEHFFHDGHHGFHEEGDGCGGHHHHHH3GEFEHFGFHGHHFGGEHHGHHHHDHHHHHGGCCCCFHHHFHHHGHHCAD@GGFFD
@M02846:226:000000000-JV5VC:1:1101:27392:8034 2:N:0:1
TACCTTCTTTACAATATAGCAGACTAGATAATAATCTTCGTGTTAATGATAATTAAGACATTGACCACGCTCATCAGAAGGCTCGCCAGAATAAACGTTGCAAAAAGGATTCCTGGAAAAATGGTCGCACACAAAAATTTAA
+
FFFGGFGGGGGGGHHHHHHHFGGHFFHHHFHHHGHHGHFHHGFHHHHHFHBHHGHHHHHFGHHFHHHHEGGGGHHHHBHHFHHHGGGGGHHHHHHHGGHFGHHHHHDE2GGHHHHGHHGHHGBGGHGCCCCGGCHGEGGHHH
@M02846:226:000000000-JV5VC:1:1101:25681:8051 1:N:0:1
TACCTTCTTTACATATAGCAGACTAGAAATAATCTTCGTGTTAATGATAATTAAGACATTGACCACGCTCATCAGAAGGCTCGCCAGAATAAACGTTGCAAAAAGGATTCCTGGAAAAATGGTCGCACACAAAAATTTAAAA
+
FFFGGGGGGGGGGHHHHHHHHHHHHHHHHHHHHHHHHHHGHHHHHHHHIHIHHHHIHHHHHHHHHHGGGGGHHHHHHHHHHHGGGGGHHHHHHHGHHHGHHHHHGGHHHHHHHHHHHHHHHHHHGGGGGHGGHHHHHHHHHH
@M02846:226:000000000-JV5VC:1:1101:25681:8051 2:N:0:1
GCGTCAGTCAGGTAATACGACTCACATAGGACACACAAAAAAGAAGAAATAGATTTATTTTTAAATTTTTGTGTGCGACCATTTTTCCAGGAATCCTTTTTGCAACGTTTATTCTGGCGAGCCTTCTGATGAGCGTGGTCAA
+
FFCGGGGGGGGGGHHHHHHGGGGHHHHHHHHHHHHGGGHHHGGGHHHHHHHHHHHHHHHHHHHHHHHHHHGHHHHHGGGGGHHHHHHHHHHHHHHHHHHHHGHHHHGHHHHHHHHHHGGGGGGHHHHHHHHHHGFDGGHHHH
@M02846:226:000000000-JV5VC:1:1101:18849:8051 1:N:0:1
TACCTTCTTTACAATATAGCAGACTAGATAATAATCTTCGTGTTAATGATAATTAAGACATTGACCACGCTCATCAGAAGGCTCGCCAGAATAAACGTTGCAAAAAGGATTCCTGGAAAAATGGTCGCACACAAAAATTTAA
+
FFFGGGGGGGGGGHHHHHHHHHHHHHHHHHHHHHHHHHHHHGHHHHHHIIHHHIIHHHIHHHHHHHHHGGGGGHHHHHHHHHHHGGGGGHHHHHHHGHHHGHHHHHGGHHHHHHHHHHHHHHHHHHGGGGGHGGHHHHHHHH
@M02846:226:000000000-JV5VC:1:1101:18849:8051 2:N:0:1
GCGTCAGTCAGGTAATACGACTCACATAACACACAAAAAAGAAGAAATAGATTTATTTTTAAATTTTTGTGTGCGACCATTTTTCCAGGAATCCTTTTTGCAACGTTTATTCTGGCGAGCCTTCTGATGAGCGTGGTCAATG
+
FFCGGGGGGGGGGHHHHHHGGGGHHHHHHHHHHGGGHHHGGGHHHHHHHHHHHHHHHHHHHHHHHHHHGHHHHHGGGGGHHHHHHHHHHHHHHHHHHHHGHHHHGHHHHHHHHHFHGGGGGHHHHHGHHHGHGFGGHHHHHH
@M02846:226:000000000-JV5VC:1:1101:23142:8060 1:N:0:1
GCGTCAGTCAGGTAATACGACTCACATAACAAAAAAGAAGAAATAGATTTATTTTTAAATTTTTGTGTGCGACCATTTTTCCAGGAATCCTTTTTGCAACGTTTATTCTGGCGAGCCTTCTGATGAGCGTGGTCAATGTCTT
+
BFBEEGGGGGGB5AFFGHHGFDFEGHHHHGHF2FFGGGGHHH3GEHFGGH5EGHHFEFHHHHHHG?2F1FEEGGGHGFHHHGHF3FHGFBGHHFFCHGHFGHHHHGHHF4GFE/B<@GHHHFBDFFGFGAADCGHFGHFFFH
@M02846:226:000000000-JV5VC:1:1101:23142:8060 2:N:0:1
TACCTTCTTTACAATATAGCAGACTAGATAATAATCTTCGTGTTAATGATAATTAAGACATTGACCACGCTCATCAGAAGGCTCGCCAGAATAAACGTTGCAAAAAGGATTCCTGGAAAAATGGTCGCACACAAAAATTTAA
+
FFFGGGGGGGFGGHHHHHHHHHGFHHHHHHHGHHHHHHHHHFHHGHHHGHHHHHHBEFHHHGHGFHHH?EEFFGFHHGGHEHHHGGGGGHGHHHHHGHHHGGFHEG>EBGGHHFFFE?FHHHHHHFGGGCGHGGHFFHGHGH
@M02846:226:000000000-JV5VC:1:1101:10223:8080 1:N:0:1
GCGTCAGTCAGGTAATACGACTCACATAGGACACACAAAAAAGAAGAAATAGATTTATTTTTAAATTTTTGTGTGCGAGCATTTTTCCAGGAATCCTTTTTGCAACGTTTATTCTGGCGAGCCTTCTGATGAGCGTGGTCAA
+
FFCGGGGGGGGGGGHHHHHGGGGHHHHHHHHHHHHGGGHHHGGGHHHHHHHHHHHHHHHHHHHHHHHHHHGHHHHHGGGGGHHHHHHHHHHHHHHHHHHHHGHHHHGHHHHHHHHHHHGGGGGHHHHHHHHHHHGGGGHHHH
@M02846:226:000000000-JV5VC:1:1101:10223:8080 2:N:0:1
TACCTTCTTTACAATATAGCAGACTGATAATAATCTTCGTGTTAATGATAATTAAGACATTGACCACGCTCATCAGAAGGCTCGCCAGAATAAACGTTGCAAAAAGGATTCCTGGAAAAATGCTCGCACACAAAAATTTAAA
+
FFFGGGGGGGGGGHHHHHHHHHHHHHHHHHHHHHHHHHHHGHHHHHHHIIIIHIHHHIHHHHHHHHHGGGGGHHHHHHGHHHHGGGGGHHHHHHHGHHHGHGHHHGGHHHHHHHGHHHHHHHHHHGGGGGHGGHHHHHHHHH
@M02846:226:000000000-JV5VC:1:1101:8813:8087 1:N:0:1
GCGTCAGTCAGGTAATACGACTCACATAGAGCGTGGTCAATGTCTTAATTATCATTAACACGAAGATTATTATCTAGTCTGCTATATTGTAAAGAAGGTAAAGTATGCGAGATCGGAAGAGCGGTTCAGCAGGAATGCCGAG
+
FFCGGGGGGGGGGHHHHHHGGGGHHHHHHHHHGGGGHHHHHHHHHHHHHHHHHHHHHHHHHGGGGGHHHHHHHHHHHHHHHHHHHHHHGHHHHHHHHHFHHHHHHHHHGGGGGHGGGGGHHHGGFGGHHHHHHGHHHHHGGG
@M02846:226:000000000-JV5VC:1:1101:8813:8087 2:N:0:1
TACCTTCTTTACAATATAGCAGACTAGATAATAATCTTCGTGTTAATGATAATTAAGACATTGACCACGCTCTATGTGAGTCGTATTACCTGACTGACGCAAGTATGCGAGATCGGAAGAGCGTCGTGTAGGGAAAGAGTGT
+
FFFGGGGGGGGGGHHHHHHHHHHHHHHGHHHHHHHHHHHHHGHHHHHHIHIHHHHHHHIHHHGHHHHHGGGGHHHHHHHHHHGGHHHHHHHHHHHHGHGGGGGHHHHHGGGGGHHGGGFHHHGGGGGGHHHGGHHGHHHHHD
@M02846:226:000000000-JV5VC:1:1101:14309:8095 1:N:0:1
TACCTTCTTTACAATATAGCAGACTAGATAATATCTTCGTGTTAATGATAATTAAGACATTGACCACGCTCATCAGAAGGCTCGCCAGAATAAACGTTGCAAAAAGGATTCCTGGAAAAATGGTCGCACACAAAAATTTAAA
+
FFFFGGGFGGGGGHHHHHGHHHGHHHHFFHHHHHHHHHHGFHHHHHFFHHHHHHHHHHFHFHHHHHHGGGGGHHHFHHGFHGHGGGGGFHFHHHHGFHHDGHGHHCDFGHHHHGHGHHHHHFGFGCGGGGHGGFFFFGHHHH
@M02846:226:000000000-JV5VC:1:1101:14309:8095 2:N:0:1
GCGTCAGTCAGGTAATACGACTCACATAGGACACACAAAAAAGAAGAAATAGATTTATTTTTAAATTTTTGTGTGCGACCATTTTTCCAGGAATCCTTTTTGCAACGTTTATTCTGGCGAGCCTTCTGATGAGCGTGGTCAA
+
FFBGGGGGGGFFFGHHFFHCFGDHHHHFAGHHHHHGGGHHF0E1BFHHHGHFFGFGHHHGHHHGHFFHHHEHB2FFAE@EEHHGHHHHGFCGHHHHHGHGHGHFFHCHHHGGHHGGFFGGGGGHHHHHFHGHHHGGDDGHHH
@M02846:226:000000000-JV5VC:1:1101:27331:8108 1:N:0:1
TACCTTCTTTACAATATAGCAGACTAGATAATAATCTTCGTGTTAATGATAATTAAGACATTGACCACGCTCATCAGAAGGCTCGCCAGAATAAACGTTGCAAAAAGGATTCCTGGAAAAATGGTCGTACACAAAAATTTAA
+
DFFGGGCGGGGBDBAFDBE31B0F1BGFBEGHGFHHFFBA0EF02AFGEGHGFFHFFH1GDGFBBGHHGGGGEHFHF1D1AEFFGGGCEFFD1B1F/FH/>FHGHHEEGF>BGF100>GHFHF1GHG/BGGGHAFFH0FBDF
@M02846:226:000000000-JV5VC:1:1101:27331:8108 2:N:0:1
GCGTCAGTCAGGTAATACGACTCACATAGGACACACAAAAAAGAAGAAATAGATTTATTTTTAAATTTTTGTGTGCGACCATTTTTCCAGGAATCCTTTTTGCAACGTTTATTCTGGCGAGCCTTCTGATGAGCGTGGTCAA
+
FFDEEGG31BFGGD3GFFHFE0E11BDF1B1AGHHFG/F0A/AAEG10FFGHF2GHHGH2DG/C@2G1EHGHHGHEEE/>EFFFHFH1GE0GCGFFFF21FEFFEGGEGGHH2DGF11//><BC1FGFF2FFHHGC?@?DBF
@M02846:226:000000000-JV5VC:1:1101:14841:8111 1:N:0:1
GCGTCAGTCAGGTAATACGACTCACATAGGACACACAAAAAAGAAGAAATAGATTTATTTTTAAATTTTTGTGTGCGACCATTTTTCCAGGAATCCTTTTTGCAACGTTTATTCTGGCGAGCCTTCTGATGAGCGTGGTCAA
+
FFCGGGGGGGGGFGHHHHHGGGGHHHHHHHHHHHHGGGHHHGGGHHHHHHHHHHHHHHHHHHHHHHHHHHGHHHHHGGGGGHHHHHHHHHHHHHHHHHHHHGHHHHGHHHHHHHHHHHGGGGGHHHHHHHHHHHGGGGHHHH
@M02846:226:000000000-JV5VC:1:1101:14841:8111 2:N:0:1
TACCTTCTTTACAATATAGCAGACTAGATAATAATCTTCGTGTTAATGATAATTAAGACATTGACCACGCTCATCAGAAGGCTCGCCAGAATAAACGTTGCAAAAAGGATTCCTGGAAAAATGGTCGCACACAAAAATTTAA
+
FFFGGGGGGGGGGHHHHHGHHHHHHHHHHHHHHHHHHHHHHGHHHHHHHHIHHHHHHHIHHHGHHHHHGGGGGHHHHHGHHHHHGGGGGHHHHHHHGHHHGHHHHHGGHHHHHHHHHGHHHHHHHHGGGGGHGGHHHHHHHH
@M02846:226:000000000-JV5VC:1:1101:21130:8123 1:N:0:1
TACCTTCTTTACAATATAGCAGACTAGATAATAATCTTCGTGTTAATGATAATTAAGACATTGACCACGCTCATCAGAAGGCTCGCCAGAATAAACGTTGCAAAAAGGATTCCTGGAAAAATGGTCGCACACAAAAATTTAA
+
FFFGGGGGGGGGGHHHHHHHHHHHHHHHHHHHHHHHHHHHHGHHHHHHIHHIIHIIHIIHHHHHHHHHGGGGGHHHHHHHHHHHGGGGGHHHHHHHGHHHGHHHHHGGHHHHHHHHHHHHHHHHHHGGGGGHGGHHHHHHHH
@M02846:226:000000000-JV5VC:1:1101:21130:8123 2:N:0:1
GCGTCAGTCAGGTAATACGACTCACATAACACAAAAAAGAAGAAATAGATTTATTTTTAAATTTTTGTGTGCGACCATTTTTCCAGGAATCCTTTTTGCAACGTTTATTCTGGCGAGCCTTCTGATGAGCGTGGTCAATGTC
+
FFDGGGGGGGGGGHGHHHHGGGGHHHHHHHHHHGHHHGGFHHHHHHHHHHHHHHHHHHHHHHHHHHGGHHHHGGGGGHHHHHHHHHHHHHHHHHHHHGHHHHGHHHHHHHHHHHGGGGGHHHHHHHHHHHGGGGHHHHHHHH
@M02846:226:000000000-JV5VC:1:1101:16595:8139 1:N:0:1
ACCCGGACACGCGCCAGAGCGCCGCTTCTCCTACCGTGGGAGAACACTCTGGACTTGAAAGAACGCGCAAAAAGCGCCCCACGGGTTCGTGAATTTGAGATTGAGCGAGGCTTGTTCCTCATCGCCGCCCCTCGCTCGAAAA
+
FFFGGGGGGGGGGGGGGHHHGGGGGGGGHHHHHHHGFHGGHGGHHHHHHHHHHHHHHHHHHGHHGGGGGGGGHGHGGGGGGGGGGGGHGGGHGHHHHHGHHHHHHHGGGGFHHGHHHHHHGHHHGGGGGGGGGGGGGGGGGG
@M02846:226:000000000-JV5VC:1:1101:16595:8139 2:N:0:1
GACCGCGACCGTTTTCCCAACCCATGACGGAACATTCATTGCCTCTTGCCGTAAGACCGGCAGGAGCGCGAGCGGTCGCACGCATGCAAACGCATTGCAGAATTTTTATTCGTTGGTGAACTCCTCCCACACTGACGAAGAA
+
FFFGGGGGGGGGGHGHHHHHGGGGHHHHGGGGGHHHHHHHGHHHHHHHHHGGGGHHGHGGGGFEFGHEGEGGGGGFGGGGGGGCDGHFFHHGGGGGHHHHHHHHHHHHHHHHHHGHGGHHHHHHHHHGHHGGHHFFGECGDG
@M02846:226:000000000-JV5VC:1:1101:18382:8153 1:N:0:1
TACCTTCTTTACAATATAGCAGACTAGATAATAATCTTCGTGTTAATGATAATTAAGACATTGACCACGCTCATCAGAAGGCTCGCCAGAATAAACGTTGCAAAAAGGATTCCTGGAAAAATGGTCTCACACAAAAATTTAA
+
FFFGGGGGGGGGGHHHHHHHHHHHHHHHHHHHHHHHHHHHHGHHHHHHHHHHHHHHHHHHHHHHHHHHGGGGGHHHHHHHHHHHGGGGGHHHHHHHGHHHGHHHHHGGHHHHHHHHHHHHHHHHHHHHHHHHGGHHHHHHHH
@M02846:226:000000000-JV5VC:1:1101:18382:8153 2:N:0:1
GCGTCAGTCAGGTAATACGACTCACATAGGACACACAAAAAAGAAGAAATAGATTTATTTTTAAATTTTTGTGTGAGACCATTTTTCCAGGAATCCTTTTTGCAACGTTTATTCTGGCGAGCCTTCTGATGAGCGTGGTCAA
+
FFCGGGGGGGGGGHHHHHGFGGGHHHHHHHHHHHHGGGHHHGGGGHHHHHHGHHHHHHHHHHHHHHHHHHGHHHHHHHHGHHHHHHHHHHHGHHHHHHHHHGHHHHGHHHHHHHHHEHGGFGGHHHHHHHHHHHGFGGHHHH
@M02846:226:000000000-JV5VC:1:1101:7272:8178 1:N:0:1
TACCTTCTTTACAATATAGCAGACTAGATAATAATCTTCGTGTTTATGTGAGTCGTATTACCTGACTGACGCCCTTCTTTACAATATAGCAGACTAGATAATAATCTTCGTTATGTGAGTCGTATTACCTGACTGACGCACC
+
FFFGGGGGGGGGGHHHHHHHHHHHHHHHHHHHHHHHHHHHHGHHHHHHIHHIHIGGHHHHHHHHHHHHHHGGGGGHHHHHHHHHHHHHGHHHGHHHHGHHHHHHHHHHHHHHHHHHHHHHHGFGHHHHHHHHHHHHHGGGGG
@M02846:226:000000000-JV5VC:1:1101:7272:8178 2:N:0:1
GCGTCAGTCAGGTAATACGACTCACATAACGAAGATTATTATCTAGTCTGCTATATTGTAAAGAAGGTGCGTCAGTCAGGTAATACGACTCACATAACGAAGATTATTATCTAGTCTGCTATATTGTAAAGAAGGGCGTCAG
+
FFEGGGGGGGGGGHHHHHHGGGGHHHHHHHGGFGGHHHHHHHGHHFHHHHHHHHGHHGHGHGGHHHGFECCFEE?DFBGEBGHHHHH11EGHHE4FHG??FFGEFHHEGDFFB44FHF3FFDGHGHHHBBFGGC0/?B><C/
@M02846:226:000000000-JV5VC:1:1101:25137:8181 1:N:0:1
GCGTCAGTCAGGTAATACGACTCACATAACACACAAAAAAGAAGAAATAGATTTATTTTTAAATTTTTGTGTGCGACCATTTTTCCAGGAATCCTTTTTGCAACGTTTATTCTGGCGAGCCTTCTGATGAGCGTGATCAATG
+
1@DEEECGFGC0FFGGFGEF?EF1F1BEGHFBG///BF/AA/A01BG11A1DEEGHHHG1A11DB1DB/G>BGHGGGG@G1BGGFHBB0FB1FGHHBFGEHHFHE/F0FGDHHEGFC@/BCGFHGHHGHGFHC/?AFGHGHF
@M02846:226:000000000-JV5VC:1:1101:25137:8181 2:N:0:1
TACTTCTTTACAATATAGCAGACTAGATAATAATCTTCGTGTTAATGATAATTAAGACATTGATCACGCTCATCAGAAGGCTCGCCAGAATAAACGTTGCAAAAAGGATTCCTGGAAAAATGGTCGCACACAAAAATTTAAA
+
33D3FDFDF3A3AFDGHHFHFFHCDGDEGFGGBGFBFFFECGGGGHH2DHBGD2DFDA0FFFHHFBGFH?AEHF2FF1A0AEFE///E0BGF11BA0BGE1@@FH?EFE1BGF1FB1FGHGFF1FE//</G/<FCFHGFHEB
@M02846:226:000000000-JV5VC:1:1101:24883:8186 1:N:0:1
GCGTCAGTCAGGTAATACGACTCACATAACACAAAAAAGAAGAAATAGATTTATTTTTAAATTTTTGTGTGCGACCATTTTTCCAGGAATCCTTTTTGCAACGTTTATTCTGGCGAGCCTTCTGATGAGCGTGGTCAATGTC
+
FFCGGGGGGGGGGHHHHHHGGGGHHHHHHHHHHGHHHGGGHHHHHHHHHHHHHHHHHHHHHHHHHHGHHGHHGGGGGHHHHHHHHHHHHHHHHHHHHGHHHHGHHHHHHHHHHHGGGGGHHHHHHHHHHHGGGGHHHHHHHH
@M02846:226:000000000-JV5VC:1:1101:24883:8186 2:N:0:1
TACCTTCTTTACAATATGCAGACTAGATAATAATCTTCGTGTTAATGATAATTAAGACATTGACCACGCTCATCAGAAGGCTCGCCAGAATAAACGTTGCAAAAAGGATTCCTGGAAAAATGGTCGCACACAAAAATTTAAA
+
FFFGGGGGGGGGGHHHHHHHHHHHHHHHHHHHHHHHHHHHFGHHHHHHHIHIIIGHHHHHHHHHHHHGGGGGHHHHHHHHHHHGGGGGHHHHHHHGHHHGHHHHHGGHHHHHHHHHHHHHHHHHHGGGGGHGGHHHHHHHHH
@M02846:226:000000000-JV5VC:1:1101:15128:8208 1:N:0:1
GCGTCAGTCAGGTAATACGACTCACATAGGACACACAAAAAAGAAGAAATAGATTTATTTTTAAATTTTTGTGTGCGACCATTTTTCCAGGAATCCTTTTTGCAACGTTTATTCTGGCGAGCCTTCTGATGAGCGTGGTCAA
+
FFBGGGGGG4ECBGFHHHHGGGGHHHDGHGHHFCEEGEEGHGCF1GCGFHFHFHEHHHHHDHFHDGHHHHGHHEHDEGGGEHFHHHHFHFHHHHHHHGHFHGHHHFE?BGHHHHGFDGGCGGCGHHHHEHGHHHGG/CHHHH
@M02846:226:000000000-JV5VC:1:1101:15128:8208 2:N:0:1
TACCTTCTTTACAATATAGCAGACTAGATAATAATCTTCGTGTTAATGATAATTAAGACATTGACCACGCTCATCAGAAGGCTCGCCAGAATAAACGTTGCAAAAAGGATTCCTGGAAAAATGGTCGCACACAAAAATTTAA
+
FFFGGGGGGGGGGHHHHHGFFGHHHHHCHHHHHHHGGEHHFGEGHGHHDHHFHHHFGHHHHHGHHHHHGFFFEHHHFGHHHGHHGGGGGHHHHHHHGFHHGHHHFHEEHHHHHGHGHHHGHHHHDHGGGGGHGGHHHHHHHH
@M02846:226:000000000-JV5VC:1:1101:14444:8219 1:N:0:1
TACCTTCTTTACAATATAGCAGACTAGATAATAATCTTCGTGTTAATGATAATTAAGACATTGACCACGCTCATCAGAAGGCTCGCCAGAATAAACGTTGCAAAAAGGATTCCTGGAAAAATGGTCGCACACAAAAATTTAA
+
FFFGGGGGGGGGGHHHHHHHGHHHHHHHHHHHHHHHHHHHHGHHHHHHHHHHIHHHGHHHHHHHHHHHGGGGGHHHHHHHHHHHGGGGGHFHGHHHGHHHGHHGHHFDFHHHHHHHHHHHFHFHHHGGGGGHGGHHEHHHHH
@M02846:226:000000000-JV5VC:1:1101:14444:8219 2:N:0:1
GCGTCAGTCAGGTAATACGACTCACATAAAAAAAGAAGAAATAGATTTATTTTTAAATTTTTGTGTGCGACCATTTTTCCAGGAATCCTTTTTGCAACGTTTATTCTGGCGAGCCTTCTGATGAGCGTGGTCAATGTCTTAA
+
FFBGGGGFGGGGFGGHFHHGGGGHHHHFFGHHGGGGCHHEHGFFGHHHHHHGHHHHGHHHHHGHFFHHDFGGGHGHGHHHHHHHHHHHHHGGHCHHHHCFHHGHGHHFBFFGCCFFHHHHHHHFHEGGG/FGHGHHHHHHGG
@M02846:226:000000000-JV5VC:1:1101:20668:8229 1:N:0:1
TACCTTCTTTACAATATAGCAGACTAGATAATAATCTTCGTGTTAATGATAATTAAGACATTGACCACGCTCATCAGAAGGCTCGCCAGTATGTGAGTCGTATTACCTGACTGACGCCTTCTTTACAATATAGCAGACTAGA
+
FFFGGGGGGGGGGHHHHHHHHHHHHHHHHHHHHHHHHHHHHGHHHHHHIIHIIIHIHHIHHHHHHHHHGGGGGHHHHHHHHHHHGGGGGHHHHHHHHHHGFHHHHHHHHHHHHHHGGGHGHHHHHGHHHHHHHHHHHHHHHH
@M02846:226:000000000-JV5VC:1:1101:20668:8229 2:N:0:1
GCGTCAGTCAGGTAATACGACTCACATAACACGAAGATTATTATCTAGTCTGCTATATTGTAAAGAAGGCGTCAGTCAGGTAATACGACTCACATACTGGCGAGCCTTCTGATGAGCGTGGTCAATGTCTTAATTATCATTA
+
FFCGGGGGGGGGGHHHHHHGGGGHHHHHHHHHGGGGGHHHHHHHHHHHHHHHHHHHHHHHHHHHHHHHAGGGGGGHHHHHEGHHHHHGGGGHHHHHGHHEHGGGGGHHGHHHHHHHHGGGGHHHHHHFHHHHHHHHHHHHHG
@M02846:226:000000000-JV5VC:1:1101:27219:8232 1:N:0:1
TACCTTCTTTACAATATAGCAGACTAGATAATAATCTTCGTGTTAATGATAATTAAGACATTGACCACGCTCATCAGAAGGCTCGCCAGAATAAACGTTGCAAAAAGGATTCCTGGAAAAATGGTCGCACACAAAAATTTAA
+
FFFGGGGGFGGGGHHGHHHHHHHHGHHHHHGHHCHFHHHHAFGHHFHHHFHGHHHHHHHHHHHHGFHHGGFDFHHHHHHGHHHFEGFGGAGHGFHHGCFHGGFGHHGFGHHHHHHHCGFHHGHHHGGCFGGHGGHHGHHHHH
@M02846:226:000000000-JV5VC:1:1101:27219:8232 2:N:0:1
GCGTCAGTCAGGTAATACGACTCACATAACACAAAAAAGAAGAAATAGATTTATTTTTAAATTTTTGTGTGCGACCATTTTTCCAGGAATCCTTTTTGCAACGTTTATTCTGGCGAGCCTTCTGATGAGCGTGGTCAATGTC
+
FFBEEEEDFCGG5GGAFFCFGGGHHFHGHHHHFFGHECFAGFHHHHHHHHHHHHHHHHGFDFHDFHE??GFGGGGGGHFHDFHEGHHEHHGHHGHFHGHHFHGHFFHHHHHHHHC?D/CHFHGHHHEHGHGDGCFGFBBGHH
@M02846:226:000000000-JV5VC:1:1101:27396:8234 1:N:0:1
GCGTCAGTCAGGTAATACGACTCACATATGCACACAAAAAAGAAGAAATAGATTTATTTTTAAATTTTTGTGTGCGACCATTTTTCCAGGAATCCTTTTTGCAACGTTTATTCTGGCGAGCCTTCTGATGAGCGTGGTCAAT
+
FFDFGGGAGFGGGHFGHHHGGGGHHGHHGHHHGFHGFGFHGGGFHHHHHHHHHHHGHHHHHHHHHHHHHGCGHHHGGGGGHHHHHGDGGHHHHHHHHHHHGHHGHGGFFHHFHHHHHGGGGGHFHHHHFHHHHGGGGCGHGB
@M02846:226:000000000-JV5VC:1:1101:27396:8234 2:N:0:1
TACCTTCTTTACAATATAGCAGACTAGATAATAATCTTCGTGTTAATGATAATTAAGACATTGACCACGCTCATCAGAAGGCTCGCCAGAATAAACGTTGCAAAAAGGATTCCTGGAAAAATGGTCGCACACAAAAATTTAA
+
FBFFGGGGGFGFGHCFDHFFHHFHFFHBHCHHFCD5GFFGGFGFFHHHHHHGDFHHHFHFBFFHFFFFE?EFGFHHHFGCFGHHG???FHHEFHHHGCGE1FGEGHGFHBBDGHHGHBFFGHHHGGGG@DGHDFGHHH2FGH
@M02846:226:000000000-JV5VC:1:1101:22909:8240 1:N:0:1
TACCTTCTTTACAATATAGCAGACTAGATAATAATCTTCGTGTTAATGATAATTAAGACATTGACCACGCTCATCAGAAGGCTCGCCAGAATAAACGTTGCAAAAAGGAATCCTGGAAAACAGGTCCCACACAAAAATTTAA
+
DFF11B1FBFGFG1A13FD311BB111B3B12DFFE22D00BA0FFBG2FE222DAADB012111A1//AAAE11D1B11B/1>////>F0B11FG/G0>/1B@FA>/00B1BF1001B00/0/<11<<B/?ACF0/0FB22
@M02846:226:000000000-JV5VC:1:1101:22909:8240 2:N:0:1
GTGTCTGTCGGCTAATACGACTCACATAGTACACACAAAAAAGAAGAAGTAGATTTATTTTTAAATTTTTGTGTGCGACCATTTTTCCAGGAATCTTTTTTGCATCGATTATTCTGGCGAGCCTTCTGATGAGCGTGGTCAA
+
11BBB31B311100BD3D000AEE11D11222B11///B0GAE/BA100DAD22FEGFBD21FC1221@1/F00>1?>>>/B1B2F01B1B?FGF2DGDB//122B/0?>/F22B21B/////@1@112@12@1@<E>?11?
@M02846:226:000000000-JV5VC:1:1101:22534:8251 1:N:0:1
TGGCATCGATATCGGCGCCCATGCTGAAATCCTGAAGCTCATCGGCGAACTTTGCGCCGAAGGCATGTCGCTGGTCATCATCTCGTCGGAATTCGAGGAGCTTGCCGCCGTTGCCAATCGCGTCATCGTCCTGTCCGACCGT
+
FFFGGGGGGGGGGGGGGGGGGHHHHHHHHHHHHHHHHHHHHHHHGGGGGGHHHHHGGGGGGGGHHHHHHHHGGGHHHFGGFGGGFFDGGGGGFHFFHCDCGHHGHHCFGCGG?FHGHCGCCC-<CGGHEHGGHGHHGGGFG.
@M02846:226:000000000-JV5VC:1:1101:22534:8251 2:N:0:1
CCAGTTGCGGTGCCAGTCTTTTGAGTTTTCTGGTCATGCGGGCAATCATGCTGCAGCTTCCTTTTCGCTTCCGGTCTCTGCGATTGCACGCACGATATTGTCGGCAGTGATTTCCTCGCCCTTCAGTTCCGCCACATGGCGA
+
FFFGGGGGGGGGGHGHHHHHHHHGDHHHHHHHGHHHHGHGGGGGGHHHHHHHHHHHHGHHHHHHHHGGGHGHGGGGGHHHHGGHHGGHHGGGGGGHGGHHHHGGGGGHHHHHHHHHHGGGGGHHHHHHGHGGGGGHHHHHGG
@M02846:226:000000000-JV5VC:1:1101:27643:8258 1:N:0:1
TACCTTCTTTACAATATAGCAGACTAGATAATAATCTTCGTGTTAATGATAATTAAGACATTGACCACGCTCATCAGAAGGCTCGCCACAATAAACGTTTATGTGAGTCGTATTACCTGACTGACGCAAGTATGCGAGATCG
+
FDFGGGFFGGGGGHHCGHHFFFFGGFFBBDDEGFGE5G5A2AB2AGGGBEA555EBFHHHDFFH53FGA11A1A5FGHHHHG@1FCEGGHHFHHHGEBGCFFFBDGHGHGGGHFHHEGHFC3BCGF?@@DBFFGDF?@D/1G
@M02846:226:000000000-JV5VC:1:1101:27643:8258 2:N:0:1
GCGTCAGTCAGGTAATACGACCCACATAAACGTTTATTGTGGCGAGCCTTCTGATGAGCGTGGCCAATGTCTTAATTATCATTAACACGAAGATTATTATCTAGTCTGCTATATTGGAAAGAAGGTAAAGTATGCGAGATCG
+
F5AAAEABFD5BBF5ADGFFG22FAEFF5DGGFGBGBEFHH?EC?E0EBHHBGG5F@3@E1?E/BFGFFDGHGHHGHHHFDGEHHBGHF/AEEGHF4DDFFHHFEGG?G4FBFGHH3BFD?B?GABFBBF?F>FFGGGGGBH
@M02846:226:000000000-JV5VC:1:1101:25365:8279 1:N:0:1
GCGTCAGTCAGGTAATACGACTCACATAGGACACACAAAAAAGAAGAAATAGATTTATTTTTAAATTTTTGTGTGCGACCATTTTTCCAGGAATCCTTTTTGCAACGTTTATTCTGGCGAGCCTTCTGATGAGCGTGGTCAA
+
FFCGGGGGGGGGGGHHHHHGGGGHHHHHHHHHHHHGGGHHHGGGHHHHHHHHHHHHHHHHHHHHHHHHHHGHHHHHGGGGGHHHHHHHHHHHHHHHHHHHHGHGHHGHHHHHHHHHHHGGGGGHHHHHHHHHHHGGGGHHHH
@M02846:226:000000000-JV5VC:1:1101:25365:8279 2:N:0:1
TACCTTCTTTACAATATAGCAGACTAGATAATAATCTTCGTGTTAATGATAATTAAGACATTGACCACGCTCATCAGAAGGCTCGCCAGAATAAACGTTGCAAAAAGGATTCCTGGAAAAATGGTCGCACACAAAAATTTAA
+
FFFGGGGGGGGGGHHHGHHHHHGHGHHHHHHHHHHHHHHHHGHHHHHHHHIHHHHHHIHHHHHHHHHHGGGGGHHHHHHHHHGHGGGGGHHHHHHHGHHHGHHHHHGGHHHHHGHHHHHHHHHHHHGGGGGHGGHHHHHGHH
@M02846:226:000000000-JV5VC:1:1101:18954:8286 1:N:0:1
CGGTCACATAGGCAATGCCTGCGCCCATGAAGCCAGCGCCGATAACGCCGATCTTCTTGAGCTTGGTCGGCTTTTCATCGACCGGACGGCGTGCGCCCTTGTTCAATTCCTGCAGCGACACGAAGAGCGAACGGATCATCAT
+
FDDGGFGGGGGGGHHHHHHHHHGGGGGHHHHHHHHHGGGGGGGGGHGGGGGGGHHHHHHHHHHHHGHHGGGGGHHHHHHGHGGGGGGGGGGGGGGGGGGHHHHHHHHHHHHHHHHHGGGGGGGGGGHGGGGGGGGEGFGGGF
@M02846:226:000000000-JV5VC:1:1101:18954:8286 2:N:0:1
GCTATTTCACCGAAATCCTCCAGACGACCGAAGCGGGCATGATGATCCGTTCGCTCTTCGTGTCGCTGCAGGAATTGAACAAGGGCGCACGCCGTCCGGTCGATGAAAAGCCGACCAAGCTCAAGAAGATCGGCGTTATCGG
+
FFFGGGGGGGGGGGGHHHHHHHHHGGGGGGGGGGGGGGGHHHHHHGHHHGHHGGGHHHGHGGHHGHGGGHHHGGHHHGHHHHHHGGGGGGGGGGDGGGGDGGFEHHHHHHHHGGGGGHHGHHHHHHHHHHHHGGG?AGGGGG
@M02846:226:000000000-JV5VC:1:1101:10721:8303 1:N:0:1
GCGTCAGTCAGGTAATACGACTCACATAGGACACACAAAAAAGAAGAAATAGATTTATTTTTAAATTTTTGTGTGCGACCATTTTTCCAGGAATCCTTTTTGCAACGTTTATTCTGGCGAGCCTTCTGATGAGCGTGGTCAA
+
FFCGGGGGGGGGGHHHHHHGGGGHHHHHHHHHHHHGGGHHHGGGHHHHHHHHHHHHHHHHHHHHHHHHHHGHHHHHGGGGGHHHHHHHHHHHHHHHHHHHHGHHHHGHHHHHHHHHHHGGGGGHHHHHHHHHHHGDGGHHHH
@M02846:226:000000000-JV5VC:1:1101:10721:8303 2:N:0:1
TACCTTCTTTACAATATAGCAGACTAGATAATAATCTTCGTGTTAATGATAATTAAGACATTGACCACGCTCATCAGAAGGCTCGCCAGAATAAACGTTGCAAAAAGGATTCCTGGAAAAATGGTCGCACACAAAAATTTAA
+
FFFGGGGGGGGGGHHHHHHHHHHHHHHHHHHHHHHHHHHHHGHHHHHHHHIIHIHHHHIHHHHHHHHHGGGGGHHHHHHHHHHHGGGGGHHHHHHHGHHHGHHHHHGGHHHHHHHHHHHHHHHHHHGGGGGHGGHHHHHHHH
@M02846:226:000000000-JV5VC:1:1101:12276:8314 1:N:0:1
TACCTTCTTTACAATATAGCAGACTAGATAATAATCTTCGTGTTAATGATAATTAAGACATTGACCACGCTCATCAGAAGGCTCGCCAGAATAAACGTTGCAAAAAGGATTCCTGGAAAAATGGTCGCACACAAAAATTTAA
+
FFFGFGGGFGFGGHHHGHFHFGHHFHHGFHHHGHHFEFFGHGHHGHHHHHHDEGHHGBGHHGGHFFGHGGGGDHHHHHHGHEHHGGGGGHHHHHHHFFGHGHHHHGG?GHFHGGHG0GHHHHHHGHGGGGGGGGFGHHHHEH
@M02846:226:000000000-JV5VC:1:1101:12276:8314 2:N:0:1
GCGTCAGTCAGGTAATACGACTCACATAACACACAAAAAAGAAGAAATAGATTTATTTTTAAATTTTTGTGTGCGACCATTTTTCCAGGAATCCTTTTTGCAACGTTTATTCTGGCGAGCCTTCTGATGAGCGTGGTCAATG
+
FFBAEGFAGGFGBGHHHHEFGGGHHHHHHGHGHGGGHGCEFGGHFFHHHGHGHHGHHHHHHHHHHHHHGHHFGFEGGGGHHHHHHHHHHGGHHGHHHHHGHGHHGHHHHHHHGHHH/@D?BGHHHHHHHHHHGGGGHHHHGH
@M02846:226:000000000-JV5VC:1:1101:6596:8355 1:N:0:1
GCGTCAGTCAGGTAATACGACTCACATATGGACACACAAAAAAGAAGAAATAGATTTATTTTTAAATTTTTGTGTGCGACCATTTTTCCAGGAATCCTTTTTGCAACGTTTATTCTGGCGAGCCTTCTGATGAGCGTGGTCA
+
FFDGGGGGGGGGGHHHHHHGGGGHHHHHHHHHHHHHGGGHHHGGGHHHHHHHHHHHHHHHHHHHHHHHHHHGHHHHHGGGGGHHHHHHHHHHHHHHHHHHHHGHHHHGGHHHHHHHHHHGGGGGHHHHHHHHHHHGGGGHHH
@M02846:226:000000000-JV5VC:1:1101:6596:8355 2:N:0:1
TATCTTCTTTACAATATAGCAGACTAGATAATAATCTTCGTGTTAATGATAATTAAGACATTGACCACGCTCATCAGAAGGCTCGCCAGAATAAACGTTGCAAAAAGGATTCCTGGAAAAATGGTCGCACACAAAAATTTAA
+
FFFGGGGGGGGGGHHHHHHHHHHHHHHHHHHHHHHHHHHHHGHHHHHHHHIHIIHHHHHHHHHHHHHHGGGGGHHHGHHHHHHHGGGGGGHHHHHHGHHHGHHHHHGGHHHHHHHHHHHHHHHHHHGGGGGHGGHGHHHHHH
@M02846:226:000000000-JV5VC:1:1101:10345:8356 1:N:0:1
TACCTTCTTTACAATATAGCAGACTAGATAATAATCTTCGTGTTAATGATAATTAAGACATTGACCACGCTCTATGTGAGTCGTATTACCTGACTGACGCAAGTATGCGAGATCGGAAGAGCGGTTCAGCAGGATGCCGAGA
+
FFFGGGGGGGGGGHHHHHHHHHHHHHHHHHHHHHHHHHHHHGHHHHHHIIHHIIIHIHHHHHHHHHHHGGGGHHHHHHHHHHGGHHHHHHHHHHHHHHGGGGGGHHHHGGGGGHHGGGGHHHGGGGGHHHHHHGHHHHGGGG
@M02846:226:000000000-JV5VC:1:1101:10345:8356 2:N:0:1
GCGTCAGTCAGGTAATACGACTCACATAGAGCGTGGTCAATGTCTTAATTATCATTAACACGAAGATTATTATCTAGTCTGCTATATTGTAAAGAAGGTAAAGTATGCGAGATCGGAAGAGCGTCGTGTAGGGAAAGAGTGT
+
FFCGGGGGGGGGGHHGHHHGGGGHHHHHHHHHGGGGHHHFHHHHHHHHHHHHHHHHHHHHHGGGGGHHHHHHHHHHHHHHHHHHHHHHHFHHHHHHHHGHHHHHHHHFFGGGGHHGGGGHHHGGGGDGHHHHGHHHHHHHHF
@M02846:226:000000000-JV5VC:1:1101:16797:8376 1:N:0:1
GCGTCAGTCAGGTAATACGACTCACATAGGACACACAAAAAAGAAGAAATAGATTTATTTTTAAATTTTTGTGTGCGACCATTTTTCCAGGAATCCTTTTTGCAACGTTTATTCTGGCGAGCCTTCTGATGAGCGTGGTCAA
+
FFCGGGGGGGGGGHHHHHHGGGGHHHHHHHHHHHHGGGHHHGGGHHHHHHHHHHHHHHHHHHGHHHHHHHGHHHHHGGGGGHHHHHHHHHHHHHHHHHHHHGHHHHGHHHHHHHHHHHGGGGGHHHHHHHHHGHGGGGHHHH
@M02846:226:000000000-JV5VC:1:1101:16797:8376 2:N:0:1
TACCTTCTTTACAATATAGCAGACTAGATAATAATCTTCGTGTTAATGATAATTAAGACATTGACCACGCTCATCAGAAGGCTCGCCAGAATAAACGTTGCAAAAAGGATTCCTGGAAAAATGGTCGCACACAAAAATTTAA
+
FFFGGGGGGGGGGHHHHHHHHHHHHHHHHHHHHHHHHHHHHGHHH5FHHIIIHIHHHHIHHHHHHHHHGGGGGHHHHHHHHHHHGGGGGHHHHHHHGHHHGHHHHHGGHHHHHHHHHHHHHHHHHHGGGGGHGGHHHHHHHH
@M02846:226:000000000-JV5VC:1:1101:19285:8380 1:N:0:1
TACCTTCTTTACAATATAGCAGACTAGATAATAATCTTCGTGTTAATGATAATTAAGACATTGACCACGCTCATCAGAAGGCTCGCCAGAATAAACGTTGCAAAAAGGATTCCTGGAAAAATGGTCGCACACAAAAATTTAA
+
FFFGGGGGGGGGGHHHHHHHHHHHHHHHHHHHHHHHHHHHHGHHHHHHIIHHIIIIHHIHHHHHHHHHGGGGGHHHHHHHHHHHGGGGGHHHHHHHGHHGGHHHHHGGHHHHHHHHHHHHHHHHHHGGGGGHGGHHHHHHHH
@M02846:226:000000000-JV5VC:1:1101:19285:8380 2:N:0:1
GCGTCAGTCAGGTAATACGACTCACATAGGACACACAAAAAAGAAGAAATAGATTTATTTTTAAATTTTTGTGTGCGACCATTTTTCCAGGAATCCTTTTTGCAACGTTTATTCTGGCGAGCCTTCTGATGAGCGTGGTCAA
+
FFCGGGGGGGGGGHHHGHHGGGGHHHHHHHHHHHHGGGHHHGGGHHHHHHHHHHHHHHHHHHHHHHHHHHGHFHHHGGGGGHHHHHHGHHHHHHHHHHHHHGGHHHGHHHHHHHHHGGGGGFGHHHHHHHHHHGGDGCHHHH
@M02846:226:000000000-JV5VC:1:1101:26709:8431 1:N:0:1
GCGTCAGTCAGGTAATACGACTACAAAAAAGAAGAAATAGATTTATTTTTAAATTTTTGTGTGCGACCATTTTTCCAGGAATCCTTTTTGCAACGTTTATTCTGGCGAGCCTTCTGATGAGCGTGGTCAATGTCTTAATTAT
+
FFBGGGGGGGGGABGHHHHGGGGHHHHHHGGFHHHHHHHHHHHHHGHHGHHHHHHHHHGHGFHHGGGGGHHHHHHGHHHHGHHGHHHHHFFHFFFGGHHGHHHHGHGGGGGGHHHHHHHHHHGGFGGHGHHHHHHHHHGHHH
@M02846:226:000000000-JV5VC:1:1101:26709:8431 2:N:0:1
TACCTTCTTTACAATATAGCAGACTAGATAATAATCTTCGTGTTAATGATAATTAAGACATTGACCACGCTCATCAGAAGGCTCGCCAGAATAAACGTTGCAAAAAGGATTCCTGGAAAAATGGTCGCACACAAAAATTTAA
+
FFFGGGGGGGGGGHHHHHGHHHHHGHHHHHHHHHHHHFFHGGGAHHFHFEHHHHGHFHGHFHHHHBGFECGFGHHHHGHHHGGHGGGGGHFHHFFHGHHHFHHHHGGGHHGHHHHHHGHHHHFHHHGGGGGHGGHHEHHHHH
@M02846:226:000000000-JV5VC:1:1101:23430:8435 1:N:0:1
TACCTTCTTTACAATATAGCAGACTAGATAATAATCTTCGTGTTAATGATAATTAAGACATTGACCACGCTCATCAGAAGGCTCGCCAGAATAAACGTTGCAAAAAGGATTCCTGGAAAAATGGTCGCACACAAAAATTTAA
+
FFFGGGGGGGGGGHHHHHHHHHHHHHHHHHHHHHHHHHHHHGHHHHHHIIIHIHHHIIIHHHHHHHHHGGGGGHHHHHHHHHHHGGGGGHHHHHHHGHHHGHHHHHGGHHHHHHHHHHHHHHHHHHGGGGGHGGHHHHHHHH
@M02846:226:000000000-JV5VC:1:1101:23430:8435 2:N:0:1
GCGTCAGTCAGGTAATACGACTCACATAGGACACACAAAAAAGAAGAAATAGATTTATTTTTAAATTTTTGTGTGCGACCATTTTTCCAGGAATCCTTTTTGCAACGTTTATTCTGGCGAGCCTTCTGATGAGCGTGGTCAA
+
FFCGGGGGGGGGGHHHHHHGGGGHHHHHHHHHHHHGGGHHHGGEHHHHHHHHHHHHHHHHHHHHHHHHHHGHHHHHGGGGGHHHHHHHHHHHHHHHHHHHHGHHHHGHHHHHHHHHHHGGGGGHHHHHGHHHHHGGGGHHHH
@M02846:226:000000000-JV5VC:1:1101:15271:8438 1:N:0:1
GCGTCAGTCAGGTAATACGACTCACATAACACAAAAAAGAAGAAATAGATTTATTTTTAAATTTTTGTGTGCGACCATTTTTCCAGGAATCCTTTTTGCAACGTTTATTCTGGCGAGCCTTCTGATGAGCGTGGTCAATGTC
+
FFDGGGGGGGGGGHHHHHHGGGGHHHHHHHHHHGHHHGGGHHHHHHHHHHHHHHHHHHHHHHHHHHGHHHHHGGGGGHHHHHHHHHHHHHHHHHHHHGHHHHGHHHHHHHHHHHGGGGGHHHHHHHHHHHGGGGHHHHHHHH
@M02846:226:000000000-JV5VC:1:1101:15271:8438 2:N:0:1
TACCTTCTTTACAATATAGCAGACTAGATAATAATCTTCGTGTTAATGATAATTAAGACATTGACCACGCTCATCAGAAGGCTCGCCAGAATAAACGTTGCAAAAAGGATTCCTGGAAAAATGGTCGCACACAAAAATTTAA
+
FFFGGGGGGGGGGHHHHHHHHHHHHHHHHHHHHHHHHHHHHGHHHHHHHIHHIHIHHHHHHHHHHHHHGGGGGHHHGHHHHHHHGGGGGHHHHHHHGHHHGHHHHHGGHHHHHHHHHHHHHHHHHHGGGGGHGGHGHHHHHH
@M02846:226:000000000-JV5VC:1:1101:9818:8458 1:N:0:1
TACCTTCTTTACAATATAGCAGACTAGATAATAATCTTCGTTATGTGAGTCGTATTACCTGACTGATACCTTCTTTACAATATAGCAGACTAGATAATAATCTTCGTTATGTGAGTCGTATTACCTGACTGACGCACCTTCT
+
FFFGGGGGGGGGGFHHHHHHHHHHHHHHHHHHHHHHHHHHHHHHHHHHHHHGGHHHHHHHHGHHHHHHHHHHHHHHHHHHHHHHHHHHHHHHHHHHHHGHHHHHHHHHHHHHHHGGHFGHHHHGHHHGHHHGHGGGGGHHHH
@M02846:226:000000000-JV5VC:1:1101:9818:8458 2:N:0:1
GCGTCAGTCAGGTAATACGACTCACATAACACGAAGATTATTATCTAGTCTGCTATATTGTAAAGAAGGTGCGTCAGTCAGGTAATACGACTCACATAACGAAGATTATTATCTAGTCTGCTATATTGTAAAGAAGGTATCA
+
FFCGGGGGGGGGGHHHHHHGGGGHHHHHHHHHGGG?FHHFHHDHHHHHHHHHHHHHHHHHGHHHEHHFEG@GCFFGGHHFF2@FFHHHHGGDGHGFHFFFCFGGGGHFHHHHFGGHHHHHHHHFHFHHHHHGHHFFFFGBFH
@M02846:226:000000000-JV5VC:1:1101:11710:8458 1:N:0:1
TACCTTCTTTACAATATAGCAGACTAGATAATAATCTTCGTGTTAATGATAATTAAGACATTGACCACGCTCATCAGAAGGCTCGCCAGAATAAACGTTGCAAAAAGGATTCCTGGAAAAATGGTCGCACACAAAAATTTAA
+
FFFGGGGGGGGGGGHHHHHHHHHHHHHHHHHHFHHHHHHHHGHHHHHGGHIHHHFFHHHHHHFHHFHHGGGGFHHHHHHHHHHHGGGGGHHHFGHGGFHHGHGHHHGCHHHHHHHHHHHHHHHGGHGGGGGHGGFHHHHHHH
@M02846:226:000000000-JV5VC:1:1101:11710:8458 2:N:0:1
GCGTCAGTCAGGTAATACGACTCACATAGGACACACAAAAAAGAAGAAATAGATTTATTTTTAAATTTTTGTGTGCGACCATTTTTCCAGGAATCCTTTTTGCAACGTTTATTCTGGCGAGCCTTCTGATGAGCGTGGTCAA
+
FFBGGGEGGGGGGHGHHFHGGDFHHHFHHGHFHHHGGFCGCFD1GGF3FGHHFFHHHHHHHHHHHHHHHHGGHFGHGGGGGHHGHHHHHH3GGHHHHHHHHGGFHHEFGHHHHHGHHHGFGGGHHHHHHHHHHHCGGGHHHH
@M02846:226:000000000-JV5VC:1:1101:17749:8470 1:N:0:1
TACCTTCTTTACAATATAGCAGACTAGATAATAATCTTCGTGTTAATGATAATTAAGACATTGACCACGCTCATCAGAAGGCTCGCCAGAATAAACGTTGCAAAAAGGATTCCTGGAAAAATGGTCGCACACAAAAATTTAA
+
FFFGGGGGGGGGGHHGHHHHHHHHHHHHHHHHHHHHHHHHHGHHHHHHHHHIIIIIHHHHHHHHHHHHGGGGGHHHHHHGHHHHFGGGGHHHHHHHGHHHGHHHHHGGHHHHHHHHHHHHHHGHHHGGGGGHGGHHHHHHHH
@M02846:226:000000000-JV5VC:1:1101:17749:8470 2:N:0:1
GCGTCAGTCAGGTAATACGACTCACTGGACACACAAAAAAGAAGAAATAGATTTATTTTTAAATTTTTGTGTGCGACCATTTTTCCAGGAATCCTTTTTGCAACGTTTATTCTGGCGAGCCTTCTGATGAGCGTGGTCAATG
+
FFCGGGGGGGGGGHHFHHHGGGGHHHHHHHHHHGGGHGHGGFFGHHHGHHHHHHHHHHHHHHHHHHHHGHHCGHGGGGGHGHHHHHHHHHGHHHHHHHHGHHHHGHHHHGHHHHHHGGGGGHHHHHHHHHHHGGGGHHHHHH
@M02846:226:000000000-JV5VC:1:1101:13700:8478 1:N:0:1
GCGTCAGTCAGGTAATACGACTCACATAGGACACACAAAAAAGAAGAAATAGATTTATTTTTAAATTTTTGTGTGCGACCATTTTTCCAGGAATCCTTTTTGCAACGTTTATTCTGGCGAGCCTTCTGATGAGCGTGGTCAA
+
FFCGGGGGGGGGGHHHHHHGGGGHHHHHHHHHHHHGGGHHHGGEGHHGHHHHHHHHGHHHHHHHHHHHHHGHHHHHGGGGGHHHHHHHHHHHHHHHHHHHHGHHHHGHHHHHHHHHHHGGGGGHHHHHHHHHHHGGGGHHHH
@M02846:226:000000000-JV5VC:1:1101:13700:8478 2:N:0:1
TACCTTCTTTACAATATAGCAGACTAGATAATAATCTTCGTGTTAATGATAATTAAGACATTGACCACGCTCATCAGAAGGCTCGCCAGAATAAACGTTGCAAAAAGGATTCCTGGAAAAATGGTCGCACACAAAAATTTAA
+
FFFGGGGGGGGGGHHHHHHHHHHHHHHHHHHHHHHHHHHGHGHHHHHHHIIHIIHHHHHHHHHHGHHHFGGGGHHHGHHHGHHHGGGGGHHHHHHHGHHHGG@GHHGGEHHHHHHHHHHHHHHHHHGGGGGHGGHGHHHHHH
@M02846:226:000000000-JV5VC:1:1101:18607:8491 1:N:0:1
TACCTTCTTTACAATATAGCAGACTAGATAATAATCTTCGTGTTAATGATAATTAAGACATTGACCACGCTCATCAGAAGGCTCGCCAGAATAAACGTTGCAAAAAGGATTCCTGGAAAAATGGTCGCACACAAAAATTTAA
+
FFFGGGGGGGGGGHHHHHHHHHHHHHHHHHHHHHHHHHHHHGHHHHHHIHHHIHHHIIIHHHHHHHHHGGGGGHHHHHHHHHHHGGGGGHHHHHHHGHHHGHHHHHGGHHHHHHHHHHHHHHHHHHGGGGGHGGHHHHHHHH
@M02846:226:000000000-JV5VC:1:1101:18607:8491 2:N:0:1
GCGTCAGTCAGGTAATACGACTCACATAACACAAAAAAGAAGAAATAGATTTATTTTTAAATTTTTGTGTGCGACCATTTTTCCAGGAATCCTTTTTGCAACGTTTATTCTGGCGAGCCTTCTGATGAGCGTGGTCAATGTC
+
FFCGGGGGGGGGGHHHHHHGGGGHHHHHHHHHHGHHHGGFHHHHHHHHGHHHHHHHHHHHEHHHHHGGH2GFGGGGGHHHHHHEHHHHHHHGHHHHHGGHHGGHHHEHHGHHHGGGCGGHHHHHHGHHHHGGGGHHHHHHHF
@M02846:226:000000000-JV5VC:1:1101:22481:8512 1:N:0:1
TACCTTCTTTACAATATAGCAGACTAGATAATAATCTTCGTGTTAATGATAATTAAGACATTGACCACGCTCATCAGAAGGCTCGCCAGAATAAACGTTGCAAAAAGGATTCCTGGAAAAATGGTCGCACACAAAAATTTAA
+
FFFGGGGGGGGGGHHHHHHHHHHHHHHHHHHHHHHHHHHHHGHHHHHHHIHHIIHHHIHHHHHHHHHHGGGGGHHHHHHHHHHHGGGGGHHHHHHHGHHHGHHHHHGGHHHHHHHHHHHHHHHHHGGGGGGHGGHHHHHHHH
@M02846:226:000000000-JV5VC:1:1101:22481:8512 2:N:0:1
GCGTCAGTCAGGTAATACGACTCACATAACACACAAAAAAGAAGAAATAGATTTATTTTTAAATTTTTGTGTGCGACCATTTTTCCAGGAATCCTTTTTGCAACGTTTATTCTGGCGAGCCTTCTGATGAGCGTGGTCAATG
+
FFDGGGGGGGGGGHHHHHHGGGGHHHHHHHHHHGGGHHHGGGHHHHHHHHHHHHHHHHHHHHHHHHHHGHHHHHGGGGGHHHHHHHHHHHHHHHHHHHHGHHHHGHHHHHHHHHHHGGGGGHHHHHHHHHHGGGGGHHHHHH
@M02846:226:000000000-JV5VC:1:1101:5213:8554 1:N:0:1
TACCTTCTTTACAATATAGCAGACTAGATAATAATCTTCGTGTTAATGATAATTAAGACATTGACCACGCTCATCAGAAGGCTCGCCAGAATAAACGTTGCAAAAAGGATTCCTGGAAAAATGGTCGCACACAAAAATTTAA
+
FFFGGGGGGGGGGHHHHHHHHHHHHHHHHHHHHHHHGHHHGGGHHHHHHGHHIHHHIHHHHHHHHHHHGGGGGHHHHHHHHHHHGGGGGHHHHHHHGHHHGHHHHHGGHHHHHHHHHHHHHHHHHHGGGGGHGGHHHHHHHH
@M02846:226:000000000-JV5VC:1:1101:5213:8554 2:N:0:1
GCGTCAGTCAGGTAATACGACTCACATAACACAAAAAAGAAGAAATAGATTTATTTTTAAATTTTTGTGTGCGACCATTTTTCCAGGAATCCTTTTTGCAACGTTTATTCTGGCGAGCCTTCTGATGAGCGTGGTCAATGTC
+
FFBGGGGGGGGGBGHHHHHGGGGHHHHHHHGHHGHHHGGGHHHHHHHHHHHHHHHHHHHHHHHHHHGHHFHHGGGGGHHHHHHHHHHHHHHHHHHHHGGHGHGHHHHHHHHHHHGGGGGHHHHHGFHGHHGGGGHHGFHHGH
@M02846:226:000000000-JV5VC:1:1101:13338:8574 1:N:0:1
GCGTCAGTCAGGTAATACGACTCACATAACACAAAAAAGAAGAAATAGATTTATTTTTAAATTTTTGTGTGCGACCATTTTTCCAGGAATCCTTTTTGCAACGTTTATTCTGGCGAGCCTTCTGATGAGCGTGGTCAATGTC
+
FFCGGGGGGGGGGHHHHHHGGGGHHHHHHHHHHGHHHGGGHHHHHHHHHHHHHHHHHHHHHHHHHHGHHHHHGGGGGHHHHHHHHHHHHHHHHHHHHGHHHHGHHHHHHHHHHHGGGGGHHHHHHHHHHHGGGGHHHHHHHH
@M02846:226:000000000-JV5VC:1:1101:13338:8574 2:N:0:1
TACCTTCTTTACAATATAGCAGACTAGATAATAATCTTCGTGTTAATGATAATTAAGACATTGACCACGCTCATCAGAAGGCTCGCCAGAATAAACGTTGCAAAAAGGATTCCTGGAAAAATGGTCGCACACAAAAATTTAA
+
FFFGGGGGGGGGGHHHHHHHHHHHHHHHHHHHHHHHHHHHHGHHHHHHHIHIIIIHIHHHHHHHHHHHGGGGGHHHHHHHGHHHGGGGGHHHHHHHGHHHGHHHHHGGGHHHHHHHHHHHHHHHHHGGGGGHGGHHGHHHHH
@M02846:226:000000000-JV5VC:1:1101:17023:8576 1:N:0:1
GCGTCAGTCAGGTAATACGACTCACATAGGACACACAAAAAAGAAGAAATAGATTTATTTTTAAATTTTTGTGTGCGACCATTTTTCCAGGAATCCTTTTTGCAACGTTTATTCTGGCGAGCCTTCTGATGAGCGTGGTCAA
+
FFDGGGGGGGGGGHHHHHHGGGGHHHHHHHHHHHHGGGHHHGGGHHHHHHHHHHHHHHHHHHHHHHHHHHGHHHHHGGGGGHHHHHHHHHHHHHHHHHHHHGHHHHGHHHHHHHHHHHGGGGGHHHGHHHHHHHGGGGHHHH
@M02846:226:000000000-JV5VC:1:1101:17023:8576 2:N:0:1
TACCTTCTTTACAATATAGCAGACTAGATAATAATCTTCGTGTTAATGATAATTAAGACATTGACCACGCTCATCAGAAGGCTCGCCAGAATAAACGTTGCAAAAAGGATTCCTGGAAAAATGGTCGCACACAAAAATTTAA
+
FFFGGGGGGGGGGHHHHHHHHHHHHHHHHHHHHHHHHHHHHGHHHHHHHIHIHHIGIHIHHHHHHHHHGGGGGHHHHHHHHHHHGGGGGHHHHHHHGHHHGHHHHHGGHHHHHHHHHHHHHHHHHHGGGGGHGGHHHHGHHH
@M02846:226:000000000-JV5VC:1:1101:12620:8577 1:N:0:1
TACCTTCTTTACAATATAGCAGACTAGATAATAATCTTCGTGTTAATGATAATTAAGACATTGACCACGCTCATCAGAAGGCTCGCCAGAATAAACGTTGCAAAAAGGATTCCTGGAAAAATGGTCGCACACAAAAATTTAA
+
FFFGGGGGGGGGGHHHHHHHHHHHHHHHHHHHHGHHHHHHHGHHHHHHHHHHIHHHHIIHHHHHHHHHGGGGGHHHHHHHHHHHGGGGGHHHHHHHGHHHGHHHHHGGHHHHHHHHHHHHHHHHHHGGGGGHGGHHHHHHHH
@M02846:226:000000000-JV5VC:1:1101:12620:8577 2:N:0:1
GCGTCAGTCAGGTAATACGACTCACATATGGACACACAAAAAAGAAGAAATAGATTTATTTTTAAATTTTTGTGTGCGACCATTTTTCCAGGAATCCTTTTTGCAACGTTTATTCTGGCGAGCCTTCTGATGAGCGTGGTCA
+
FFDGGGGGGGGGGHHHHHHGGGGHHHHHHHHGHHHHGGGHHHGGGHHGHGGHHGHHHHHHHHHHHHHHHHHGHHHHHGGGGGHHHHHHHHHHHHGHHHHHHHGHHHHGHHHHHHHHHEHGGGGGHHHHHGHHHHHGGGGHHH
@M02846:226:000000000-JV5VC:1:1101:22880:8607 1:N:0:1
TACCTTCTTTACAATATAGCAGACTAGATAATAATCTTCGTGTTAATGATAATTAAGACATTGACCACGCTCATCAGAAGGCTCGCCAGAATAAACGTTGCAAAAAGGATTCCTGGAAAAATGGTCGCACACAAAAATTTAA
+
FFFGGGGGGGGGGHHHHHHHHHHHHHGHHHHHHHGHHHHHHGHHHHHHHIHIIHHIHIIHHHHHHHHHGGGGGHHHGHHHHHHHEGGGGHHHHHHHGHHHGHHHHHGGHHHHHHHHHHHHHHHFHHGGGGGHGGHHHHHHHH
@M02846:226:000000000-JV5VC:1:1101:22880:8607 2:N:0:1
GCGTCAGTCAGGTAATACGACTCACATAGGACACACAAAAAAGAAGAAATAGATTTATTTTTAAATTTTTGTGTGCGACCATTTTTCCAGGAATCCTTTTTGCAACGTTTATTCTGGCGAGCCTTCTGATGAGCGTGGTCAA
+
FFCGGGGGGGGGGHHHHHHGGGGHHHHHHHHHHHHGGGHHHGGGHHHHHHHHHHHHHHHHHHHHHHHHHHGHHHHHGGGGGHHHHHHHHHHHHHHHHHHHHGHGGHGHHHHHHHHHGHGGGGGHHHHHHGHHHHGGGGHHHH
@M02846:226:000000000-JV5VC:1:1101:25491:8617 1:N:0:1
TACCTTCTTTACAATATAGCAGACTAGATAATAATCTTCGTGTTAATGATAATTAAGACATTGACCACGCTCATCAGAAGGCTCGCCAGAATAAACGTTGCAAAAAGGATTCCTGGAAAAATGGTCGCACACAAAAATTTAA
+
FFFGGGGGGGGGGHHHHHGHGHHHHHHHHHHHHHHHHHHHHGHHHHHHHHHHGFHGHGHHHHFHHHHHGGGGGHHHFFHHHHFFGGGGEHHHHHHHGBGHGGHHHGGFGHHHHGDGGHHHFGHFFHEGGGGHFEHGFHHHHH
@M02846:226:000000000-JV5VC:1:1101:25491:8617 2:N:0:1
GCGTCAGTCAGGTAATACGACTCACATAACACACAAAAAAGAAGAAATAGATTTATTTTTAAATTTTTGTGTGCGACCATTTTTCCAGGAATCCTTTTTGCAACGTTTATTCTGGCGAGCCTTCTGATGAGCGTGGTCAATG
+
FFBEGGGGGGGGAFFGBBGFDGGHHFHHHHHHCGGAGHGGGGFHHFBGFFHHHHHHFHFHHHFHGHGHFHFHHHGGGGFHHHFHHHHHHFEHHHHHFHHGFHHHGHHHFHHHGFHFCCDGGHFGHD2GGH22CGGGCGBHHB
@M02846:226:000000000-JV5VC:1:1101:7751:8635 1:N:0:1
GCGTCAGTCAGGTAATACGACTCACATAGCACACAAAAAAGAAGAAATAGATTTATTTTTAAATTTTTGTGTGCGACCATTTTTCCAGGAATCCCTTTTGCAACGTTTATTCTGGCGAGCCTTCTGATGAGCGTGGTCAATG
+
FF@AE1EGGGBAGGDBBDF0EEEAEAAB11DAAFF/GGE/A/0B1F0FFEDEFHFHFEFEGGE@GFGGGB0GCG//>EEHFFFHCDG@GHHHFFEGFCFGFBGB@/FF/FGHF211<B/<<GGFHD@DHGCG@///?<<GH1
@M02846:226:000000000-JV5VC:1:1101:7751:8635 2:N:0:1
TACCTTCTTTACAATATAGCAGACTAGATAATAATCTTCGTGTTAATGATAATTAAGACATTGACCACGCTCATCAGAAGGCTCGCCAGAATAAACGTTGCAAAAGGGATTCCTGGAAAAATGGTCGCACACAAAAATTTAA
+
FBFDGGEGGGDGDGHGHDGFBD4GFAE4A65FG5FGHFDGHGHHGAGBHHHHHFFBAAEGHFGBFFGHFC1E?EAA3ABG1?FF@EE1EFHHHGGH1BGHG3GDBG///BGE4FE303??AFFHGG?CG<DHGCGCHHHHFD
@M02846:226:000000000-JV5VC:1:1101:19295:8636 1:N:0:1
TACCTTCTTTACAATATAGCAGACTAGATAATAATCTTCGTGTTAATGATAATTAAGACATTGACCATATGTGAGTCGTATTACCTGACTGACGCAAGTATGCGAGATCGGAAGAGCGGTTCGCAGGAATGCCGAGACCGAT
+
FFFGGGGGGGGGGHHGHHFHFHHHHHHHHHHHHHHHHHHHHGHHHHHHHHHHHHHHHFHHHHGHHHHHHHHHHHHHHGGHHHHHHHHHHHHHHGGGGGHHHGHGCGGGHHCFGGHHHGGGGGGGGGGGHHGHHGGGGGGGGG
@M02846:226:000000000-JV5VC:1:1101:19295:8636 2:N:0:1
GCGTCAGTCAGGTAATACGACTCACATATGGTCAATGTCTTAATTATCATTAACACGAAGATTATTATCTAGTCTGCTATATTGTAAAGAAGGTAAAGTATGCGAGATCGGAAGAGCGTCGTGTAGGGAAAGAGTGTAGATC
+
FFBGGAEFGCGGFGHHHHHGGGGHHHHHHHHHHHGHHGHHHHHHHHHHHHHHGHHHGGGGAHHHHHHHHHHHHHHHHHHHHHHHHHFHFFHHGHGHHHGHHHGGGGGGHHGGGGHHHGGGG@EGHGGEFHGFFHHHHHHHHH
@M02846:226:000000000-JV5VC:1:1101:16041:8652 1:N:0:1
GCGTCAGTCAGGTAATACGACTCACATACACACAAAAAAGAAGAAATAGATTTATTTTTAAATTTTTGTGTGCGACCATTTTTCCAGGAATCCTTTTTGCAACGTTTATTCTGGCGAGCCTTCTGATGAGCGTGGTCAATGT
+
FFCGGGGGGGGGFHHHHGHGGGGHHHHHHHHHGGGHHHGGGHHGHHHHHHHHHHHHHHHHGHHHHHHGHHHHHGFGGGHHHHHHHHHHHHHHHHHHHHGHHHHGGHHHHHHHHHHGGGGGHHHHHHHHHHHGDFFGHHHHHH
@M02846:226:000000000-JV5VC:1:1101:16041:8652 2:N:0:1
TACCTTCTTTACAATATAGCAGACTAGATAATAATCTTCGTGTTAATGATAATTAAGACATTGACCACGCTCATCAGAAGGCTCGCCAGAATAAACGTTGCAAAAAGGATTCCTGGAAAAATGGTCGCACACAAAAATTTAA
+
FFFGGGGGGGGGGHHHHHHHGHGHHHFFHHHHFHHHHHHHHGHHHHHHHHHIHHIIHHIHGHHHHHHHGGGGGFHHHHHHGHHHGGGGGHFHHHHHGHHHGHHHFHGFHHGHFHFGHHHHHHHFGHGGGGGHGGHHHHHHHH
@M02846:226:000000000-JV5VC:1:1101:6152:8654 1:N:0:1
TACCTTCTTTACAATATAGCAGACTAGATAATAATCTTCGTGTTAATGATAATTAAGACATTGACCACGCTCATCAGAAGGCTCGCCAGAATAAACGTTGCAAAAAGGATTATGTGAGTCGTATTACCTGACTGACGCAAGT
+
FFFGGGGGGGGGGHHHHHHHHHHHHHHHHHHHHHHHHHHHHGHHHHHHHIIHIHIHIHHHHHHHHHHHGGGGGHHHHGHHHHHHGGGGGHHHHHHHGHHHGHHGHHGGHHHHHH4FHHHHGGHHHHHHHHHHHHHHGGGGGH
@M02846:226:000000000-JV5VC:1:1101:6152:8654 2:N:0:1
GCGTCAGTCAGGTAATACGACTCACATAATCCTTTTTGCAACGTTTATTCTGGCGAGCCTTCTGATGAGCGTGGTCAATGTCTTAATTATCATTAACACGAAGATTATTATCTAGTCTGCTATATTGTAAAGAAGGTAAAGT
+
FFCGGGGGGGGGGHHHHHHGGGG3GHHHHHHHHHHHHGHHHHGHHHHHHHHHGHGGGGGHHHHHHHHHHHGGGGHHHHHHHHHHHHHHHHHHHHHHHHHGGGGGHHHHHHHHHHHHHHHHHHHHHHHHHHGHHHHHHHHHHF
@M02846:226:000000000-JV5VC:1:1101:16444:8654 1:N:0:1
GCGTCAGTCAGGTAATACGACTCACATAACACAAAAAAGAAGAAATAGATTTATTTTTAAATTTTTGTGTGCGACCATTTTTCCAGGAATCCTTTTTGCAACGTTTATTCTGGCGAGCCTTCTGATGAGCGTGGTCAATGTC
+
FFCGGGGGGGGGGHHHGHHGGGGHHHHHHHHHHGHHHGGGHHHHHHHHHHHHHHHHHHHHHHHHHHGHHHHHGGGGGHHHHHHHHHHHHHHHHHHHHGHHHHGHHHHHHHHHHHGGGGGHHHHHHHHHHHGFGGHHHHHHHH
@M02846:226:000000000-JV5VC:1:1101:16444:8654 2:N:0:1
TACCTTCTTTACATATAGCAGACTAGATAATAATCTTCGTGTTAATGATAATTAAGACATTGACCACGCTCATCAGAAGGCTCGCCAGAATAAACGTTGCAAAAAGGATTCCTGGAAAAATGGTCGCACACAAAAATTTAAA
+
FFFGGGGGGGGGGHGHGHHHHHHHHHHHHGHHHHHHHHHHGHHHHHHHIHHHHIHHHIHHHHHHHHHGGGGGHHHGFHHHHHHGGGGGHHHHHHHGHHHGHGHHHGGHHHHHHHHHGHHGHHHHHGGGGGHGGHHHHHHHHH
@M02846:226:000000000-JV5VC:1:1101:23571:8661 1:N:0:1
TACCTTCTTTACAATATAGCAGACTAGATAATAATCTTCGTGTTAATGATAATTAAGACATTGACCACGCTCATCAGAAGGCTCGCCAGAATAAACGTTGCAAAAAGGATTCCTGGAAAAATGGTCGCACACAAAAATTTAA
+
FFFGGGGGGGGGGHHHHHHHHHHHHHHHHHHHHHHHHHHHHGHHHHHHHIIHIIHIIHHHHHHHHGHHGDGGGHHHHHHHHHHHGGGGGHHHHHHHGHHHGHHHHHGGHHHHHHGHGHHHHHHHHHFGGGGHGGHHHHHHHH
@M02846:226:000000000-JV5VC:1:1101:23571:8661 2:N:0:1
GCGTCAGTCAGGTAATACGACTCACATAGGACACACAAAAAAGAAGAAATAGATTTATTTTTAAATTTTTGTGTGCGACCATTTTTCCAGGAATCCTTTTTGCAACGTTTATTCTGGCGAGCCTTCTGATGAGCGTGGTCAA
+
FFDGGGGGGGGGGHHHGGHGGGGFHGHHHHFHCGHGGGHGHGGFHHHHGHHHFHHHHHHHHHHHHHHHHHGFHHHHGGGGGHHHHHGHHGHHHHHFGHHHHGGFGFGEHHGHHHHHGHGGGCGHHHHHEHHEHFGGGGHHGH
@M02846:226:000000000-JV5VC:1:1101:27896:8672 1:N:0:1
TACCTTCTTTACATATAGCAGACTAGATAATAATCTTCGTGTTAATGATAATTAAGACATTGACCACGCTCATCAGAAGGCTCGCCAGAATAAACGTTGCAAAAAGGATTCCTGGAAAAATGGTCGCACACAAAAATTTAAA
+
FFFGGGGGGGGGGHHHHHHHHHGHHHGHHFHHHHGFHHHHGHFHHHFFGHHHHHHHHHGHHFHHHHHGGGGGHHHHGFHEHHHGGGFGHHHHHHHGHHHGDHGHHGFHHHGFHHHFFHHHHHHGHFGGGGHGGHHHHHHHHH
@M02846:226:000000000-JV5VC:1:1101:27896:8672 2:N:0:1
GCGTCAGTCAGGGAATACGACTCACACACAAAAAAGAAGAAATAGATTTATTTTTAAATTTTTGTGTGCGACCATTTTTCCAGGAATCCTTTTTGCAACGTTTATTCTGGCGAGCCTTCTGATGAGCGTGGTCAATGTCTTA
+
FBBEEEEGGGGG4AFBGHFCEEFHHHHCGCDHHHCGEHHHFHHHHHGFHEGGHHHHHGHHHHHGHHHGHGGFGGHGHGHHHGHHHHHHGGHHHHGGHHHGHHHFHHHHHEHGGGGGHHHHHEHHEGHCDDFHHFHHHHHGHB
@M02846:226:000000000-JV5VC:1:1101:19434:8689 1:N:0:1
GCGTCAGTCAGGTAATACGACTCACATAACACAAAAAAGAAGAAATAGATTTATTTTTAAATTTTTGTGTGCGACCATTTTTCCAGGAATCCTTTTTGCAACGTTTATTCTGGCGAGCCTTCTGATGAGCGTGGTCAATGTC
+
FFBGGGGGGGBCGFHHHHHGG2EFGHHFFHGHHGFGHCGGHG3CAGHHFHFHFHHHHHEBGHHHHHGHHEFHGGGGCGHHHHHHHGH1GHFHHHHHHCHHGHGHHHHHHHHFHHGGGGGHHHHGHHHHCDDDDCFFHHHHHF
@M02846:226:000000000-JV5VC:1:1101:19434:8689 2:N:0:1
TACCTTCTTTACAATATAGCAGACTAGATAATAATCTTCGTGTTAATGATAATTAAGACATTGACCACGCTCATCAGAAGGCTCGCCAGAATAAACGTTGCAAAAAGGATTCCTGGAAAAATGGTCGCACACAAAAATTTAA
+
FFFFGGGGGGGGGHHHHHFHGHHHHGHGFGFHGHHHHHHHCFHHHFHFFGGEHHG5EDFGFHFGHHHHDGGGFHHGFGFGHHFHGGGGGHHHHGEHGHHGGHHDHH/EFHGHHHG32?GGFGFEGHGGGGGHGGFHEFHHHH
@M02846:226:000000000-JV5VC:1:1101:14921:8697 1:N:0:1
GCGTCAGTCAGGTAATACGACTCACATAGGACACACAAAAAAGAAGAAATAGATTTATTTTTAAATTTTTGTGTGCGACCATTTTTCCAGGAATCCTTTTTGCAACGTTTATTCTGGCGAGCCTTCTGATGAGCGTGGTCAA
+
FFCGGGGGGGGGGHHHHHHGGGGHHHHHHHHHHHHGGGGHHGGGHHHHHHHHHHHHHHHHHHHHHHHHHHGHHHHHGGGGGHHHHHHHHHHHHHHHHHHHHGHHHHGHHHHHHHHHHHGGGGGHHHHHHHHHHHGGGGHHHH
@M02846:226:000000000-JV5VC:1:1101:14921:8697 2:N:0:1
TACCTTCTTTACAATATAGCAGACTAGATAATAATCTTCGTGTTAATGATAATTAAGACATTGACCACGCTCATCAGAAGGCTCGCCAGAATAAACGTTGCAAAAAGGATTCCTGGAAAAATGGTCGCACACAAAAATTTAA
+
FFFGGGGGGGGGGHHHHHHHHHHHHHHHHHHHHHHHHHHHHGHHHHHHHIHHIIGHHHHHHHHHHHHHGGGGGHHHGHHHHHGGEEGGGHHHHHHHGHHHGHHHHHGGHHHHHHHHGHHHHHHGHHGGGGGHGGHHHHHHHH
@M02846:226:000000000-JV5VC:1:1101:26727:8704 1:N:0:1
GCGTCAGTCAGGTAATACGACTCACATAGGACACACAAAAAAGAAGAAATAGATTTATTTTTAAATTTTTGTGTGCGACCATTTTTCCAGGAATCCTTTTTGCAACGTTTATTCTGGCGAGCCTTCTGATGAGCGTGGTCAA
+
FFCGGGGGGGGGGHHHHHHEGGGHHHHHHHHHHHHGGGHHHGGGHHHHHHHHHHHHHHHHHHHHHHHHHHGHHHHHGGGGGHHHHHHHHHHHHHHHHHHHHGHHHHGHHHHGHHHHHHGGGGGHHHHHHHHHHHGGGGHHHH
@M02846:226:000000000-JV5VC:1:1101:26727:8704 2:N:0:1
TACTTCTTTACAATATAGCAGACTAGATAATAATCTTCGTGTTAATGATAATTAAGACATTGACCACGCTCATCAGAAGGCTCGCCAGAATAAACGTTGCAAAAAGGATTCCTGGAAAAATGGTCGCACACAAAAATTTAAA
+
FFFGGGGGGGGGGHHHHHHHHHHHHHHHHHHHHHHHHHHHGHHHHHHHHIHIIHHHHHHHHHHHHGHGGGGGHHHHHHHGHHHGGGGGHHHHHHHGHHHGHHHGHGGHHHHHHHHHHHHHHHHHGGGGGGHGGHHHHHHHHH
@M02846:226:000000000-JV5VC:1:1101:5143:8707 1:N:0:1
GCGTCAGTCAGGTAATACGACTCACATAGGACACACAAAAAAGAAGAAATAGATTTATTTTTAAATTTTTGTGTGCGACCATTTTTCCAGGAATCCTTTTTGCAACGTTTATTCTGGCGAGCCTTCTGATGAGCGTGGTCAA
+
FFCGGGGGGGGGGGHHHHHGGGGHHGHHGCFHHHHGGGHHHG?GHFHHHHGHFHHHHHHHHHHHHHHHHHGHHHHHGGGGGHHHHHHHHFHHHHFHHHHHGGHHHHFHHHHHHHHFFHGGCCGHHHHHBDHFHGGGGGHHFG
@M02846:226:000000000-JV5VC:1:1101:5143:8707 2:N:0:1
TACCTTCTTTACAATATAGCAGACTAGATAATAATCTTCGTGTTAATGATAATTAAGACATTGACCACGCTCATCAGAAGGCTCGCCAGAATAAACGTTGCAAAAAGGATTCCTGGAAAAATGGTCGCACACAAAAATTTAA
+
FFFGGFGGGGGGGFHHHGGFHH4FHHHFHGHHFHHHHHHHGFEFGFF55GHHHHHFHFHHHHHGFHHHGGEFGHHHHHGHFHFHFGGGGHHGHHHHGFHHGFHFFHGGHGHHHHHHBHHFFGHHHHFGGGGHGGHFHHHHFF
@M02846:226:000000000-JV5VC:1:1101:12691:8711 1:N:0:1
GCGTCAGTCAGGTAATACGACTCACATAACACAAAAAAGAAGAAATAGATTTATTTTTAAATTTTTGTGTGCGACCATTTTTCCAGGAATCCTTTTTGCAACGTTTATTCTGGCGAGCCTTCTGATGAGCGTGGTCAATGTC
+
FFCGGGGGGGGGGHHHHHFGGGGHHGHHHHHHHGHFHGGGHFHHGHGHHHHHHHHHHHHHHHHHHHGHHHHHGGGGGHHHHHHHHHHHHHHHHHHHHGHHHHGHHHHHHHHHFHGGGGGHHHHHHHHHHHGGGGHHHHHHHH
@M02846:226:000000000-JV5VC:1:1101:12691:8711 2:N:0:1
TACCTTCTTTACAATATAGCAGACTAGATAATAATCTTCGTGTTAATGATAATTAAGACATTGACCACGCTCATCAGAAGGCTCGCCAGAATAAACGTTGCAAAAAGGATTCCTGGAAAAATGGTCGCACACAAAAATTTAA
+
FFFGGGGGGGGGGHHHHHHHGHHHHHHFHHGHHHHHHHHHHGHHHHHHHIHHIGHHIHIHHHGHHHHHGGGGGHHHGHHHHHHHGGGGGHHHHHHHGHHHGHHHHHGGGHHHHHHHHHHHHHHHHHGGGGGHGGHHHHHHHH
@M02846:226:000000000-JV5VC:1:1101:12486:8715 1:N:0:1
GCGTCAGTCAGGTAATACGACTCACATAACACAAAAAAGAAGAAATAGATTTATTTTTAAATTTTTGTGTGCGACCATTTTTCCAGGAATCCTTTTTGCAACGTTTATTCTGGCGAGCCTTCTGATGAGCGTGGTCAATGTC
+
FFEGGGGGGGGGGHHHHHHGGGGHHHHHHHHHHGHHHGGGGHHHHHHHGHHHHHHHHHHHHHHHHHGHHHHHGGGGGHHHHHHHHHGHHHHHHHHHHGHHHHGHHHHHHHHHHHGGGGGHHHHHHHHHHHGEGGHHHHHHHH
@M02846:226:000000000-JV5VC:1:1101:12486:8715 2:N:0:1
TACCTTCTTTACAATATAGCAGACTAGATAATAATCTTCGTGTTAATGATAATTAAGACATTGACCACGCTCATCAGAAGGCTCGCCAGAATAAACGTTGCAAAAAGGATTCCTGGAAAAATGGTCGCACACAAAAATTTAA
+
FFFGGGGGGGGGGGHHHHGHHHHHHHHGHHFHHHHHHHHHHGHHHHHHHHHIHHIHIHIHHHHHHHGHGGGGGHHHHFHHFHHHGGGGGGHHGHHHGHHGGHHEGHGGHHHHGHHHGHHGHHHEGHGGGGGHGGHHHHHHHH
@M02846:226:000000000-JV5VC:1:1101:24765:8723 1:N:0:1
GCGTCAGTCAGGTAATACGACTCACATAACACAAAAAAGAAGAAATAGATTTATTTTTAAATTTTTGTGTGCGACCATTTTTCCAGGAATCCTTTTTGCAACGTTTATTCTGGCGAGCCTTCTGATGAGCGTGGTCAATGTC
+
11>EECGFGGF01AF3F10FEAEH11AFFHHCGA0AGEEFFG1FC11A1F2DFAFG2DGHHHGH2F/BE00DAEE//F1GHD>1B1GEGFH1FGFFDEHHFHG/BBF1222GHFG/C/B0<11D2D121@B/<?/?FFGF11
@M02846:226:000000000-JV5VC:1:1101:24765:8723 2:N:0:1
TACCTTCTTTACAATATAGCAGACTAGATAATAATCTTCGTGCTAATGATAATTAAGACATTGACCACGCTCATCAGAAGGCTCGCCAGAATAAACGTTGCAAAAAGGATTCCTGGAAAAATGGTCGCACACAAAAATTTAA
+
33DGGGFB1F3GF1D1EF33B10BFGB1DAFFFHDEG22BBF0/A2A1BD2AB221D1B01DB111AAE?///DFB11F1>FGG/>/>>GFFGBDGE0FG/B1B0/E/EBBGDGHH0B<FGEE11B/>@BCH/<<0/01@2F
@M02846:226:000000000-JV5VC:1:1101:25834:8725 1:N:0:1
TACCTTCTTTACAATATAGCAGACTAGATAATAATCTTCGTGTTAATGATAATTAAGACATTGACCACGCTCATCAGAAGGCTCGCCAGAATAAACGTTGCAAAAAGGATTCCTGGAAAAATGGTCGCACACAAAAATTTAA
+
FFFGGGGGGGGGGHHHHHHHHHHHHHHGHHHHHHHHHHHHGFHHHHHHIHIHIIHIHHHHHHHHHHHHGGGGGHHHHHHHGHHHGGGGGHHHHGHHGHHHGHHHHHGGHHHHHHHHHHHHHHHHHHGGGGGHGGHHHHHHHH
@M02846:226:000000000-JV5VC:1:1101:25834:8725 2:N:0:1
GCGTCAGTCAGGTAATACGACTCACATAGGACACACAAAAAAGAAGAAATAGATTTATTTTTAAATTTTTGTGTGCGACCATTTTTCCAGGAATCCTTTTTGCAACGTTTATTCTGGCGAGCCTTCTGATGAGCGTGGTCAA
+
FFCEG?GGGGGGGHHHHHHGGGGHHHHHFHHHHHHGGGHHHGGGHHHGHHHHGHHHHHHHHHHHHHHHHHGGHHHGGGGEGHHHHHGHHHHHHHHGHHHGHGFHHHGHHHHHHHHHHGGGGGGHHHHHGHHHHGGAFGHHHH
@M02846:226:000000000-JV5VC:1:1101:15712:8739 1:N:0:1
TTTTTCGTTTCGGGCTATCGCGGCTTTGCGAGCGTTTTGCAGAACCCTCCAAGCCGCGTGTCCGATGTGTTCCATGTCCGTCCTTCTGTTCGCTTCGTGACTGATCGTCTCTGTCTGATCAGCAACTTAGCGAAGGGCTTTG
+
FFFGGGGGGGGGGGGGHHHGGGGGGGHHHGGGGGGGGGHHHHHHHHGHHGHHHGGGGGGGGHHGGGGHHHHHHHHHHHHGHHGGHHHHHHHGGGHGGHGHGHHHHHGHHHHHHHHHHHHHHHHHHHHHHHHGGGGGGGHHHH
@M02846:226:000000000-JV5VC:1:1101:15712:8739 2:N:0:1
CATTGGCGTTATCGCCCCACCCTTCTGTTTCTTTCTTCAGCATGCCGCGAACGTATTCGCCGGCCATTTCGCAGCTACTCATTGGTACGCGCTCCGAAACTAATTGATGCTCGATTGACTGAATTTTTGAGTCCGTCATGCA
+
FFFGGGGGGGGGGHGGGGGGGGHHHHGHHHHHHHHHHHHGGFHHGHGGGGGGGHGGHHBFGEGGG@HHHHFG?EEHHHHHDHHFHHHHGGGGCGGGCDGGGHHHHGHHHHHHGGHHGHHHHFHHHHHHGGGHHHGHHDHFHC
@M02846:226:000000000-JV5VC:1:1101:12906:8816 1:N:0:1
TACCTTCTTTACAATATAGCAGACTAGATAATATCTTCGTGTTAATGATAATTAAGACATTGACCACGCTCATCAGAAGGCTCGCCAGAATAAACGTTGCAAAAAGGATTCCTGGAAAAATGGTCGCACACAAAAATTTAAA
+
FFFGGGGGGGGGGHHHHHHHHHHHHHHHHHHHHHHHHHHHGHHHHHHHIHHIHHHGIIHHHHHHHHHGGGGGHHHHGHGHHHHGGGGGHHHHHHHGHHHGHHHHHGGHHHHHHHGHGHHHHGHHHGGGGGHGGHHHHHHHHG
@M02846:226:000000000-JV5VC:1:1101:12906:8816 2:N:0:1
GCGTCAGTCAGGTAATACGACTCACATAGGACACACAAAAAAGAAGAAATAGATTTATTTTTAAATTTTTGTGTGCGACCATTTTTCCAGGAATCCTTTTTGCAACGTTTATTCTGGCGAGCCTTCTGATGAGCGTGGTCAA
+
FFCGGGGGGGFGGHHHHHHGGGGHH3EHHFFHHHHGGGHHHGGGHHHHHHHHFHHHHHHHHHHHHHHHHHGHHHHHGGGGGHHHHHHHHHHHHHHHHHHHHFHHHHGHHHHHHHHHHHGFCGGHHHHGHHHHHHGGGGHHHH
@M02846:226:000000000-JV5VC:1:1101:20443:8833 1:N:0:1
TACCTTCTTTACAATATAGCAGACTAGATAATAATCTTCGTGTTAATGATAATTAAGACATTGACCACGCTCATCAGAAGGCTCGCCAGAATAAACGTTGCAAAAAGGATTCCTGGAAAAATGGTCGCACACAAAAATTTAA
+
FFFGGGGGGGGGGHHHHHHHHHHHHHHHHHHHHHHHHHHHHGHHHHHHHIHIHIIHHIIHHHHHHHHHGGGGGHHHHHHHHGHHGGGGGHHHHHHHGHHHGHHHHHGGGHHHHHHHHHHHHHHHHHGGGGGHGGHHHHHHHH
@M02846:226:000000000-JV5VC:1:1101:20443:8833 2:N:0:1
GCGTCAGTCAGGTAATACGACTCACATAACACACAAAAAAGAAGAAATAGATTTATTTTTAAATTTTTGTGTGCGACCATTTTTCCAGGAATCCTTTTTGCAACGTTTATTCTGGCGAGCCTTCTGATGAGCGTGGTCAATG
+
FFCGGGGGGGGGGHHHHHHGGGGHHHHHHHHHHGGGHHFGFGHHHGHHHHHHHHHHHHHHHHHHHHHHGHHGHHGGGGGHHHHHHHHHGHHHHHHHHHHGGHHHGHHHHHHHHHHHGGGGGHHHHHFHHGHHGGGGHHHHHH
@M02846:226:000000000-JV5VC:1:1101:7170:8842 1:N:0:1
GCGTCAGTCAGGTAATACGACTCACATAGGACACACAAAAAAGAAGAAATAGATTTATTTTTAAATTTTTGTGTGCGACCATTTTTCCAGGAATCCTTTTTGCAACGTTTATTCTGGCGAGCCTTCTGATGAGCGTGGTCAA
+
BDDF?EFFGDGFGHHCFHHAEEFHHHHHCFFGHHHGGC2AFEFFFHFGGHEHFHFHEFGHHGHG5GGHHHGCHGHE?EFGGHHGHHHHHHEEHGHCGHHF3@G4GHGFHHGHHHHHGHGGFGGHHHHHHFHHHHGGDDGHHH
@M02846:226:000000000-JV5VC:1:1101:7170:8842 2:N:0:1
TACCTTCTTTACAATATAGCAGACTAGATAATAATCTTCGTGTTAATGATAATTAAGACATTGACCACGCTCATCAGAAGGCTCGCCAGAATAAACGTTGCAAAAAGGATTCCTGGAAAAATGGTCGCACACAAAAATTTAA
+
FFFGGGGGGCGGFBGHHHGFHHEFHHHHHHHHHHFHFHGHHGHHG5FGEGHHHHHBHHDEFGHFHHGHCGEADGHFF3EHHAGEEGG1EHHFHGGGGGHHFHHFHEECBGHHHHHHHFHFFHHGGG?EGGGHCGH0CFFGGF
@M02846:226:000000000-JV5VC:1:1101:15396:8844 1:N:0:1
CTTTTGCCTCTTTCAACAGTGTCGGGGGCAGAAATTTGAAAGTGAGGCCCGCCATCAACGCGCGCCGCCTTCAAATCCGACATAGCGACCAGCCACGGTTAACGTGCAATATCATTGATGGGTAGCGGTCGTCATAATATAC
+
FFFGGGGGGGGGGHHHHHHHGHHGGGGGGGGGHGHHHHHHFHHHHFFGGGGGGGGHHHHEGFGGGGGGGGGHHHGHHHGGGGGHHHGGGGDHHGHHGGGGGHHGHEHHHHHHHHHHGGHHHHHGEGGGGFGGGGGGGGGGGG
@M02846:226:000000000-JV5VC:1:1101:15396:8844 2:N:0:1
CACTTTTTTGACGTCGTCTGCCTCAATATCTTCCTACCCGATACACAAGTCTGAGAGACCTGTGGCAGCTGGATGAAAGGTTCTGTGCTTGTTCGTGAGCGCATGTGTTTTAGCATAAAATTGAGGAAAAGTCGTATATTAT
+
FFFGGGGGGEGGGGGGGGHGHHHHHHHHHHHHHHHHHHHGGGGGHHHGHHHHHGHGGGHGHGHHHHHGGHHGHHHHHGHHHHHHHHHHHHHHHHGGGGGHGGGGGHHHHHHHHHGHHGHHHHHHHGHHHHHHHGGGHGHHHH
@M02846:226:000000000-JV5VC:1:1101:5121:8845 1:N:0:1
TACCTTCTTTACAATATAGCAGACTAGATAATAATCTTCGCGTTAATGATAATTAAGACATTTACCACGCTCATCAGAAGGCTCGCCAGAATAAACGTTGCAAAAAGGATTCCTGGAAAAATGGTCGCACACAAAAATTTAA
+
F3FBEGGGGGGGGFG1FHGHBDFGHGCGBFGHHHFEFGFE0/AEEGHHFEDGHFF1D1DBHF2D21DFEEEEAGBFFFFHHEFHEGEFEFCGHFH1EFGEEFHHHHF?G1>1BGHB0<BEAG111B/<@C/C?FGG/FFFHF
@M02846:226:000000000-JV5VC:1:1101:5121:8845 2:N:0:1
GCGTCAGTCAGGTAATACGACTCACATAGGACACACAAAAAAGAAGAAATAGATTTATTTTTAAATTTTTGTGTGCGACCATTTTTCCAGGAATCCTTTTTGCAACGTTTATTCTGGCGAGCCTTCTGATGAGCGTGGTCAA
+
FFDFGGFGGGFCGEGHHFDFGGGHFHHHFGHHHGGGEFC2GECE1F33GFGF5AFGFBG5GHHHHHGFFFEB2?GEEEEECCGGGBGFH4GHGGB3BGHHHGEGBGEHGHEH4?GGGG@@D?DFHHHHBGBBG1/C/@GFH1
@M02846:226:000000000-JV5VC:1:1101:15066:8880 1:N:0:1
GCGTCAGTCAGGTAATACGACTCACATAGGACACACAAAAAAGAAGAAATAGATTTATTTTTAAATTTTTGTGTGCGACCATTTTTCCAGGAATCCTTTTTGCAACGTTTATTCTGGCGAGCCTTCTGATGAGCGTGGTCAA
+
FFCGGGGGGGGGGHHHHHHGGG2GGHHHHHHHGHHGGGHHHGGGHHHGHHHHHHHHHHHHHHHHHHHHHHGHHHHHGGGGGHHHHHHHHHHHGHHGHHHHHGHHHHGHHHGHHHGHHHGGGGGHHHHFHHHHGHGEFFHHHH
@M02846:226:000000000-JV5VC:1:1101:15066:8880 2:N:0:1
TACCTTCTTTACAATATAGCAGACTAGATAATAATCTTCGTGTTAATGATAATTAAGACATTGACCACGCTCATCAGAAGGCTCGCCAGAATAAACGTTGCAAAAAGGATTCCTGGAAAAATGGTCGCACACAAAAATTTAA
+
FFFGGGGGGGGGGHHGHHHHHGGHHFHHHFGHGFHHHHGHHGHHHHHHGHHHHHHHHHHHHHHHHHHHGGGGGHHHHHHHHHHHGGGGGHHHHHHHGHHHGHGHGHG/GHGHHHHHHHHHAHHFHHGGGGGHGGHGEFFHHG
@M02846:226:000000000-JV5VC:1:1101:3751:8886 1:N:0:1
TACCTTCTTTACAATATAGCAGACTAGATAATAATCTTCGTGTTAATGATAATTAAGACATTGACCACGCTCATCAGAAGGCTCGCCAGAATAAACGTTGCAAAAAGGATTCCTGGAAAAATGGTCGCACACAAAAATTTAA
+
FFFGFGGGGGGGGFHCHBFGHCHHFHFHHHHHHHHGHFGHFGHHHHHHHHEHHGHHHFHFFHHGHFGE?AAEEHGHHHFHFHHHGGFGGFFFHGFG>FGEEHHGHGGGHFDFBDDHFHGHHHEEGFGECCFHGFFHHHHHFH
@M02846:226:000000000-JV5VC:1:1101:3751:8886 2:N:0:1
GCGTCAGTCAGGTAATACGACTCACATAACACACAAAAAAGAAGAAATAGATTTATTTTTAAATTTTTGTGTGCGACCATTTTTCCAGGAATCCTTTTTGCAACGTTTATTCTGGCGAGCCTTCTGATGAGCGTGGTCAATG
+
FFDEAECGG4FGAGHHHHHCEE?CGHHF5GFHHGG2FGHCECFGFCGHHHFHHHHHGHHHGFHHHGHFEGGHHEEFEEEHGGHHHHGFHFHHHFHEHHHGGGBFEFFHHHHHHFGHGGGCDHHHHHHHGGHHGEDCHHHGF1
@M02846:226:000000000-JV5VC:1:1101:11691:8902 1:N:0:1
GCGTCAGTCAGGTAATACGACTCACATAACACACAAAAAAGAAGAAATAGATTTATTTTTAAATTTTTGTGTGCGACCATTTTTCCAGGAATCCTTTTTGCAACGTTTATTCTGGCGAGCCTTCTGATGAGCGTGGTCAATG
+
FFCGGGGGGGGGGHHHHHHGGGGHHHHHHHHHHGGGFHHGGGHHHHHHHHHHHHHHHHHHHHHHHHHHGHHHGHGGGGGHHHHHHHHHHHHHHHHHHHHGHHHHGHHHHHHHHHHHGGGGGGHHHHHHHHHHGGGGHHHHHH
@M02846:226:000000000-JV5VC:1:1101:11691:8902 2:N:0:1
TACCTTCTTTACAATATAGCAGACTAGATAATAATCTTCGTGTTAATGATAATTAAGACATTGACCACGCTCATCAGAAGGCTCGCCAGAATAAACGTTGCAAAAAGGATTCCTGGAAAAATGGTCGCACACAAAAATTTAA
+
FFFGGGGGGGGGGHHHHHHHHHGHHHHHHHHHHHHHHHHHHGHHHHHHHHHHHHIHHHIHHHHGHHHHCGGGGHHHHGHHHHHHGGGGGHHHHHHHGHHHGHGHHHGGFHHHHHHHHHHHGHHHHHGGGGGHGEGGFHHHHH
@M02846:226:000000000-JV5VC:1:1101:16220:8911 1:N:0:1
TACCTTCTTTACAATATAGCAGACTAGATAATAATCTTCGTGTTAATGATAATTAAGACATTGACCACGCTCATCAGAAGGCTCGCCAGAATAAACGTTGCAAAAAGGATTCCTGGAAAAATGGTCGCACACAAAAATTTAA
+
FFFGGGGGGGGGGHHHHHHHHHHHHHHHHHHHHHHHHHHHHGHHHHHHHIHHIIHHHIIHHHHHHHHHGGGGGHHHHHHHHHHHGGGGGHHHHHHHGHHHGHHHHHGGHHHHHHHHHHHHHHHHHHGGGGGHGGHHHHHHHH
@M02846:226:000000000-JV5VC:1:1101:16220:8911 2:N:0:1
GCGTCAGTCAGGTAATACGACTCACATAGGACACACAAAAAAGAAGAAATAGATTTATTTTTAAATTTTTGTGTGCGACCATTTTTCCAGGAATCCTTTTTGCAACGTTTATTCTGGCGAGCCTTCTGATGAGCGTGGTCAA
+
FFDGGGGGGGGGGHHHHHHGGGGHHHHHHHGHHHHGGGFHF?EGHHGHHHHHHHHHHHHHHHGHHHHHHHGHHHHHGGGGGHHHHHHHHHHHHHHHHHHHHGHHHHGHHHHHHHHHHHGGGGGHHHHHHHHGHHGFGGHHHH
@M02846:226:000000000-JV5VC:1:1101:19024:8914 1:N:0:1
TACCTTCTTTACAATATAGCAGACTAGATAATAATCTTCGTGTTAATGATAATTAAGACATTGACCACGCTCATCAGAAGGCTCGCCAGAATAAACGTTGCAAAAAGGATTCCTGGAAAAATGGTCGCACACAAAAATTTAA
+
FFFGGGGGGGGGGHHHHHHHHHHHHHHHHHHHHHHHHHHHHGHHHHHHHHIHIHHHHHHHHHHHHHHHGGGGGGHHHHHHHHHHGGGGGHHHHHHHGHHHGHHHHHGGHHHHHHHHHHHHHHHHHHGGGGGHGGHHGHHHHH
@M02846:226:000000000-JV5VC:1:1101:19024:8914 2:N:0:1
GCGTCAGTCAGGTAATACGACTCACATAGACACACAAAAAAGAAGAAATAGATTTATTTTTAAATTTTTGTGTGCGACCATTTTTCCAGGAATCCTTTTTGCAACGTTTATTCTGGCGAGCCTTCTGATGAGCGTGGTCAAT
+
FFEGGGGGGGGGGHHHHHHGGGGHHHHHHHHHHHGGGHHHGGGHHHHHHHHHHHHHHHHHHHHHHHHHHGHHHHHGGGGGHHHHHHHHHHHHHHHHHHHHGHHHHGHHHHHHHHHHHGGGGGHHHHHHGHHHHGGGFHHHHF
@M02846:226:000000000-JV5VC:1:1101:27208:8922 1:N:0:1
TACCTTCTTTACAATATAGCAGACTAGATAATAATCTTCGTGTTAATGATAATTAAGACATTGACCACGCTCATCAGAAGGCTCGCCAGAATAAACGTTGCAAAAAGGATTCCTGGAAAAATGGTCGCACACAAAAATTTAA
+
FFFGGGGGGGGGGHHGHHHHHHHHHHHHHHHHHHHHHHHHFFHHGHHGHGHHHHHHHHHHHGHHHHHHGGGGGHHHHHHHHHHHGGGGGHHHHHHHGHHHGGHHHHGGHHHHHHHHHHHHHHHGHHGGGGGHGGHHHHHHHH
@M02846:226:000000000-JV5VC:1:1101:27208:8922 2:N:0:1
GCGTCAGTCAGGTAATACGACTCACATAGGACACACAAAAAAGAAGAAATAGATTTATTTTTAAATTTTTGTGTGCGACCATTTTTCCAGGAATCCTTTTTGCAACGTTTATTCTGGCGAGCCTTCTGATGAGCGTGGTCAA
+
FFBGEEGGGGGGGHHHHHHGGFGHHHHHHGFHHHHGGFGFHGGEAGHGHHHHGHHHHHHHHHGHGHHHHGGHHFFHGGGGGHHHHHHHHHGHHHHBHHHHHGHHHGGHHHHHHHHHGHGGGGGHHHHHGHHFHHFGGGFHHH
@M02846:226:000000000-JV5VC:1:1101:13071:8927 1:N:0:1
TACCTTCTTTACAATATAGCAGACTAGATAATAATCTTCGTGTTAATGATAATTAAGACATTGACCACGCTCATCAGAAGGCTCGCCAGAATAAACGTTGCAAAAAGGATTCCTGGAAAAATGGTCGCACACAAAAATTTAA
+
FFFGGGGGGGGGGHHHHHHHHHHHHHHHHHHHHHHHHHHHHGHHHHHHHIIIHHIHIIIHHHHHHHHHGGGGGHHHHHHHHHHHGGGGGHHHHHHHGHHHGHHHHHGGHHHHHHHHHHHHHHHHHHGGGGGHGGHHHHHHHH
@M02846:226:000000000-JV5VC:1:1101:13071:8927 2:N:0:1
GCGTCAGTCAGGTAATACGACTCACATAGGACACACAAAAAAGAAGAAATAGATTTATTTTTAAATTTTTGTGTGCGACCATTTTTCCAGGAATCCTTTTTGCAACGTTTATTCTGGCGAGCCTTCTGATGAGCGTGGTCAA
+
FFCGGGGGGGGGGHHHHHHGGGGHHHHHHGCHHHHGGFHHHFGGHHHFHHHGHHHHHHHHHHHHHHHHHHGHHHHHGGGGGHHHHHHHHHHHHHHHHHHHHGGHHHGHHHHHHHHHHHGGGGGHHHHHHHHHHHGGGCHHHH
@M02846:226:000000000-JV5VC:1:1101:19955:8940 1:N:0:1
TACCTTCTTTACAATATAGCAGACTAGATAATAATCTTCGTGTTAATGATAATTAAGACATTGACCACGCTCATCAGAAGGCTCGCCAGAATAAACGTTGCAAAAAGGATTCCTGGAAAAATGGTCGCACACAAAAATTTAA
+
FFFGGGGGGGGGGHHHHHHHHHHHHGHHHHHHHHHHGHHHHGHHHHHHHHHHHHHHHHHHHHGHHHHHGGGGGHHHHHHHHHHHGGGGGHHHHGHHGHHHGHHHHHGGHHHHHHHGHHGHHHHGHHGGGGGHGGHHHHHHHG
@M02846:226:000000000-JV5VC:1:1101:19955:8940 2:N:0:1
GCGTCAGTCAGGTAATACGACTCACATAACACAAAAAAGAAGAAATAGATTTATTTTTAAATTTTTGTGTGCGACCATTTTTCCAGGAATCCTTTTTGCAACGTTTATTCTGGCGAGCCTTCTGATGAGCGTGGTCAATGTC
+
FFCGGGGGGGGGGHHHHHHGGGGHHHHHHHHHHGHHHGGGHH3BGHHHGHHHHHHHHHHGHHHHHHGHHHHHGGGGGHHHHHHHHHHHHHHHHHHHHGHHHHGGHHHHHHHHGHGGGGGHHHGHHHHHHHGDGGHHHFHHHF
@M02846:226:000000000-JV5VC:1:1101:19556:8944 1:N:0:1
GCGTCAGTCAGGTAATACGACTCACATGGACACACAAAAAAGAAGAAATAGATTTATTTTTAAATTTTTGTGTGCGACCATTTTTCCAGGAATCCTTTTTGCAACGTTTATTCTGGCGAGCCTTCTGATGAGCGTGGTCAAT
+
DFDEEGGGGGDFGHHFGGEFEEGHGHHFFEGHHHGGGFHHEGGHHFGFHHG1GGHHHHGHHGHHHHHHHGHH>CGC?EGGHHHHFHHHF0G0GHHGBGGFGHHFGGHHHHHHHHGGBCCGGGCGHGHGHHGHHGGCAGHHHH
@M02846:226:000000000-JV5VC:1:1101:19556:8944 2:N:0:1
TACCTTCTTTACAATATAGCAGACTAGATAATAATCTTCGTGTTAATGATAATTAAGACATTGACCACGCTCATCAGAAGGCTCGCCAGAATAAACGTTGCAAAAAGGATTCCTGGAAAAATGGTCGCACACAAAAATTTAA
+
DFFGGFGGGGFGB1F1DGFHCA0FG1FADGHGGHHHHHGGHEAGHHHGGH22DFFAF1D0AFBGDGCECEGGFGGBGFHEGGHFC?@E@GHHHHBFEF0>AFFGGECCHBFGEGFCHF1G<CF1GHEGCCGGGFA<FGBHBG
@M02846:226:000000000-JV5VC:1:1101:8389:8945 1:N:0:1
TACCTTCTTTACAATATAGCAGACTAGATAATAATCTTCGTGTTAATGATAATTAAGACATTGACCACGCTCATCAGAAGGCTCGCCAGAATAAACGTTGCAAAAAGGATTCCTGGAAAAATGGTCGCACACAAAAATTTAA
+
FFFGGGGGGGGGGHHHHHHHHHHHHHHHHHHHHHHHHHHHHGHHHHHHIHIIIHIIIHIHHHHHHHHHGGGGGHHHGHHHHHHHGGGGGHHHHHHHGHHHGHHHHHGGGHHHHHHHHHHHHHHHHHGGGGGHGGHHHHHHHH
@M02846:226:000000000-JV5VC:1:1101:8389:8945 2:N:0:1
GCGTCAGTCAGGTAATACGACTCACATAGGACACACAAAAAAGAAGAAATAGATTTATTTTTAAATTTTTGTGTGCGACCATTTTTCCAGGAATCCTTTTTGCAACGTTTATTCTGGCGAGCCTTCTGATGAGCGTGGTCAA
+
FFCGGGGGGGGGGHHHHHHGGGGHHHHHHGHHHHHGGGHHGGGGHHHGHHHHHHHHHHHHHHHHHHHHHHGHHHHHGGGGGHHHHHHHHGHHHHHHHHHHHGHHHHGHHHHHHHHHHHGGGGGHHHHHHHHHHHGGGGHGFH
@M02846:226:000000000-JV5VC:1:1101:7083:9030 1:N:0:1
GCGTCAGTCAGGTAATACGACTCACATAACACACAAAAAAGAAGAAATAGATTTATTTTTAAATTTTTGTGTGCGACCATTTTTCCAGGAATCCTTTTTGCAACGTTTATTCTGGCGAGCCTTCTGATGAGCGTGGTCAATG
+
FFCGGGGGGGGGGHHHHHHGGGGHHHHHHHHHHGGGHHHGGGGGHHHHHHHHHHHHHHHHHHHHHHHHGHHHHHGGGGGHHHHHHHHHHHHHHHHHHHHGHHHHGHHHHHHHHHHHGGGGGHHHHHHHHHHHGGGGHHHHHG
@M02846:226:000000000-JV5VC:1:1101:7083:9030 2:N:0:1
TACCTTCTTTACATATAGCAGACTAGATAATAATCTTCGTGTTAATGATAATTAAGACATTGACCACGCTCATCAGAAGGCTCGCCAGAATAAACGTTGCAAAAAGGATTCCTGGAAAAATGGTCGCACACAAAAATTTAAA
+
FFFGGGGGGGGGGHHHHHHHHHHHHHHHGHHGHHHHHGHHGGHHHHHHIHHIHIIHHHHHHHHHHHHGGGGGHHHHHHHHHHHGGGGGGHHHHHHGHHHGHHHHHGGHFHEGHHHHHHHHHHHHHGGGGGHGGHHHHHHHHH
@M02846:226:000000000-JV5VC:1:1101:19090:9049 1:N:0:1
TACCTTCTTTACAATATAGCAGACTAGATAATAATCTTCGTGTTAATGATAATTAAGACATTGACCACGCTCATCAGAAGGCTCGCCAGAATAAACGTTGCAAAAAGGATTCCTGGAAAAATGGTCGCACACAAAAATTTAA
+
FBFA1FC1FGGBGDAFFGGH1AGHFHFDFGHHFHFDFGHEGEFFGHHGHFHFHHFDBHHFHHHGHCGHEFEEFHGHB1A1GFFFEEGGEHFHHHHHGAFGEFBFHFE>GHGGHHHHFGHHEHHF>FEECCGHGGHH/FGGHH
@M02846:226:000000000-JV5VC:1:1101:19090:9049 2:N:0:1
GCGTCAGTCAGGTAATACGACTCACATAACAAAAAAGAAGAAATAGATTTATTTTTAAATTTTTGTGTGCGACCATTTTTCCAGGAATCCTTTTTGCAACGTTTATTCTGGCGAGCCTTCTGATGAGCGTGGTCAATGTCTT
+
FFBEGGFFGGGGFFHHHHHCGGGHHHGHHHHHHHGGGGHHHHHHHHHHHHHHHHGHHHHHHGHGCFGGFHGGGGGHHGHHHHHHHHHHHGHHHHHGHFHHGCGHGHHGHHGHGGGGFHHHHHFGHFFHG?D?FHHHHHHHHH
@M02846:226:000000000-JV5VC:1:1101:13652:9064 1:N:0:1
TACCTTCTTTACAATATAGCAGACTAGATAATAATCTTCGTGTTATGTGAGTCGTATTACCTGACTGACGCAAGTATGCGAGATCGGAAGAGCGGTTCAGCAGGAATGCCGAGACCGATCTCGTATGCCGTCTTCTGCTTGA
+
FFFGGGGGGGGGGGHHHHHHHHHHHHHHHHHHHHHHHHHHHGHHHHHHHHGIHGGHHHHHHHHHHHHGHGGGGGHHHHHGGGGGHHGGGGHHHGGGGGHHHHHHGHHHHHGGGGGGGGCCHHHGGHHHHGGGHGHHHHHHHH
@M02846:226:000000000-JV5VC:1:1101:13652:9064 2:N:0:1
GCGTCAGTCAGGTAATACGACTCACATAACACGAAGATTATTATCTAGTCTGCTATATTGTAAAGAAGGTAAAGTATGCGAGATCGGAAGAGCGTCGTGTAGGGAAAGAGTGTAGATCTCGGTGGTCGCCGTATCATTAAAA
+
FFDGGGGGGGGGGHHHHHHGGGGHHHHHHHHHGGGGGHHHHHGHHHHHHHHHHHHHGHHHHHHHHHHHHHHHHHHHHHHGGGGGHHGGGGHHHGGGGFGHHHHGHHHHHHGHHHHGHHHHHGGGGGHGGGGDCGHFHHGHHH
@M02846:226:000000000-JV5VC:1:1101:12441:9066 1:N:0:1
TACCTTCTTTACAATATAGCAGACTAGATAATAATCTTCGTGTTAATGATAATTAAGACATTGACCACGCTCATCAGAAGGCTCGCCAGAATAAACGTTGCAAAAAGGATTCCTGGAAAAATGGTCGCACACAAAAATTTAA
+
FFFGFFGGGGGGGHHGGHHHHHHHGHHHHHHHHHHHHHHFHGHHHHHHHHIHGHHHIIHFHHHHHHHHGGDEGHHGHHHGHHHHGGGGGHHHHHHHGHHHGHHHHHGGHGHGHHHHCGGGGHHFGHGGFGGHGGHFFHHHHH
@M02846:226:000000000-JV5VC:1:1101:12441:9066 2:N:0:1
GCGTCAGTCAGGTAATACGACTCACATACGCACACAAAAAAGAAGAAATAGATTTATTTTTAAATTTTTGTGTGCGACCATTTTTCCAGGAATCCTTTTTGCAACGTTTATTCTGGCGAGCCTTCTGATGAGCGTGGTCAAT
+
FFDFGGGGGGGGBFGHHHHGGGGHHHHHHHGGGGHGG2EGGGG1FGHGHHHHHHHHHHHHHHGGHHHHFEHHFHGGGGGGHHHHHHHHHFFHHHHHHHHHGGHHHGHHHHGHHHHGHGCGGGHFHHGHHHBFGGFGGHHHHH
@M02846:226:000000000-JV5VC:1:1101:28162:9074 1:N:0:1
TACCTTCTTTACAATATAGCAGACTAGATAATAATCTTCGTGTTAATGATAATTAAGACATTGACCACGCTCATCAGAAGGCTCGCCAGAATAAACGTTGCAAAAAGGATTCCTGGAAAAATGGTCGCACACAAAAATTTAA
+
FFFGGGGGGGGGGHHHHHHHHHHHHHHHHHHHHHHHHHHHHGHHHHHHIIIIIHIHHHHHHHHHHHHHGGGGGHHHHHHHHHHHGGGGGHHHHHHHGHHHGHHHHHGGHHHHHHHHHHHHHHHHHHGGGGGHGGHHHHHHHH
@M02846:226:000000000-JV5VC:1:1101:28162:9074 2:N:0:1
GCGTCAGTCAGGTAATACGACTCACATAACACACAAAAAAGAAGAAATAGATTTATTTTTAAATTTTTGTGTGCGACCATTTTTCCAGGAATCCTTTTTGCAACGTTTATTCTGGCGAGCCTTCTGATGAGCGTGGTCAATG
+
FFCGGGGGGGGGGHHHHHHGGGGHHHHHHHHHHGGGHHHGGGHHHHHHHHHHHHHHHHHHHHHHHHHHGHHHHHGGGGGHHHHHHHHHHHHHHHHHHHHGHHHHGHHHHHHHGHHHGGGGGHHHHHHHHGGHGDGGHHHHHF
@M02846:226:000000000-JV5VC:1:1101:10191:9084 1:N:0:1
GCGTCAGTCAGGTAATACGACTCACATAACACACAAAAAAGAAGAAATAGATTTATTTTTAAATTTTTGTGTGCGACCATTTTTCCAGGAATCCTTTTTGCAACGTTTATTCTGGCGAGCCTTCTGATGAGCGTGGTCAATG
+
FFCGGGGGGGGGFHHHHHHGGGGHHHHHHHHHHGGGHHHGGGHHHGHHHHHHHHHHHHHHHHHHHHHHGHHHHHGGGGGHHHHHHHHHHHHHHHHHHHHGHHHHGHHHHHHHHHHHGGGGGHHHHGHHHHHHGEGGHHHHHH
@M02846:226:000000000-JV5VC:1:1101:10191:9084 2:N:0:1
TACCTTCTTTACAATATAGCAGACTAGATAATAATCTTCGTGTTAATGATAATTAAGACATTGACCACGCTCATCAGAAGGCTCGCCAGAATAAACGTTGCAAAAAGGATTCCTGGAAAAATGGTCGCACACAAAAATTTAA
+
FFFGGGGGGGGGGHHHHHHHHHHHHHHHHHHHHHHHHHHHHGHHHHHHIIHHIIIHHHHHHHGHHHHHGGGGGHHHHHHHHHHHGGGGGHHHHGHHGHHHGHHHHHGGGHHGHHHHHHHHHHHHHHGGGGGHGGHHHHHHHH
@M02846:226:000000000-JV5VC:1:1101:7256:9089 1:N:0:1
TACCTTCTTTACTATATAGCAGACTAGATAATAATCTTCGTGTTAATGATAATTAAGACATTGACCACGCTCATCAGAAGGCTCGCCAGAATAAACGTTGCAAAAAGGATTCCTGGAAAAATGGTCGCACACAAAAATTTAA
+
FFFGGGGGFFGCFDGGFFHHHDBGHHHFHDDF5FGBE5AFGFGHH5GAGHFAF5B5B5FGGHBBGCBCEGGGGGHFBD5GACHHCFE?/F3GFBBG?BCEEFEBG1EGHHFHGHHGEHHFHH3GFGEFG?B0B/FBFHHHFF
@M02846:226:000000000-JV5VC:1:1101:7256:9089 2:N:0:1
GCGTCAGTCAGGTAATACGACTCACATATGGACACACAAAAAAGAAGAAATAGATTTATTTTTAAATTTTTGTGTGCGACCATTTTTCCAGGAATCCTTTTTGCAACGTTTATTCTGGCGAGCCTTCTGATGAGCGTGGTCA
+
FBDEEFEAFEDCBGFHHGE2E2BBEFEF5BFGHBGCEEE22F0AAGHCEFGFGHFFEAEHFHHGFDGHFHF0?BGEGAEEEEFHHBFGHHHFEFGFHHGGGHGHGEGGHGHHHHHHHHGGGGGGHHHFHFHHHFFGAACGHH
@M02846:226:000000000-JV5VC:1:1101:15852:9098 1:N:0:1
GCGTCAGTCAGGTAATACGACTCACATAACAAAAAAGAAGAAATAGATTTATTTTTAAATTTTTGTGTGCGACCATTTTTCCAGGAATCCTTTTTGCAACGTTTATTCTGGCGAGCCTTCTGATGAGCGTGGTCAATGTCTT
+
FFCGGGGGGGGGGHHGHHHGGGGHHHHHHHHHHHHGGGHHHHHHHHHHHHHHHHHHHHHHHHHHGHHHHHGGGGGHHHHHHHHHHHHHHHHHHHHGHHHHGGHHHHHHHHGHGGGGGHHHHHHHHHHHGGGGHHGGHHHHHH
@M02846:226:000000000-JV5VC:1:1101:15852:9098 2:N:0:1
TACCTTCTTTACAATATAGCAGACTAGATAATAATCTTCGTGTTAATGATAATTAAGACATTGACCACGCTCATCAGAAGGCTCGCCAGAATAAACGTTGCAAAAAGGATTCCTGGAAAAATGGTCGCACACAAAAATTTAA
+
FFFGGGGGGGGGGHHHHHHHHHHHHFHHHHHHHHHHHHHHFGHHHHHHGHHHHIIHHHIHHHHHHHHHCGGGGHHHHGHHGHHHGGGGGHHHHHFHGHHHGHHHHHGCFHHHHHHHHHHHHHHGHHGGGGGHGGHHHHHHHH
@M02846:226:000000000-JV5VC:1:1101:15386:9102 1:N:0:1
TACCTTCTTTACAATATAGCAGACTAGATAATAATCTTCGTGTTAATGATAATTAAGACATTGACCACGCTCATCAGAAGGCTCGCCAGAATAAACGTTGCAAAAAGGATTCCTGGAAAAATGGTCGCACACAAAAATTTAA
+
FFFGGGGGGGGGGHHHHHHHHHFHHHHHHHHHHHGHHHHHHGHHGHHHHHHIHHHHHHHHHHHHHHHHGGGGGHHHHHHFHHHHGGGGGHHHHHHHGHHHGHHHHGGGGHHHHHGFHHHFHHHHHHGGGGGHGGHGEHHHHH
@M02846:226:000000000-JV5VC:1:1101:15386:9102 2:N:0:1
GCGTCAGTCAGGTAATACGACTCACATAGGACACACAAAAAAGAAGAAATAGATTTATTTTTAAATTTTTGTGTGCGACCATTTTTCCAGGAATCCTTTTTGCAACGTTTATTCTGGCGAGCCTTCTGATGAGCGTGGTCAA
+
FFCGGGGGGFGGGGGHFHHGGGGHHHHHHFHHHHHGGGGHECGGHHHGHHHHHHHHHHHHHHHGFHHHHHGFHHHHGGGGGHHHHHHHHHFHHHGHHHHHHGHGGHGEHHHHHHHGHHCCGGGHHHHHHHHHHHGGGGHHHH
@M02846:226:000000000-JV5VC:1:1101:10770:9119 1:N:0:1
TACCTTCTTTACAATATAGCAGACTAGATAATAATCTTCGTGTTAATGATAATTAAGACATTGACCACGCTCATCAGAAGGCTCGCCAGAATAAACGTTGCAAAAAGGATTCCTGGAAAAATGGTCGCACACAAAAATTTAA
+
DFFGCGBAGGF1BFGHHFDFG1FAFF1BFGGHHFFHHHHGFGGGHEHFBGEFFHHGGHHFHHHHGHCGFAAEFEHFHG11>CHE/E>//0FGFHH1E0BG?GFHGHG/BBGFGHHB>FBBGHHBDGE?CGGHACF@/F<GFG
@M02846:226:000000000-JV5VC:1:1101:10770:9119 2:N:0:1
GCGTCAGTCAGGTAATACGACTCACATAGGACACACAAAAAAGAAGAAATAGATTTATTTTTAAATTTTTGTGTGCGACCATTTTTCCAGGAATCCTTTTTGCAACGTTTATTCTGGCGAGCCTTCTGATGAGCGTGGTCAA
+
FFBEEEFGGGGGGFHHFGEFGGGGHCHDD33BBGGGE2CFG?E1FGC3GGHG5FGHHHFHHGAHHHDGHHGHHFFHDGGGGHHHHHHHHGFHGHGGHFHHHGHHHGGGHHEHHHHBFGGGGGGGHHGHEHHHGEDGGGHHEF
@M02846:226:000000000-JV5VC:1:1101:20913:9128 1:N:0:1
ACCTTCTTTACAATATAGCAGACTAGATAATAATCTTCGTGTTAATGATAATTAAGACATTGACCACGCTCATCAGAAGGCTCGCCAGAATAAACGTTGCAAAAAGGATTCCTGGAAAAATGGTCGCACACAAAAATTTAAA
+
FFFGGGGGGGGGGHHHHHHHHHHHHHHHHHHHHHHHHHHHGHHHHHHHIIHIHIHHHIHHHHHHHHHGGGGGHHHHHHHHHHHGGGGGHHHHHHHGHHHGHHHHHGGHHHHHHHHHHHHHHHHHHGGGGGHGGHHHHHHHHH
@M02846:226:000000000-JV5VC:1:1101:20913:9128 2:N:0:1
GCGTCAGTCAGGTAATACGACTCACATAGGACACACAAAAAAGAAGAAATAGATTTATTTTTAAATTTTTGTGTGCGACCATTTTTCCAGGAATCCTTTTTGCAACGTTTATTCTGGCGAGCCTTCTGATGAGCGTGGTCAA
+
FFDGGGGGGGGGGGHHHHHGGGGHHHHHHHHHHHHGGGHHHGGGGHHHHHHHHHHHHHHHHHHHHHHHHHGHHHHGGGGGGHHHHHHHHHHHHHHHHHHHHGHHHHGHHHHHHHHHHHGGGGGHHHHHHHHHHHGGGGHHHH
@M02846:226:000000000-JV5VC:1:1101:17833:9135 1:N:0:1
TACCTTCTTTACAATATAGCAGACTAGATAATAATCTTCGTGTTAATGATAATTAAGACATTGACCACGCTCATCAGAAGGCTCGCCAGAATAAACGTTGCAAAAAGGATTCCTGGAAAAATGGTCGCACACAAAAATTTAA
+
FFFGGGGGGGGGGHHHHHHHHHHHHHHHHHHHHHHGHHHHGGHHHHHHHHIHHIHHHGIHHHHGHHHHGGGGGHHHHHHHHHHHGGGGGHHHHHHHGHHHGHHHHHGGHHGHHHHHHHHHHHHHHHGGGGGHGGHHHHHHHH
@M02846:226:000000000-JV5VC:1:1101:17833:9135 2:N:0:1
GCGTCAGTCAGGTAATACGACTCACATAACACACAAAAAAGAAGAAATAGATTTATTTTTAAATTTTTGTGTGCGACCATTTTTCCAGGAATCCTTTTTGCAACGTTTATTCTGGCGAGCCTTCTGATGAGCGTGGTCAATG
+
FFBEGGGGGGGGGHHFHHHGGFGHHHHHGHHHHGGGHHHGGGHHGHHHHHGHHHHHHHHHHHHHHHHGGFHFHHGGGGGGHHHHHHHHHGHHHHHGHHHGFHHHGGHHHGHHHHHGGCGGGHHHHHBGHFHHGDGGHGHGHH
@M02846:226:000000000-JV5VC:1:1101:26695:9148 1:N:0:1
GCGTCAGTCAGGTAATACGACTCACATAGGACACACAAAAAAGAAGAAATAGATTTATTTTTAAATTTTTGTGTGCGACCATTTTTCCAGGAATCCTTTTTGCAACGTTTATTCTGGCGAGCCTTCTGATGAGCGTGGTCAA
+
FFDEGFGGGGGGGHFFHFHG2EEGHGHFFCBGGHHEECGHGGGGHFFCHHHHGHHHHHHGFHEFHHHHHHGHHHHHGGGGGHHHHHHHHHGGFHHHHHHHHGHHFHGHHHFGHFHHHHGGGGCHHHHHEFGHHHGGGGHHHG
@M02846:226:000000000-JV5VC:1:1101:26695:9148 2:N:0:1
TACCTTCTTTACAATATAGCAGACTAGATAATAATCTTCGTGTTAATGATAATTAAGACATTGACCACGCTCATCAGAAGGCTCGCCAGAATAAACGTTGCAAAAAGGATTCCTGGAAAAATGGTCGCACACAAAAATTTAA
+
FFFFGDGFGGGGGFHGHGHGHFFHHHHHHHHHHFHHHHHGHGGHHHHHGHHHHHHHHHFHHHGHHHHHGGGGGHHGHGHHEFGHCEGGGHHHGEHHFHFEGFHHFHGGG3GHHHHGFHHGHHHGFHEEGGCHGGGHHHHHHH
@M02846:226:000000000-JV5VC:1:1101:4236:9171 1:N:0:1
GCGTCAGTCAGGTAATACGACTCACATAGGACACACAAAAAAGAAGAAATAGATTTATTTTTAAATTTTTGTGTGCGACCATTTTTCCAGGAATCCTTTTTGCAACGTTTATTCTGGCGAGCCTTCTGATGAGCGTGGTCAA
+
FFBEGGGGGGGGGHHHHHHDGDFHHHHHHHHHHHHGGEHHHGGGHHFHHHHHHHHHHHHHHHHHHHHHHHGHHGHGGGGGGHHHHHHFHHGHHHHHHHFFGGEHHHGGHHHHHHHGHFGGGGGHHHHHFHHFHHGDFGGHBG
@M02846:226:000000000-JV5VC:1:1101:4236:9171 2:N:0:1
TACCTTCTTTACAATATAGCAGACTAGATAATAATCTTCGTGTTAATGATAATTAAGACATTGACCACGCTCATCAGAAGGCTCGCCAGAATAAACGTTGCAAAAAGGATTCCTGGAAAAATGGTCGCACACAAAAATTTAA
+
FFFGGGGGGGGGGHHHHHHGHHHHHHHHHGHHGHHHHHHHGFHHHHHHGHHHHHHHHHHHHHHGHHFHFGGGGHGHFHHHHGHHGGGGGHHGHHHHGHHHGHHHHGGGHGHHHHHHHGHGHHHHHHGGFGGHGGHHGHHFGH
@M02846:226:000000000-JV5VC:1:1101:14989:9186 1:N:0:1
TACCTTCTTTACAATATAGCAGACTAGATAATAATCTTCGTGTTAATGATAATTAAGACATTGACCACGCTCATCAGAAGGCTCGCCAGAATAAACGTTGCAAAAAGGATTCCTGGAAAAATGGTCGCACACAAAAATTTAA
+
FFFGGGGGGGGGGHHHHHHHHHHHHHHHHHHHHHHHHHHHHGHHHHHHHIHHHHHIIHHHHHGHHHHHGGGGGHHHGHHGHHHHCGGGGHHHHHHHGHHHGHHHHHGGHHHHHHHHHHHHHHHHHHGGGGGHGGHHHHHHHH
@M02846:226:000000000-JV5VC:1:1101:14989:9186 2:N:0:1
GCGTCAGTCAGGTAATACGACTCACATAGGACACACAAAAAAGAAGAAATAGATTTATTTTTAAATTTTTGTGTGCGACCATTTTTCCAGGAATCCTTTTTGCAACGTTTATTCTGGCGAGCCTTCTGATGAGCGTGGTCAA
+
FFBGGGGGGGGGDGHGHHHGGGGHHHHHHHFHHHHGGGFFHGGGHHGHHHGHGHHHHHHHHHHHHHHHHHGHCHHHGGGGGHHHHHHHHHHHHHHHHHHGHGGHGHGHHHHHHHHHHHGGGCGHHHHHGHHHHGGFGGHHHH
@M02846:226:000000000-JV5VC:1:1101:6348:9187 1:N:0:1
GCGTCAGTCAGGTAATACGACTCACATAACACAAAAAAGAAGAAATAGATTTATTTTTAAATTTTTGTGTGCGACCATTTTTCCAGGAATCCTTTTTGCAACGTTTATTCTGGCGAGCCTTCTGATGAGCGTGGTCAATGTC
+
FFCGGGGGGGGGBFHFHHHGGGGHHGHHHHHHHGHGHGGGHHHHHHHHHHHHHHHHHHHHGHHHHHGFHHHHGGGGGHHHHHHHHHHHHHHGHHHHHGHHHHGGHHHHHHHHHHGGGGGHHHHHHHHHHHGGGGHHHHHHHG
@M02846:226:000000000-JV5VC:1:1101:6348:9187 2:N:0:1
TACCTTCTTTACAATATAGCAGACTAGATAATAATCTTCGTGTTAATGATAATTAAGACATTGACCACGCTCATCAGAAGGCTCGCCAGAATAAACGTTGCAAAAAGGATTCCTGGAAAAATGGTCGCACACAAAAATTTAA
+
FFFGGGGGGGGGGHHHHHGHHHFHHHHHHHHHHHHHHHHHGFGHHGHHHIHIIHHIHGHHGHHHHHHHGGGGGHHHHHHHHHHHGCGGGHHHHHHHGHHHGHHHHHGGHHHHHHHHHHHFFHHFGHGGGGFHGGHGHHHHHH
@M02846:226:000000000-JV5VC:1:1101:27678:9192 1:N:0:1
TACCTTCTTTACAATATAGCAGACTAGATAATAATCTTCGTGTTAATGATAATTAAGACATTGACCACGCTCATCAGAAGGCTATGTGAGTCGTATTACCTGACTGACGCAAGTATGCGAGATCGGAAGAGCGGTTCAGCAG
+
FFFGGGGGGGGGGHHHHHHHHHHHHHHHHHHHHHHHHHHHHFGHHHHHHIIHHHHIHIIHHHHHHHHHGGGGGHHHHHHHHHHHHHHHHHHHGFHHHFHHHHHHHHHHGGGGGHHHHHGGGGGHHGGGGHHHGGFGGHHHHH
@M02846:226:000000000-JV5VC:1:1101:27678:9192 2:N:0:1
GCGTCAGTCAGGTAATACGACTCACATAGCCTTCTGATGAGCGTGGTCAATGTCTTAATTATCATTAACACGAAGATTATTATCTAGTCTGCTATATTGTAAAGAAGGTAAAGTATGCGAGATCGGAAGAGCGTCGTGTAGG
+
FFCGGGGGGGGGGGHHHHHGGGGHHHHHHHHHHHHHHHHHHHGGGGHHHHHHHHHHHHHHHHHHHHHHHHHGGGGGHHHHHHHHHHHHHHHHHHHHHHHHHHHHHHHHFGHHHHHHHHGGGGGHHGGGGGHHGGGGDGGHHH
@M02846:226:000000000-JV5VC:1:1101:10111:9194 1:N:0:1
TACCTTCTTTACAATATAGCAGACTAGATAATAATCTTCGTGTTAATGATAATTAAGACATTGACCACGCTCATCAGAAGGCTCGCCAGAATAAACGTTGCAAAAAGGATTCCTGGAAAAATGGTCGCACACAAAAATTTAA
+
FFFGGGGGGGGGGHHHHHHHHHHHHHHHHHHHHHHHHHHHHGHHHHHHHIIHIHIIIIIHHHHHHHHHGGGGGHHHHHHHHHHHGGGGGHHHHHHHGHHHGHHHHHGGHHHHHHHHHHHHHHHHHHGGGGGHGGHHHHHHHH
@M02846:226:000000000-JV5VC:1:1101:10111:9194 2:N:0:1
GCGTCAGTCAGGTAATACGACTCACATAACACACAAAAAAGAAGAAATAGATTTATTTTTAAATTTTTGTGTGCGACCATTTTTCCAGGAATCCTTTTTGCAACGTTTATTCTGGCGAGCCTTCTGATGAGCGTGGTCAATG
+
FFCGGGGGGGGGGGHHHHGGGGGHHHHHHHHHHGGGHHHGGGHHHHHHHHHHHHHHHHHHHHHHHHHHGHHHHHGGGGGHHHHHHHHHHHHHHHHHHHHGHHHHGHHHHHHHHHHHGGGGGHHHHHHHHHHHGGGGHHHHHH
@M02846:226:000000000-JV5VC:1:1101:21263:9205 1:N:0:1
TACCTTCTTTACAATATAGCAGACTAGATAATAATCTTCGTGTTAATGATAATTAAGACATTGACCACGCTCATCAGAAGGCTCGCCAGAATAAACGTTGCAAAAAGGATTCCTGGAAAAATGGTCGCACACAAAAATTTAA
+
FFFGGGGGGGGGGHHHHHHHHHHHHHHHHHHHHHHHHHHHHGHHHHHHIIHHHHIIHIIHHHHHHHHHGGGGGHHHHHHGHHHHGGGGGHHHHHHHGHHHGHHHHHGGHHHHHHHHHHHHHHHHHHGGGGGHGGHFHHHHHH
@M02846:226:000000000-JV5VC:1:1101:21263:9205 2:N:0:1
GCGTCAGTCAGGTAATACGACTCACATAACACAAAAAAGAAGAAATAGATTTATTTTTAAATTTTTGTGTGCGACCATTTTTCCAGGAATCCTTTTTGCAACGTTTATTCTGGCGAGCCTTCTGATGAGCGTGGTCAATGTC
+
FFDGGGGGGGGGGHHHHHHGGGGHHHHHHHHHHGHHHGGFHHFHFHHHHHHHGHHHHHGHGHHHHHGHHHHHGGGGGHHHHHHHHHHGHHHHHHHHHGHHHHGHHHHHHHHGHGGFGGGHHHHHHHHHHHGGGGHHHFHHHH
@M02846:226:000000000-JV5VC:1:1101:13681:9207 1:N:0:1
GCGTCAGTCAGGTAATACGACTCACTATAGGTGTATTTTTAGGACACGAAGATTATTATCTAGTCTGCTATATTGTAAAGAAGGTAAAGTATGCGAGATCGGAAGAGCGGTTCAGCAGGAATGCCGAGACCGATCTCGTATG
+
FFCGGGGGGGGGGHHHHHHGGGGHHHHHHHHHHHHHHHHHHHHHHHHGGGGGHHHHHHHHHHHHHHHHHHHHHHHHHHHHHHHHHHHHHHHHHHGGGGGHHGGGGHHHGGGGGHHHHHHGHHHHHGGGGGGGGG/GHHGDHH
@M02846:226:000000000-JV5VC:1:1101:13681:9207 2:N:0:1
TACCTTCTTTACAATATAGCAGACTAGATAATAATCTTCGTGTCCTAAAAATACACCTATAGTGAGTCGTATTACCTGACTGACGCAAGTATGCGAGATCGGAAGAGCGTCGTGTAGGGAAAGAGTGTAGATCTCGGTGGTC
+
FFFGGGGGGGGGGHHHHHHHHHHHHGHHHHHHHHHHHHHHHGHHHHHHHHHHHHHHHHHHHHHHHHHHGGHHHHHHHHHHHHHHGGGGGGHHHHGGGGGHGGGGGGHHGEGGEGHFHHGHGHHFHFHGHHGHHHHHGGGGFD
@M02846:226:000000000-JV5VC:1:1101:14014:9238 1:N:0:1
TACCTTCTTTACAATATAGCAGACTAGATAATAATCTTCGTGTTAATGATAATTAAGACATTGACCACGCTCATCAGAAGGCTCGCCAGAATAAACGTTGCAAAAAGGATTCCTGGAAAAATGGTCGCACACAAAAATTTAA
+
FFFGGGGGGGGGGHHHHHHHHHHHHHHHHHHHHHHHHHHHHGHHHHHHIHHIIHIIHIIHHHHHHHHHGGGGGHHHHHHHHHHHGGGGGHHHHHHHGHHHGHHHHHGGHHHHHHHHHHHHHHHHHHGGGGGHGGHHHHHHHH
@M02846:226:000000000-JV5VC:1:1101:14014:9238 2:N:0:1
GCGTCAGTCAGGTAATACGACTCACATAGGACACACAAAAAAGAAGAAATAGATTTATTTTTAAATTTTTGTGTGCGACCATTTTTCCAGGAATCCTTTTTGCAACGTTTATTCTGGCGAGCCTTCTGATGAGCGTGGTCAA
+
FFEGGGGGGGGGGGHHHHHGGGGHHHHHHHHHHHHGGGHHHGGGHHGHHHHHHHHHHHHHHHHHHHHHHHGHHHHHGGGGGHHHHHHHHHHHHHHHHHHHHGHHHHGHHHHHHHHHHHFGGGGHHHHHHHHHHHGGGGHHHH
@M02846:226:000000000-JV5VC:1:1101:16298:9242 1:N:0:1
GCGTCAGTCAGGTAATACGACTCACATAACACACAAAAAAGAAGAAATAGATTTATTTTTAAATTTTTGTGTGCGACCATTTTTCCAGGAATCCTTTTTGCAACGTTTATTCTGGCGAGCCTTCTGATGAGCGTGGTCAATG
+
FFCGGFGGGGGGGHHHHHHGGGGHHHHHHHHHHGGGHHGGGGHHFHHHHHFHHHHHHHHHHHHHHHHHGHHHHHGGGGGHHHHHHHHHHGHHHHHHHHHGHHHHGHHHHHHHHHHHGGGGGHHHHHHHHHHHGGGGHHHHHH
@M02846:226:000000000-JV5VC:1:1101:16298:9242 2:N:0:1
TACCTTCTTTACAATATAGCAGACTAGATAATAATCTTCGTGTTAATGATAATTAAGACATTGACCACGCTCATCAGAAGGCTCGCCAGAATAAACGTTGCAAAAAGGATTCCTGGAAAAATGGTCGCACACAAAAATTTAA
+
FFFGGFGGGGGGGHHHHHHHHGFHHHHHHH5FGHHHHHHHHGGHHHHGFHFFHHFDGHHHHHHHHHGHGGGGEHHHHHHHHHHHGGGGGHHHHFFHGEGGGHFGHHGGHHHHGHGHHHHHHHHGHGFGGGGHGFGHHHGHHH
@M02846:226:000000000-JV5VC:1:1101:12325:9249 1:N:0:1
TACCTTCTTTACAATATAGCAGACTAGATAATAATCTTCGTGTTAATGATAATTAAGACATTGACCACGCTCATCAGAAGGCTCACCAGAATAAATGTTGCAAAAAGGATTCCTGGAAAAATGGTCGCACACAAAAATTTAA
+
FFFGGGGGGGGGGHHHHHHHHHHHHHHHHHHHHHHHHHHHHGHHHHHHHHIHHHIIIHIHHHGHHHHHGGGGGHHHGGHHHHHHHHHGHHHHHHHHHHHHHHHHHGGGHHHHHHHHHHHHHHHHHHGGGGGHGGHHHHHHHH
@M02846:226:000000000-JV5VC:1:1101:12325:9249 2:N:0:1
GCGTCAGTCAGGTAATACGACTCACATGGACACACAAAAAAGAAGAAATAGATTTATTTTTAAATTTTTGTGTGCGACCATTTTTCCAGGAATCCTTTTTGCAACATTTATTCTGGTGAGCCTTCTGATGAGCGTGGTCAAT
+
FFCGGGGGGGGGGHHHHHGGGGGGHHHHHHHHHGGGGHHHGGGHHHHHHHHHHHHHHHHHHHHHHHHHHGHHHHHGGGGGHHGHHHHHHFHHHHHHHHHHGHHHHHHHHHHHHHHHGHHHHHHHGHHHHHHHHGFGGHHHHH
@M02846:226:000000000-JV5VC:1:1101:23820:9263 1:N:0:1
TACCTTCTTTACAATATAGCAGACTAGATAATAATCTTCGTGTGAGTCGTATTACCTGACTGACGCAATAATCTTCGTTATGTGAGTCGTATTACCTGACTGACGTACCTTCTTTACAATATAGCAGACTAGATAATAATCT
+
FFFGGGGGGGGGGGHHHHHGGGFHHHGHHFHHHHHHHHHHHGHHHHGHGGHHHHHHHHHHHHHHGGGGGHHHHFFHGGHHHHFGFHHHEFGHHFHFFGHHHHHFGFFGGHHHHHHHHGHGGHHHHHHHFHFHHHHGHHHHHH
@M02846:226:000000000-JV5VC:1:1101:23820:9263 2:N:0:1
GCGTCAGTCAGGTAATACGACTCACATATCAAGGAAAATCATATCAAGAGGCGACGGTGTATTCTGCATCCACATCATGACACGGCGCATTTCTCCGAACACGAAGATTATTATCTAGTCTGCTATATTGTAAAGAAGGTAC
+
FFCGGGGGGGGGFGHHHGHFGGGHHHHHHHDHFHHFFHHHHHFHHFGBGGHGAEE@?>?EHFHHHHGHFGGHHHHHGHGFHHGG/EGGGGGHFHHHGGGGGHGGDDDHGHHHFFHHGFFHHHHHHGFHHHFHGHHHHHH1F=
@M02846:226:000000000-JV5VC:1:1101:23878:9271 1:N:0:1
GCGTCAGTCAGGTAATACGACTCACATAACGAAGATTATTATCTAGTCTGCTATATTGTAAAGAAGGTGTAATACGACTCACATAACACGAAGATTATTATCTAGTCTGCTATATTGTAAAGGCGTCAGTCAGGTAATACGA
+
FFDGGGGGGGGGGHHHHHHGGGGHHHHHHHGGGGGFHHHHHHHHGHHHHHHHHHHHHHHHHHHHGHHHHHHHHHHHGGGGHHHHHHHHHGGGGGGHHHHGHHHHHHHHHHHGHHHHHHIHHHHHGGGGGHHGHHHHHHHHHG
@M02846:226:000000000-JV5VC:1:1101:23878:9271 2:N:0:1
TACCTTCTTTACAATATAGCAGACTAGATAATAATCTTCGTGTTAATTATGTGAGTCGTATTACCTGACTGACGCCTTTACAATATAGCAGACTAGATAATAATCTTCGTGTTATGTGAGTCGTATTACACCTTCTTTACAA
+
FFFGGGGGGGGGGHHHHHHHHHHHHHHHHHHHHHHHHHHHHGHHHFFHHHHHFHFHHGGFHFHHHHHHHFHHHGDGGEHHHHFFHFHGHFFHGHFFBHHHHHHHGFHHHHFHHHHHHHFGFHGFHHFFHHHHGHGHHHHFHB
@M02846:226:000000000-JV5VC:1:1101:5271:9311 1:N:0:1
GCGTCAGTCAGGTAATACGACTCACATAGGACACACAAAAAAGAAGAAATAGATTTATTTTTAAATTTTTGTGTGCGACCATTTTTCCAGGAATCCTTTTTGCAACGTTTATTCTGGCGAGCCTTCTGATGAGCGTGGTCAA
+
FFBEGGGGGGFGEGHHFHGDGGGHHHHHHFGGHHHGGGHHHGGGHHHHHHGHFGHHHHGHHHHHHHHHHHGFFHHHGGGGGHHHHHHGHHHHHHHHHHHHHEHHHHGHHHHHHHHHHHGGGFGHHHHHFHFHHHGCDGHHFD
@M02846:226:000000000-JV5VC:1:1101:5271:9311 2:N:0:1
TACCTTCTTTACAATATAGCAGACTAGATAATAATCTTCGTGTTAATGATAATTAAGACATTGACCACGCTCATCAGAAGGCTCGCCAGAATAAACGTTGCAAAAAGGATTCCTGGAAAAATGGTCGCACACAAAAATTTAA
+
FFFGGGGGGGGGFFHFHHFHHHGHHFHBGHHHHHHHHHHHHGGGHHHHHHHGGHHHHHHHHHHHGHHHGGCGGFGFHFHHHHHHGGGGFHHEHGHHGFGHDHHHHHGGHHHHGGHHHHHFHHHFEHCGGGFHGGFFHHHHHH
@M02846:226:000000000-JV5VC:1:1101:15125:9317 1:N:0:1
TACCTTCTTTACAATATAGCAGACTAGATAATAATCTTCGTGTTAATGATAATTAAGACATTGACCACGCTCATCAGAAGGCTCGCCAGAATAAACGTTGCAAAAAGGATTCCTGGAAAAATGGTCGCACACAAAAATTTAA
+
FFFGGGGGGGGGGHHHHHHHHHHHHHHHHHHHHHHHHHHHHGHHHHHHIHIIIIIHHHIHHHHHHHHHGGGGGHHHHHHHHHHHGGGGGHHHHHHHGHHHGHHHHHGGHHHHHHHHHHHHHHHHHHGGGGGHGGHHHHHHHH
@M02846:226:000000000-JV5VC:1:1101:15125:9317 2:N:0:1
GCGTCAGTCAGGTAATACGACTCACATAACACAAAAAAGAAGAAATAGATTTATTTTTAAATTTTTGTGTGCGACCATTTTTCCAGGAATCCTTTTTGCAACGTTTATTCTGGCGAGCCTTCTGATGAGCGTGGTCAATGTC
+
FFCGGGGGGGGGGHHHHHHGGGGHHHHHHHHHHGHHHGGGHHHHHHHHHHGHHHHHHHHHHHHHHHGHHHHHGGGGGHHHHHHHHHHHHHHHHHHHHGHHHHGHHHHHHHHHHHGGGGGHHHHHHHHHHHGGGGHHHHHHHH
@M02846:226:000000000-JV5VC:1:1101:20965:9320 1:N:0:1
TACCTTCTTTACAATATAGCAGACTAGATAATAATCTTCGTGTTAATGATAATTAAGACATTGACCACGCTCATCAGAAGGCTCGCCAGAATAAACGTTGCAAAAAGGATTCCTGGAAAAATGGTCGCACACAAAAATTTAA
+
FFFGGGGGGGGGGHHHHHHHHHHHHHHHHHHHHHHHHHHHHGHHHHHHHIHIHIIHHHIHHHHHHHHHGGGGGHHHHHHHHHHHGGGGGHHHHHHHGHHHGHHHHHGGHHHHHHHHHHHHHHHHHHGGGGGHGGHHHHHHHH
@M02846:226:000000000-JV5VC:1:1101:20965:9320 2:N:0:1
GCGTCAGTCAGGTAATACGACTCACATAGGACACACAAAAAAGAAGAAATAGATTTATTTTTAAATTTTTGTGTGCGACCATTTTTCCAGGAATCCTTTTTGCAACGTTTATTCTGGCGAGCCTTCTGATGAGCGTGGTCAA
+
FFCGGGGGGGGGGHHHHHHGGGGHHHHHHHHHHHHGGGHHHGGGHHHHHHHHHHHHHHHHHHHHHHHHHHGHHHHHGGGGGHHHHHHHHHHHHHHHHHHHHGHHHHGHHHHHHHHHHHGGGGGHHHHHHHHHHHGGGGHHHH
@M02846:226:000000000-JV5VC:1:1101:17278:9326 1:N:0:1
GCGTCAGTCAGGTAATACGACTCACATACACACAAAAAAGAAGAAATAGATTTATTTTTAAATTTTTGTGTGCGACCATTTTTCCAGGAATCATTTTTGCAACGTTTATTCTGGCGAGCCTTCTGATGAGCGTGGTCAATGT
+
FFCGGGGGGGGGGHHHHHHGGGGHHHHHHHHHGGGHHGFEGHHHHHHHHHHHHHHHHHHHGHHHHHHGHHHHHGGGGGHHHHHHHHHHHHHHHHHHHHGHHHHGHHHHHHHHGHGGGGGGHHHHHHHHHHGGFGGHHHHHHH
@M02846:226:000000000-JV5VC:1:1101:17278:9326 2:N:0:1
TACCTTCTTTACAATATAGCAGACTAGATAATAATCTTCGTGTTAATGATAATTAAGACATTGACCACGCTCATCAGAAGGCTCGCCAGAATAAACGTTGCAAAAATGATTCCTGGAAAAATGGTCGCACACAAAAATTTAA
+
FFFGGGGGGGGGGHHHHHHHHHHHHHHHHHHHHHHHHHHHHGHHHHHHHHHHIHHIHHHHHHHHHHHHGGGGGHHHHHHHHHHHGGGGGHHHHHHHGHHHGHHHHHHHGHHHHHHHHHHHHHHHHHGGGGGHGGHGGHHHHH
@M02846:226:000000000-JV5VC:1:1101:17967:9333 1:N:0:1
TACCTTCTTTACAATATAGCAGACTAGATAATAATCTTCGTGTTAATGATAATTAAGACATTGACCACGCTCATCAGAAGGCTCGCCAGAATAAACGTTGCAAAAAGGATTCCTGGAAAAATGGTCGCACACAAAAATTTAA
+
FFFGGGGGGGGGGHHHHHHHHHHHHHHHHHHHHHHHHHHHHGHHHHHHHIIIIIHIHIIHHHHHHHHHGGGGGHHHHHHHHHHHGGGGGHHHHHHHGHHHGHHHHHGGHHHHHHHHHHHHHHHHHHGGGGGHGGHHHHHHHH
@M02846:226:000000000-JV5VC:1:1101:17967:9333 2:N:0:1
GCGTCAGTCAGGTAATACGACTCACATAACACACAAAAAAGAAGAAATAGATTTATTTTTAAATTTTTGTGTGCGACCATTTTTCCAGGAATCCTTTTTGCAACGTTTATTCTGGCGAGCCTTCTGATGAGCGTGGTCAATG
+
FFDGGGGGGGGGGHHHHHHGGGGHHHHHHHHHHGGGHHHGGGHHHHHHHHHHHHHHHHHHHHHHHHHHGHHHHHGGGGGHHHHHHHHHHHHHHHHHHHHGHGHHGHHHHHHHHHHHGGGGGHHHHHGHHHGHGGGGHHHHHH
@M02846:226:000000000-JV5VC:1:1101:25471:9347 1:N:0:1
TACCTTCTTTACAATATAGCAGACTAGATAATAATCTTCGTGTTAATGATAATTAAGACATTGACCACGCTCATCAGAAGGCTCGCCAGAATAAACGTTGCAAAAAGGATTCCTGGAAAAATGGTCGCACACAAAAATTTAA
+
FFFGGGGGGGGGGHHHHHHHHHHHHHHHHHGHHHHHHHHHHGHHHHHHIIHIIIHHHHHHHHHHHHHHGGGGGHHHHHHHHHHHGGGGGHHHHHHHGHHHGHHHHHGGHHHHHHHHHHHHHHHHHHGGGGGHGGHHHHHHHH
@M02846:226:000000000-JV5VC:1:1101:25471:9347 2:N:0:1
GCGTCAGTCAGGTAATACGACTCACATAAAAAAGAAGAAATAGATTTATTTTTAAATTTTTGTGTGCGACCATTTTTCCAGGAATCCTTTTTGCAACGTTTATTCTGGCGAGCCTTCTGATGAGCGTGGTCAATGTCTTAAT
+
FFBGGGGGGGGGFGGGHHHGGGGHHHHHHHHHGGGHHHHHHHHHHHHHHHHHHHHHHHHHHGHHHHHGGGGGHHHGHHHHHHHHHHHHHHHHGHHHHGHHHHHHHHHHHGGGGGHHHHHHHHHHHGDGGHHFHHHHHHHHHH
@M02846:226:000000000-JV5VC:1:1101:13208:9357 1:N:0:1
TACCTTCTTTACAATATAGCAGACTAGATAATAATCTTCGTGTTAATGATAATTAAGACATTGACCACGCTCATCAGAAGGCTCGCCAGAATAAACGTTGCAAAAAGGATTCCTGGAAAAATGGTCGCACACAAAAATTTAA
+
FFFGGGGGGGGGGGHHHHHHHHHHHGFHHHHHHHHHFHHHHGGHHHHHGHHHHHHFHHHHHHGHHHHHCGGGGHHHHHHHGHGHGGGGGEHHHDHHGFHHGHHHGHGFHHFHHHHGHHHHHHHGHHGGGGCHGGHHHHHHHH
@M02846:226:000000000-JV5VC:1:1101:13208:9357 2:N:0:1
GCGTCAGTCAGGTAATACGACTCACATAGGACACACAAAAAAGAAGAAATAGATTTATTTTTAAATTTTTGTGTGCGACCATTTTTCCAGGAATCCTTTTTGCAACGTTTATTCTGGCGAGCCTTCTGATGAGCGTGGTCAA
+
FFCGGGFFGGGGGHHFHHHGGGGHHHGHFGFGHHHGDFFHEGGFHHHHHHHHHHHHHGHHHHHHHHHHHHGHHHHHEEGGGHHHHHFHHHHHHHHHHHHHHFFHBGEGHHHHHHGHHFCCCCGHHHHHHHHHHGGGGGHHFH
@M02846:226:000000000-JV5VC:1:1101:24905:9363 1:N:0:1
GCGTCAGTCAGGTAATACGACTCACATAGGACACACAAAAAAGAAGAAATAGATTTATTTTTAAATTTTTGTGTGCGACCATTTTTCCAGGAATCCTTTTTGCAACGTTTATTCTGGCGAGCCTTCTGATGAGCGTGGTCAA
+
FFCGGGGGGGGGGGHHHHHGGGGHHHHHHHHHHHHGGGHHHGGGHHHHHHHHHGHHHHHHHHHHHHHHHHGHHHHHGGGGGHHHHHHHHHHHHHHHHHHHHGHHHHGGHHHHGHHHHHGGGGGHHHGHHHHHHHGGGGHHHH
@M02846:226:000000000-JV5VC:1:1101:24905:9363 2:N:0:1
TACCTTCTTTACAATATAGCAGACTAGATAATAATCTTCGTGTTAATGATAATTAAGACATTGACCACGCTCATCAGAAGGCTCGCCAGAATAAACGTTGCAAAAAGGATTCCTGGAAAAATGGTCGCACACAAAAATTTAA
+
FFFGGGGGGGGGGHGHHHHHHHHHGHHFHHHHHHHHHHHHHGHHHHHHHIHHIHHHHHHHGHHHHHHHGGGGGHHHGHGHHHHHGGGGGHHHHHHHGHHHGGHHHHGGHHHHHHHHHHHHHHHHHHGGGGGHGGHHHHHHHH
@M02846:226:000000000-JV5VC:1:1101:22752:9389 1:N:0:1
GCGTCAGTCAGGTAATACGACTCACATAGGACACACAAAAAAGAAGAAATAGATTTATTTTTAAATTTTTGTGTGCGACCATTTTTCCAGGAATCCTTTTTGCAACGTTTATTCTGGCGAGCCTTCTGATGAGCGTGGTCAA
+
FFBGGGGGGGGGFGHHHHHGGEFFHHHHDGHHHFHGGGHHHGGEHHFHFHHHFGDGGHHHHGHHHHHHHHGHHHHHGGGGGHHHHHHFHHHHHHHHHFHHHGHGFFGHHHHFFFHHHGGGGGGHHHHHHFHHHHGAFGHHHH
@M02846:226:000000000-JV5VC:1:1101:22752:9389 2:N:0:1
TACCTTCTTTACAATATAGCAGACTAGATAATAATCTTCGTGTTAATGATAATTAAGACATTGACCACGCTCATCAGAAGGCTCGCCAGAATAAACGTTGCAAAAAGGATTCCTGGAAAAATGGTCGCACACAAAAATTTAA
+
FFFGGGGGGGFGGHHHHHHHHHHHHHHHHHHHHHFHHHHHHGHHHHHFFHHHHHHFHHHHFHHHHHHHGGGGGHHHHHHHHHHHGGGGGHHHHHHHGFHHGHHHHHGGHBGHHHHFHFHHHHGHFHGGGGGHGGHHHHHHHH
@M02846:226:000000000-JV5VC:1:1101:18897:9394 1:N:0:1
TACCTTCTTTACAATATAGCAGACTAGATAATAATCTTCGTGTTAATGATAATTAAGACATTGACCACGCTCATCAGAAGGCTCGCCAGAATAAACGTTGCAAAAAGGATTCCTGGAAAAATGGTCGCACACAAAAATTTAA
+
FFFGGGGGGGGGGHHHHHHHHHHHHHHHHHHHHHHHHHHHHGHHHHHHHIHIIIIHHHIHHHHHHHHHGGGGGHHHHHHHHHHHGGGGGHHHHHHHGHHHGHHHHHGGHHHHHHHHHHHHHHHHHHGGGGGHGGHHHHHHHH
@M02846:226:000000000-JV5VC:1:1101:18897:9394 2:N:0:1
GCGTCAGTCAGGTAATACGACTCACATAGGACACACAAAAAAGAAGAAATAGATTTATTTTTAAATTTTTGTGTGCGACCATTTTTCCAGGAATCCTTTTTGCAACGTTTATTCTGGCGAGCCTTCTGATGAGCGTGGTCAA
+
FFCGGGGGGGGGGGHHHHHGGGGHHHHHHHHHHHHGGGHHHGGGHHHHHHHHHHHHHHHHHHHHHHHHHHGHHHHHGGGGGHHHHHHHHHHHHHHGHHHHHGGHHHGHHHHHHHHHGHGGGGGHHHHHHHHHHGGFGGHHHH
@M02846:226:000000000-JV5VC:1:1101:7487:9397 1:N:0:1
TACCTTCTTTACAATATAGCAGACTAGATAATAATCTTCGTGTTAATGATAATTAAGACATTGACCACGCTCATCAGAAGGCTCGCCAGAATAAACGTTGCAAAAAGGATTCCTGGAAAAATGGTCGCACACAAAAATTTAA
+
FFFGGGGGGG3GBGHBFHCHHDFGHHHCGFF2GHHHHHHEFFGCGF22DGGFFHHFHBHFGGAGGEFHGG/EE1FDHFHBGH1G@EEE?FB@GFHHGHHHGHHHHHGEHHFHHGHFHHHCG0<1BGEGGGGHCFFAAGHHGF
@M02846:226:000000000-JV5VC:1:1101:7487:9397 2:N:0:1
GTCAGTCAGGTAATACGACTCACATAGGACACACAAAAAAGAAGAAATAGATTTATTTTTAAATTTTTGTGTGCGACCATTTTTCCAGGAATCCTTTTTGCAACGTTTATTCTGGCGAGCTTTCTGATGAGCGTGGTCAATG
+
1@BFFGB1GB1BFDHHHAEAEE1G3GF1FFGHHGGGHHHGCFFCG0BFFDGGHF1FFGHHFFDGBG21>F0GEFEGG?>BFFFFFHEGGAFB@GHFFE>EFHHHCHHFE>FDFGFF@@CG/B1F>GFGHGFFGGGGFDFDG1
@M02846:226:000000000-JV5VC:1:1101:23551:9403 1:N:0:1
TACCTTCTTTACAATATAGCAGACTAGATAATAATCTTCGTGTTAATGATAATTAAGACATTGACCACGCTCATCAGAAGGCTCGCCAGAATAAACGTTGCAAAAAGGATTCCTGGAAAAATGGTCGCACACAAAAATTTAA
+
FFFGGFGGGGGGFGGHHHFHGHHHGHHFFFGHGHHHFFFGFEFFEDGFFGHFHHGFGFHFHFGGHFHHGEGFGHHGHHHHFHGHGGFGGHFGGHGHGFGHGHHHHHGEHDHHHHGFGFHHHHGFFFEEDFGHGGHHFFHHGH
@M02846:226:000000000-JV5VC:1:1101:23551:9403 2:N:0:1
GCGTCAGTCAGGTAATACGACTCACATAGGACACACAAAAAAGAAGAAATAGATTTATTTTTAAATTTTTGTGTGCGACCATTTTTCCAGGAATCCTTTTTGCAACGTTTATTCTGGCGAGCCTTCTGATGAGCGTGGTCAA
+
FFBGGGGGGGGGFGGHGHGGGGGHHGHHFHGHHHHGGGGHGGGGHHHFHHHHHDGGHHHHHFHFFHHGHHGHGFHHGGGGGGHHHHHHGHHHHGHHHHHHHGHHHHGHHHHHHHHGFHGGGGGHHHHHGHHHHGGEGGHHGH
@M02846:226:000000000-JV5VC:1:1101:13266:9404 1:N:0:1
TACCTTCTTTACAATATAGCAGACTAGATAATAATCTTCGTGTTAATGATAATTAAGACATTGACCACGCTCATCAGAAGGCTCGCCAGAATAAACGTTGCAAAAAGGATTCCTGGAAAAATGGTCGCACACAAAAATTTAA
+
FFFGGGGGGGGGGHHHHHHHHHHHHHHHHHHHHHHHHHHHHGHHHHHHHHHIHIIIHHHHHHHHHGHHGGGGGHHHHHHHHHGHGGGGGHHHHHHHGHHHGHHHHHGGHHHHHHHHHHHHHHHHHHGGGGGHGGHHHHHHHH
@M02846:226:000000000-JV5VC:1:1101:13266:9404 2:N:0:1
GCGTCAGTCAGGTAATACGACTCACACAAAAAAGAAGAAATAGATTTATTTTTAAATTTTTGTGTGCGACCATTTTTCCAGGAATCCTTTTTGCAACGTTTATTCTGGCGAGCCTTCTGATGAGCGTGGTCAATGTCTTAAT
+
FFDGGGGGGGGGGHHHHHHGGGGGHHHGGHHDGGGHHHHHHHHHHHHHHHHHHHHHHHHHHGHHHHHGGGGGHHHHHHHHGHHHHHHHHHHHGHHHHGHHHHHHHHHGHGGGGGHHHHHHHHHHHGGGGHHHHHHHHHHHHH
@M02846:226:000000000-JV5VC:1:1101:25735:9404 1:N:0:1
GCGTCAGTCAGGTAATACGACTCACATAACACACAAAAAAGAAGAAATAGATTTATTTTTAAATTTTTGTGTGCGACCATTTTTCCAGGAATCCTTTTTGCAACGTTTATTCTGGCGAGCCTTCTGATGAGCGTGGTCAATG
+
FFCGGGGGGGGGGGHHHHHGGGGHHHHHHHHHHGGGHHHGGGHHHHHHHHHHHHHHHHHHHHHHHHHHGHHHHHGGGGGHHHHHHHHHHHHHHHHHHHHGHHHHGGHHHHHHHHHHGGGGGHHHHHHHHHHHGEGGHHHHHH
@M02846:226:000000000-JV5VC:1:1101:25735:9404 2:N:0:1
TACCTTCTTTACAATATAGCAGACTAGATAATAATCTTCGTGTTAATGATAATTAAGACATTGACCACGCTCATCAGAAGGCTCGCCAGAATAAACGTTGCAAAAAGGATTCCTGGAAAAATGGTCGCACACAAAAATTTAA
+
FFFGGGGGGGGGGHHHHHHHHHHHHHHHHHHHHHHHHHHHHGHHHHHHHHHHIHHHIIIHHHHHHHHHGGGGGHHHHHHHHHHHGGGGGHHHHHHHGHHHGGHHHHGGHHHHHHHHHHHHHHHHHHGGGGGHGGHHHHHHHH
@M02846:226:000000000-JV5VC:1:1101:26526:9425 1:N:0:1
TACCTTCTTTACAATATAGCAGACTAGATAATAATCTTCGTGTTAATGATAATTAAGACATTGACCACGCTCATCAGAAGGCTCGCCAGAATAAACGTTGCAAAAAGGATTCCTGGAAAAATGGTCGCACACAAAAATTTAA
+
FFFGGGGGGGGGGHHHHGHHHHHHHHHHHHHHGHHHHHHHGGHHHHHGHHHHGHHHHHHFHHHHHHHHGGGGGHHHHHHGHHGHGGGGGHBGHHHHGHHHGHHHHHGGHHHHHHHGFGHGHHGGGHGGGGGHGFHHHHHHHH
@M02846:226:000000000-JV5VC:1:1101:26526:9425 2:N:0:1
GCGTCAGTCAGGTAATACGACTCACATAGGACACACAAAAAAGAAGAAATAGATTTATTTTTAAATTTTTGTGTGCGACCATTTTTCCAGGAATCCTTTTTGCAACGTTTATTCTGGCGAGCCTTCTGATGAGCGTGGTCAA
+
FFBFGFGGGGFGFHHHHHHGGDFHHHHHHHHGFHFG?2FFH0ECEEGFBGHFHHHHHHHHHHHGGHHHGHGHFHHHGFGGGHHHHHHHHHGEHHHFFHHHHGHHHHGHHHHFFHHFFFGCCGGHHHHHFHFFHFCGACGHHG
@M02846:226:000000000-JV5VC:1:1101:10800:9427 1:N:0:1
TACCTTCTTTACAATATAGCAGACTAGATAATAATCTTCGTGTTAATGATAATTAAGACATTGACCACGCTCATCAGAAGGCTCGCCAGAATAAACGTTGCAAAAAGGATTCCTGGAAAAATGGTCGCACACAAAAATTTAA
+
FFFGGGGGGGGGGGHHHGHGFHHHHHHHHFHHHHHHHHHHHGFHHFHHGHFFHDFGHHGHHHBFHHFHGGDGGHHHBFFGHHFHGGGFCHFHHHHHG1GFGGFFHHGDGHHHHFFHFFEGHHHG4D<ECGGHDEGFHHHHHE
@M02846:226:000000000-JV5VC:1:1101:10800:9427 2:N:0:1
GCGTCAGTCAGGTAATACGACTCACATAGCACACAAAAAAGAAGAAATAGATTTATTTTTAAATTTTTGTGTGCGACCATTTTTCCAGGAATCCTTTTTGCAACGTTTATTCTGGCGAGCCTTCTGATGAGCGTGGTCAATG
+
1F?1EECGDFGF1DGAFG0ECFGHHHFHHHFGFCEGHHGGGEGFC0GGHHGHHHFHHHFGHHGHHHHFE>>BGEEFGGGHHHHHHHGGGHHFHHGGGHHGHHHF?GHGHGHHHHHHGG?GGHFHHH2GHHHHCEGGEFHHHG
@M02846:226:000000000-JV5VC:1:1101:25407:9467 1:N:0:1
GCGTCAGTCAGGTAATACGACTCACATACACACAAAAAAGAAGAAATAGATTTATTTTTAAATTTTTGTGTGCGACCATTTTTCCAGGAATCCTTTTTGCAACGTTTATTCTGGCGAGCCTTCTGATGAGCGTGGTCAATGT
+
FFCGGGGGGGGGGHHHHHHGGGGHHHHHHHHHGGGHHHGGGHHHHHHHHHHHHHHHHHHHHHHHHHHGGHHHHGGGGGHHHHHHHHHHHHHHHHHHHHGHHHHGHHHHHHHHHHHGGGGGHHHHHHHHHHHGEGGHHHHHHF
@M02846:226:000000000-JV5VC:1:1101:25407:9467 2:N:0:1
TACCTTCTTTACAATATAGCAGACTAGATAATAATCTTCGTGTTAATGATAATTAAGACATTGACCACGCTCATCAGAAGGCTCGCCAGAATAAACGTTGCAAAAAGGATTCCTGGAAAAATGGTCGCACACAAAAATTTAA
+
FFFGGGGGGGGGGHHHHHHHHHHHHHHHHHHHHHHHHHHHHGGHHHHHHHHHIIHIHHHHFHHHHHHHGGGGGHHHHHHHHHHHGGGGGHHHHHHHGHHHGHHHHHGGHHHHHHHHHHHHHHHHHHGGGGGHGGHHHHHHHH
@M02846:226:000000000-JV5VC:1:1101:6438:9473 1:N:0:1
GGACTGCGAGCCATCGGCTTTTGAGACGCGGGCGTATCCGATCAACATGTTTCTTAAACGTCGGTTTGAGGCGGCGCGCTGGCCGCGAATGATTTGTTCGCTAGAAATGTATCTCAACCAGCTTCATAAACAAAGCGTCTTG
+
FFFGGGGGGGGGGHHGGGGGGHHGGHHGGGGGGGGGGHHGGGGGHHHHGHHHHHHHHHHDFHEG>EGGHGEGGGGGGGGGGGGGGGGGCFHHHHHHGHHGGGGGGGGGGFGGGFFGGGGGGGGGGGGGGGGFFFFFFFFFFF
@M02846:226:000000000-JV5VC:1:1101:6438:9473 2:N:0:1
ATCAGTTCGCCCGGAGCCAGCACCCGGCCGGGATAGCGGAGGACACACAATTGCAGGGCGAAGCCGAACCTGTTGTGGGCGCGTCGGCGCAGCCTGATATGTCCAAGGTCTTCATCACTCAGCGTATAGTGCTTGAGCAAAT
+
BFFDGAFGFGGE?AE?EFGCFB0AEEGEAA/E/EHHBEGGGEEAHHGGGGHDHH110EGEEGCGHG?EECHF1FDFCFGGCCGGG/CGCGGGCHHFBGBGHGHHHHHGBGGGGFFGHHHHBGGGAFGGGBCBBGGGGGGGGF
@M02846:226:000000000-JV5VC:1:1101:24275:9494 1:N:0:1
TACCTTCTTTACAATATAGCAGACTAGATAATAATCTTCGTGTTAATGATAATTAAGACATTGACCACGCTCATCAGAAGGCTCGCCAGAATAAACGCTGCAAAAAGGATTCCTGGAAAAATGGTCGCACACAAAAATTTAA
+
FFF4FGFFFGCGFHDDAGGHFDGGHCFBG6AFGBGD55FGGEGGFGGHGBGFHGFHHHHHHHHFFHGHDE11EFBGFGFHACFBE?EEEHGGGFGDA/?EGHDGBGFDBGFHFHGG0?GGHHEBFG?<@CDGGGFFHHHHHF
@M02846:226:000000000-JV5VC:1:1101:24275:9494 2:N:0:1
GCGTCAGCCAGGTAATACGACTCACATAGGACACACAAAAAAGAAGAAATAGATTTATTTTTAAATTTTTGTGTGCGACCATTTTTCCAGGAATCCTTTTTGCAACGTTTATTCTGGCGAGCCTTCTGATGAGCGTGGTCAA
+
FFDGGCG11FGCBDGGHHHCE0EBHHHCB1GCGGHFGAC0GEGAEGBFFHFFHFHH1DGFEEEG1DHHHHGFGG>GECECGHEFDDFBFGBHFHHFGEGH1EBGBEE<GHHGHBGH1CC@C@CFHHDGHHHHEB////?<GG
@M02846:226:000000000-JV5VC:1:1101:26820:9506 1:N:0:1
GCGTCAGTCAGGTAATACGACTCACACAAAAAAGAAGAAATAGATTTATTTTTAAATTTTTGTGTGCGACCATTTTTCCAGGAATCCTTTTTGCAACGTTTATTCTGGCGAGCCTTCTGATGAGCGTGGTCAATGTCTTAAT
+
FFCGGGGGGGGGGHHHHHHGGGGHHHHGGHHHGGGHGHHHHHHHHHHHHHHHHHHHHHHHHGHHGHHGGGGGHHHHHHHHHHHHHHHHHHHHGHHHHGHHHHHHHHHHHGGGGGHHHHHHHHHHHGEGGHHHHHHHHHGHHH
@M02846:226:000000000-JV5VC:1:1101:26820:9506 2:N:0:1
TACCTTCTTTACAATATAGCAGACTAGATAATAATCTTCGTGTTAATGATAATTAAGACATTGACCACGCTCATCAGAAGGCTCGCCAGAATAAACGTTGCAAAAAGGATTCCTGGAAAAATGGTCGCACACAAAAATTTAA
+
FFFGGGGGGGGGGHHGHHHHHHHHHHHHHHHHHHHHHHHHHGHHGHHHHHHHHHHHHHHHHHHHHHHHGGGGGHHHHGHHHHHHGGGGGHHHHHHHGHHHGHHHHHGGHHHHHHHHHHHHHHHGHHGGGGGHGGHHGHHHHH
@M02846:226:000000000-JV5VC:1:1101:27855:9530 1:N:0:1
TACCTTCTTTACAATATAGCAGACTAGATAATAATCTTCGTGTTAATGATAATTAAGACATTGACCACGTATGTGAGTCGTATTACCTGACTGACGCAAGTATGCGAGATCGGAAGAGCGGTTCAGCAGGAATGCCGAGACC
+
FFFGGGGGGGGGGHHHGHHHHHHHHHHHHHHHHHHHHHHHHGFHFHHHIHIHHIHHHGIHHHHHHHHHGGHHHHHHHHHGFHHHHHHHHHHHHHHGGGGGHHHHHGGFGGHHGGGGHHHGGEEGHHHHHHGHHGHGGGGGGG
@M02846:226:000000000-JV5VC:1:1101:27855:9530 2:N:0:1
GCGTCAGTCAGGTAATACGACTCACATACGTGGTCAATGTCTTAATTATCATTAACACGAAGATTATTATCTAGTCTGCTATATTGTAAAGAAGGTAAAGTATGCGAGATCGGAAGAGCGTCGTGTAGGGAAAGAGTGTAGA
+
FFBGGFGGGGGGFGGHHHHGGGGHHHHHHHHGGHHHGHHHHGHHHHHHHHHHHHHHGHGGGGGHHHHHHHGHHHHHHHHHHHHHHHHHHHHHHHH3FHFHHHHGHGGGFGHHGGGGHHHGEGGEFGFHHGHHGHFHHHGHHF
@M02846:226:000000000-JV5VC:1:1101:22866:9557 1:N:0:1
TACCTTCTTTACAATATAGCAGACTAGATAATAATCTTCGTGTTAATGATAATTAAGACATTGACCACGCTCATCAGAAGGCTCGCCAGAATAAACGTTGCAAAAAGGATTCCTGGAAAAATGGTCGCACACAAAAATTTAA
+
FFFGGGGGGGGGGHHHHHHHHHHHHHHHHHHHHHHHHHGHHFEHHHHHHIHGIIHHHHIHHHHHHHHHGGEFGHHHHHHHHHHHGGGGGHHHHHHHGGHHGHHHHHGGHHHHHHHHHHHHHHHHHHGGGGGHGGHHHHHHHH
@M02846:226:000000000-JV5VC:1:1101:22866:9557 2:N:0:1
GCGTCAGTCAGGTAATACGACTCACATAACACACAAAAAAGAAGAAATAGATTTATTTTTAAATTTTTGTGTGCGACCATTTTTCCAGGAATCCTTTTTGCAACGTTTATTCTGGCGAGCCTTCTGATGAGCGTGGTCAATG
+
FFDG??EBB1A0GHG3DGHCEGEFGFHHHFHHCEECFAAECAGF1GB1DGHD2AFFGFFHHHGHHFFHG0BFGHCGEEGFHHGHH1F@0GHHHGFFBB>/FDGHGHHEHHFHHFHECCCCCHHHFB2G12GGGGGG/FGFH1
@M02846:226:000000000-JV5VC:1:1101:11602:9584 1:N:0:1
TACCTTCTTTACAATATAGCAGACTAGATAATAATCTTCGTGTTAATGATAATTAAGACATTGACCACGCTCATCAGAAGGCTCGCCAGAATAAACGTTGCAAAAAGGATTCCTGGAAAAATGGTCGCACACAAAAATTTAA
+
FFFGGGGGGGGGGHHHHHHHHHHHHHHHHHHHHHHHHHHHHGHHHHHHHIIIHIIHHIIHHHHHHHHHGGGGGHHHHHHHHHHHGGGGGHGHHHHHGHHHGHHHHHGGHHHHHHHHHHHHHHHHHHGGGGGHGGHHHHHHHH
@M02846:226:000000000-JV5VC:1:1101:11602:9584 2:N:0:1
GCGTCAGTCAGGTAATACGACTCACATAGGACACACAAAAAAGAAGAAATAGATTTATTTTTAAATTTTTGTGTGCGACCATTTTTCCAGGAATCCTTTTTGCAACGTTTATTCTGGCGAGCCTTCTGATGAGCGTGGTCAA
+
FFDGGGGGGGGGGHHHHHHGGGGHHHHHHHHHHHHGGGHHHGGGHHHGHHHHHHHHHHHHHHHHHHHHHHGGHHHHGGGGGHHHHHHHHHHHHHHHHHHHHGHHHHGHHHHHHHGHHHGGGGGHHHHHHHHHHHGFGFHHHH
@M02846:226:000000000-JV5VC:1:1101:5553:9587 1:N:0:1
GCGTCAGTCAGGTAATACGACTCACATAACACGAAGATTATGCGTCAGTCAGGTAATACGACTCACATAAACACGAAGATTATTATCTAGTCTGCTTATTGTAAAGGCGTCAGTCAGGCAATACGACTCACATAATTAACAC
+
FFBGGFFGGGGGFFHHFGHGGGGFHHHHGEFGGGGGCFHBHHFFGGGGFFHHHGFFGHHHGGGGFFHHHHHEHHDGGGGFHHGHHGHGFHFEGGFHHFGHFHHHFHEE@EFEEFHHHB3?FCGFHGGCD2CFHGFHHHF2F<
@M02846:226:000000000-JV5VC:1:1101:5553:9587 2:N:0:1
TACCTTCTTTACAATATAGCAGACTAGATAATAATCTTCGTGTTAATTATGTGAGTCGTATTACCTGACTGACGCCTTTACAATAAGCAGACTAGATAATAATCTTCGTGTTTATGTGAGTCGTATTACCTGACTGACGCAT
+
FFFGGGGGGGGGGHGHHHHHHHHHHHHHHHHHHHHGHHHHFFH2FGHHHHHGFHIHHGGHHHHHHHHGHHHGHGGFA1FGFGFFHGFHHHE13BG34FFHE4@FF4GG2??1BDGHD4FDGHC??3G4GDGGHH3FF3?/E<
@M02846:226:000000000-JV5VC:1:1101:16353:9592 1:N:0:1
GCGTCAGTCAGGTAATACGACTCACATACACGAAGATTATTATCTAGTCTGCTATATTGTAAAGAAGGGCGTCAGTCTGGTAATACGACTCACATAACGAAGATTATTATCTAGTCTGCTATGCGCCTGTCAGGTAATACGA
+
FFDGGCGGFF1011B3GF0F?0EGHHBEGDF//BA/DDF22G222FBFGA1EGH2DHF22222D1FGFGEG/>/>F1110BF@@GH//>//FGHHFHF/?C>A1FGH2FB22B1BF>1>G1>11/////1B210112221</
@M02846:226:000000000-JV5VC:1:1101:16353:9592 2:N:0:1
TACCTTCTTTCCAATATAGCAGACTAGATAATAATCTTCGTTATGTTAGTCGTATTACCTGACTGACGCATAGCAGCCTCGATAATAATCTTCGTTATGTGCGTCGTATTACCTGACTGGCTCCCCTCTTTTTACTACAGTA
+
D31B13BD1F3F33D1BF3D1B0011B1FGH2G2FHH2FE00B/12221AA/AAAGFF1F1BG1111/BEA/E1110BF0//>B/DF2222B2?00??1B22/?/>>F0B2>1B1BFG1//0B///B<0BG11/11B11122
@M02846:226:000000000-JV5VC:1:1101:19493:9599 1:N:0:1
TACCTTCTTTACAATATAGCAGACTAGATAATAATCTTCGTGTTAATGATAATTAAGACATTGACCACGCTCATCAGAAGGCTCGCCAGAATAAACGTTGCAAAAAGGATTCCTGGAAAAATGGTCGCACACAAAAATTTAA
+
FFFGGGGGGGGGGHHHHHHHHHHHHHHHHHHHHHHHHHHHHGHHHHHHIIHIIIIIHIIHHHHHHHHHGGGGGHHHHHHHHHHHGGGGGHHHHHHHGHHHGHHHHHGGHHHHHHHHHHHHHHHHHHGGGGGHGGHHHHHHHH
@M02846:226:000000000-JV5VC:1:1101:19493:9599 2:N:0:1
GCTCAGTCAGGTAATACGACTCACATAGGACACACAAAAAAGAAGAAATAGATTTATTTTTAAATTTTTGTGTGCGACCATTTTTCCAGGAATCCTTTTTGCAACGTTTATTCTGGCGAGCCTTCTGATGAGCGTGGTCAAT
+
FFFGGGGGGGGGGHHHHHGGGGHHHHHHHHHHHHGGGHHHGGGHHHHHHHGHHHHHHHHHHHHHHHHHHGHHHHHGGGGGHHHHHHHHHGHHHHHHHHHHGHHHHGHHHHHHHHHHHGGGGGHHHHHHHHHHHGGGFHHHHH
@M02846:226:000000000-JV5VC:1:1101:17929:9602 1:N:0:1
TACCTTCTTTACAATATAGCAGACTAGATAATAATCTTCGTGTTAATGATAATTAAGACATTGACCACGCTCATCAGAAGGCTCGCCAGAATAAACGTTGCAAAAAGGATTCCTGGAAAAATGGTCGCACACAAAAATTTAA
+
FFFGGGGGGGGGGHHHHHHHHHHHHHHHHHHHHHHHHHHHHGHHHHHHIIIHIIIHHHIHHHHHHHHHGGGGGHHHHHHHHHHHGGGGGHHHHHHHGHHHGHHHHHGGHHHHHHHHHHHHHHHHHHGGGGGHGGHHHHHHHH
@M02846:226:000000000-JV5VC:1:1101:17929:9602 2:N:0:1
CGTCAGTCAGGTAATACGACTCACATAACACAAAAAAGAAGAAATAGATTTATTTTTAAATTTTTGTGTGCGACCATTTTTCCAGGAATCCTTTTTGCAACGTTTATTCTGGCGAGCCTTCTGATGAGCGTGGTCAATGTCT
+
FDFGGGGGGGGGGHHHHHGGGGHHHHHHHHHHGHHHGGFHHGHHHHHHHHHHHHHHHHHHHHHHHGGHHHHGGGGGHHHHHGHHHHHHHHHHHHHHGGHHHGHHHHHHHHHGHGGGGGHHHHHHHHGGHGGGGHHHHHHHHH
@M02846:226:000000000-JV5VC:1:1101:11926:9611 1:N:0:1
TACCTTCTTTACAATATAGCAGACTAGATAATAATCTTCGTGTTAATGATAATTAAGACATTGACCACGCTCATCAGAAGGCTCGCCAGAATAAACGTTGCAAAAAGGATTCCTGGAAAAATGGTCGCACACAAAAATTTAA
+
FFFGGGGGGGGGGHHHHHHHHHHHHHHHHHHHHHHHHHHHHGHHHHHHHIHIIIIHHIHHHHHHHHHHGGGGGHHHHHHHHHHHGGGGGHHHHHHHGHHHGHHHHHGGHHHHHHHHHHHHHHHHHHGGGGGHGGHHHHHHHH
@M02846:226:000000000-JV5VC:1:1101:11926:9611 2:N:0:1
GCGTCAGTCAGGTAATACGACTCACATACACACAAAAAAGAAGAAATAGATTTATTTTTAAATTTTTGTGTGCGACCATTTTTCCAGGAATCCTTTTTGCAACGTTTATTCTGGCGAGCCTTCTGATGAGCGTGGTCAATGT
+
FFCGGGGGGGGGGHHHHHHGGGGHHHHHHHHHGGGHHEGGGHHHHHHHHHHHHFHHHHHHHHHHHHHGHHHHHGGGGGHHHHHHGHHHHHHHHHHHHHGGHHHGHHHHHHHHHHHGGGGGHHHHHHHHHHHGGGGHHHHHHH
@M02846:226:000000000-JV5VC:1:1101:3807:9634 1:N:0:1
GCGTCAGTCAGGTAATACGACTCACATAGCACACAAAAAAGAAGAAATAGATTTATTTTTAAATTTTTGTGTGCGACCATTTTTCCAGGAATCCTTTTTGCAACGTTTATTCTGGCGAGCCTTCTGATGAGCGTGGTCAATG
+
FFBGGGGGGGGGGHHHHHHGGGGHHHHHHHHHHHGGHHHGGGHHHHHHHHHHHHHHHHHHHGHHHHHHGHHHHHGGGGGHHHHHHHHHHHHHHHHHHHHGHHHHGHHHHHHGHHHHGGGGGHHHHHHHHHHHGEGGHHHHHH
@M02846:226:000000000-JV5VC:1:1101:3807:9634 2:N:0:1
TACCTTCTTTACAATATAGCAGACTAGATAATAATCTTCGTGTTAATGATAATTAAGACATTGACCACGCTCATCAGAAGGCTCGCCAGAATAAACGTTGCAAAAAGGATTCCTGGAAAAATGGTCGCACACAAAAATTTAA
+
FFFGGGGGGGGGGHHHHHHHHHHHHHHHHHHHHHHHHHHHHGHHHHHHIHIHIHIHHHIHHHHHHHHHGGGGGHHHHGHHHHHHGGGGGHHHHHHHGHHHGHHHHHGGHHHHHHHHHHHHGHHHHHGGGGGHGGGHHHHHHH
@M02846:226:000000000-JV5VC:1:1101:6744:9635 1:N:0:1
TACCTTCTTTCAATATAGCAGACTAGATAATAATCTTCGTGTTAATGATAATTAAGACATTGACCACGCTCATCAGAAGGCTCGCCAGAATAAACGTTGCAAAAAGGATTCCTGGAAAAATGGTCGCACACAAAAATTTAAA
+
FFFGDFFFGGFGFFEHFCGBBBFGHC4AFBGFDHHHGFHHGEEEGGHGHHEHHGFFHHHFGHFFFHFEEAAEGFHHFHBGHFH0E@?>FHHHDGGFGGHC@FDG1?ECGGFGFHGGBFCFGFBBE<ECGGFDCFG/@FDFHH
@M02846:226:000000000-JV5VC:1:1101:6744:9635 2:N:0:1
GCGTCAGTCAGGTAATACGACTCACATAGGACACACAAAAAAGAAGCAATAGATTTATTTTTAAATTTTTGTGTGCGACCATTTTTCCAGGAATCCTTTTTGCAACGTTTATTCTGGCGAGCCTTCTGATGAGCGTGGTCAA
+
BFDEE?1F1AA01DDGD100E0EBGBHH111BFHHE/B00AAA/0B11BFGG1AF2AAEGHGHHFBEGBF/F0FCFCGEGEFE2FFCGF10?0B11BF>1FEBG1G<?B<CGFHGHFH?<B/CCHFHFFHFD1FCAECHHFB
@M02846:226:000000000-JV5VC:1:1101:26622:9653 1:N:0:1
CTTCTTTACAATATAGCAGACTAGATAATAATCTTCGTGTTAATGATAATTAAGACATTGACCACGCTCATCAGAAGGCTCGCCAGAATAAACGTTGCAAAAAGGATTCCTGGAAAAATGGTCGCACACAAAAATTTAAAAA
+
FFFGGGGGGGGGGHHHHHHHHHHHHHHHHHHHHHHHHHGHHHHHHHHHHIIHIIHHHHHHHHHHHGGGGGHHHHHHHHHHHGGGGGHHHHHHHGHHGGHHHHHGGHHHHHHHHHHHHHHHHHHGGGGGHGGHHHHHHHHHHH
@M02846:226:000000000-JV5VC:1:1101:26622:9653 2:N:0:1
GCGTCAGTCAGGTAATACGACTCACATAGGACACACAAAAAAGAAGAAATAGATTTATTTTTAAATTTTTGTGTGCGACCATTTTTCCAGGAATCCTTTTTGCAACGTTTATTCTGGCGAGCCTTCTGATGAGCGTGGTCAA
+
FFCGGGGGGGGGGHHHHHHGGGGHHHHHHHHHHHHGGGHHHGGGHHHHHHHHHHHHHHHHHHHHGHHHHHGGHHHHGGGGGHHHHHHHHHHHHHHHHHHHHGHHHHGHHHHHHHHGHHGGGGGHHHHHHHHHHHGGGGHHHH
@M02846:226:000000000-JV5VC:1:1101:8068:9659 1:N:0:1
TACCTTCTTTACAATATAGCAGACTAGATAATAATCTTCGTGTTAATGATAATTAAGACATTGACCACGCTCATCAGAAGGCTCGTCAGAATAAACGTTGCAAAAAGGATTCCTGGAAAAATGGTCGCACACAAAAATTTAA
+
FFFGGGGGGGGGGHHHHHHHHGHHHHHHHHHHHHHHHHHHFGHHGHHHHGHHHHHHHHHHHGHHHHHHGGGGGHHHHHHHHHHHGGGHGHGHGHHHGHHHGHHHHHGGHHGHHHHGHHHHHHHHHHGGGGGHGGHHHHHHHH
@M02846:226:000000000-JV5VC:1:1101:8068:9659 2:N:0:1
GCGTCAGTCAGGTAATACGACTCACATAGGACACACAAAAAAGAAGAAATAGATTTATTTTTAAATTTTTGTGTGCGACCATTTTTCCAGGAATCCTTTTTGCAACGTTTATTCTGACGAGCCTTCTGATGAGCGTGGTCAA
+
FFCGGGGGGGGGGHHHHHHGGGGHHHFHHHGHHHHGGGHHHGGFHHGHHHHHFHHHHHHHHHHHHHHHHHGFHHHHGGGGGHHHHHGHHHHHHHHHHHHHGGHHHHGHGHHHHHHHHHGGGGGHHHHHFHHHHHGDEGHHHH
@M02846:226:000000000-JV5VC:1:1101:18714:9665 1:N:0:1
GCGTCAGTCAGGTAATACGACTCACATGGACACACAAAAAAGAAGAAATAGATTTATTTTTAAATTTTTGTGTGCGACCATTTTTCCAGGAATCCTTTTTGCAACGTTTATTCTGGCGAGCCTTCTGATGAGCGTGGTCAAT
+
FFBGGGGGGGGGGHHHHHHGGGGGHHHGGFHHHHGGGHHHGGCGGGHHHHHGHHHHHHHHHGGHHHHHHGEGHHHGGGGGHHHHHHHHHHHHHHHHHHHHGHHHHGHHHHHHHHHHHGGGGGHHHHHHHHHHHGGGGGHGFG
@M02846:226:000000000-JV5VC:1:1101:18714:9665 2:N:0:1
TACCTTCTTTACAATATAGCAGACTAGATAATAATCTTCGTGTTAATGATAATTAAGACATTGACCACGCTCATCAGAAGGCTCGCCAGAATAAACGTTGCAAAAAGGATTCCTGGAAAAATGGTCGCACACAAAAATTTAA
+
FFFGGGGGGGGGGHHHHHHHHHGHHHHHHHHHHFHHHFHHHGHFGHHHHHHHHHHHFFHGHHHHHHHHGGGGGHHHHGHHHHHHGFGGGHHHHHHHGHHHCHFHHHGGHFHHHHHHFHHHHHFHGHGGGFFHGGHHGHHHHH
@M02846:226:000000000-JV5VC:1:1101:23390:9691 1:N:0:1
TACCTTCTTTACAATATAGCAGACTAGATAATAATCTTCGTGTTAATGATAATTAAGACATTGACCACGCTCATCAGAAGGCTCGCCAGAATAAACGTTGCAAAAAGGATTGTGAGTCGTATTACCTGACTGACGCAAGTAT
+
FFFGGGGGGGGGGHHHHHHHHHHHHHHHHHHHHHHHHHHHHGHHHHHHIIHIIHIIHIIHHHHHHHHHGGGGGHHHHHHHHHHHGGGGGHHHHHHHGHHGGHHHHHGGHHHHHHHHHHGGHHHHHHHHHHHHHHGGGGGHHH
@M02846:226:000000000-JV5VC:1:1101:23390:9691 2:N:0:1
GCGTCAGTCAGGTAATACGACTCACAATCCTTTTTGCAACGTTTATTCTGGCGAGCCTTCTGATGAGCGTGGTCAATGTCTTAATTATCATTAACACGAAGATTATTATCTAGTCTGCTATATTGTAAAGAAGGTAAAGTAT
+
FFCGGGGGGGGGGHGHHHHGGGGHHHHHHHHHHHHGHHHHGHHHHHHHHHGHGGGGGHHHHHHHHHHHGGGGHHHHHHHHHHHHHHHHHHHHHHHHHGGGGGHHHHHHHHHHHHHHHHHHHHHHHHHHGHHHHHGHHHHHHF
@M02846:226:000000000-JV5VC:1:1101:13069:9707 1:N:0:1
GCGTCAGTCAGGTAATACGAAGATTATTATCTAGTCTGCTATATTGTAAAGAAGGTGCGTCAGTCAGGTAATACGACTCACATAACGAAGATTATTATCTAGTCTGCTATATTGTAAAGAAGGGCGTCAGTCAGGTAATACG
+
FFCGGGGGGGGGGHHHHHHGHGGHHHHHHHHHHHHHHHHHHHHHHHHHHIHHHHGGFHGGGGGGHHHHGHHHHHHEFGGHHHHHHHGGGGGGHGHHHHHHGHHHHHHHHHHHHGHHGHHHHHHGGGGGGGHHHHGGGHHHHG
@M02846:226:000000000-JV5VC:1:1101:13069:9707 2:N:0:1
CTTCTTTACAATATAGCAGACTAGATAATAATCTTCGTGTTTATGTGAGTCGTATTACCTGACTGACGCCCTTCTTTACAATATAGCAGACTAGATAATAATCTTCGTTATGTGAGTCGTATTACCTGACTGACGCACCTTC
+
FFFGGGGGGGGGGHHHHHHHHHHHHHHHHHHHHHHHHHGHHHHHEGFAFHFGGFHHHHHHHHHHHHHGGGCGHHHHHHHHGHHHGHGHHHGHHHHHHGFF4FHHHHHHHHGFFHBGHHCGHGBGHBEGHHGGHGCGGGGHHB
@M02846:226:000000000-JV5VC:1:1101:28122:9727 1:N:0:1
GCGTCAGTCAGGTAATACGACTCACATAGGACACACAAAAAAGAAGAAATAGATTTATTTTTAAATTTTTGTGTGCGACCATTTTTCCAGGAATCCTTTTTGCAACGTTTATTCTGGCGAGCCTTCTGATGAGCGTGGTCAA
+
FFBGGGGFGFGGGHGFHHHCEFGHHHHHFHHGHHHGGGHHHGGFHHGGGGHGGHHFGHHHHHHHHHHHFHGFHHHHGGEGGHHHHHHHHHGGGHHHHHHHHGHGGFGGHHGHHHHFHHGGGFGFHHHHHHHHHHGGGGHHHH
@M02846:226:000000000-JV5VC:1:1101:28122:9727 2:N:0:1
TACCTTCTTTACAATATAGCAGACTAGATAATAATCTTCGTGTTAATGATAATTAAGACATTGACCACGCTCATCAGAAGGCTCGCCAGAATAAACGTTGCAAAAAGGATTCCTGGAAAAATGGTCGCACACAAAAATTTAA
+
3DB1AFGGGBBGFFFHHHFHFHAEGBF1GBHGFDHGFDGGFFFGHGGFFHHHHHHHEHFHFFFDGGFH/EAFGHHGF11A>GHHGCEGGGHGHFG1EHHFFHGHHGCG0>FFGFGFFGHGFH11FGEGGGCHGGHGHHHHHH
@M02846:226:000000000-JV5VC:1:1101:8227:9730 1:N:0:1
TACCTTCTTTACAATATAGCAGACTAGATATAATCTTCGTGTTAATGATAATTAAGACATTGACCACGCTCATCAGAAGGCTCGCCAGAATAAACGTTGCAAAAAGGATTCCTGGAAAAATGGTCGCACACAAAAATTTAAA
+
FFFFGGGGFGGGGGHHHFHHHHHHHHHHHHHHHHHHFHHGEHHHHHHHHHHHHGGEHHHFHEHHHHHGGEGGHHHHHGHGHHHGGGGGHGHHHHHGGGHGHHHHHGGEHHHHHHHHHHFHHHGGHGGGGGHGGHHHHHHHHH
@M02846:226:000000000-JV5VC:1:1101:8227:9730 2:N:0:1
GCGTCAGTCAGGTAATACGACTCACATAACACAAAAAAGAAGAAATAGATTTATTTTTAAATTTTTGTGTGCGACCATTTTTCCAGGAATCCTTTTTGCAACGTTTATTCTGGCGAGCCTTCTGATGAGCGTGGTCAATGTC
+
FFBGGFGFGGFFGHHHGHHGG?EHHHHHHGFHHGHGHGGGHGFFHHHHHHHHHHHHHHHHFHHHHHGGHHGHGGGGGHHHHHHHHHGGHHHHHHHHHCHHHHGHHHGHHHHHHHGGGGGHHHHHFHFHHFFGGGFGDHHGHF
@M02846:226:000000000-JV5VC:1:1101:26245:9753 1:N:0:1
TACCTTCTTTACAATATAGCAGACTAGATAATAATCTTCGTGTTAATGATAATTAAGACATTGACCACGCTCATCAGAAGGCTCGCCAGAATAAACGTTGCAAAAAGGATTCCTGGAAAAATGGTCGCACACAAAAATTTAA
+
FFFGGGGGGGGGGHHHHHHHHHHHHHHHHHHHHHHHHHHHHGHHHHHHHHGHIIIIIHIHHHHHHHHHGGGGGHHHHHHHHHHHGGGGGHHHHHHHGHHHGHHHHHGGHHHHHHHHHHHHHHHGHHGGGGGHGGHHHHHHHH
@M02846:226:000000000-JV5VC:1:1101:26245:9753 2:N:0:1
GCGTCAGTCAGGTAATACGACTCACATACACACAAAAAAGAAGAAATAGATTTATTTTTAAATTTTTGTGTGCGACCATTTTTCCAGGAATCCTTTTTGCAACGTTTATTCTGGCGAGCCTTCTGATGAGCGTGGTCAATGT
+
FFCGGGGGGGGGGGHHHHHGGGGHHHHHHHHHGGGHHHGGGHHHHHHHGHHHHHHHHHHHHHHHHHHGHHHHHGGGGGHHHHHHHHHGHHHHHHHHHHGHHHHGHHHHHHHHHHHGGGGGHHHHHHHHHHGGGGGHHHHHHF
@M02846:226:000000000-JV5VC:1:1101:4468:9767 1:N:0:1
GCGTCAGTCAGGTAATACGACTCACATAATTCTAGCGAGCCTTCTGATGAGCGTGGTCAATGTCTTAATTATCATTAACACGAAGATTATTATCTAGTCTGCTATATTGTAAAGAAAAGTATGCGAGATCGGAAGAGCGGTT
+
FFBAFGGGGGFFBFFGHFGGGGGCHFHCHHHHHHFHGCFGGHHHHHHFHGHHGEGCHHHBG5@DGHHFFHGHHFHHGHHHHGG1EEFHHHFFFHHHHBGDGHFBHHHHHHHHHFBGHFFHHHHHF?EFGHHGD/CGHHGGD?
@M02846:226:000000000-JV5VC:1:1101:4468:9767 2:N:0:1
TTCTTTACAATATAGCAGACTAGATAATAATCTTCGTGTTAATGATAATTAAGACATTGACCACGCTCATCAGAAGGCTCGCTAGAATTATGTGAGTCGTATTACCTGACTGACGCAAGTATGCGAGATCGGAAGAGCGTCG
+
FFFGGGCDFGFGG6GHHGHHGCFHHHHHHHHHHHHHGGHHHHHHEHFHHHHHHGHFHHGHHHHHGG??EHHHGGHHHHCGGGGGGHHGHGHHFFHFHHGFFHHHHHHHHFHGEGFG?EE3FGFHGGGGGGHGGGGGGFGGGG
@M02846:226:000000000-JV5VC:1:1101:21969:9773 1:N:0:1
GCGTCAGTCAGGTAATACGACTCACATAGGACACACAAAAAAGAAGAAATAGATTTATTTTTAAATTTTTGTGTGCGACCATTTTTCCAGGAATCCTTTTTGCAACGTTTATTCTGGCGAGCCTTCTGATGAGCGTGGTCAA
+
FFCGGGGGGGGGGHHHHHHGGGGHHHHHHHHHHHHGGGHHHGGGFHHHHHHHHHHHHHHHHHHHHHHHHHGHHHHHGGGGGHHHHHHHHHGHHHHHHHHHHGHHHHGHHHHHHHHHHHGGGGGHHHHHHHHHHHGGGGHHHH
@M02846:226:000000000-JV5VC:1:1101:21969:9773 2:N:0:1
TACCTTCTTTACAATATAGCAGACTAGATAATAATCTTCGTGTTAATGATAATTAAGACATTGACCACGCTCATCAGAAGGCTCGCCAGAATAAACGTTGCAAAAAGGATTCCTGGAAAAATGGTCGCACACAAAAATTTAA
+
FFFGGGGGGGGGGHHHHHHHHHHHHHHHHFHHHHHHHHHHHGHHHHHHHHHHIIHHIHIHHHHHHHHHGGGGGHHHHHHHHHHHGGGGGHHHHHHHGHHHGHHHHHGGGHHHHHHHHHHHHHHHHHGGGGGHGGGHHHHHHH
@M02846:226:000000000-JV5VC:1:1101:26018:9854 1:N:0:1
GCGTCAGTCAGGTAATACGACTCACATAGCAACGTTTATTCTGGCGAGCCTTCTGATGAGCGTGGTCAATGTCTTAATTATCATTAACACGAAGATTATTATCTAGTCTGCTATATTGTAAAGAAGGTAAAGTATGCGAGAT
+
FFBGGGEBGGDGFGFHHHHGGGGHHHHHHHHHHGHHGFHHHHFFHGGEGGHHHHHHHHHHHGGGGHHHGHHHHHHDGHH@GHHHHHHHHHGGGGFHHHHHGHHHGHFHHHHHBGHHHFEGFGHGHHGGHHHFHHHHHGGGGG
@M02846:226:000000000-JV5VC:1:1101:26018:9854 2:N:0:1
TACCTTCTTTACAATATAGCAGACTAGATAATAATCTTCGTGTTAATGATAATTAAGACATTGACCACGCTCATCAGAAGGCTCGCCAGAATAAACGTTGCTATGTGAGTCGTATTACCTGACTGACGCAAGTATGCGAGAT
+
FFFGGGGGGGFGGFHHHHFFHH4GGFGBGGHHGHFFHHHHGFGGHHGHHHHHHHH5DHHHHFFFHGHHGGGGGHHHHHHHGHHHCGGGGHHHGHFFGHHHGHBGHHGHFHHGGHHHHHHHH3GGHFGGGGDGFFHHHGGGG/
@M02846:226:000000000-JV5VC:1:1101:8438:9871 1:N:0:1
AAAAGGTAGCGCCCCGCAGCCAGCAAATTCGACGGCGCATCCCCAACCGCAGGCTTTTCCACCATGCCCACAACCTTCTTCAACCGATCATCGTCGGTAACCTCAACATCAAAGACGCCATAATTCGACACCTGCGACGGCT
+
FFFGGGFFGGGGGGGGGGGGHHGGHHHHHHGGGGGGGGGGGHHGHGGGGGGGGGHHHHHHHHHHHHHHHHGGHGGHHHHHHHHHHGGGGGHHHHHGGFHGHHHHHHHHHHFHGHHHGGGGGFHHHHGHGGGGHHHGGGDGG?
@M02846:226:000000000-JV5VC:1:1101:8438:9871 2:N:0:1
GCTGAAGAAGTGGTCGTCGTAGACAATAGGTTTGAGAATTCAGCTGCTGGAAAGCCCAAACCTCCTTTGCATAAGGTTCCAATAGCGCACGGTGATGTAAATCTAGGCTTTGCGCGACACGGGGCCGGGGCTAAGGGATAGA
+
FFFGGGGGGGGGGHHGGGGGHGGHHHHHHHHHHGHGGHHHHHHHHHHHHHHHHHHHHHHHHGHHHHHHFHHHHHHHHFHHHGHBFFGGGGGGFHGGHHHHHHHHHHHHHGHHHGGGGGGGGGGGGGGGGGGGFHGHHHGHHG
@M02846:226:000000000-JV5VC:1:1101:16727:9872 1:N:0:1
TACCTTCTTTACAATATAGCAGACTAGATAATAATCTTCGTGTCATGCATGGCCGACGCGTGCGGTGGCGATTGCAACGTGGTTATGTGAGTCGTATTACCTGACTGACGTACCTTCTTTACAATATAGCAGACTAGATAAT
+
FFFGGGGGGGGGGHHHHHHHGHHHHHHHHHGHHHHHHHHHHGHHGGFHHHHHHHGGGGGGGGGGGGGGHGEGHGHHHHGHHGHFFHHHHHHHHGGHHHGHHHHHHHHGHGGHHGHHHHHHHHHHHHHHGHFHGHHHHFHHHD
@M02846:226:000000000-JV5VC:1:1101:16727:9872 2:N:0:1
GCGTCAGTCAGGTAATACGACTCACATAACACGAAGATTATTATCTAGTCTGCTATATTGTAAAGAAGGTACGTCAGTCAGGTAATACGACTCACATAACCACGTTGCAATCGCCACCGCACGCGTCGGCCATGCATGACAC
+
FFCEEGGGGGGGGFHHHHHGGGEHHHHHHHFHGCDFGHHHHHBGGHGHHGHHHGBHHHHHHHHHHHHHH3GHGGHGGHHHHHDGFHEHHGCGGGHFHHHF3GFEEFHGHHHHGGGGGHEGGGGGCGGG?FGFHHGDHFBGBC
@M02846:226:000000000-JV5VC:1:1101:7687:9904 1:N:0:1
TACCTTCTTTACAATATAGCAGACTAGATAATAATCTTCGTGTTAATGATAATTAAGACATTGACCACGCTCATCAGAAGGCTCGCCAGAATAAACGTTGCAAAAAGGATTCCTGGAAAAATGGTCGCACACAAAAATTTAA
+
DFFDGGGFBFGGCFDADGFFFHC44GFHGDAGEHHB5FGHBFBGFDHDGFFGHGHHHGFHFBGGHHHHGC1EEBFFGHFFEHFHGCEGEFCFFDGFEHFHGBFGBFEEFBFGDGHEG3GFHHHF4F@E@CCHGAGGAHCGDH
@M02846:226:000000000-JV5VC:1:1101:7687:9904 2:N:0:1
GCGTCAGTCAGGAAATACGACTCACATAACACACAAAAAAGAAGAAATAGATTTATTTTTAAATTTTTGTGTGCGACCATTTTTCCAGGAATCCTTTTTGCAACGTTTATTCTGGCGAGCCTTCTGATGAGCGTGGTCAATG
+
FF11E1E3F1A01001DGCAEEEGFC2FGFFGC//AF0FE/A0FFFFFEG122BB22DGHHFEGD1GH@0B0BGFEE@@FFH2EF1G1FGHHGHE2>BEEHFGFEF0F/DGHFFDFCGGGGBDHFG2FF2CHC/A/?FG<1<
@M02846:226:000000000-JV5VC:1:1101:10107:9923 1:N:0:1
TACCTTCTTTACAATATAGCAGACTAGATAATAATCTTCGTGTTAATGATAATTAAGACATTGACCACGCTCATCAGAAGGCTCGCCAGAATAAACGTTGCAAAAAGGATTCCTGGAAAAATGGTCGCACACAAAAATTTAA
+
FFFGGGGGGGGGGHHHHHHHHHHHHHHHHHHHHHHHHHHHHGHHHHHHIIHIIIIIHHIHHHHHHHHHGGGGGHHHHHHHHHHHGGGGGHHHHHHHGHHHGHHHHHGGHHHHHHHHHHHHHHHGHHGGGGGHGGHHGHHHHH
@M02846:226:000000000-JV5VC:1:1101:10107:9923 2:N:0:1
GCGTCAGTCAGGTAATACGACTCACATAACACAAAAAAGAAGAAATAGATTTATTTTTAAATTTTTGTGTGCGACCATTTTTCCAGGAATCCTTTTTGCAACGTTTATTCTGGCGAGCCTTCTGATGAGCGTGGTCAATGTC
+
FFCGGGGGGGGGGGHHHHHGGGGHHHHHHHHHHGHHHGGFHHHHHHHHHHHHHHHHHHHHHHHHHHGHHHHHGGGGGHHHHHHHHHGHHHHHHHHHHGHHHHGHHHHHHHHHHHGGGGGHHHHHGHHHHHGGGGHHHHHHHH
@M02846:226:000000000-JV5VC:1:1101:17677:9947 1:N:0:1
TACCTTCTTTACAATATAGCAGACTGGATAATAATCTTCGTGTTGTGAGTCGTATTACCTGACTGAAGTATGCGAGATCGGAAGAGCGGTTCAGCAGGAATGCCGAGACCGATCTCGTATGCCGTCTTCTGCTTGAAAAAAA
+
FFFGGGGGGGGFFDGHHHHHFGHHG4GHHHHFFFAFHHHHGFHFGHGHHHHGFGGCHGHDDFHEGHFFBFFHFEEG?FHHE1BEHFFGEE@FHGFFHEEGHFEHGG?EFGG@//FFHFDGHF@@BDFFFFGHBGHC1<1CC@
@M02846:226:000000000-JV5VC:1:1101:17677:9947 2:N:0:1
CAGTCAGGTAATACGACTCACAACACGAAGATTATTATCCAGTCTGCTATATTGTAAAGAAGGTAAAGTATGCGAGATCGGAAGAGCGTCGTGTAGGGAAAGAGTGTAGATCTCGGTGGTCGCCGTATCATTAAAAAAAAAA
+
FFFBGGGFGGGGGHHGGGGHHGGGDGGGEGGHHHHHHHHBGEGEHFHHHHHHHH5FHHHHFGHGHFFHHHGHHGEEGEHHDFGGFHHGGGGEFHHHHGBHHHGHGHFFHBHGHGHEEEE<GGFGG<DHHFGFFGHFFCCC--
@M02846:226:000000000-JV5VC:1:1101:10526:9954 1:N:0:1
GCGTCAGTCAGGTAATACGACTCACATAGGACACACAAAAAAGAAGAAATAGATTTATTTTTAAATTTTTGTGTGCGACCATTTTTCCAGGAATCCTTTTTGCAACGTTTATTCTGGCGAGCCTTCTGATGAGCATGGTCAA
+
11AAEAABABA0GHHFHFAFGAE1GHDH1B1BBFFE/AAB/EACGHHFHHHDHFFFFGGGEGHFFFHHHH?HB>BGEG@FEGGFGHFFGHHEHFGHHHHHFEHHHGG?GEEGGEGHFFCGCCGFHHHHGGFGFGFFF0<1GG
@M02846:226:000000000-JV5VC:1:1101:10526:9954 2:N:0:1
TACCTTCTTTACAATATAGCAGACTAGATAATAATCTTCGTGTTAATGATAATTAAGACATTGACCATGCTCATCAGAAGGCTCGCCAGAATAAACGTTGCAAAAAGGATTCCTGGAAAAATGGTCGCACACAAAAATTTAA
+
BDFGGGGGGGGGFHFHF65FG4FGFFHF5GCF5BGGHHFECFFHFBBDHHFFFFHHAFGCE5EAGHFHFHFGED5G3DDCAGHH?EEEFF3GHGHFAGHEFHD@GH>EFHHHHFGHEFHH0C3C4B/<EEGHGG0FGF2GBD
@M02846:226:000000000-JV5VC:1:1101:6894:9965 1:N:0:1
TACCTTCTTTACAATATAGCAGACTAGATAATAATCTTCGTGTTATGTGAGTCGTATTACCTGACTGACGTACCTTCTTTACAATATAGCAGACTAGATAATAATCTTCGTGTTAATGATAATTAAGACATTGACCACGCTC
+
FFFGGGGGGGGGGHHHHHHHHHHHHHHHHGHHHGHHHHHHHGHHHHHHHHHHIGGHHHHHHHHHHHHHHGGHHGHHHHHHHHHHHHHHHHHHHHHGHHHHHHHHHHHHHHHGHHHHHHHHHHHHHHHHHHHHHHHGHHGGGG
@M02846:226:000000000-JV5VC:1:1101:6894:9965 2:N:0:1
GCGTCAGTCAGGTAATACGACTCACAGCAACGTTTATTCTGGCGAGCCTTCTGATGAGCGTGGTCAATGTCTTAATTATCATTAACACGAAGATTATTATCTAGTCTGCTATATTGTAAAGAAGGTACGTCAGTCAGGTAAT
+
FFCGGGGGGGGGGHHHHHHGGGCHHHHHHHHGHHHHHHHHHGHGGGGGHHHHHHGHHHGGGGGHHHHHHHHHHHHGHHHHHHHHHHHHGGGGGHHHHHHHHGHHHHHHHHHHHHHHHHHHHHHHHHHHGHHGGHHHHGGHHG
@M02846:226:000000000-JV5VC:1:1101:3177:9975 1:N:0:1
GCGTCAGTCAGGTAATACGACTCACATAGGACACACAAAAAAGAAGAAATAGATTTATTTTTAAATTTTTGTGTGCGACCATTTTTCCAGGAATCCTTTTTGCAACGTTTATTCTGGCGAGCCTTCTGATGAGCGTGGTCAA
+
BFBGGGGGGGGGGFGFHHHGGGGHHHHFFFGHHHHGEFHHAAAFHEHGHGGHHGHHHHHHHHHFHFHHFHGFHHEFGGGGGGHHHHHHGF3FGHGHFHHGGCHHHHGHHHHHHGHHGCFFCGGHGHHHFFHGHHCED/FGFG
@M02846:226:000000000-JV5VC:1:1101:3177:9975 2:N:0:1
TACCTTCTTTACAATATAGCAGACTAGATAATAATCTTCGTGTTAATGATAATTAAGACATTGACCACGCTCATCAGAAGGCTCGCCAGAATAAACGTTGCAAAAAGGATTCCTGGAAAAATGGTCGCACACAAAAATTTAA
+
FFFGGGGGGGGGFFHHFGHHHHHHHHFHFHHF5FGHHHHGFEGHHHHHFHHHHHHGHGHHGHHHHHHHGGGGGHHHHFHHFGHHGGGGGHHGHHHBEGGHEHHHHHGFHHHFFHFCHHH2GHHHDHCEGGGHGGFHHGHHHH
@M02846:226:000000000-JV5VC:1:1101:7360:9984 1:N:0:1
TACCTTCTTTACAATATAGCAGACTAGTAATAATCTTCGTGTTAATGATAATTAAGACATTGACCACGCTCATCAGAAGGCTCGCCAGAATAAACGTTGCAAAAAGGATTCCTGGAAAAATGGTCGCACACAAAAATTTAAA
+
FFFFFGGGGGFGGHGHHHHHHHHHGHGBGGHHHHHHHHHGFAFGHHHHHHGHHHHHHHHHHGHHEHHGGGGGHHFGHHGHHHHCGGGGFHHHFGHGHFHGGGHHGDEHEGHHHHHHHHHHHGEBGGGGCCHGGHHHHHHHGH
@M02846:226:000000000-JV5VC:1:1101:7360:9984 2:N:0:1
GCGTCAGTCAGGTAATACGACTCACATAGGACACACAAAAAAGAAGAAATAGATTTATTTTTAAATTTTTGTGTGCGACCATTTTTCCAGGAATCCTTTTTGCAACGTTTATTCTGGCGAGCCTTCTGATGAGCGTGGTCAA
+
FF@CEECGGFGGGHHHFHGAEEGHGFHGHCHCCGHEGEFHHGE1GG3FGFHHHHHHHHHHHHCFFHHHFFEHHHHHGGGGGHHGHHHFFGHHHGHHHHHHHGFGFFEGHHHHHFHHFFC@FCCCHHHGFHFHHHGGGGHHHH
@M02846:226:000000000-JV5VC:1:1101:3032:9990 1:N:0:1
GCGTCAGTCAGGTAATACGACTCACATAGGACACACAAAAAAGAAGAAATAGATTTATTTTTAAATTTTTGTGTGCGACCATTTTTCCAGGAATCCTTTTTGCAACGTTTATTCTGGCGAGCCTTCTGATGAGCGTGGTCAA
+
FFCGGGGGGGGGGFHHHHHGGGGHHHHHGHHHHHHGGGGHHGGGHHHHHHHHHHHHHHHHHHHHHHHHHHGHHHHHGGGGGHHHHHHHHHHHHHHHHHHHHGHHHHGHHHHHHHHHHHGGGGGHHHHHHHHHHHGGGGHHHH
@M02846:226:000000000-JV5VC:1:1101:3032:9990 2:N:0:1
TACCTTCTTTACAATATAGCAGACTAGATAATAATCTTCGTGTTAATGATAATTAAGACATTGACCACGCTCATCAGAAGGCTCGCCAGAATAAACGTTGCAAAAAGGATTCCTGGAAAAATGGTCGCACACAAAAATTTAA
+
FFFGGGGGGGGGGHHHHHHHHHHHHHHHHHGHHHHHHHHHHGHHHHHHIHIHIIHIHHHHHGGHHHHHGGGGGHHHHEGGFHHHGGGGGHGHGHHHGHHHGHHHHHGGHHGHHHHHHHHHHHHHHHGGGGGHGGGHHHHHHH
@M02846:226:000000000-JV5VC:1:1101:10534:9999 1:N:0:1
GCGTCAGTCAGGTAATACGACTCACATAACACACAAAAAAGAAGAAATAGATTTATTTTTAAATTTTTGTGTGCGACCATTTTTCCAGGAATCCTTTTTGCAACGTTTATTCTGGCGAGCCTTCTGATGAGCGTGGTCAATG
+
FFCGGGGGGGGGGHHHHHHGGGGHHHHHFHHHHGGFHHHGGGHGFHHHGHHHHHHHHHHHHHHHFHHHGHHHHHGGGGGHHHHHHHHHEHHHHHHHHHGGHHGHGHHHHHHHHFFHGGGGGHHHHEFHHHHHGGGGHHHHHH
@M02846:226:000000000-JV5VC:1:1101:10534:9999 2:N:0:1
TACCTTCTTTACAATATAGCAGACTAGATAATAATCTTCGTGTTAATGATAATTAAGACATTGACCACGCTCATCAGAAGGCTCGCCAGAATAAACGTTGCAAAAAGGATTCCTGGAAAAATGGTCGCACACAAAAATTTAA
+
FFFGGGGGGGGGGHHHHHHHHHHHHHHHHHHHHHHHHHHGHGHHHHHHHHHIHIIHHHHHHHHHHHHHGGGGGHHHHHHHEHHHGGGGFHHHHHHHGHHHGHHFFHGEHHHHHHHHHHGHFHHHHHGGGGGHGGHHHHHHHH
@M02846:226:000000000-JV5VC:1:1101:14871:10019 1:N:0:1
TAGCAGACTAGATAATAATCTTCGTGTTAATGATAATTAAGACATTGACCACGCTCATCAGAAGGCTCGCCAGAATAAACGTTGCAAAAAGGATTCCTGGAAAAATGGTCGCACACAAAAATTTAAAAATAAATCTATTTCT
+
FFFGGGGGGGGGGHHHHHHHHHHHHGHHHHHHHHHHHHHHHHHHHHHHIIHHGGGGGHHHHHHHHHHHGGGGGHHHHHHHGHHHGHHHHHGGHHHHHHHHHHHHHHHGHHGGGGGHGGHHHHHHHHHHHHHHHHHHHHHHHH
@M02846:226:000000000-JV5VC:1:1101:14871:10019 2:N:0:1
GCGTCAGTCAGGTAATACGACTCACATAGGACACACAAAAAAGAAGAAATAGATTTATTTTTAAATTTTTGTGTGCGACCATTTTTCCAGGAATCCTTTTTGCAACGTTTATTCTGGCGAGCCTTCTGATGAGCGTGGTCAA
+
FFCGGGGGGGGGGHHHHHHGGGGHHHHHHHHHHHHGGGHHHGGFHHHHHHHHHHHHHHHHHHHHHHHHHHGHHHHHGGGGGHHHHHHHHHHHHHHHHHHHHGHHHHGHHHHHHHHHHHFGGGGHHHHHHHHHGHGGGGHHHH
@M02846:226:000000000-JV5VC:1:1101:25643:10032 1:N:0:1
GCGTCAGTCAGGTAATACGACTCACATAACGAAGATTATTATCTAGTCTGCTATATTGTAAAGAAGGCAAAGTATGCGAGATCGGAAGAGCGGTTCAGCAGGAATGCCGAGACCGATATCGTATGCCGTCTTCTGCTTGAAA
+
BFDGGCGBFFFFGDGGBEHDF?EGHFDHHGGFEEAGHFHFFHBFFFAGHHFFEFH5AFAGHFD5AFH1BGFHHHGH5?EEEFHHFDAEAGGE/EEGB4FGF/FC3GH?EE?EG/B<//<@F@FCG1G/?@0<FGGGBGG0FD
@M02846:226:000000000-JV5VC:1:1101:25643:10032 2:N:0:1
TACCTTCTTTACAATATAGCAGACTAGATAATAATCTTCGTTATGTGAGTCGTATTACCTGACTGACGCAAGTATGCGAGATCGGAAGAGCGTCGTGTAGGGAAAGAGTGTAGATCTCGGTGGTCGCCGTATCATTAAAAAA
+
FFDGFGGFGGGGGFFHGHHHFHHHGHHFHGHHGHFHHHHHHHHHHEGHFHHGFHHHFFGHEGGHFGHGEFGGGBFFGECEGGHHGGGDFHHGED@EFGFGEGEHHHHHB?BFDGFHFHHGGGG/2<<CC<?CCHGGFFFHFC
@M02846:226:000000000-JV5VC:1:1101:16585:10039 1:N:0:1
TACCTTCTTTACAATATAGCAGACTAGATAATAATCTTCGTGTTAATGATAATTAAGACATTGACCACGCTCATCAGAAGGCTCGCCAGAATAAACGTTGCAAAAAGGATTCCTGGAAAAATGGTCGCACACAAAAATTTAA
+
FFFGGGGGGGGGGGHHHHHHHHHHHHHHHHHHHHHHHHHHHGHHHHHHHIHGHHHHHIIHHHHHHHHHGGGGGHHHHGHHHHHHGGGGGHHHHHHHGHHGGHHHHHGGHHHHHHHHHHHGHHHHHHGGGGGHGGHHHHHHHH
@M02846:226:000000000-JV5VC:1:1101:16585:10039 2:N:0:1
GCGTCAGTCAGGTAATACGACTCACATAACACACAAAAAAGAAGAAATAGATTTATTTTTAAATTTTTGTGTGCGACCATTTTTCCAGGAATCCTTTTTGCAACGTTTATTCTGGCGAGCCTTCTGATGAGCGTGGTCAATG
+
FFCGGGGGGGGGGHHHHHHGGGGHHHHHHGHHHGGGHHHGGGGFHHGHHHHHHHHGHHHHHHGHHHHHG?GHHHGGGGGHHHHHHHHHHHHHHHHHHHHGGHFFGHHHHHHHHHHHGGFGGHHHHHGHHHGHG?ACHHHGHH
@M02846:226:000000000-JV5VC:1:1101:27318:10043 1:N:0:1
GCGTCAGTCAGGTAATACGACTCACATATTCTGGCGAGCCTTCTGATGAGCGTGGTCAATGTCTTAATTATCATTAACACGAAGATTATTATCTAGTCTGCTATATTGTAAAGAAGGTAAAGTATGCGAGATCGGAAGAGCG
+
FFBGGGGGGGGGGHHHHHHGGGGHHGHHHHHHHHHGGGGGHHHHHGHHHHHGEFGHHHHHHHHHHHHHHHHHHHHHHHHHGGGGGHHHHHHHHHHHHHHHHHHHHHHHHHHHHHHHHHHHHHHHHHHGGGGGHHGGGGHHHG
@M02846:226:000000000-JV5VC:1:1101:27318:10043 2:N:0:1
TACCTTCTTTACAATATAGCAGACTAGATAATAATCTTCGTGTTAATGATAATTAAGACATTGACCACGCTCATCAGAAGGCTCGCCAGAATATGTGAGTCGTATTACCTGACTGACGCAAGTATGCGAGATCGGAAGAGCG
+
FFFGGGGGGGGGGHHHHHHHHHHHHHHGHHHHHHHHHHHHHGHHHHHHHHHHHHHHHHHHGHHHHHHHGGGGGHGHHHHHHHHHGGGFGFHHHHHFHHHHHGGHHHHHHHHHHHHGHGGGGGEGHHHGGGGGHHGGGGHHHG
@M02846:226:000000000-JV5VC:1:1101:21694:10048 1:N:0:1
TACCTTCTTTACAATATAGCAGACTAGATAATAATCTTCGTGTTAATGATAATTAAGACATTGACCACGCTCATCAGAAGGCTCGCCAGAATAAACGTTGCAAAAAGGATTCCTGGAAAAATGGTCGCACACAAAAATTTAA
+
FFFGGGGGGGGGGHHHHHHHHHHHHHHHHHHHHHHHHHHHHGHHHHHHHHIHHHIHHHHHHHHHHHHHGGGGGHHHHHHHHHHHGGGGGHHHHHHHGHHHGHHHHHGGHHHHHHHHHHHHHHHHHHGGGGGHGGHHHHHHHH
@M02846:226:000000000-JV5VC:1:1101:21694:10048 2:N:0:1
GCGTCAGTCAGGTAATACGACTCACATAGGACACACAAAAAAGAAGAAATAGATTTATTTTTAAATTTTTGTGTGCGACCATTTTTCCAGGAATCCTTTTTGCAACGTTTATTCTGGCGAGCCTTCTGATGAGCGTGGTCAA
+
FFCGGGGGGGGGGHHHHHHGGGGHHHHHHHHHHHHGGGHHHGGGHHHHHHHHHHHHHHHHHHHHHHHHHHGHHHHGGGGGGHHHHHHHHHHHHHHHHHHHHGHHHHGHHHHHHHHHHHGGGGGHHHHHHHHHHHGGGGHHHH
@M02846:226:000000000-JV5VC:1:1101:5249:10056 1:N:0:1
GCGTCAGTCAGGTAATACGACTCACATAGGACACACAAAAAAGAAGAAATAGATTTATTTTTAAATTTTTGTGTGCGACCATTTTTCCAGGAATCCTTTTTGCAACGTTTATTCTGGCGAGCCTTCTGATGAGCGTGGTCAA
+
FFCGGGGGGGGGGHHHHHHGGGGHHHHHHHHHHHHGGGHHHGGGHHHHHHHHHHHHHHHHHHHHGHHHHHGHHHHHGGGGGHHHHHHGHHHHHHHHHHHHHGHHHHGHHHHHHHHHHHGGGGGHHHHHHHHGHHGGGGHHHH
@M02846:226:000000000-JV5VC:1:1101:5249:10056 2:N:0:1
TACCTTCTTTACAATATAGCAGACTAGATAATAATCTTCGTGTTAATGATAATTAAGACATTGACCACGCTCATCAGAAGGCTCGCCAGAATAAACGTTGCAAAAAGGATTCCTGGAAAAATGGTCGCACACAAAAATTTAA
+
FFFGGGGGGGGGGHHHHHHHHHHHHHHHHHHHHHGHGHHHGGHHHHHHHIHIIHHIHHHHHHHHHHHHCGGGGHHHHHHHHHHHGGGGGHHHHGHHGGHHGHHHHHGEHHHHHHHHHHHHHHHGHHGGGGGHGGHHHHHGHH
@M02846:226:000000000-JV5VC:1:1101:15436:10056 1:N:0:1
GCGTCAGTCAGGTAATACGACTCACATAGGACACACAAAAAAGAAGAAATAGATTTATTTTTAAATTTTTGTGTGCGACCATTTTTCCAGGAATCCTTTTTGCAACGTTTATTCTGGCGAGCCTTCTGATGAGCGTGGTCAA
+
FFCGGGGGGGGGGHHHHHHAFEFHHHCHCFHGFGHGGE2EGEGA1CCHHHHHHGHHHHHHHHHEHHHHHHGFHHFGGGGGGHHHHHHHHGHHHHHHHGHHHFHHFHCGGHHHHGHHGGGGGGGGHHHHGHHHGHGEGGHHHG
@M02846:226:000000000-JV5VC:1:1101:15436:10056 2:N:0:1
TACCTTCTTTACAATATAGCAGACTAGATAATAATCTTCGTGTTAATGATAATTAAGACATTGACCACGCTCATCAGAAGGCTCGCCAGAATAAACGTTGCAAAAAGGATTCCTGGAAAAATGGTCGCACACAAAAATTTAA
+
FFFGGGGGGGGGGHHHHHHHHHHHHHHHHHHHHHHHHHHHHGHHHHHHHIHIHIIHHHHHHHHHHHHHGGGGGHHHHHHHHHHHGGGGGHHHHHHHGHHGGHHHHHGGHHHHHHHHHHHHHHHHHHGGGGGHGGHHHHHHHH
@M02846:226:000000000-JV5VC:1:1101:16225:10058 1:N:0:1
TACCTTCTTTACAATATAGCAGACTAGATAATAATCTTCGTGTTAATGATAATTAAGACATTGACCACGCTCATCAGAAGGCTCGCCAGAATAAACGTTGCAAAAAGGATTCCTGGAAAAATGGTCGCACACAAAAATTTAA
+
FFFGGGGGGGGGGHHHHHHHHHHHHHHHHHHHHHHHHHHHHGHHHHHHHIHHHIHHHHIHHHHHHHHHGGGGGHHHHHHHHHHHGGGGGHHHHHHHGHHHGHHHHHGGHHHHHHHHHHHHHHHHHHGGGGGHGGHHHHHHHH
@M02846:226:000000000-JV5VC:1:1101:16225:10058 2:N:0:1
GCGTCAGTCAGGTAATACGACTCACATAGGACACACAAAAAAGAAGAAATAGATTTATTTTTAAATTTTTGTGTGCGACCATTTTTCCAGGAATCCTTTTTGCAACGTTTATTCTGGCGAGCCTTCTGATGAGCGTGGTCAA
+
FFDGGGGGGGGGGHHHHHHGGGGHHHHHHHHHHHHGGGHHHGGGHHHHHHHHHHHHHHHHHHHHHHHHHHGHHHHGGGGGGHHHHHHHHHHGHHHHHHHHHGGHHHGHHHHHHHHHHHGGGGGHHHHHGHHHHHGGGGHHHH
@M02846:226:000000000-JV5VC:1:1101:27101:10063 1:N:0:1
GCGTCAGTCAGGTAATACGACTCACATAGGACACACAAAAAAGAAGAAATAGATTTATTTTTAAATTTTTGTGTGCGACCATTTTTCCAGGAATCCTTTTTGCAACGTTTATTCTGGCGAGCCTTCTGATGAGCGTGGTCAA
+
FFBGGGGGGGGGGGHHHGGGGGGHHHHHHHHHHHHGGGHHHCGEHGGFHHHHHHHHHHHHHHHHHFHHHHGHGFGHGGGGGHHHHHHHHHHHHHHEHHHHHGHHHHGGHHHHHHHHFHGGGGGHHHHGHHHHHHGGGGHHHH
@M02846:226:000000000-JV5VC:1:1101:27101:10063 2:N:0:1
TACCTTCTTTACAATATAGCAGACTAGATAATAATCTTCGTGTTAATGATAATTAAGACATTGACCACGCTCATCAGAAGGCTCGCCAGAATAAACGTTGCAAAAAGGATTCCTGGAAAAATGGTCGCACACAAAAATTTAA
+
FFFGGGGGGGGGGHHHHHHHHHHHHFHHFFHHHHHHGHFFFFGHHGHHHHHHGHHEHHHHHHHHHFHGGGGGGGHGHHEFHHHHGCGGGHHHFEGHGHHHGHHHHHGGFHGHGHHHHHHHHHHHFHGGGGGHGGHHFFHFHH
@M02846:226:000000000-JV5VC:1:1101:13454:10076 1:N:0:1
GCGTCAGTCAGGTAATACGACTCACATAACACACAAAAAAGAAGAAATAGATTTATTTTTAAATTTTTGTGTGCGACCATTTTTCCAGGAATCCTTTTTGCAACGTTTATTCTGGCGAGCCTTCTGATGAGCGTGGTCAATG
+
FFCGGGGGGGGGGHHHHHHGGGGHHHHHHHHHHGGGHHHGGGHHHHHHGHHHHHHHHHHHGHHHHHHHGHHHHHGGGGGHHHHHHHHHHHHHHHHHHHHGHHHHGHHHHHHHHHGHGGGGGHHHHHHHHHHHGEGGHHHHHH
@M02846:226:000000000-JV5VC:1:1101:13454:10076 2:N:0:1
TACCTTCTTTACAATATAGCAGACTAGATAATAATCTTCGTGTTAATGATAATTAAGACATTGACCACGCTCATCAGAAGGCTCGCCAGAATAAACGTTGCAAAAAGGATTCCTGGAAAAATGGTCGCACACAAAAATTTAA
+
FFFGGGGGGGGGGHHHHHHHHHHHHHHHHHHHGHHHHHHHHGHHHHHHHIHHHIHGHHIHHHHHHHHHGGGGGHHHHHHHHHHHGGGGGHHHHHHHGHHGGHHHHGGGHHHHHHHHHHHFHHHHHHGGGGGHGGHHHHHHHH
@M02846:226:000000000-JV5VC:1:1101:19072:10079 1:N:0:1
GCGTCAGTCAGGTAATACGACTCACATAACACACAAAAAAGAAGAAATAGATTTATTTTTAAATTTTTGTGTGCGACCATTTTTCCAGGAATCCTTTTTGCAACGTTTATTCTGGCGAGCCTTCTGATGAGCGTGGTCAATG
+
FFDGGGGGGGGGGHHHHHHGGGGHHHHHHHHHHGGGHHHGGGHHHHHHHHHHHHHHHHHHHHHHHHHHGHHHHHGGGGGHHHHHHHHHHHHHHHHHHHHGHHHHGHHHHHHHHHHHGGGGGHHHHHGHHHGHGGGGHHHHHH
@M02846:226:000000000-JV5VC:1:1101:19072:10079 2:N:0:1
TACCTTCTTTACAATATAGCAGACTAGATAATAATCTTCGTGTTAATGATAATTAAGACATTGACCACGCTCATCAGAAGGCTCGCCAGAATAAACGTTGCAAAAAGGATTCCTGGAAAAATGGTCGCACACAAAAATTTAA
+
FFFGGGGGGGGGGHHHHHHHGHHHHHHHHHHHHHHHHHHHHGHHHHHHGHHHIIHHIHHHHHHGHHHHGGGGGHHHHHHHHGHHGGGGGHHHHHHHGHHHGHHHHHGGGHHHHHHHHHHHHHHHHHGGGGGHGGHHHHHHHH
@M02846:226:000000000-JV5VC:1:1101:25118:10131 1:N:0:1
GCGTCAGTCAGGTAATACGACTCACGTAAAAAAGAAGAAATAGATTTATTTTTAAATTTTTGTGTGCGACCATTTTTCCAGGAATCCTTTTTGCAACGTTTATTCTGGCGAGCCTTCTGATGAGCGTGGTCAATGTCTTAAT
+
FFBGGGGGGGGGFFGFGHHDEGGHH2FGHHFHGGGHFBFFHHHGHGHHGHFHHGHHGEFGHEHGFFGGGGGGHHHHHHHHGEGHFFHHHHHHFEHHFFFFHHHHHHHHFGGGGGHHHHHFGHHHFFEGGHHHHFHHHHGHHH
@M02846:226:000000000-JV5VC:1:1101:25118:10131 2:N:0:1
TACCTTCTTTACAATATAGCAGACTAGATAATAATCTTCGTGTTAATGATAATTAAGACATTGACCACGCTCATCAGAAGGCTCGCCAGAATAAACGTTGCAAAAAGGATTCCTGGAAAAATGGTCGCACACAAAAATTTAA
+
FFDGGGGFFGGGBGGFHFBFFF4FC4C45GGFGEGHFBGAFEHHFFHHHHGHFHHBGFFGFHHFHFFH?EEEFGHFBBDGAFFGEEGGGHHFFHHHDHHHGHGHBHGDH3FFFGH30GGHHFHHHHCGGGCHAEFHCGHHHH
@M02846:226:000000000-JV5VC:1:1101:23434:10155 1:N:0:1
TACCTTCTTTACAATATAGCAGACTAGATAATAATCTTCGTGTTAATGATAATTAAGACATTGACCACGCTCATCAGAAGGCTCGCCAGAATAAACGTTGCAAAAAGGATTCCTGGAAAAATGGTCGCACACAAAAATTTAA
+
FFFFGGGGGGFGGFAFHHFDFFHFHHHHHHFHFFGFHHHHGFGHHGHFHHHGHHHHHHHGFHHGHGFHGGGGDGHHHHHFGHGFGGGGEHEGFHHGGHFHGHHHHHA?BGHHHHHHHGGHHHHGDDEECDCHDFHHGHGHHH
@M02846:226:000000000-JV5VC:1:1101:23434:10155 2:N:0:1
GCGTCAGTCAGGTAATACGACTCACATAGGACACACAAAAAAGAAGAAATAGATTTATTTTTAAATTTTTGTGTGCGACCATTTTTCCAGGAATCCTTTTTGCAACGTTTATTCTGGCGAGCCTTCTGATGAGCGTGGTCAA
+
BFDEEEEFGF1A1DGFHFCF?0ECFA2F1BFHFFFA?AGFHGGCFGHHGHH1DEFDGGHHHFHFHHHHEGGBFHHFEGGCEFBGGHGHGHEA0C1GFHFHBEEFFGGHBGAGH2B21GC/C@CCHFFH2>FDGGC/CCEGFF
@M02846:226:000000000-JV5VC:1:1101:21267:10156 1:N:0:1
GCGTCAGTCAGGTAATACGACTCACATAGACACACAAAAAAGAAGAAATAGATTTATTTTTAAATTTTTGTGTGCGACCATTTTTCCAGGAATCCTTTTTGCAACGTTTATTCTGGCGAGCCTTCTGATGAGCGTGGTCAAT
+
FFEGGGGGGGGGGHHHHHHGGGGHHHHHHHHHHHGGGFHHGGGHHHHHHHHHHHHHHHHHHHHHHHHHHGHHHHHGGGGGHHHHHHHHHHHHHHHHHHHHGHHHHGHHHHHHHHHHHGGGGGHHHHHHHHHHHGGGGHHHHH
@M02846:226:000000000-JV5VC:1:1101:21267:10156 2:N:0:1
TACCTTCTTTACAATATAGCAGACTAGATAATAATCTTCGTGTTAATGATAATTAAGACATTGACCACGCTCATCAGAAGGCTCGCCAGAATAAACGTTGCAAAAAGGATTCCTGGAAAAATGGTCGCACACAAAAATTTAA
+
FFFGGGGGGGGGGHHHHHHHHHHHHHHHHHHHHHHHHHHHHGHHHHHHHIHHHHHHHHIHHHHHHHHHGGGGGHHHHHHHGHHHGGGGGHHHHHHHGHHHGHHHHHGGEHHHHHHHHHHHHHHHHHGGGGGHGGHHGHHHHH
@M02846:226:000000000-JV5VC:1:1101:5152:10164 1:N:0:1
TACCTTCTTTACAATATAGCAGACTAGATAATAATCTTCGTGTTAATGATAATTAAGACATTGACCACGCTCATCAGAAGGCTCGCCAGAATAAACGTTGCAAAAAGGATTCCTGGAAAAATGGTCGCACACAAAAATTTAA
+
FFFGGGGGGGGGGHHHHHFFFHHHHHHHHHHHHHFHDGHHGFFGHHGHHHHHHHHHHHHGHHHHGHHHGGGGGHFHHHGHGHGHGGGGGHHHHHHHGHHHGGHHHHGFHHHHHHHFHHHHGHHHHHGEGGGHGGHHGHHHHH
@M02846:226:000000000-JV5VC:1:1101:5152:10164 2:N:0:1
GCGTCAGTCAGGTAATACGACTCACATAGGACACACAAAAAAGAAGAAATAGATTTATTTTTAAATTTTTGTGTGCGACCATTTTTCCAGGAATCCTTTTTGCAACGTTTATTCTGGCGAGCCTTCTGATGAGCGTGGTCAA
+
FFAGGCGGGGGGGHHHGHHDEAEHHHHGHCGHHHHEGGFHHGGGHHHGHHHHHHHHHHGHHHHHHFHFHHGFG?FGGGGGGHHHHHHHHHFFHHHHHHHHHEHHHHGHHHHHHHHHHHGGGGGHHHHHGFGFHGGGG?GHEF
@M02846:226:000000000-JV5VC:1:1101:24789:10175 1:N:0:1
TACCTTCTTTACAATATAGCAGACTAGATAATAATCTTCGTGTTATGTGAGTCGTATTACCTGACTGACGTACCTTCTTTACAATATAGCAGACTAGATAATAATCTTCGTTATGTGAGTCGTATTACCTGACTGACGACCT
+
FFFGGGGGGGGGGHHHGHHHHHGHHHHGHHHHHHHHHHHHHGHHGHHHHHIHIGFHHHHHHHHHHHHFHGAGHGHHHGHHHHHHHHHHHHGHHHHHHFHHHHGHHHHHHHHGGHHGHHHHHGGFHHHHHHHGHHGHHGEEEG
@M02846:226:000000000-JV5VC:1:1101:24789:10175 2:N:0:1
GCGTCAGTCAGGTAATACGACTCACATAACGAAGATTATTATCTAGTCTGCTATATTGTAAAGAAGGTCGTCAGTCAGGTAATACGACTCACATAACGAAGATTATTATCTAGTCTGCTATATTGTAAAGAAGGTACGTCAG
+
FFBEGGGGGGGFGHHHHHHGGDGHHHHHHHGGGGGHHHHHHHHGHHHHHHHHHHHHHHHGHHHHHHGHEGEGHGHHFHH5DGGGHGEFEEGEFHFHHFGEEGFEGHFHHHHHGGBF4GGFFGFHFHHEHHHHH0BBD?20F/
@M02846:226:000000000-JV5VC:1:1101:26300:10198 1:N:0:1
GCGTCAGTCAGGTAATACGACTCACATAACACAAAAAAGAAGAAATAGATTTATTTTTAAATTTTTGTGTGCGACCATTTTTCCAGGAATCCTTTTTGCAACGTTTATTCTGGCGAGCCTTCTGATGAGCGTGGTCAATGTC
+
FFCEGGGGGGGGGHHHHHHGGGGFHHHHGHGHHGHHHGGEHGFHGGHHHHHHHHHHHHGHHHHHHHGGFHFHGGGGGHHHHHHHFFHFHHHHHHHHHGHGHHGHHHHGHHHHHHGGGGGHHHHHHHHHHHGCDGGHFFHFHH
@M02846:226:000000000-JV5VC:1:1101:26300:10198 2:N:0:1
TTCTTTAAATATAGCAGACTAGATAATAATCTTCGTGTTAATGATAATTAAGACATTGACCACGCTCATCAGAAGGCTCGCCAGAATAAACGTTGCAAAAAGGATTCCTGGAAAAATGGTCGCACACAAAAATTTAAAAATA
+
FFFGGGGGGGFGGHHHGGHHHHHHGHHHHHHFHGHHFFGHHHHHGHGHHHHIHHHHHHGHHHHGGGGGHHHHHHHHHHHGGGGGFFHHGHHGHHHGHGFHGGGHHHHHHGHHHHFHHGHGHGGGGGHGGHHHGHHHGGHHHH
@M02846:226:000000000-JV5VC:1:1101:13594:10209 1:N:0:1
GCGTCAGTCAGGTAATACGACTCACATAGGACACACAAAAAAGAAGAAATAGATTTATTTTTAAATTTTTGTGTGCGACCATTTTTCCAGGAATCCTTTTTGCAACGTTTATTCTGGCGAGCCTTCTGATGAGCGTGGTCAA
+
FFCGGGGGGGGGGHHHHHHGGGGHHHHHGHHHHHHGGGHHGGGGHHHHGHHHHHHHHHHHHHHHHHHHHHGHHHHHGGGGGHHHHHHHHHHHHHHHHHHHHGGHHHCHHHHHHHHHHHGGGGGHHHHHHHHHHHGGGCHHHH
@M02846:226:000000000-JV5VC:1:1101:13594:10209 2:N:0:1
TACCTTCTTTACAATATAGCAGACTAGATAATAATCTTCGTGTTAATGATAATTAAGACATTGACCACGCTCATCAGAAGGCTCGCCAGAATAAACGTTGCAAAAAGGATTCCTGGAAAAATGGTCGCACACAAAAATTTAA
+
FFFGGGGGGGGGGHHHHHHHHHHHHHHHHHHHHHHHHHHHHGHHHHHHHIHIHHIHHHIHHHHHHHHHGGGGGHHHHHHHHHHHGGGGGHHHHHHHGHHHGHHHHHGGHHHHHHHHHHHHHHHHHHGGGGGHGGHHHHHHHH
@M02846:226:000000000-JV5VC:1:1101:15529:10212 1:N:0:1
GCGTCAGTCAGGTAATACGACTCACATAACACACAAAAAAGAAGAAATAGATTTATTTTTAAATTTTTGTGTGCGACCATTTTTCCAGGAATCCTTTTTGCAACGTTTATTCTGGCGAGCCTTCTGATGAGCGTGGTCAATG
+
FFCGGGGGGGGGGHHHHHHGGGGHHHHHHHHHHGGGHHHGGGHHHGHHHHHHHHHHHHHHHHHHHHHHGHHHHHGGGGGHHHHHHHHHHHHHHHHHHHHGHHHHGHHHHHHHHHHHGGGGGHHHHHHHHHHHGEGGHHHHHH
@M02846:226:000000000-JV5VC:1:1101:15529:10212 2:N:0:1
TACCTTCTTTACAATATAGCAGACTAGATAATAATCTTCGTGTTAATGATAATTAAGACATTGACCACGCTCATCAGAAGGCTCGCCAGAATAAACGTTGCAAAAAGGATTCCTGGAAAAATGGTCGCACACAAAAATTTAA
+
FFFGGGGGGGGGGHHHHHHHHHHHHHHHHHHHHHHHHGHHHGHHHHHHHHHHHIHHIHIHHHHHHHHHGGGGGHHHHHHGHHHHGGGGGHHHHHHHGHHHGHHHHHGGHHHHHHHHHHHHHHHHHHGGGGGHGGHHHHHHHH
@M02846:226:000000000-JV5VC:1:1101:12322:10223 1:N:0:1
TACCTTCTTTACAATATAGCAGACTAGATAATAATCTTCGTGTTAATGATAATTAAGACATTGACCACGCTCATCAGAAGGCTCGCCAGAATAAACGTTGCAAAAAGGATTCCTGGAAAAATGGTCGCACACAAAAATTTAA
+
FFFGGGGGGGGGGHHHHHHHHHHHHHHHHHHHHHHHHHHGHGHHHGHHHIHHHHIIHHIHHHHHHHHHGGGGGHHHHHHHFHHHGGGGGHHHHHHHGHHHGHHHHHGGHHHHFHHHHGHHHHHHHHGGFGGHGGGHHHHHHH
@M02846:226:000000000-JV5VC:1:1101:12322:10223 2:N:0:1
GCGTCAGTCAGGTAATACGACTCACATAGGACACACAAAAAAGAAGAAATAGATTTATTTTTAAATTTTTGTGTGCGACCATTTTTCCAGGAATCCTTTTTGCAACGTTTATTCTGGCGAGCCTTCTGATGAGCGTGGTCAA
+
FFEGGGGGGGGGGHHHHHHGGGGHHHHHHHHHHHHGGGHHHGGGHHFHHHHHHHHHHHHHHHHHHHHHHHGHHHHHGGGGGHHHHHHGHHHHHHHHHHHHHGHHHHGHHHHHHHHHHHGGGGGHHHHHHHHHHHGGGCFHHH
@M02846:226:000000000-JV5VC:1:1101:20769:10241 1:N:0:1
TACCTTCTTTACAATATAGCAGACTAGATAATAATCTTCGTGTTAATGATAATTAAGACATTGACCACGCTCATCAGAAGGCTCGCCAGAATAAACGTTGCAAAAAGGATTCCTGGAAAAATGGTCGCACACAAAAATTTAA
+
FFFGGGGGGGGGGHHHHHHHHHHHHHHHHHHHHHHHHHHHHGHHHHHHHHHHIHIIHHIHHHHHGHHHGGGGGHHHHHHHHHHHGGGGGHHHHHHHGHHHGHHHHHGGHHHHHHHHHHHHHHHHHHGGGGGHGGHHHHHHHH
@M02846:226:000000000-JV5VC:1:1101:20769:10241 2:N:0:1
GCGTCAGTCAGGTAATACGACTCACATAGGACACACAAAAAAGAAGAAATAGATTTATTTTTAAATTTTTGTGTGCGACCATTTTTCCAGGAATCCTTTTTGCAACGTTTATTCTGGCGAGCCTTCTGATGAGCGTGGTCAA
+
FFCGGGGGGGGGGHHHHHHGGGGHHHHHHHHHHHHGGGFHHGGGHHHHHHHHHHHHHHHHHHHHHHHHHHGHHHHGGGGGGHHHHHHHHHHHHHHHHHHHHGHHHHGHHHHHHHHHGHGGGGGHHHHHHHHHHHGGGGHHHH
@M02846:226:000000000-JV5VC:1:1101:18828:10271 1:N:0:1
TACCTTCTTTACAATATAGCAGACTAGATTAATCTTCGTGTTAATGATAATTAAGACATTGACCACGCTCATCAGAAGGCTCGCCAGAATAAATGTTGCAAAAAGGATTCCTGGAAAAATGGTCGCACACAAAAATTTAAAA
+
FFFGGGGGGGGGGHHHHHHHHHHHGHHGHHHHHHHGHHGFFFHHHHHHHHHHHHHIGHHGGGHHHHGGGGGHHHHHHHHHHHGGGGGGHHHHGHHHHHHFHHHHEGHHFFGFHHGHHHHHGHFGGGGGGHGGFHHHHHGHHH
@M02846:226:000000000-JV5VC:1:1101:18828:10271 2:N:0:1
GCGTCAGTCAGGTAATACGACTCACATAACACAAAAAAGAAGAAATAGATTTATTTTTAAATTTTTGTGTGCGACCATTTTTCCAGGAATCCTTTTTGCAACATTTATTCTGGCGAGCCTTCTGATGAGCGTGGTCAATGTC
+
FFBFGGEGGGGGGGHHHGHGGGGHHHHHFHHHDFHHHGGFFGBGHHHHGHHHHHHHHHHHHGHHGHCBEHHHFGE@EHHHHHHFHGHHHHHHHHHHHGHHHHHHHHEFHHHGBGGEFCDHHHHHHGHHHECEFGGFHFFFDB
@M02846:226:000000000-JV5VC:1:1101:7320:10276 1:N:0:1
GCGTCAGTCAGGTAATACGACTCACATAGGACACACAAAAAAGAAGAAATAGATTTATTTTTAAATTTTTGTGTGCGACCATTTTTCCAGGAATCCTTTTTGCAACGTTTATTCTGGCGAGCCTTCTGATGAGCGTGGTCAA
+
FFCGGGGGGGGGGGHHHHHGGGGHHHHHHHHHHHHGGGGHHGGGHHHGHHHHHHHHHHHGHHHHHHHHHHGFHHHHGGGGGHHHHHHHHHGHHHHHHGHHHGGHHHGFHHHHHGHHHHGGGGGHHHHHHHHGGGGGGGHHGH
@M02846:226:000000000-JV5VC:1:1101:7320:10276 2:N:0:1
TACCTTCTTTACAATATAGCAGACTAGATAATAATCTTCGTGTTAATGATAATTAAGACATTGACCACGCTCATCAGAAGGCTCGCCAGAATAAACGTTGCAAAAAGGATTCCTGGAAAAATGGTCGCACACAAAAATTTAA
+
FFFGGGGGGGGDGGHGH6GHHHHHFHHGHHHHHGHHHHHHHGFGFHHGHHHHHHGFHHHHGHHHFFHHGGFFGHHFHHHHHHGHGGGGGHHHHHHFGHHEEHHHHHGGHHHHHHHFHHFFHHHGFGGGCCGHGGHHEHHHHH
@M02846:226:000000000-JV5VC:1:1101:26426:10301 1:N:0:1
GCGTCAGTCAGGTAATACGACTCACATAGGACACACAAAAAAGAAGAAATAGATTTATTTTTAAATTTTTGTGTGCGACCATTTTTCCAGGAATCCTTTTTGCAACGTTTATTCTGGCGAGCCTTCTGATGAGCGTGGTCAA
+
FFBGGGGGGDGGGHHHHHHFGGGHHHHHHHHHHHHGGGHHHGGEGHHFHHHHHHHHHHHHHHGHHHHHHHGHHHHHGGGGGHHHHHHHHHHHHHHHHHHHHGHHHHGHHHHHHHHHHHGGGGGHHHHHFHHHHHGGGGHHHH
@M02846:226:000000000-JV5VC:1:1101:26426:10301 2:N:0:1
TACCTTCTTTACAATATAGCAGACTAGATAATAATCTTCGTGTTAATGATAATTAAGACATTGACCACGCTCATCAGAAGGCTCGCCAGAATAAACGTTGCAAAAAGGATTCCTGGAAAAATGGTCGCACACAAAAATTTAA
+
FFFGGGGGGGGGGFHHHHHHHHHHHHHFHHHHHHHHHHHHGFHHHHHHHHHHHHHHHHHHHHHHHHHHGGGGGHHHHFHHHHHHGGGGGHHHHHHHGHHEGHHHHHGGHHHHHHHHHHHHHHHHHHFGGGGHGGGFHHHHHG
@M02846:226:000000000-JV5VC:1:1101:15487:10302 1:N:0:1
GCGTCAGTCAGGTAATACGACTCCACAAAAAAGAAGAAATAGATTTATTTTTAAATTTTTGTGTGCGACCATTTTTCCAGGAATCCTTTTTGCAACGTTTATTCTGGCGAGCCTTCTGATGAGCGTGGTCAATGTCTTAATT
+
FFDGGGGGGGGGGHHHHHHGGGGHHHHHHHHGGGHHHHHHHHGHHHGHHHHHHHHHHHHHGHHHHHGGGGGHHHHHHHHHHHHHHHHHHHHGHHHHGHHHHHHHHHHHGGGGGHHHHHHHHHHHGGGGHHHHHHHHHHHHHH
@M02846:226:000000000-JV5VC:1:1101:15487:10302 2:N:0:1
TACCTTCTTTACAATATAGCAGACTAGATAATAATCTTCGTGTTAATGATAATTAAGACATTGACCACGCTCATCAGAAGGCTCGCCAGAATAAACGTTGCAAAAAGGATTCCTGGAAAAATGGTCGCACACAAAAATTTAA
+
FFFGGGGGGGGGGHHHHHHHHHHHHHHHHHGHHHHHHHHHHGHHHHHHHHGHHIIHHHIHHHHHHHHHGGGGGHHHHHHHHHHHGGGGGHHHHHHHGHHHGHHHHHGGHHHHHHHHHHHHHHHHHHGGGGGHGGHHGHHHHH
@M02846:226:000000000-JV5VC:1:1101:8437:10309 1:N:0:1
GCGTCAGTCAGGTAATACGACTCACATAGGACACACAAAAAAGAAGAAATAGATTTATTTTTAAATTTTTGTATGCGACCATTTTTCCAGGAATCCTTTTTGCAACGTTTATTCTGGCGAGCCTTCTGATGAGCGTGGTCAA
+
FFBEEGGGGGGGGHHHGHEGGGGHHHHHHGFHGHHGGGHHFGGGHH3FGHHHHHHHGHHHHHHHFHFHFHGF5FFGGGFGGGHHHFEHHHHHHHHHHHHHHGHGGFGHHHHHHHHGFHGGGGGHHHHHGFGHHHG<EGHHHH
@M02846:226:000000000-JV5VC:1:1101:8437:10309 2:N:0:1
TACCTTCTTTACAATATAGCAGACTAGATAATAATCTTCGTGTTAATGATAATTAAGACATTGACCACGCTCATCAGAAGGCTCGCCAGAATAAACGTTGCAAAAAGGATTCCTGGAAAAATGGTCGCACACAAAAATTTAA
+
FFFDAGGGGFGFGHHFFGHHCHHHCGF4GHHHHHCGED5AABFFFFGFHHHHHGHGBGHEB5GFHCFHG11EAAFGFGDEGAFE@EGG@HFHGD3F?GHHCBEGFEGGHFFB4FHC?G30BGF3GGEEC/DGDGHFHHHFHH
@M02846:226:000000000-JV5VC:1:1101:26089:10334 1:N:0:1
TACCTTCTTTACAATATAGCAGACTAGATAATAATCTTCGTGTTAATGATAATTAAGACATTGACCACGCTCATCAGAAGGCTCGCCAGAATAAACGTTGCAAAAAGGATTCCTGGAAAAATGGTCGCACACAAAAATTTAA
+
FFFGGGGGGGGGGHHHHHHHHHHHHHHHHHHHHHHHHHHHHGHHHHHHHIIIHHHHIHIHHHGHHHHHGGGGGHHHHHHGHHHHFGGGGHHHHHHHGHHHGHHHHGGGHHHHHHHHHHHHHHHHGHGGGGGHGGHHHGHHHH
@M02846:226:000000000-JV5VC:1:1101:26089:10334 2:N:0:1
GCGTCAGTCAGGTAATACGACTCACATAGACACACAAAAAAGAAGAAATAGATTTATTTTTAAATTTTTGTGTGCGACCATTTTTCCAGGAATCCTTTTTGCAACGTTTATTCTGGCGAGCCTTCTGATGAGCGTGGTCAAT
+
FFBFGGGGGGGGGGHGHHHGGGGHGHHHHHHHHHGGGGFHGGGHHHGHHHHHHHHHHHHHHHHHHHHHHGHHHHGGGGGGHHHHHHHHHHHHHHHGHHHHGGGHHGHHHHHHHHHGHGGGGGHHHHHHHHHHGGGGGHHGHF
@M02846:226:000000000-JV5VC:1:1101:24719:10338 1:N:0:1
TACCTTCTTTACAATATAGCAGACTAGATAATAATCTTCGTGTTAATGATAATTAAGACATTGACCACGCTCATCAGAAGGCTCGCCAGAATAAACGTTGCAAAAAGGATTCCTGGAAAAATGGTCGCACACAAAAATTTAA
+
FFFGGGGGCGGGGBBGGFBHHHHFFGHHFHHHGHHBHBFEBFFGF5DGFHHHHDH5FGHHHEGHGFGFG?FEGHHHGEGHHHFF?E?1>?B@GFGHGACCEGHGHHGGGFGE44FBGBDGGHHED4EF@DGHD??GHFGFDF
@M02846:226:000000000-JV5VC:1:1101:24719:10338 2:N:0:1
GCGTCAGGCAGGTAATACGACTCACATAGGACACACAAAAAAGAAGAAATAGATTTATTTTTAAATTTTTGTGTGCGACCATTTTTCCAGGAATCCTTTTTGCAACGTTTATTCTGGCGAGCCTTCTGATGAGCGTGGTCAA
+
FFDEEFA1B0A0GF3GB10EEEAGGHBG1GHBF0EFA/GGA?ECGH1BAFGGHFF21FDGFFHBGDGGFGE0G0FGGEGEEH1BGF>EGEGEFBGHFG2>G?HEHFGGBFHDFHBGF1C@CGC0G1@GFHFHHHCGCC<11>
@M02846:226:000000000-JV5VC:1:1101:18498:10353 1:N:0:1
TACCTTCTTTACAATATACAGACTAGATAATAATCTTCGTGTTAATGATAATTAAGACATTGACCACGCTCATCAGAAGGCTCGCCAGAATAAACGTTGCAAAAAGGATTCCTGGAAAAATGGTCGCACACAAAAATTTAAA
+
BD@FGAFGGGGGGFHHHHH65FGHHGHHFFGHGFHFFHHHGHHHHHHHHHFGDGFHGHCGHHGHHHGGDGGGGDEGFFFAHHFEEEEEHHHHFFHGGHEEHFHHHGGHGHGHHHFFFGFHHHFBGEGGGGGGGFFECHHGEH
@M02846:226:000000000-JV5VC:1:1101:18498:10353 2:N:0:1
GCGTCAGTCAGGTAATACGACTCACATAGGACACACAAAAAAGAAGAAATAGATTTATTTTTAAATTTTTGTGTGCGACCATTTTTCCAGGAATCCTTTTTGCAACGTTTATTCTGGCGAGCCTTCTGATGAGCGTGGTCAA
+
FFDEGGCFGBDGFGGHHHCFGFGHHHHFEGFHHHGGDGHHHGEFA3FGHHHHHHHHHHHGHHAGFHFDGFEBGGFGGGGGGHHHBDHHHHHHCGHGHHDFHGHHHGGHHHGHHHHHHHGGFGGHHGHFEHHHHHFEGGHHGF
@M02846:226:000000000-JV5VC:1:1101:7775:10354 1:N:0:1
GCGTCAGTCAGGTAATACGACTCACATATCGCACACAAAAAAGAAGAAATAGATTTATTTTTAAATTTTTGTGTGCGACCATTTTTCCAGGAATCCTTTTTGCAACGTTTATTCTGGCGAGCCTTCTGATGAGCGTGGTCAA
+
FFCGGGGGGGGGGHHHHHHGGGGHHHHHHHGGGGGHGGHHHGGGHHHHHHHHHHHHHHHHHHHHHHHHHHGHHHHHGGGGGHHHHHHHHHHHHHHHHHHHHGHHHHGHHHHHHHHHHHGGGGGHHHHHHHHHHHGGGGGHHH
@M02846:226:000000000-JV5VC:1:1101:7775:10354 2:N:0:1
TACCTTCTTTACAATATAGCAGACTAGATAATAATCTTCGTGTTAATGATAATTAAGACATTGACCACGCTCATCAGAAGGCTCGCCAGAATAAACGTTGCAAAAAGGATTCCTGGAAAAATGGTCGCACACAAAAATTTAA
+
FFFGGGGGGGGGGHHHHHHHHHHHHHHHHHHHGHHHHHHHHGHHHHHHHHHHHHHHHIHGHHHHHHGHGGGGGHHHHHHHHHHHGGGGGHHHHHHHGHHHGHHHHHGGGHHHHHHHHGHHHHGFGHGGGGGHGGGHHHHHHH
@M02846:226:000000000-JV5VC:1:1101:26458:10354 1:N:0:1
TACCTTCTTTACAATATAGCAGACTAGATAATAATCTTCGTGTTAATGATAATTAAGACATTGACCACGCTCATCAGAAGGCTCGCCAGAATAAACGTTGCAAAAAGGATTCCTGGAAAAATGGTCGCACACAAAAATTTAA
+
FFFGGGGGGGGGGHHHHHHHHHHHHHHHHHHHHHHHHHHHHGHHHHHHHIHHHHHHIHHHHHHHHHHHGGGGGHHHHHHHHHHHGGGGGHHHHHHHGHHHGHHHHHGGHHHHHHHHHHHGHHHHHHGGGGGHGGHGHHHHHH
@M02846:226:000000000-JV5VC:1:1101:26458:10354 2:N:0:1
GCGTCAGTCAGGTAATACGACTCACATAGGACACACAAAAAAGAAGAAATAGATTTATTTTTAAATTTTTGTGTGCGACCATTTTTCCAGGAATCCTTTTTGCAACGTTTATTCTGGCGAGCCTTCTGATGAGCGTGGTCAA
+
FFBGGEFGGGGGGHHHHHHGGGGHHHHHHHGHHHHGGGHHEGGFFHGFHHHHGHHHHHHHHHGHHHHHHHGHHHHHGGGGGHHHHHHHHHHHHHHHHHHHHGHHHHGHHHHGHHHHHHGGGGGGHHHHHHHHHFGGGGHHHH
@M02846:226:000000000-JV5VC:1:1101:8294:10363 1:N:0:1
TACCTTCTTTACAATATAGCAGACTAGATAATAATCTTCGTGTTAATGATAATTAAGACATTGACCACGCTCATCAGAAGGCTCGCCAGAATAAACGTTGCAAAAAGGATTCCTGGAAAAATGGTCGCACACAAAAATTTAA
+
5BFGCFGFGGCBFHFGHHHHHHGHHHCFGHHHHHHEDBFF2A2BGHEFHHBAHHBFGGHHHHHGH3FCDEEFGHHHHEGHGHHHGGCGGEGHHFHHD1EGAGHGHGFGGHBFGBGGF3GHFGHEF4E?<@GHDEGF/0@FDG
@M02846:226:000000000-JV5VC:1:1101:8294:10363 2:N:0:1
GCGTCAGTCAGGTAATACGACTCACATAACAAAAAAGAAGAAATAGATTTATTTTTAAATTTTTGTGTGCGACCATTTTTCCAGGAATCCTTTTTGCAACGTTTATTCTGGCGAGCCTTCTGATGAGCGTGGTCAATGTCTT
+
FFBGE?EGGGBFG55AAAA2E22BECFGDGHGHCFEEA133BGFFE55AFHDGGE5F3FFBGBFC22215>AEEEFHBBFFFHFHFFHD3G4F3@@G4BGGHHFGBBFG43GEGC/@FBGFB2GG211//?/FG1FHF1GHF
@M02846:226:000000000-JV5VC:1:1101:6215:10378 1:N:0:1
TACCTTCTTTACAATATAGCAGACTAGATAATAATCTTCGTGTTAATGATAATTAAGACATTGACCACGCTCATCAGAAGGCTCGCCAGAATAAACGTTGCAAAAAGGATTCCTGGAAAAATGGTCGCACACAAAAATTTAA
+
FFFGGGGGGGGGGHHHHGHHGHHHHHHHHHHHHHHHHHGHGFHHFHHHHHIIIIHHGHHHHHHHHHHHGGGGGHHHHHHHHHHHGGGGGHHHHHHHGHHHGHHHHHGGHGGHHHHHHHHHHHHHHHGGGGGHGGHHHHHHHH
@M02846:226:000000000-JV5VC:1:1101:6215:10378 2:N:0:1
GCGTCAGTCAGGTAATACGACTCACATAGGACACACAAAAAAGAAGAAATAGATTTATTTTTAAATTTTTGTGTGCGACCATTTTTCCAGGAATCCTTTTTGCAACGTTTATTCTGGCGAGCCTTCTGATGAGCGTGGTCAA
+
FFBGFEEGGGGGGHHFHHHGGGGHHHHHHHHHHHHGGGHHHGGEHHFGHHHHHHHHHHHHHHHFHHHFHHGFHCGHGFGGGHHHHHHGHHFEHHHHHHHHHGHHHHGHHGHHHHHHHECCGGGHHHHHGHHHHFGDF?GHFF
@M02846:226:000000000-JV5VC:1:1101:3897:10409 1:N:0:1
TACCTTCTTTACAATATAGCAGACTAGATAATAATCTTCGTGTTAATGATAATTAAGACATTGACCACGCTCATCAGAAGGCTCACCAGAATAAACGTTGCAAAAAGGATTCCTGGAAAAATGGTCGCACACAAAAATTTAA
+
FFFGGGGGGGGGGHHHHHHHHHHHHHHHHHFHHHHHHHHHHGHHHHHHHHGHIIIHHHIHHHHHHHHGGGGGGHHHHGFHHHHHHHHHHHHHHHHHGHHHGHHHHHGGHHHHHHGHFHHHHHHGHHGGGGGHGGHHHHHHHH
@M02846:226:000000000-JV5VC:1:1101:3897:10409 2:N:0:1
GCGTCAGTCAGGTAATACGACTCACATAGGACACACAAAAAAGAAGAAATAGATTTATTTTTAAATTTTTGTGTGCGACCATTTTTCCAGGAATCCTTTTTGCAACGTTTATTCTGGTGAGCCTTCTGATGAGCGTGGTCAA
+
FFBFEFGGGGGGGHHHHHHGGFFGHHHGHHFGHHHGGGHFHGGGHFBEGHHHHGHHHHHHHHHHHHHHHHCHGHHHGGGGGHHHHGHHHHHHHHHEHHFHHGHFHHGEHHHHHHHHFGHFHHHHGHGHHHHHHHGGGGGFFH
@M02846:226:000000000-JV5VC:1:1101:7263:10413 1:N:0:1
GCGTCAGTCAGGTAATACGACTCACATAGGACACACAAAAAAGAAGAAATAGATTTATTTTTAAATTTTTGTGTGCGACCATTTTTCCAGGAATCCTTTTTGCAACGTTTATTCTGGCGAGCCTTCTGATGAGCGTGGTCAA
+
FFEGGGGGGGGGGGHHHHHGGGGHHHHHHHHHHHHGGGHHHGGGHHHHHHHHHHHHHHHHHHHHHHHHHHGHHHHHGGGGGHHHHHHHHHHHHHHHHHHHHGHHHHGHHHHHHHHHHHGGGGGHHHHHHHHHHHGFGGHHHH
@M02846:226:000000000-JV5VC:1:1101:7263:10413 2:N:0:1
TACCTTCTTTACAATATAGCAGACTAGATAATAATCTTCGTGTTAATGATAATTAAGACATTGACCACGCTCATCAGAAGGCTCGCCAGAATAAACGTTGCAAAAAGGATTCCTGGAAAAATGGTCGCACACAAAAATTTAA
+
FFFGGGGGGGGGGHHHHHHHHHHHHHHHHHHHHHHHHHHHHGHHHHHHHHIIIHIHGHHHHHHHHHHHGGGGGHHHGHHHHHHHGGGGGHHHHHHHGHHHGHHHHHGGHHHHHHHHHHHHHHHHHHGGGGGHGGHHHHHHHH
@M02846:226:000000000-JV5VC:1:1101:24335:10442 1:N:0:1
TACCTTCTTTACAATATAGCAGACTAGATAATAATCTTCGTGTTAATGATAATTAAGACATTGACCACGCTCATCAGAAGGCTCGCCAGAATAAACGTTGCAAAAAGGATTCCTGGAAAAATGGTCGCACACAAAAATTTAA
+
FFFGGGGGGGGGGHHHHHHHHHHHHHHHHHHHHHHHHHHHHGHHHHHHHIIHHHIHHIIHHHHHHHHHGGGGGHHHHHHHHHHHGGGGGHHHHHHHGHHHGHHHHHGGHHHHHHHHHHHHHHHHHHGGGGGHGGHHHHHHHH
@M02846:226:000000000-JV5VC:1:1101:24335:10442 2:N:0:1
GTCAGTCAGGTAATACGACTCACATAGGACACACAAAAAAGAAGAAATAGATTTATTTTTAAATTTTTGTGTGCGACCATTTTTCCAGGAATCCTTTTTGCAACGTTTATTCTGGCGAGCCTTCTGATGAGCGTGGTCAATG
+
FFFGGGGGGGGGGHHHHGGGGHHHHHHGHHHHHGGGHHHGGGHHHHHHHHHHHHHHHHHHHHHHHHHHGHHHHHGGGGGHHHHHHHHHHHHHHGHHHHHGHHHHGHHHHHHHHHHHGGGGGHHHHGHHHHGHGGGGHHHHHH
@M02846:226:000000000-JV5VC:1:1101:10667:10466 1:N:0:1
GCGTCAGTCAGGTAATACGACTCACATAACACAAAAAAGAAGAAATAGATTTATTTTTAAATTTTTGTGTGCGACCATTTTTCCAGGAATCCTTTTTGCAACGTTTATTCTGGCGAGCCTTCTGATGAGCGTGGTCAATGTC
+
FFCGGGGGGGGGGHHHHHHGGGGHHHHHHHHHHGHHHGGGHHHHHHHHHHHHHHHHHHHHHHHHHHGHHHHHGGGGGHHHHHHHHHHHHHHHHHHHHGHHHHGHHHHHHHHHHHGGGGGHHHHHHHHHHHGEGGHHHHHHHH
@M02846:226:000000000-JV5VC:1:1101:10667:10466 2:N:0:1
TACCTTCTTTACAATATAGCAGACTAGATAATAATCTTCGTGTTAATGATAATTAAGACATTGACCACGCTCATCAGAAGGCTCGCCAGAATAAACGTTGCAAAAAGGATTCCTGGAAAAATGGTCGCACACAAAAATTTAA
+
FFFGGGGGGGGGGHHHHHGHHHHHHHHHHHHHHHHHHHHHHGHHHHHHHIHIIIHHHHHHHHHHHHHHGGGGGHHHHHHFHHHHGGGGGHHHHHHHGHHHGHHHHHGGGHHHHHHHHHHHHHHHHHGGGGGHGGHHHHGHHH
@M02846:226:000000000-JV5VC:1:1101:18794:10485 1:N:0:1
GCGTCAGTCAGGTAATACGACTCACATAGGACACACAAAAAAGAAGAAATAGATTTATTTTTAAATTTTTGTGTGCGACCATTTTTCCAGGAATCCTTTTTGCAACGTTTATTCTGGCGAGCCTTCTGATGAGCGTGGTCAA
+
FFCGGGGGGGGGGHHHHHHGGGGHHGHHFEFHHHHGGGHHE0E1GGGFGHHHHHHHHHHHHHGHHHHHHHGHHFHHGGGGGHHHHHHHHHFEHHHHHHHHHGHHHHGHHHGHHHHHHHFGGGGHHHHHGGHHHHGEFGHHHH
@M02846:226:000000000-JV5VC:1:1101:18794:10485 2:N:0:1
TACCTTCTTTACAATATAGCAGACTAGATAATAATCTTCGTGTTAATGATAATTAAGACATTGACCACGCTCATCAGAAGGCTCGCCAGAATAAACGTTGCAAAAAGGATTCCTGGAAAAATGGTCGCACACAAAAATTTAA
+
FFFGGGGGGGGGGHHHHHHHHHGHHFHHHHHHHHHHHHHGHGHHGHHHHGHIHHGHHGHHHHHHHHHHGGGGGHHHEHHHGGHHFFGGGHHGHHGHGHHHGHHHHHGGFHHHHHHHHHHHHHHGHHGGGGGHGGHFGHHHGH
@M02846:226:000000000-JV5VC:1:1101:3329:10515 1:N:0:1
GCGTCAGTCAGGTAATACGACTCACATAACACACAAAAAAGAAGAAATAGATTTATTTTTAAATTTTTGTGTGCGACCATTTTTCCAGGAATCCTTTTTGCAACGTTTATTCTGGCGAGCCTTCTGATGAGCGTGGTCAATG
+
FFCGGGGGGGGGGHHHHHHGGGGHHHHHHHHHHGGGHHHGGGHHHHHHGHGHHHHHHHHHHHHHHHHHGHHHHHGGGGGHHHHHHHHHHHHHHHHHHHHGHHHHGHHHHHHHHHHGGGGGGHHHHHHHHHHHGEGGHHHGHG
@M02846:226:000000000-JV5VC:1:1101:3329:10515 2:N:0:1
TACCTTCTTTACAATATAGCAGACTAGATAATAATCTTCGTGTTAATGATAATTAAGACATTGACCACGCTCATCAGAAGGCTCGCCAGAATAAACGTTGCAAAAAGGATTCCTGGAAAAATGGTCGCACACAAAAATTTAA
+
FFFGGGGGGGGGGHHGHHHHHHGHHGHHHHHHHHHHHHHHHGHHHGHHHGHIHHHFHHHHHHHHHHHHGGGGGHHHHFHHHHHHGGGGGGHHHHHHGHHHGGHHHHGGGHHHHHHHGHHHHHHHHHGFGGGHGGHGHHHHHH
@M02846:226:000000000-JV5VC:1:1101:20837:10519 1:N:0:1
GCGTCAGTCAGGTAATACGACTCACATAGGACACACAAAAAAGAAGAAATAGATTTATTTTTAAATTTTTGTGTGCGACCATTTTTCCAGGAATCCTTTTTGCAACGTTTATTCTGGCGAGCCTTCTGATGAGCGTGGTCAA
+
FFBGGGGGGGGGFGHHHHHGGGGHHHHHHHHHHHHGGGHHGGGGHFGHHHHHHHHHHHHHHHHHHHHHHHGHHHHHGGGGGHHHHHHHHHHHHHHHHHHHHGHHHHGGHHHHHHHHHHGGGGGHHHHHHHHHHHGDGGHHHH
@M02846:226:000000000-JV5VC:1:1101:20837:10519 2:N:0:1
TACCTTCTTTACAATATAGCAGACTAGATAATAATCTTCGTGTTAATGATAATTAAGACATTGACCACGCTCATCAGAAGGCTCGCCAGAATAAACGTTGCAAAAAGGATTCCTGGAAAAATGGTCGCACACAAAAATTTAA
+
FFFGGGGGGGGGGHHHHHHHGHGHHHHHHHHHHHHHHHHHHGHHHHHHGHHIHHIHHHHHHHHHHHHHGGGGGHHHHHHGHHHHGGGGGHHHHHHHGHHHGHHHHHGGHHHGHHHHHHHHHHHHHHGGGGGHGGHHHHHHHH
@M02846:226:000000000-JV5VC:1:1101:18001:10520 1:N:0:1
GCGTCAGTCAGGTAATACGACTCACATACACACAAAAAAGAAGAAATAGATTTATTTTTAAATTTTTGTGTGCGACCATTTTTCCAGGAATCCTTTTTGCAACGTTTATTCTGGCGAGCCTTCTGATGAGCGTGGTCAATGT
+
FFCGGGGGGGGGDFHHHHHGGGGHHHHHHHHHGGGGHHGGGHHHGHHHHHHHHHHHHHHHHHHHHHHGHHHHHGGGGGHHHHHHHHFHHHHHHHHHHHGHHGHGHHHGHHHHHHHGGGGGHHGHHHHHHHHGGGGHHHGHHF
@M02846:226:000000000-JV5VC:1:1101:18001:10520 2:N:0:1
TACCTTCTTTACAATATAGCAGACTAGATAATAATCTTCGTGTTAATGATAATTAAGACATTGACCACGCTCATCAGAAGGCTCGCCAGAATAAACGTTGCAAAAAGGATTCCTGGAAAAATGGTCGCACACAAAAATTTAA
+
FFF1BGCDGGG1AAFGDFFGFGHGFHCG3FFGHFFFFHFHHGHHGFHHHHHGHGF1FAEHHG1ADFHAE?/BAGGFFHHFFHFFGC??EB0GGHH1E0FGEFBG0/E/BBFFGFGHHHGBFGFHHFECGCGH/FA0FGGF2D
@M02846:226:000000000-JV5VC:1:1101:22298:10523 1:N:0:1
TACCTTCTTTACAATATAGCAGACTAGTAATAATCTTCGTGTTAATGATAATTAAGACATTGACCACGCTCATCAGAAGGCTCGCCAGAATAAACGTTGCAAAAAGGATTCCTGGAAAAATGGTCGCACACAAAAATTTAAA
+
FFFGGGGGGGGGGHHHHHHHHHHHHHHGHHHHHHHHHHHHGHHHHHHHHHIHIHIHIHHHHHHHHHHGGGGGHHHHHHHHHHHGGGGGHHHHHHHGHHHGHHHHHGGHHHHHHHHHHHHHHHHHHGGGGGHGGHHHHHHHHH
@M02846:226:000000000-JV5VC:1:1101:22298:10523 2:N:0:1
GCGTCAGTCAGGTAATACGACTCACATAACACACAAAAAAGAAGAAATAGATTTATTTTTAAATTTTTGTGTGCGACCATTTTTCCAGGAATCCTTTTTGCAACGTTTATTCTGGCGAGCCTTCTGATGAGCGTGGTCAATG
+
FFDGGGGGGGGGGHHHHHHGGGGHHHHHHHHHHGGGHHHGGGHHHHHHHHHHHHHHHHHHHHHHHHHHGHGHHHGGGGGHHHHHHHHHHHHHHHHHHHHGHHHHGHHHHHHHHHHHGGGGGHHHHHHHHHHHGGGGHHHHHF
@M02846:226:000000000-JV5VC:1:1101:15019:10560 1:N:0:1
TACCTTCTTTACAATATAGCAGACTAGATAATAATCTTCGTGTTAATGATAATTAAGACATTGACCACGCTCATCAGAAGGCTCGCCAGAATAAACGTTGCAAAAAGGATTCCTGGAAAAATGGTCGCACACAAAAATTTAA
+
FFFGGGGGGGGGGHHHHHHHHHHHHHHHHGHHHHHHHHHHGFHHHHHHIIHHHIIHHHIHHHHHHHHHGGGGGHHHHHHHHHHHGGGGGHHHHHHHGHHHGHHHHHGGHHHHHHHHGHHHHHGHHHGGGGGHGGHHHHHHHH
@M02846:226:000000000-JV5VC:1:1101:15019:10560 2:N:0:1
GCGTCAGTCAGGTAATACGACTCACATAGGACACACAAAAAAGAAGAAATAGATTTATTTTTAAATTTTTGTGTGCGACCATTTTTCCAGGAATCCTTTTTGCAACGTTTATTCTGGCGAGCCTTCTGATGAGCGTGGTCAA
+
FFCGGGGGGGGGGHHHHHHGGGGGHHHHHHHHHHHGGGHHHGGGHHHHHHHHHHHHHHHHHHHHHHHHHHGHHHHHGGGGGHHHHHHHHHHHHHHHHHHHHGHHHHGHHHHHHHHHHGGGGGGHHHHHHHHHHHGGGGHHHH
@M02846:226:000000000-JV5VC:1:1101:4164:10561 1:N:0:1
TACCTTCTTTACAATATAGCAGACTAGATAATAATCTTCGTTATGTGAGTCGTATTACCTGACTGACGCAAGTATGCGAGATCGGAAGAGCGGTTCAGCAGGAATGCCGAGACCGATCTCGTATGCCGTCTTCTGCTTGAAA
+
FFFGGGGGGGGGGHHHHHHHFHHHHHHHHHHHHHHHHHHHHHHHHHHHHHHGGHHHHHHHHHHHHHHGGGGGHHHHHGGGGGHHGGGGHHHGGGGGHHHFHHGHHHHHGGGGGGGGGCHHHFGHHHHGGGHGHHHHHHGAFH
@M02846:226:000000000-JV5VC:1:1101:4164:10561 2:N:0:1
GCGTCAGTCAGGTAATACGACTCACATAACGAAGATTATTATCTAGTCTGCTATATTGTAAAGAAGGTAAAGTATGCGAGATCGGAAGAGCGTCGTGTAGGGAAAGAGTGTAGATCTCGGTGGTCGCCGTATCATTAAAAAA
+
BFCGGGGGGGGGFHHHHHHFGGGHHHHHHHGGGGGHHHHHHHHHHHHHHHHHHHHHHHHHHHHHHHHHHHHHHHHHHGGGGGHHGGGGHHHGFGGEGHHHHGFHGHHHHHGHHHHHHHHG<CGGGGGGGCFFGHHHHGHHBD
@M02846:226:000000000-JV5VC:1:1101:15596:10563 1:N:0:1
GCGTCAGTCAGGTAATACGACTCACATAGGACACACAAAAAAGAAGAAATAGATTTATTTTTAAATTTTTGTGTGCGACCATTTTTCCAGGAATCCTTTTTGCAACGTTTATTCTGGCGAGCCTTCTGATGAGCGTGGTCAA
+
FFDGGGGGGGGGGHHHHHHGGGGHHHHHHHHHHHHGGGHHHGGGHHHHHHHHHHHHHHHHHHHHHHHHHHGHHHHHGGGGGHHHHHHHHHHHHHHHHHHHHGHHHHGHHHHHHHHHHHGGGGGHHHHHHHHHHHGGGGHHHH
@M02846:226:000000000-JV5VC:1:1101:15596:10563 2:N:0:1
TACCTTCTTTACAATATAGCAGACTAGATAATAATCTTCGTGTTAATGATAATTAAGACATTGACCACGCTCATCAGAAGGCTCGCCAGAATAAACGTTGCAAAAAGGATTCCTGGAAAAATGGTCGCACACAAAAATTTAA
+
FFFGGGGGGGGGGHHHHHHHHHHHHHHHHHHHHHHHHHHHHGHHHHHHHHIHIHIHIHHHHHHHHHHHGGGGGHHHHHHHHHHHGGGGGHHHHHHHGHHHGHHHGHGGHHHHHHHHHHHHHHHHHHGGGGGHGGHHHHHHHH
@M02846:226:000000000-JV5VC:1:1101:8886:10566 1:N:0:1
GCACGGCAATTCTCGTCGCAGTAGCTCTTGCCGGATGTAACACTGCATCCACGTTCAATCCGTCCGAAACGCTGACAGAGGGTTACGTACTCGATCAGGGTGCGCTTGATTCGGTTCCTGTCGGCTCCAGCCGCGAGCAGGT
+
FFFGGGGGGGGGGHGGGGGGGGHGHHHHHHHHGGGGGHHHHHHHHHHHHHHHGHHHHHHHHGGHGGGGGGGGGGGHHGHHGGEGHHGFHHHHGHHHGHHHCFGGGGGGHHHHGGGGGHHHHHGGGGGGHFGFGGGGGGGHH.
@M02846:226:000000000-JV5VC:1:1101:8886:10566 2:N:0:1
GTTTTCTTTTTGTCAGGATATGACCGGATCAGTTGCTGGCGCCGCCTGCGGCTCCCGGCAACGATGTCGGGGCCTTGGAAACGCCCTGAATGATCTGACCGAGGAAGGTCTGGTCCTTGCCGCCTGTCGGCGTGGTGCGCGA
+
FFBGGGGGGGFG1DFHGBGFHFFGFACGEEHH2BGHHBFE/?EEGGGGHEEGGGGF>EE?EHCFGF0FG?EEGGGGBGHF1C/CGC@GB?GGDFHFHGHHCCCCCFHGHFDB0<1F1FGHHGGGGGGCCCCGCCC..CA@--
@M02846:226:000000000-JV5VC:1:1101:18039:10567 1:N:0:1
TACCTTCTTTACAATATAGCAGACTAGATAATAATCTTCGTGTTAATGATAATTAAGACATTGACCACGCTCATCAGAAGGCTCGCCAGAATAAACGTTGCAAAAAGGATTCCTGGAAAAATGGTCGCACACAAAAATTTAA
+
FFFGGGGGGGGGGHHHHHGHHHHHHHHHHHHHHHHHHHHHHGHHHHHHHHHHHIHHIHIHHHHHHHHHGGGGGHHHHHHHHHHHGGGGGHHHHHHHGHHHGHHHHHGGHHHHHHHHHHHHHHHHHHGGGGGHGGHHHHHHHH
@M02846:226:000000000-JV5VC:1:1101:18039:10567 2:N:0:1
GCGTCAGTCAGGTAATACGACTCACATAGCACACAAAAAAGAAGAAATAGATTTATTTTTAAATTTTTGTGTGCGACCATTTTTCCAGGAATCCTTTTTGCAACGTTTATTCTGGCGAGCCTTCTGATGAGCGTGGTCAATG
+
FFDGGGGGGGGGGHHHHHHGGGGHHHHHHHHHHHGGHHHGGGHGFHHHHHHHHHHHHHHHHHHHHHHHGHHHHGGGGGGHHHHHHHHHGFHHHHHHHHHGHHHHGHHHHHHHHHGGGGGGGHHHHHHGHHHHGAEGHHHHHH
@M02846:226:000000000-JV5VC:1:1101:4607:10603 1:N:0:1
GGGACACAGATTGAGGAATCGTTTCGTCTTCACCGCGGACTTACCGGCAAGCAGGCAGCTTCCGCTGCCAAGGACGTACTTGATCGCGTACGCATTCCGGATGCTGCACGGCGTCTCAAATACTGCCCGAACCAGCTTTCCG
+
FFCGGGGGGGGGGHHHHHHHHHHGHGGFHGHHHHGGGGGGGHHHHGGGGGGHHHHGHGGHHHHGGGGGGHHHGHHGGHHHHHHHHGGGGFGGGGGGHHHGGGGHHHHHHGCGGGGGHHGHHHHHHHHHGGGGCFHHHHHHHG
@M02846:226:000000000-JV5VC:1:1101:4607:10603 2:N:0:1
TGTAAGGATGCTGAGGCTGATCGAGAACGACATTCAGTTCACCTTGCTCCACTGCCTCGCCGTGTTGCATGACCATGATCTTGTCGGCCATACCTGCGACCAGACCAATGTCATGAGTGATAAAGATCATCGCCATGCCGGT
+
FFFGGGGGGGGGGHHGGHHHHHGGGHGHGAFGGHHHHHHHHHHHHHHHHHHHHHHHHHGGGGGGHHHHHHHHHHHHHHHHHHHHHGGGGGHHGHGHHGGGGGHHGHHHHHHHHHHEHHHGHHHGHHHHHHGHGGGGHHHGGD
@M02846:226:000000000-JV5VC:1:1101:13807:10604 1:N:0:1
TACCTTCTTTACAATATAGCAGACTAGATAATAATCTTCGTGTTAATGATAATTAAGACATTGACCACGCTCATCAGAAGGCTCGCCAGAATAAACGTTGCAAAAAGGATTCCTGGAAAAATGGTCGCACACAAAAATTTAA
+
FFFGDGGFBGGGGG5AGGHFFHGHHGHHFHHGHHHFBHHHFFGFHHHGHHHHGHHHHGDEHFHFHBFGDG?EGHHHFHFHFECHGCEEGGHHFHGHGHFHDHFFFGGEEFHHHHHHHHGFFHHFFHEGGG?HCFG<G0FGHH
@M02846:226:000000000-JV5VC:1:1101:13807:10604 2:N:0:1
GCGTCAGTCAGGTAATACGACTCACATAACAAAAAAGAAGAAATAGATTTATTTTTAAATTTTTGTGTGCGACCATTTTTCCAGGAATCCTTTTTGCAACGTTTATTCTGGCGAGCCTTCTGATGAGCGTGGTCAATGTCTT
+
BFDEF1EFGCFB1DGHHHHGGFGGFFGFHHGHHFHGGFEF1FGHHFEFDHHHHHHHHGFHHHHFEHHGFFEGGGGHHHGHGHGHHHHGHGFHHHHGGHHHGHHHHGHHHHHHGGGGGHHHGHHGHHHHGGCGHHFHHFGHHH
@M02846:226:000000000-JV5VC:1:1101:20173:10608 1:N:0:1
TACCTTCTTTACAATATAGCAGACTAGATAATAATCTTCGTGTTAATGATAATTAAGACATTGACCACGCTCATCAGAAGGCTCGCCAGAATAAACGTTGCAAAAAGGATTCCTGGAAAAATGGTCGCACACAAAAATTTAA
+
FFFGGGGGGGGGGHHHHHHHHHHHHHHHHHHHHHHHHHHHHGHHHHHHIIIHIIIHHHHHHHHHHGHHGGGGGHHHHHHHHHHHGGGGGHHHHHHHGHHHGHHHHHGGHHHHHHHHHHHHHHHHGHGGGGGHGGHHGHHHHH
@M02846:226:000000000-JV5VC:1:1101:20173:10608 2:N:0:1
GCGTCAGTCAGGTAATACGACTCACATAGGACACACAAAAAAGAAGAAATAGATTTATTTTTAAATTTTTGTGTGCGACCATTTTTCCAGGAATCCTTTTTGCAACGTTTATTCTGGCGAGCCTTCTGATGAGCGTGGTCAA
+
[truncated: 39,758,306 more chars]
